# Supplementary material for: The transcriptional trajectories of pluripotency and differentiation comprise genes with antithetical architecture and repetitive-element content
Source: BMC Biol. 2021 Mar 25;19:60. doi: 10.1186/s12915-020-00928-8 (PMC7995781; doi:10.1186/s12915-020-00928-8)
Supplement: Supplementary file 2 — Additional file 2: Supplemental Table S1. Gene sets and enriched pathways. [file 12915_2020_928_MOESM2_ESM.xlsx]

## Sheet: S1.Genes
Supplemental Table S1.1: Gene sets
Notes: This table includes the gene sets that were analyzed in this study. Specifically, listed are: (i) tissue-specific and widely-expressed genes as determined when analyzing the GTEx data; (ii) genes that were found up- or down-regulated in the blastocsyst stage as compared to earlier developmental time points; (iii) genes that were found up-or down-regulated in embryoid bodies as compared to …
Embryonic stem cells to embryoid body, Kim et al.					GTEx			Human Blastocyst vs. Earlier, Petropoulos et al.			Human Blastocyst vs. Earlier, Xie et al.			Human Early Differentiation, Xie et al. and Cardoso-Moreira et al.															Mouse Blastocyst vs. Earlier, Sharma et al.			Mouse Blastocyst vs. Earlier, Xie et al.			Mouse Early Differentiation, Xie et al. and Cardoso-Moreira et al.
H1 Downregulated	H1 Upregulated	H9 Downregulated	H9 Upregulated		Tissue-specific	Widely-expressed		Downregulated	Upregulated		Downregulated	Upregulated		Brain Downregulated	Brain Upregulated	Cerebellum Downregulated	Cerebellum Upregulated	Heart Downregulated	Heart Upregulated	Kidney Downregulated	Kidney Upregulated	Liver Downregulated	Liver Upregulated	Ovary Downregulated	Ovary Upregulated	Testis Downregulated	Testis Upregulated		Downregulated	Upregulated		Downregulated	Upregulated		Brain Downregulated	Brain Upregulated	Cerebellum Downregulated	Cerebellum Upregulated	Heart Downregulated	Heart Upregulated	Kidney Downregulated	Kidney Upregulated	Liver Downregulated	Liver Upregulated	Ovary Downregulated	Ovary Upregulated	Testis Downregulated	Testis Upregulated
"ABHD12B|145447"	"A1CF|29974"	"A1BG|1"	"A2M|2"		"AADAC"	"AAMP"		"A1BG"	"A4GALT"		"A1CF|29974"	"AATF|26574"		"A4GALT|53947"	"AAAS|8086"	"A4GALT|53947"	"AAGAB|79719"	"AACS|65985"	"AAGAB|79719"	"A4GALT|53947"	"AAGAB|79719"	"A4GALT|53947"	"A1CF|29974"	"A4GALT|53947"	"AAGAB|79719"	"A4GALT|53947"	"AAGAB|79719"		"0610005C13Rik"	"0610009O20Rik"		"0610007P14Rik|58520"	"1110004F10Rik|56372"		"0610007P14Rik|58520"	"0610009O20Rik|66839"	"0610007P14Rik|58520"	"0610009O20Rik|66839"	"0610007P14Rik|58520"	"0610009O20Rik|66839"	"0610007P14Rik|58520"	"0610009O20Rik|66839"	"0610007P14Rik|58520"	"0610009O20Rik|66839"	"0610007P14Rik|58520"	"0610009O20Rik|66839"	"0610007P14Rik|58520"	"0610009O20Rik|66839"
"ACTA1|58"	"A2M|2"	"A2ML1|144568"	"AADAT|51166"		"AAGAB"	"ABCF3"		"A1BG-AS1"	"AADACL2-AS1"		"A2ML1|144568"	"ABCF1|23"		"AACS|65985"	"AAGAB|79719"	"AACS|65985"	"AASDHPPT|60496"	"AAMDC|28971"	"ABAT|18"	"AACS|65985"	"AASDHPPT|60496"	"AACS|65985"	"AADAC|13"	"AACS|65985"	"ABAT|18"	"AACS|65985"	"ABAT|18"		"0610007P14Rik"	"0610011F06Rik"		"0610040J01Rik|76261"	"1110051M20Rik|228356"		"0610009B22Rik|66050"	"0610037L13Rik|74098"	"0610009B22Rik|66050"	"0610037L13Rik|74098"	"0610009B22Rik|66050"	"0610037L13Rik|74098"	"0610009B22Rik|66050"	"0610037L13Rik|74098"	"1110008F13Rik|67388"	"0610037L13Rik|74098"	"1110008F13Rik|67388"	"0610037L13Rik|74098"	"1110008F13Rik|67388"	"0610037L13Rik|74098"
"AIM1|202"	"AADAT|51166"	"AACS|65985"	"ABCA1|19"		"AAMDC"	"ABHD16A"		"A2ML1"	"AADAT"		"A4GALT|53947"	"ABCG2|9429"		"AAED1|195827"	"AASDHPPT|60496"	"AAED1|195827"	"AASDH|132949"	"AAR2|25980"	"ABCA1|19"	"AAK1|22848"	"ABAT|18"	"AAK1|22848"	"AAGAB|79719"	"AAK1|22848"	"ABCA1|19"	"AAED1|195827"	"ABCA1|19"		"0610009B22Rik"	"0610012G03Rik"		"1110004E09Rik|68001"	"1700021F05Rik|67851"		"0610040J01Rik|76261"	"1110004E09Rik|68001"	"0610040J01Rik|76261"	"1110057K04Rik|68832"	"0610040J01Rik|76261"	"1110057K04Rik|68832"	"1110008F13Rik|67388"	"1110057K04Rik|68832"	"1110008P14Rik|73737"	"1110057K04Rik|68832"	"1110008P14Rik|73737"	"1190002N15Rik|68861"	"1110008P14Rik|73737"	"1190002N15Rik|68861"
"ANKRD1|27063"	"ABAT|18"	"AASS|10157"	"ABCA5|23461"		"AATK"	"AC004447.2"		"AACSP1"	"AAED1"		"A4GNT|51146"	"ABRACL|58527"		"AAK1|22848"	"AASDH|132949"	"AAMDC|28971"	"ABAT|18"	"AARS2|57505"	"ABCC1|4363"	"AATF|26574"	"ABCA1|19"	"AAMDC|28971"	"ABAT|18"	"AATF|26574"	"ABCC1|4363"	"AAK1|22848"	"ABCB8|11194"		"0610010F05Rik"	"0610030E20Rik"		"1110008F13Rik|67388"	"1810030O07Rik|69155"		"1110008F13Rik|67388"	"1110057K04Rik|68832"	"1110008F13Rik|67388"	"1190002N15Rik|68861"	"1110008F13Rik|67388"	"1190002N15Rik|68861"	"1110008P14Rik|73737"	"1190002N15Rik|68861"	"1110012L19Rik|68618"	"1190002N15Rik|68861"	"1110051M20Rik|228356"	"1700017B05Rik|74211"	"1110012L19Rik|68618"	"1700017B05Rik|74211"
"APOBEC3B|9582"	"ABCA1|19"	"ABHD12B|145447"	"ABHD14A|25864"		"ABCA1"	"ACAA1"		"AAMDC"	"AAGAB"		"AAAS|8086"	"ACTB|60"		"AAMDC|28971"	"ABAT|18"	"AAR2|25980"	"ABCA1|19"	"AATF|26574"	"ABCC5|10057"	"AATK|9625"	"ABCC1|4363"	"AAR2|25980"	"ABCA1|19"	"AATK|9625"	"ABCD4|5826"	"AAR2|25980"	"ABCC1|4363"		"0610040F04Rik"	"0610037L13Rik"		"1110012L19Rik|68618"	"2210016F16Rik|70153"		"1110008P14Rik|73737"	"1190002N15Rik|68861"	"1110008P14Rik|73737"	"1700037H04Rik|67326"	"1110008P14Rik|73737"	"1700017B05Rik|74211"	"1110012L19Rik|68618"	"1700017B05Rik|74211"	"1110051M20Rik|228356"	"1700017B05Rik|74211"	"1110059G10Rik|66202"	"2210018M11Rik|233545"	"1110051M20Rik|228356"	"2210018M11Rik|233545"
"BOK|666"	"ABCC10|89845"	"ACAT2|39"	"ACADVL|37"		"ABCA10"	"ACADVL"		"AASDH"	"AAK1"		"AACS|65985"	"ACTR6|64431"		"AAR2|25980"	"ABCA1|19"	"AARS2|57505"	"ABCB8|11194"	"AATK|9625"	"ABCD4|5826"	"ABCA3|21"	"ABCD4|5826"	"AARS2|57505"	"ABCB4|5244"	"ABCA3|21"	"ABHD10|55347"	"AATF|26574"	"ABCD4|5826"		"0610040J01Rik"	"1010001N08Rik"		"1110037F02Rik|66185"	"2310030G06Rik|66952"		"1110012L19Rik|68618"	"1700037H04Rik|67326"	"1110012L19Rik|68618"	"1810026J23Rik|69773"	"1110012L19Rik|68618"	"1700037H04Rik|67326"	"1110051M20Rik|228356"	"1700037H04Rik|67326"	"1110059E24Rik|66206"	"1700037H04Rik|67326"	"1200014J11Rik|66874"	"2410002F23Rik|668661"	"1110059E24Rik|66206"	"2410002F23Rik|668661"
"C1orf94|84970"	"ABCC6|368"	"ACLY|47"	"ACKR3|57007"		"ABCA3"	"ACIN1"		"ABAT"	"AAMP"		"AAGAB|79719"	"ADCK1|57143"		"AARS2|57505"	"ABCA2|20"	"AATF|26574"	"ABCC1|4363"	"ABCA3|21"	"ABHD10|55347"	"ABCA7|10347"	"ABHD10|55347"	"AATF|26574"	"ABCC6|368"	"ABCC10|89845"	"ABHD2|11057"	"AATK|9625"	"ABHD10|55347"		"1110001J03Rik"	"1110004F10Rik"		"1110058L19Rik|68002"	"2410016O06Rik|71952"		"1110051M20Rik|228356"	"1810026J23Rik|69773"	"1110037F02Rik|66185"	"1810043G02Rik|67884"	"1110051M20Rik|228356"	"2010012O05Rik|66439"	"1110058L19Rik|68002"	"1810055G02Rik|72056"	"1110059G10Rik|66202"	"2010107E04Rik|70257"	"1300017J02Rik|71775"	"2700062C07Rik|68046"	"1110059G10Rik|66202"	"2700062C07Rik|68046"
"C21orf88|114041"	"ABHD14A|25864"	"ACN9|57001"	"ACOX2|8309"		"ABCA9"	"ACO2"		"ABCA11P"	"AARS"		"AASDH|132949"	"ADM|133"		"AATF|26574"	"ABCB8|11194"	"AATK|9625"	"ABCC4|10257"	"ABCC10|89845"	"ABHD2|11057"	"ABCC10|89845"	"ABHD2|11057"	"AATK|9625"	"ABCD4|5826"	"ABCC8|6833"	"ABI1|10006"	"ABCA3|21"	"ABHD14B|84836"		"1110004E09Rik"	"1110008P14Rik"		"1110059G10Rik|66202"	"2610528J11Rik|66451"		"1110059G10Rik|66202"	"1810043G02Rik|67884"	"1110051M20Rik|228356"	"2010012O05Rik|66439"	"1110059E24Rik|66206"	"2010107E04Rik|70257"	"1110059E24Rik|66206"	"2010012O05Rik|66439"	"1200014J11Rik|66874"	"2210018M11Rik|233545"	"1700021F05Rik|67851"	"2810403A07Rik|74200"	"1200014J11Rik|66874"	"2810403A07Rik|74200"
"CAV1|857"	"ABHD15|116236"	"ACOT6|641372"	"ACP2|53"		"ABCC9"	"ACTB"		"ABCA17P"	"AARS2"		"AATK|9625"	"AFTPH|54812"		"AATK|9625"	"ABCC1|4363"	"ABCA7|10347"	"ABCC5|10057"	"ABCC8|6833"	"ABI1|10006"	"ABCC8|6833"	"ABI1|10006"	"ABCA3|21"	"ABCG8|64241"	"ABCD3|5825"	"ABI2|10152"	"ABCA7|10347"	"ABHD2|11057"		"1110008L16Rik"	"1110038B12Rik"		"1190002N15Rik|68861"	"2700094K13Rik|72657"		"1200014J11Rik|66874"	"2010012O05Rik|66439"	"1110059E24Rik|66206"	"2010107E04Rik|70257"	"1110059G10Rik|66202"	"2210018M11Rik|233545"	"1110059G10Rik|66202"	"2010107E04Rik|70257"	"1300017J02Rik|71775"	"2410002F23Rik|668661"	"2010107G23Rik|69894"	"2810408M09Rik|381406"	"1300017J02Rik|71775"	"2810428I15Rik|66462"
"CBR1|873"	"ABHD3|171586"	"ACOT7|11332"	"ACPP|55"		"ABCD3"	"ACTG1"		"ABCA3"	"AASDHPPT"		"ABAT|18"	"AGL|178"		"ABCA3|21"	"ABCC4|10257"	"ABCC10|89845"	"ABCD4|5826"	"ABCE1|6059"	"ABI2|10152"	"ABCD3|5825"	"ABI2|10152"	"ABCC10|89845"	"ABHD10|55347"	"ABCF3|55324"	"ABL1|25"	"ABCC10|89845"	"ABI1|10006"		"1110012L19Rik"	"1110057K04Rik"		"1190005I06Rik|68918"	"2810004N23Rik|66523"		"1300017J02Rik|71775"	"2010107E04Rik|70257"	"1110059G10Rik|66202"	"2210018M11Rik|233545"	"1200014J11Rik|66874"	"2410002F23Rik|668661"	"1200014J11Rik|66874"	"2210018M11Rik|233545"	"1700021F05Rik|67851"	"2700062C07Rik|68046"	"2010111I01Rik|72061"	"2810428I15Rik|66462"	"1700021F05Rik|67851"	"2810474O19Rik|67246"
"CBR3|874"	"ABHD6|57406"	"ACP5|54"	"ADAMTS3|9508"		"ABCG1"	"ACTN4"		"ABCB4"	"AASS"		"ABCA1|19"	"AIF1L|83543"		"ABCA7|10347"	"ABCC5|10057"	"ABCC8|6833"	"ABCF2|10061"	"ABCG2|9429"	"ABL1|25"	"ABCG2|9429"	"ABL1|25"	"ABCC8|6833"	"ABHD14B|84836"	"ABCG2|9429"	"ABLIM1|3983"	"ABCC8|6833"	"ABI2|10152"		"1110020A21Rik"	"1110065P20Rik"		"1200014J11Rik|66874"	"9430016H08Rik|68115"		"1700021F05Rik|67851"	"2210018M11Rik|233545"	"1200014J11Rik|66874"	"2410002F23Rik|668661"	"1300017J02Rik|71775"	"2510002D24Rik|72307"	"1300017J02Rik|71775"	"2410002F23Rik|668661"	"2010107G23Rik|69894"	"2810403A07Rik|74200"	"2210016F16Rik|70153"	"2810474O19Rik|67246"	"2010107G23Rik|69894"	"3110043O21Rik|73205"
"CCDC110|256309"	"ACAD11|84129"	"ACSM3|6296"	"AFP|174"		"ABHD11"	"ACTR1A"		"ABCB7"	"ABCB10"		"ABCA2|20"	"AIM1L|55057"		"ABCB7|22"	"ABCD4|5826"	"ABCD1|215"	"ABHD10|55347"	"ABHD17C|58489"	"ABLIM1|3983"	"ABHD17A|81926"	"ABLIM1|3983"	"ABCG2|9429"	"ABHD2|11057"	"ABHD11|83451"	"ACAD10|80724"	"ABCD3|5825"	"ABL1|25"		"1110037F02Rik"	"1190007I07Rik"		"1700001C19Rik|75462"	"AI661453|224833"		"1700030K09Rik|72254"	"2410002F23Rik|668661"	"1300017J02Rik|71775"	"2610002M06Rik|67028"	"1700021F05Rik|67851"	"2610002M06Rik|67028"	"1700021F05Rik|67851"	"2700062C07Rik|68046"	"2010111I01Rik|72061"	"2810408M09Rik|381406"	"2310030G06Rik|66952"	"3110043O21Rik|73205"	"2010111I01Rik|72061"	"4833420G17Rik|67392"
"CCL26|10344"	"ACADVL|37"	"ACSS2|55902"	"AHSA2|130872"		"ABI3"	"ACTR1B"		"ABCB9"	"ABCB6"		"ABCA3|21"	"AIMP1|9255"		"ABCC10|89845"	"ABCF2|10061"	"ABCD3|5825"	"ABHD17B|51104"	"ABHD3|171586"	"ACACB|32"	"ABHD17C|58489"	"ACAD10|80724"	"ABHD11|83451"	"ABHD6|57406"	"ABHD17A|81926"	"ACAT1|38"	"ABCE1|6059"	"ABLIM1|3983"		"1110051M20Rik"	"1200014J11Rik"		"1700017B05Rik|74211"	"Aatf|56321"		"1700071K01Rik|237880"	"2610002M06Rik|67028"	"1700021F05Rik|67851"	"2700062C07Rik|68046"	"1700030K09Rik|72254"	"2610507B11Rik|72503"	"1700071K01Rik|237880"	"2810403A07Rik|74200"	"2210016F16Rik|70153"	"2810428I15Rik|66462"	"2310039H08Rik|67101"	"4833420G17Rik|67392"	"2210016F16Rik|70153"	"6030458C11Rik|77877"
"CDA|978"	"ACE2|59272"	"ACTA1|58"	"AKR1B10|57016"		"ABRACL"	"ACTR2"		"ABCC1"	"ABCB8"		"ABCB1|5243"	"AK4|205"		"ABCC8|6833"	"ABHD10|55347"	"ABCF3|55324"	"ABHD2|11057"	"ABL2|27"	"ACAD10|80724"	"ABHD3|171586"	"ACAP3|116983"	"ABHD17A|81926"	"ABI1|10006"	"ABHD17C|58489"	"ACBD3|64746"	"ABCG2|9429"	"ACAD10|80724"		"1110058L19Rik"	"1500009L16Rik"		"1700030K09Rik|72254"	"Abca3|27410"		"1700123O20Rik|58248"	"2610507B11Rik|72503"	"1700071K01Rik|237880"	"2810403A07Rik|74200"	"1700123O20Rik|58248"	"2700062C07Rik|68046"	"1700123O20Rik|58248"	"2810408M09Rik|381406"	"2210016L21Rik|72357"	"2810474O19Rik|67246"	"2310061I04Rik|69662"	"6030458C11Rik|77877"	"2210016L21Rik|72357"	"9430015G10Rik|230996"
"CHAC1|79094"	"ACKR3|57007"	"ADA|100"	"AKR1D1|6718"		"AC005154.6"	"ADAR"		"ABCC3"	"ABCC10"		"ABCB4|5244"	"AKAP8|10270"		"ABCD1|215"	"ABHD17B|51104"	"ABCG2|9429"	"ABI1|10006"	"ABLIM2|84448"	"ACADVL|37"	"ABL2|27"	"ACAT1|38"	"ABHD17C|58489"	"ABL1|25"	"ABHD3|171586"	"ACIN1|22985"	"ABHD11|83451"	"ACADVL|37"		"1110059E24Rik"	"1500011K16Rik"		"1810037I17Rik|67704"	"Abcd3|19299"		"2010107G23Rik|69894"	"2700062C07Rik|68046"	"1700123O20Rik|58248"	"2810408M09Rik|381406"	"2010107G23Rik|69894"	"2810403A07Rik|74200"	"2010107G23Rik|69894"	"2810428I15Rik|66462"	"2310030G06Rik|66952"	"3110043O21Rik|73205"	"2410004B18Rik|66421"	"9430015G10Rik|230996"	"2310011J03Rik|66374"	"9530068E07Rik|213673"
"CLC|1178"	"ACOX2|8309"	"ADD2|119"	"ALDH1A1|216"		"AC007362.1"	"ADD1"		"ABCC4"	"ABCD1"		"ABCB7|22"	"AKR1A1|10327"		"ABCD3|5825"	"ABHD2|11057"	"ABHD11|83451"	"ABI2|10152"	"ABRACL|58527"	"ACAP3|116983"	"ABLIM2|84448"	"ACBD3|64746"	"ABL2|27"	"ABLIM1|3983"	"ABLIM2|84448"	"ACTR2|10097"	"ABHD17C|58489"	"ACAP3|116983"		"1190002N15Rik"	"1500012F01Rik"		"1810043G02Rik|67884"	"Abce1|24015"		"2010111I01Rik|72061"	"2700094K13Rik|72657"	"2010107G23Rik|69894"	"2810428I15Rik|66462"	"2010111I01Rik|72061"	"2810408M09Rik|381406"	"2010111I01Rik|72061"	"2810474O19Rik|67246"	"2310033P09Rik|67862"	"4833420G17Rik|67392"	"2410016O06Rik|71952"	"9530068E07Rik|213673"	"2310030G06Rik|66952"	"A730008H23Rik|212427"
"CORO2A|7464"	"ACP2|53"	"AEBP2|121536"	"AMDHD1|144193"		"AC007620.3"	"ADIPOR1"		"ABCC6"	"ABCD3"		"ABCB8|11194"	"ALAD|210"		"ABCF3|55324"	"ABI1|10006"	"ABHD17A|81926"	"ABL1|25"	"ABT1|29777"	"ACAT1|38"	"ABRACL|58527"	"ACIN1|22985"	"ABLIM2|84448"	"ACAD10|80724"	"ABTB2|25841"	"ACVR1B|91"	"ABHD3|171586"	"ACAT1|38"		"1190005I06Rik"	"1600002K03Rik"		"1810055G02Rik|72056"	"Abcg2|26357"		"2210016F16Rik|70153"	"2810403A07Rik|74200"	"2010111I01Rik|72061"	"2810474O19Rik|67246"	"2210016F16Rik|70153"	"2810428I15Rik|66462"	"2210016F16Rik|70153"	"3110043O21Rik|73205"	"2310039H08Rik|67101"	"6030458C11Rik|77877"	"2610528J11Rik|66451"	"A730008H23Rik|212427"	"2310039H08Rik|67101"	"AI837181|107242"
"CRMP1|1400"	"ACPP|55"	"AFAP1L1|134265"	"AMER2|219287"		"AC011526.1"	"ADIPOR2"		"ABCC6P1"	"ABCE1"		"ABCB9|23457"	"ALDH2|217"		"ABCG2|9429"	"ABI2|10152"	"ABHD3|171586"	"ABLIM1|3983"	"ACAA1|30"	"ACBD3|64746"	"ABTB2|25841"	"ACO2|50"	"ABRACL|58527"	"ACADVL|37"	"ACAA1|30"	"ADAM10|102"	"ABL2|27"	"ACBD3|64746"		"1300002E11Rik"	"1600012H06Rik"		"2010001E11Rik|72045"	"Abracl|73112"		"2210016L21Rik|72357"	"2810408M09Rik|381406"	"2210016F16Rik|70153"	"2900011O08Rik|67254"	"2210016L21Rik|72357"	"2810474O19Rik|67246"	"2210016L21Rik|72357"	"4833420G17Rik|67392"	"2310061I04Rik|69662"	"9430015G10Rik|230996"	"2700029M09Rik|72612"	"AI837181|107242"	"2310061I04Rik|69662"	"Aaas|223921"
"CTGF|1490"	"ACSL5|51703"	"AGO2|27161"	"AMIGO2|347902"		"AC026806.2"	"ADRBK1"		"ABCD4"	"ABCF3"		"ABCC10|89845"	"ALDOA|226"		"ABHD11|83451"	"ABL1|25"	"ABHD4|63874"	"ACAD10|80724"	"ACACA|31"	"ACIN1|22985"	"ACAA1|30"	"ACTR2|10097"	"ABR|29"	"ACAP3|116983"	"ACADS|35"	"ADAM17|6868"	"ABLIM2|84448"	"ACIN1|22985"		"1500011B03Rik"	"1600014C10Rik"		"2010107G23Rik|69894"	"Acaa1a|113868"		"2310011J03Rik|66374"	"2810428I15Rik|66462"	"2310011J03Rik|66374"	"3110043O21Rik|73205"	"2310030G06Rik|66952"	"3110043O21Rik|73205"	"2310011J03Rik|66374"	"4833439L19Rik|97820"	"2410004B18Rik|66421"	"9530068E07Rik|213673"	"2700097O09Rik|72658"	"Aaas|223921"	"2410004B18Rik|66421"	"Aaed1|66129"
"CTH|1491"	"ACTG1P4|648740"	"AHSP|51327"	"ANGPT1|284"		"AC027612.6"	"ADRM1"		"ABCF2"	"ABCG2"		"ABCC11|85320"	"ALPPL2|251"		"ABHD12|26090"	"ABLIM1|3983"	"ABLIM2|84448"	"ACAP2|23527"	"ACAT2|39"	"ACO2|50"	"ACADS|35"	"ACVR1B|91"	"ABTB2|25841"	"ACAT1|38"	"ACBD4|79777"	"ADAMTS15|170689"	"ABRACL|58527"	"ACO2|50"		"1500015A07Rik"	"1600014K23Rik"		"2010109I03Rik|67038"	"Acaa1b|235674"		"2310030G06Rik|66952"	"2810474O19Rik|67246"	"2310030G06Rik|66952"	"4833420G17Rik|67392"	"2310033P09Rik|67862"	"4833420G17Rik|67392"	"2310030G06Rik|66952"	"4930453N24Rik|67609"	"2410016O06Rik|71952"	"A730008H23Rik|212427"	"3110040N11Rik|67290"	"Aaed1|66129"	"2410016O06Rik|71952"	"Abat|268860"
"CUZD1|50624"	"ADAM28|10863"	"AIF1L|83543"	"ANGPT2|285"		"AC053503.6"	"AES"		"ABCG8"	"ABHD10"		"ABCC1|4363"	"ALPP|250"		"ABHD14B|84836"	"ACAD10|80724"	"ABT1|29777"	"ACAP3|116983"	"ACBD4|79777"	"ACOT1|641371"	"ACAT2|39"	"ADAM10|102"	"ACBD4|79777"	"ACBD3|64746"	"ACD|65057"	"ADAMTS16|170690"	"ABTB2|25841"	"ACTR2|10097"		"1600002D24Rik"	"1700003M07Rik"		"2010111I01Rik|72061"	"Acaa2|52538"		"2310033P09Rik|67862"	"3110043O21Rik|73205"	"2310033P09Rik|67862"	"4833439L19Rik|97820"	"2310039H08Rik|67101"	"4833439L19Rik|97820"	"2310033P09Rik|67862"	"4931406C07Rik|70984"	"2610524H06Rik|330173"	"AI837181|107242"	"4933434E20Rik|99650"	"Abat|268860"	"2610528J11Rik|66451"	"Abcf1|224742"
"CXCL1|2919"	"ADAM9|8754"	"AIM1|202"	"ANKRD20A1|84210"		"AC073850.6"	"AGPAT1"		"ABHD17B"	"ABHD11"		"ABCC3|8714"	"AMOTL2|51421"		"ABHD17A|81926"	"ACADVL|37"	"ABTB2|25841"	"ACAT1|38"	"ACD|65057"	"ACOT2|10965"	"ACBD4|79777"	"ADAM17|6868"	"ACD|65057"	"ACIN1|22985"	"ACE2|59272"	"ADAMTS1|9510"	"ACAA1|30"	"ACVR1B|91"		"1600002H07Rik"	"1700007K13Rik"		"2210018M11Rik|233545"	"Acadl|11363"		"2310039H08Rik|67101"	"4833420G17Rik|67392"	"2310039H08Rik|67101"	"4931406C07Rik|70984"	"2310061I04Rik|69662"	"4933426M11Rik|217684"	"2310039H08Rik|67101"	"6030458C11Rik|77877"	"2610528J11Rik|66451"	"Aaas|223921"	"6430548M08Rik|234797"	"Abcf2|27407"	"2700029M09Rik|72612"	"Abcf2|27407"
"CXCL3|2921"	"ADAMTS12|81792"	"AK4|205"	"ANKRD20A2|441430"		"AC074212.5"	"AHCY"		"ABHD2"	"ABHD12"		"ABCC4|10257"	"ANKRD9|122416"		"ABHD17C|58489"	"ACAP2|23527"	"ACAA1|30"	"ACBD3|64746"	"ACE2|59272"	"ACSL1|2180"	"ACD|65057"	"ADAM19|8728"	"ACE2|59272"	"ACOT1|641371"	"ACKR1|2532"	"ADAMTS9|56999"	"ACACA|31"	"ADAM10|102"		"1600025M17Rik"	"1700007L15Rik"		"2310022A10Rik|66367"	"Acadm|11364"		"2310061I04Rik|69662"	"4833439L19Rik|97820"	"2310061I04Rik|69662"	"5031439G07Rik|223739"	"2410004B18Rik|66421"	"6030458C11Rik|77877"	"2310061I04Rik|69662"	"8430419L09Rik|74525"	"2700029M09Rik|72612"	"Aaed1|66129"	"9430016H08Rik|68115"	"Abhd17a|216169"	"2700097O09Rik|72658"	"Abhd17a|216169"
"CXCL5|6374"	"ADAMTS18|170692"	"AK5|26289"	"ANKRD20A3|441425"		"ACADL"	"AHCYL1"		"ABHD3"	"ABHD14A"		"ABCC6|368"	"ANP32E|81611"		"ABHD3|171586"	"ACAP3|116983"	"ACADS|35"	"ACIN1|22985"	"ACN9|57001"	"ACTC1|70"	"ACE2|59272"	"ADAMTS10|81794"	"ACOT11|26027"	"ACOT2|10965"	"ACO1|48"	"ADAT1|23536"	"ACADS|35"	"ADAM17|6868"		"1700001L05Rik"	"1700016K19Rik"		"2310061I04Rik|69662"	"Acat2|110460"		"2310067B10Rik|71947"	"4930453N24Rik|67609"	"2410004B18Rik|66421"	"5330417C22Rik|229722"	"2410016O06Rik|71952"	"9430015G10Rik|230996"	"2410004B18Rik|66421"	"9430015G10Rik|230996"	"2700097O09Rik|72658"	"Abat|268860"	"A430005L14Rik|97159"	"Abi1|11308"	"2900011O08Rik|67254"	"Abi1|11308"
"CXCL6|6372"	"ADAMTS1|9510"	"AKAP14|158798"	"ANKRD20A4|728747"		"ACBD5"	"AHSA1"		"ABI3BP"	"ABHD14B"		"ABCD1|215"	"ANXA2|302"		"ABHD4|63874"	"ACAT1|38"	"ACBD4|79777"	"ACSL1|2180"	"ACO1|48"	"ACTN1|87"	"ACKR1|2532"	"ADAMTS15|170689"	"ACOT7|11332"	"ACSL1|2180"	"ACOT11|26027"	"ADCY6|112"	"ACAT2|39"	"ADAM19|8728"		"1700001L19Rik"	"1700021F05Rik"		"2610015P09Rik|212153"	"Aco2|11429"		"2410004B18Rik|66421"	"6030458C11Rik|77877"	"2410016O06Rik|71952"	"6030458C11Rik|77877"	"2610002J02Rik|67513"	"9530068E07Rik|213673"	"2410016O06Rik|71952"	"9530068E07Rik|213673"	"2900011O08Rik|67254"	"Abcb10|56199"	"A530016L24Rik|319942"	"Abr|109934"	"3110040N11Rik|67290"	"Abr|109934"
"CYR61|3491"	"ADAMTS3|9508"	"ALDH1B1|219"	"ANKRD36B|57730"		"ACOT7"	"AIP"		"ABLIM2"	"ABHD17C"		"ABCD3|5825"	"ANXA3|306"		"ABL2|27"	"ACBD3|64746"	"ACCS|84680"	"ACTR1A|10121"	"ACOT13|55856"	"ACTR2|10097"	"ACO1|48"	"ADAMTS16|170690"	"ACOT9|23597"	"ACTR2|10097"	"ACOT13|55856"	"ADD1|118"	"ACBD4|79777"	"ADAMTS10|81794"		"1700010D01Rik"	"1700029P11Rik"		"2700029M09Rik|72612"	"Acot8|170789"		"2410016O06Rik|71952"	"8430419L09Rik|74525"	"2610002J02Rik|67513"	"8430419L09Rik|74525"	"2610524H06Rik|330173"	"A730008H23Rik|212427"	"2610002J02Rik|67513"	"A730008H23Rik|212427"	"3010026O09Rik|68067"	"Abcb7|11306"	"AI661453|224833"	"Acbd3|170760"	"4933434E20Rik|99650"	"Acad8|66948"
"DACT1|51339"	"ADAMTS9|56999"	"ALDOA|226"	"ANXA1|301"		"ACP5"	"AK2"		"ABT1"	"ABHD4"		"ABCD4|5826"	"ANXA8L1|728113"		"ABLIM2|84448"	"ACIN1|22985"	"ACD|65057"	"ACTR2|10097"	"ACOT7|11332"	"ACVR1B|91"	"ACOT11|26027"	"ADAMTS1|9510"	"ACP6|51205"	"ACVR1B|91"	"ACOT7|11332"	"ADD3|120"	"ACD|65057"	"ADAMTS15|170689"		"1700010I14Rik"	"1700047E10Rik"		"2700062C07Rik|68046"	"Acsl6|216739"		"2610524H06Rik|330173"	"9430015G10Rik|230996"	"2610524H06Rik|330173"	"9430015G10Rik|230996"	"2610528J11Rik|66451"	"AI837181|107242"	"2610528J11Rik|66451"	"AI837181|107242"	"3110002H16Rik|76482"	"Abcf1|224742"	"AK010878|100233175"	"Acd|497652"	"5730559C18Rik|67313"	"Acbd3|170760"
"DBNDD2|55861"	"ADCY6|112"	"ALDOC|230"	"APCDD1|147495"		"ACSF2"	"AKAP17A"		"ABTB2"	"ABHD5"		"ABCF2|10061"	"ANXA8|653145"		"ABLIM3|22885"	"ACO2|50"	"ACE2|59272"	"ACVR1B|91"	"ACP5|54"	"ADAM10|102"	"ACOT13|55856"	"ADAMTS7|11173"	"ACTC1|70"	"ACY3|91703"	"ACOX3|8310"	"ADSS|159"	"ACE2|59272"	"ADAMTS16|170690"		"1700011A15Rik"	"1700052N19Rik"		"2810403A07Rik|74200"	"Actb|11461"		"2610528J11Rik|66451"	"9530068E07Rik|213673"	"2610528J11Rik|66451"	"9530068E07Rik|213673"	"2700029M09Rik|72612"	"Aaas|223921"	"2700029M09Rik|72612"	"Aaas|223921"	"3110040N11Rik|67290"	"Abcf2|27407"	"AU021092|239691"	"Ace2|70008"	"6430548M08Rik|234797"	"Acd|497652"
"DPPA2|151871"	"ADCYAP1|116"	"ALOX12|239"	"APLNR|187"		"ACSL5"	"AKAP8L"		"ACAD10"	"ABHD6"		"ABCG4|64137"	"APOC1|341"		"ABRACL|58527"	"ACTN4|81"	"ACO1|48"	"ACVR2A|92"	"ACP6|51205"	"ADAM11|4185"	"ACOT7|11332"	"ADAMTS9|56999"	"ACTG2|72"	"ADAM17|6868"	"ACP5|54"	"AEBP1|165"	"ACKR1|2532"	"ADAMTS1|9510"		"1700013H16Rik"	"1700061G19Rik"		"2810459M11Rik|72792"	"Actg1|11465"		"2700029M09Rik|72612"	"A2m|232345"	"2700029M09Rik|72612"	"A2m|232345"	"2700097O09Rik|72658"	"Aaed1|66129"	"2700097O09Rik|72658"	"Aaed1|66129"	"3830406C13Rik|218734"	"Abhd17a|216169"	"AW209491|105351"	"Acin1|56215"	"9430016H08Rik|68115"	"Ace2|70008"
"DPPA5|340168"	"ADTRP|84830"	"ANKLE1|126549"	"APOA1|335"		"ACSS1"	"AKIRIN1"		"ACAD11"	"ABHD8"		"ABCG8|64241"	"APRT|353"		"ABT1|29777"	"ACTR1A|10121"	"ACOT11|26027"	"ACVR2B|93"	"ACSF3|197322"	"ADAM17|6868"	"ACOX3|8310"	"ADAT1|23536"	"ACTR10|55860"	"ADAM9|8754"	"ACP6|51205"	"AES|166"	"ACN9|57001"	"ADAMTS7|11173"		"1700016H13Rik"	"1700123O20Rik"		"2810474O19Rik|67246"	"Adh1|11522"		"2700097O09Rik|72658"	"A730008H23Rik|212427"	"2700060E02Rik|68045"	"A730008H23Rik|212427"	"2810459M11Rik|72792"	"Abat|268860"	"2900011O08Rik|67254"	"Abat|268860"	"4933434E20Rik|99650"	"Abi1|11308"	"Aacs|78894"	"Acly|104112"	"A430005L14Rik|97159"	"Acin1|56215"
"DUSP5|1847"	"AFM|173"	"ANKRD1|27063"	"APOA2|336"		"ACSS3"	"AKT1"		"ACADSB"	"ABI1"		"ABHD12B|145447"	"AQP3|360"		"ABTB2|25841"	"ACTR1B|10120"	"ACOT13|55856"	"ADAM10|102"	"ACSL5|51703"	"ADAM19|8728"	"ACP5|54"	"ADCY6|112"	"ACTRT2|140625"	"ADAMTS13|11093"	"ACSL3|2181"	"AFF4|27125"	"ACO1|48"	"ADAMTS9|56999"		"1700017B05Rik"	"1810009A15Rik"		"3010026O09Rik|68067"	"Adnp|11538"		"2810459M11Rik|72792"	"AI837181|107242"	"2700097O09Rik|72658"	"AI837181|107242"	"2900011O08Rik|67254"	"Abcb10|56199"	"3010026O09Rik|68067"	"Abcf1|224742"	"6430548M08Rik|234797"	"Abr|109934"	"Aak1|269774"	"Acot1|26897"	"A530016L24Rik|319942"	"Acly|104112"
"EIF4EBP1|1978"	"AFP|174"	"ANKRD27|84079"	"APOA4|337"		"ACTA1"	"AKT2"		"ACBD3"	"ABI2"		"ABHD14A|25864"	"ARHGEF18|23370"		"ACAA1|30"	"ACTR2|10097"	"ACOT7|11332"	"ADAM17|6868"	"ACTG2|72"	"ADAM23|8745"	"ACP6|51205"	"ADD1|118"	"ACVR1|90"	"ADAMTS1|9510"	"ACSS2|55902"	"AFMID|125061"	"ACOT11|26027"	"ADAT1|23536"		"1700018B08Rik"	"1810019D21Rik"		"3110009E18Rik|73103"	"Adsl|11564"		"2900011O08Rik|67254"	"Aaas|223921"	"2810004N23Rik|66523"	"Aaas|223921"	"3010026O09Rik|68067"	"Abcb7|11306"	"3110002H16Rik|76482"	"Abcf2|27407"	"9430016H08Rik|68115"	"Acaca|107476"	"Aatf|56321"	"Acp2|11432"	"AI661453|224833"	"Acot1|26897"
"ERVMER34-1|100288413"	"AGBL2|79841"	"ANKRD33|341405"	"APOB|338"		"ACTC1"	"ALDH2"		"ACBD5"	"ABR"		"ABHD14B|84836"	"ARPC3|10094"		"ACADS|35"	"ACVR1B|91"	"ACOT8|10005"	"ADAM23|8745"	"ACTL6A|86"	"ADAM9|8754"	"ACSF3|197322"	"ADD3|120"	"ACYP1|97"	"ADAMTS2|9509"	"ACTRT2|140625"	"AGBL5|60509"	"ACOT13|55856"	"ADCK4|79934"		"1700018B24Rik"	"1810022K09Rik"		"3110043O21Rik|73205"	"Aff4|93736"		"3010026O09Rik|68067"	"Aaed1|66129"	"3110002H16Rik|76482"	"Aaed1|66129"	"3110002H16Rik|76482"	"Abcb8|74610"	"3110040N11Rik|67290"	"Abhd17a|216169"	"A230050P20Rik|319278"	"Acad8|66948"	"Abca3|27410"	"Acsl4|50790"	"AK010878|100233175"	"Acp2|11432"
"ETV4|2118"	"AGBL3|340351"	"ANKRD37|353322"	"APOC1|341"		"ACTG2"	"ALDOA"		"ACCSL"	"ABRACL"		"ABHD16A|7920"	"ASCC1|51008"		"ACBD4|79777"	"ACVR2A|92"	"ACOT9|23597"	"ADAMTS15|170689"	"ACTL6B|51412"	"ADAMTS15|170689"	"ACSL3|2181"	"ADSS|159"	"ADAD1|132612"	"ADAMTS9|56999"	"ACVR1|90"	"AGER|177"	"ACOT7|11332"	"ADCY6|112"		"1700019B21Rik"	"1810026J23Rik"		"4833420G17Rik|67392"	"Aimp1|13722"		"3110002H16Rik|76482"	"Abat|268860"	"3110040N11Rik|67290"	"Aatk|11302"	"3110040N11Rik|67290"	"Abcf1|224742"	"4933434E20Rik|99650"	"Abi1|11308"	"A430005L14Rik|97159"	"Acbd3|170760"	"Abcb4|18670"	"Acta2|11475"	"AU021092|239691"	"Acsl4|50790"
"FABP3|2170"	"AGPAT3|56894"	"AP1M2|10053"	"APOLD1|81575"		"ACTN2"	"ALKBH5"		"ACER2"	"ACAA1"		"ABHD17B|51104"	"ASRGL1|80150"		"ACCS|84680"	"ACVR2B|93"	"ACOX1|51"	"ADAMTS7|11173"	"ACTR3B|57180"	"ADAMTS1|9510"	"ACSS2|55902"	"AEBP1|165"	"ADAL|161823"	"ADCY6|112"	"ADAD1|132612"	"AGK|55750"	"ACOT9|23597"	"ADD1|118"		"1700019D03Rik"	"1810030O07Rik"		"4921524J17Rik|66714"	"Ak6|102216272"		"3110040N11Rik|67290"	"Abcb10|56199"	"3830406C13Rik|218734"	"Abat|268860"	"3830406C13Rik|218734"	"Abcf2|27407"	"5031439G07Rik|223739"	"Abr|109934"	"A530016L24Rik|319942"	"Acd|497652"	"Abcc1|17250"	"Actr1a|54130"	"AU040320|100317"	"Acta2|11475"
"FAM101B|359845"	"AGPAT4|56895"	"AP3B2|8120"	"AQP3|360"		"ACTR5"	"ALKBH7"		"ACOT11"	"ACAA2"		"ABHD2|11057"	"ATG101|60673"		"ACD|65057"	"ADAM10|102"	"ACOX3|8310"	"ADAT1|23536"	"ACTR5|79913"	"ADAMTS8|11095"	"ACTR3B|57180"	"AES|166"	"ADAM11|4185"	"ADCY7|113"	"ADAL|161823"	"AGPAT4|56895"	"ACOX3|8310"	"ADD3|120"		"1700021K19Rik"	"1810043H04Rik"		"4930453N24Rik|67609"	"Akirin1|68050"		"3830406C13Rik|218734"	"Abcb7|11306"	"4921524J17Rik|66714"	"Abca2|11305"	"4933434E20Rik|99650"	"Abhd17a|216169"	"5730559C18Rik|67313"	"Acaca|107476"	"AI661453|224833"	"Acin1|56215"	"Abcd1|11666"	"Actr1b|226977"	"AW209491|105351"	"Actn1|109711"
"FAM110C|642273"	"AGR2|10551"	"APELA|100506013"	"ARHGAP24|83478"		"ADA"	"ALYREF"		"ACOT2"	"ACACA"		"ABHD3|171586"	"ATG2A|23130"		"ACE2|59272"	"ADAM17|6868"	"ACP2|53"	"ADCY6|112"	"ACTR6|64431"	"ADAMTS9|56999"	"ACTRT2|140625"	"AFF4|27125"	"ADAM33|80332"	"ADD1|118"	"ADA|100"	"AGTPBP1|23287"	"ACP5|54"	"ADSS|159"		"1700023E05Rik"	"1810044D09Rik"		"4930470P17Rik|67637"	"Akr1b8|14187"		"4933434E20Rik|99650"	"Abcf1|224742"	"4930427A07Rik|104732"	"Abcb8|74610"	"5031439G07Rik|223739"	"Abi1|11308"	"6430548M08Rik|234797"	"Acad8|66948"	"AK010878|100233175"	"Acly|104112"	"Abcd3|19299"	"Acvr1b|11479"	"Aacs|78894"	"Actr1a|54130"
"FAM124B|79843"	"AGTR1|185"	"APOBEC3B|9582"	"ARL4C|10123"		"ADAM19"	"AMD1"		"ACOT4"	"ACAD8"		"ABI1|10006"	"ATP5B|506"		"ACHE|43"	"ADAM23|8745"	"ACP5|54"	"ADCY7|113"	"ACTRT2|140625"	"ADAMTSL4|54507"	"ACVR1|90"	"AFMID|125061"	"ADARB1|104"	"ADD3|120"	"ADCK1|57143"	"AHCYL1|10768"	"ACP6|51205"	"AEBP1|165"		"1700024P16Rik"	"2010012O05Rik"		"4931406C07Rik|70984"	"Alad|17025"		"5730559C18Rik|67313"	"Abcf2|27407"	"4933434E20Rik|99650"	"Abcc10|224814"	"5730559C18Rik|67313"	"Abr|109934"	"9430016H08Rik|68115"	"Acbd3|170760"	"AU021092|239691"	"Acot1|26897"	"Abcg1|11307"	"Acvr2b|11481"	"Aak1|269774"	"Actr1b|226977"
"FAM150B|285016"	"AGT|183"	"APOBEC3C|27350"	"ARRDC3|57561"		"ADAMTS5"	"ANAPC11"		"ACOT9"	"ACAD9"		"ABI2|10152"	"ATP5D|513"		"ACKR1|2532"	"ADAMTS1|9510"	"ACP6|51205"	"ADCYAP1R1|117"	"ACVR1|90"	"ADCY5|111"	"ADAD1|132612"	"AGBL5|60509"	"ADA|100"	"ADSS|159"	"ADCK2|90956"	"AHCYL2|23382"	"ACSF3|197322"	"AES|166"		"1700028J19Rik"	"2010107E04Rik"		"4933413G19Rik|71149"	"Aldoa|11674"		"6430548M08Rik|234797"	"Abhd17a|216169"	"5730559C18Rik|67313"	"Abcc5|27416"	"6430548M08Rik|234797"	"Acaa2|52538"	"A430005L14Rik|97159"	"Acd|497652"	"AU040320|100317"	"Acp2|11432"	"Abcg4|192663"	"Adam10|11487"	"Aamdc|66273"	"Acvr1b|11479"
"FAM46B|115572"	"AGXT2|64902"	"APRT|353"	"ARSE|415"		"ADAMTSL2"	"ANAPC13"		"ACOX3"	"ACADM"		"ABI3|51225"	"ATP5E|514"		"ACN9|57001"	"ADAMTS7|11173"	"ACRBP|84519"	"ADD1|118"	"ADAD1|132612"	"ADCY6|112"	"ADAL|161823"	"AGER|177"	"ADCK1|57143"	"AES|166"	"ADCY4|196883"	"AHSP|51327"	"ACSL3|2181"	"AFF4|27125"		"1700028K03Rik"	"2010315B03Rik"		"5031439G07Rik|223739"	"Alg5|66248"		"9430016H08Rik|68115"	"Abi1|11308"	"6330416G13Rik|230279"	"Abcf1|224742"	"9430016H08Rik|68115"	"Acaca|107476"	"A530016L24Rik|319942"	"Ace2|70008"	"AW209491|105351"	"Acsl4|50790"	"Abcg8|67470"	"Adam19|11492"	"Aars|234734"	"Acvr1|11477"
"FAM49A|81553"	"AHRR|57491"	"ARC|23237"	"ASCL1|429"		"ADAMTSL3"	"ANAPC16"		"ACRC"	"ACADS"		"ABL1|25"	"ATP5G1|516"		"ACO1|48"	"ADAMTS9|56999"	"ACSF3|197322"	"ADD2|119"	"ADA|100"	"ADCY7|113"	"ADA|100"	"AGK|55750"	"ADCK2|90956"	"AFF4|27125"	"ADHFE1|137872"	"AIF1|199"	"ACSL5|51703"	"AFMID|125061"		"1700030C10Rik"	"2010320M18Rik"		"5730559C18Rik|67313"	"Ankrd10|102334"		"A230050P20Rik|319278"	"Abr|109934"	"9430016H08Rik|68115"	"Abcf2|27407"	"A230050P20Rik|319278"	"Acad8|66948"	"AI661453|224833"	"Acin1|56215"	"Aacs|78894"	"Acta2|11475"	"Abhd14a|68644"	"Adamts10|224697"	"Aatf|56321"	"Acvr2b|11481"
"FHDC1|85462"	"AHSA2|130872"	"ARG2|384"	"ASGR2|433"		"ADAMTSL5"	"ANAPC5"		"ACSL1"	"ACADVL"		"ABLIM1|3983"	"ATP5I|521"		"ACOT11|26027"	"ADAT1|23536"	"ACSL3|2181"	"ADD3|120"	"ADCK1|57143"	"ADD1|118"	"ADCK1|57143"	"AGPAT1|10554"	"ADCY1|107"	"AFMID|125061"	"ADI1|55256"	"AIP|9049"	"ACSS2|55902"	"AGBL5|60509"		"1700030J22Rik"	"2200002D01Rik"		"6030458C11Rik|77877"	"Ank|11732"		"A430005L14Rik|97159"	"Acaca|107476"	"A230050P20Rik|319278"	"Abcg4|192663"	"A430005L14Rik|97159"	"Acadl|11363"	"AK010878|100233175"	"Acly|104112"	"Aak1|269774"	"Actn1|109711"	"Abhd14b|76491"	"Adar|56417"	"Abca3|27410"	"Adam10|11487"
"FOXL2|668"	"AHSG|197"	"ARHGAP9|64333"	"ASXL1|171023"		"ADAP1"	"ANKZF1"		"ACTG2"	"ACAP3"		"ABLIM2|84448"	"ATP6AP1|537"		"ACOT13|55856"	"ADCY3|109"	"ACSL5|51703"	"ADNP2|22850"	"ADCK2|90956"	"ADD3|120"	"ADCK2|90956"	"AGPAT4|56895"	"ADCY4|196883"	"AGBL5|60509"	"ADK|132"	"AJUBA|84962"	"ACTG2|72"	"AGER|177"		"1700030K09Rik"	"2200002J24Rik"		"6430548M08Rik|234797"	"Anxa2|12306"		"A530016L24Rik|319942"	"Acad8|66948"	"A430005L14Rik|97159"	"Abhd17a|216169"	"AI661453|224833"	"Acbd3|170760"	"AU021092|239691"	"Acp2|11432"	"Aamdc|66273"	"Actr1a|54130"	"Abhd16a|193742"	"Adcy4|104110"	"Abcb4|18670"	"Adam12|11489"
"FUT1|2523"	"AKAP9|10142"	"ARSJ|79642"	"ATP10D|57205"		"ADCY5"	"ANP32B"		"ACTL8"	"ACAT1"		"ABLIM3|22885"	"ATP6V0A4|50617"		"ACOT7|11332"	"ADCY6|112"	"ACSS2|55902"	"ADRBK2|157"	"ADCY1|107"	"ADIPOR1|51094"	"ADCK3|56997"	"AGTPBP1|23287"	"ADD2|119"	"AGER|177"	"ADM|133"	"AK2|204"	"ACTR3B|57180"	"AGK|55750"		"1700030L20Rik"	"2210016F16Rik"		"8430419L09Rik|74525"	"Anxa3|11745"		"AI661453|224833"	"Acbd3|170760"	"A530016L24Rik|319942"	"Abhd2|54608"	"AK010878|100233175"	"Acd|497652"	"AU040320|100317"	"Acsl4|50790"	"Aatf|56321"	"Actr1b|226977"	"Ablim1|226251"	"Adcy6|11512"	"Abcc1|17250"	"Adam19|11492"
"GABRA1|2554"	"AKR1B10|57016"	"ARTN|9048"	"ATP2B1|490"		"ADCY9"	"ANXA5"		"ACTR3B"	"ACAT2"		"ABR|29"	"ATRIP|84126"		"ACOT8|10005"	"ADCY7|113"	"ACTC1|70"	"ADSS|159"	"ADCY4|196883"	"ADPRHL1|113622"	"ADCY4|196883"	"AHCYL1|10768"	"ADHFE1|137872"	"AGFG2|3268"	"ADORA1|134"	"AKAP11|11215"	"ACTR3|10096"	"AGPAT1|10554"		"1700034K08Rik"	"2210016L21Rik"		"9430015G10Rik|230996"	"Ap2a2|11772"		"AK010878|100233175"	"Acd|497652"	"AI661453|224833"	"Abi1|11308"	"AU021092|239691"	"Acin1|56215"	"AW209491|105351"	"Acta2|11475"	"Aatk|11302"	"Acvr1b|11479"	"Acaa1a|113868"	"Add1|11518"	"Abcd1|11666"	"Adamts10|224697"
"GAL|51083"	"AKR1C3|8644"	"ASGR1|432"	"ATP6V1G3|127124"		"ADH1C"	"ANXA6"		"ACTR5"	"ACBD6"		"ABTB1|80325"	"AUP1|550"		"ACOT9|23597"	"ADD1|118"	"ACTG2|72"	"AES|166"	"ADHFE1|137872"	"ADSSL1|122622"	"ADD2|119"	"AHCYL2|23382"	"ADIPOR2|79602"	"AGK|55750"	"ADPRHL1|113622"	"AKAP12|9590"	"ACTR6|64431"	"AGPAT4|56895"		"1700042B14Rik"	"2210404O09Rik"		"9530068E07Rik|213673"	"Ap2m1|11773"		"AU021092|239691"	"Acin1|56215"	"AK010878|100233175"	"Abr|109934"	"AW209491|105351"	"Acly|104112"	"Aacs|78894"	"Actn1|109711"	"Abca3|27410"	"Acvr1|11477"	"Acaa1b|235674"	"Add3|27360"	"Abcd3|19299"	"Adcy4|104110"
"GFPT2|9945"	"AKR1D1|6718"	"ASIP|434"	"ATP9A|10079"		"ADIPOQ"	"ANXA7"		"ACVR1B"	"ACD"		"ABTB2|25841"	"BAG3|9531"		"ACOX1|51"	"ADD2|119"	"ACTL7A|10881"	"AFF4|27125"	"ADI1|55256"	"ADSS|159"	"ADHFE1|137872"	"AHDC1|27245"	"ADM|133"	"AGMAT|79814"	"ADRA2C|152"	"AKAP13|11214"	"ACTRT2|140625"	"AGRN|375790"		"1700047I17Rik2"	"2210408I21Rik"		"A2m|232345"	"Ap3d1|11776"		"AU040320|100317"	"Acly|104112"	"AU021092|239691"	"Abtb1|80283"	"Aacs|78894"	"Aco2|11429"	"Aak1|269774"	"Actr1a|54130"	"Abcb4|18670"	"Acvr2b|11481"	"Acacb|100705"	"Adi1|104923"	"Abcg1|11307"	"Adcy6|11512"
"GPR160|26996"	"ALB|213"	"ASMTL|8623"	"BAMBI|25805"		"ADIRF-AS1"	"AP1B1"		"ACVR2A"	"ACER3"		"ACAD11|84129"	"BAK1|578"		"ACOX3|8310"	"ADD3|120"	"ACTR10|55860"	"AGBL5|60509"	"ADM|133"	"AEBP1|165"	"ADI1|55256"	"AHNAK|79026"	"ADORA1|134"	"AGPAT1|10554"	"ADSL|158"	"AKAP8L|26993"	"ACVR1|90"	"AGTRAP|57085"		"1700049G17Rik"	"2210409E12Rik"		"A530016L24Rik|319942"	"Apex1|11792"		"AW209491|105351"	"Acot1|26897"	"AW209491|105351"	"Acaca|107476"	"Aak1|269774"	"Acot13|66834"	"Aamdc|66273"	"Actr1b|226977"	"Abcc1|17250"	"Adam10|11487"	"Acad9|229211"	"Adk|11534"	"Abcg4|192663"	"Add1|11518"
"GPR176|11245"	"ALCAM|214"	"ASPHD1|253982"	"BCHE|590"		"ADK"	"AP2A1"		"ADAD1"	"ACIN1"		"ACAP3|116983"	"BAMBI|25805"		"ACP2|53"	"ADNP2|22850"	"ACTRT2|140625"	"AGER|177"	"ADORA1|134"	"AES|166"	"ADK|132"	"AIF1|199"	"ADO|84890"	"AGPAT3|56894"	"AEN|64782"	"AKIRIN2|55122"	"ADAD1|132612"	"AHCYL1|10768"		"1700061F12Rik"	"2310009A05Rik"		"A730008H23Rik|212427"	"Apoa1bp|246703"		"Aacs|78894"	"Acp2|11432"	"Aadac|67758"	"Acad8|66948"	"Aamdc|66273"	"Acot2|171210"	"Aard|239435"	"Acvr1b|11479"	"Abcd1|11666"	"Adam12|11489"	"Acadm|11364"	"Adpgk|72141"	"Abcg8|67470"	"Add3|27360"
"HERC5|51191"	"ALDH1A1|216"	"ASS1|445"	"BCO1|53630"		"ADPRM"	"AP2B1"		"ADAD2"	"ACKR2"		"ACAT1|38"	"BASP1|10409"		"ACP5|54"	"ADNP|23394"	"ACVR1|90"	"AGFG1|3267"	"ADPGK|83440"	"AFAP1L1|134265"	"ADM|133"	"AIP|9049"	"ADPRHL1|113622"	"AGPAT4|56895"	"AFG3L2|10939"	"AKT1S1|84335"	"ADAL|161823"	"AHCYL2|23382"		"1700066M21Rik"	"2310009B15Rik"		"AF067061|236546"	"Aprt|11821"		"Aadac|67758"	"Acp6|66659"	"Aamdc|66273"	"Acbd3|170760"	"Aard|239435"	"Acp2|11432"	"Aatf|56321"	"Acvr1|11477"	"Abcd3|19299"	"Adam19|11492"	"Acat1|110446"	"Adprh|11544"	"Abhd14a|68644"	"Adi1|104923"
"HK1|3098"	"ALDH2|217"	"ASUN|55726"	"BMI1|648"		"ADRA2A"	"AP2M1"		"ADAL"	"ACLY"		"ACBD3|64746"	"BCAT1|586"		"ACP6|51205"	"ADSS|159"	"ACY3|91703"	"AGK|55750"	"ADPRHL2|54936"	"AFF4|27125"	"ADORA1|134"	"AJUBA|84962"	"ADPRHL2|54936"	"AGPS|8540"	"AFTPH|54812"	"AKT1|207"	"ADAM11|4185"	"AHDC1|27245"		"1700067K01Rik"	"2310011J03Rik"		"AF067063|380878"	"Arfgap2|77038"		"Aak1|269774"	"Acsl4|50790"	"Aard|239435"	"Acd|497652"	"Aars|234734"	"Acp6|66659"	"Aatk|11302"	"Acvr2b|11481"	"Abcd4|19300"	"Adar|56417"	"Acat3|224530"	"Afg3l2|69597"	"Abhd14b|76491"	"Adk|11534"
"HMX2|3167"	"ALDH5A1|7915"	"ATF1|466"	"BMP2|650"		"ADRA2C"	"AP2S1"		"ADAM12"	"ACO1"		"ACBD4|79777"	"BCS1L|617"		"ACRBP|84519"	"AEBP1|165"	"ADAD1|132612"	"AGO1|26523"	"ADPRM|56985"	"AFMID|125061"	"ADPRHL1|113622"	"AK2|204"	"ADRA2C|152"	"AGXT2|64902"	"AGAP1|116987"	"AKT3|10000"	"ADARB1|104"	"AHNAK|79026"		"1700069L16Rik"	"2310030G06Rik"		"AI314180|230249"	"Arhgap5|11855"		"Aamdc|66273"	"Actl6a|56456"	"Aars|234734"	"Acin1|56215"	"Aatf|56321"	"Acsl4|50790"	"Abca3|27410"	"Acy3|71670"	"Abcg1|11307"	"Adcy4|104110"	"Ackr1|13349"	"Agap3|213990"	"Abhd16a|193742"	"Adpgk|72141"
"HSPA2|3306"	"ALG10|84920"	"ATP6V1E2|90423"	"BMP4|652"		"ADRB2"	"AP3D1"		"ADAM17"	"ACO2"		"ACD|65057"	"BLOC1S2|282991"		"ACSF3|197322"	"AES|166"	"ADAL|161823"	"AGPAT1|10554"	"ADRA2C|152"	"AGBL5|60509"	"ADRA2C|152"	"AKAP11|11215"	"AEN|64782"	"AHCYL1|10768"	"AGFG2|3268"	"ALDH18A1|5832"	"ADA|100"	"AHSP|51327"		"1700086L19Rik"	"2310036O22Rik"		"AI597479|98404"	"Arhgap8|73167"		"Aard|239435"	"Actn1|109711"	"Aatf|56321"	"Ackr1|13349"	"Aatk|11302"	"Acta2|11475"	"Abca7|27403"	"Adam10|11487"	"Abcg4|192663"	"Adcy6|11512"	"Acot11|329910"	"Agpat1|55979"	"Ablim1|226251"	"Adprh|11544"
"IDO1|3620"	"ALG9|79796"	"BAX|581"	"BMP5|653"		"ADSSL1"	"AP3S1"		"ADAM19"	"ACOT7"		"ACE2|59272"	"BMI1|648"		"ACSL3|2181"	"AFF2|2334"	"ADAM33|80332"	"AGPAT4|56895"	"ADSL|158"	"AGFG1|3267"	"ADSL|158"	"AKAP12|9590"	"AFF2|2334"	"AHSP|51327"	"AGL|178"	"ALDH1A2|8854"	"ADCK1|57143"	"AIF1|199"		"1700093K21Rik"	"2310039H08Rik"		"AU040320|100317"	"Arih2|23807"		"Aars|234734"	"Actr1a|54130"	"Abcb11|27413"	"Acly|104112"	"Abca3|27410"	"Actn1|109711"	"Abcb4|18670"	"Adam19|11492"	"Abcg8|67470"	"Add1|11518"	"Acot3|171281"	"Agpat6|102247"	"Acaa1a|113868"	"Afg3l2|69597"
"INHBE|83729"	"ALPK2|115701"	"BCAT1|586"	"BMPER|168667"		"AFAP1L1"	"APEH"		"ADAMTS17"	"ACOT8"		"ACHE|43"	"BOLA2B|654483"		"ACSL5|51703"	"AFF4|27125"	"ADAMTS13|11093"	"AGPS|8540"	"AEN|64782"	"AGPAT1|10554"	"AEN|64782"	"AKAP13|11214"	"AFG3L2|10939"	"AIF1|199"	"AGO2|27161"	"ALDH1B1|219"	"ADCK2|90956"	"AIP|9049"		"1810010H24Rik"	"2310045N01Rik"		"Aaas|223921"	"Arl6ip4|65105"		"Aatf|56321"	"Actr1b|226977"	"Abcb4|18670"	"Acot1|26897"	"Abcb4|18670"	"Actn2|11472"	"Abcc1|17250"	"Adamts10|224697"	"Abhd12|76192"	"Add2|11519"	"Acot8|170789"	"Ahcyl1|229709"	"Acaa1b|235674"	"Agap3|213990"
"ITM2A|9452"	"AMBN|258"	"BDNF|627"	"BOC|91653"		"AFAP1L2"	"APEX1"		"ADAMTS9"	"ACOX1"		"ACIN1|22985"	"BOLA3|388962"		"ACSS1|84532"	"AFMID|125061"	"ADARB1|104"	"AGRN|375790"	"AFTPH|54812"	"AGPAT4|56895"	"AFG3L2|10939"	"AKAP8L|26993"	"AFTPH|54812"	"AIP|9049"	"AGPAT9|84803"	"ALDH5A1|7915"	"ADCK3|56997"	"AJUBA|84962"		"1810013L24Rik"	"2410003L11Rik"		"Aadac|67758"	"Arpc5|67771"		"Aatk|11302"	"Acvr1b|11479"	"Abcc1|17250"	"Acot7|70025"	"Abcc1|17250"	"Actr1a|54130"	"Abcd1|11666"	"Adar|56417"	"Abhd14a|68644"	"Add3|27360"	"Acot9|56360"	"Aida|108909"	"Acacb|100705"	"Agfg2|231801"
"ITPR2|3709"	"AMDHD1|144193"	"BEND4|389206"	"C1orf168|199920"		"AGFG2"	"APH1A"		"ADAMTSL1"	"ACOXL"		"ACLY|47"	"BRMS1L|84312"		"ACSS2|55902"	"AGBL5|60509"	"ADA|100"	"AGTPBP1|23287"	"AGAP1|116987"	"AGRN|375790"	"AFTPH|54812"	"AKIRIN2|55122"	"AGAP1|116987"	"AK2|204"	"AIDA|64853"	"ALDH6A1|4329"	"ADCY1|107"	"AK2|204"		"1810037I17Rik"	"2410004N09Rik"		"Abca4|11304"	"Asah1|11886"		"Abca3|27410"	"Acvr2a|11480"	"Abcd1|11666"	"Acox1|11430"	"Abcd1|11666"	"Actr1b|226977"	"Abcd3|19299"	"Adcy4|104110"	"Abhd14b|76491"	"Adi1|104923"	"Acox2|93732"	"Aif1l|108897"	"Acad9|229211"	"Ago2|239528"
"JAZF1|221895"	"AMER2|219287"	"BEST2|54831"	"C1orf213|148898"		"AGGF1"	"APMAP"		"ADAMTSL3"	"ACP2"		"ACO1|48"	"BSPRY|54836"		"ACTC1|70"	"AGER|177"	"ADCK1|57143"	"AHCYL1|10768"	"AGAP4|119016"	"AGTPBP1|23287"	"AGAP1|116987"	"AKT1S1|84335"	"AGAP3|116988"	"AKAP11|11215"	"AIFM2|84883"	"ALDH7A1|501"	"ADCY4|196883"	"AKAP11|11215"		"1810043G02Rik"	"2410006H16Rik"		"Abcb11|27413"	"Asns|27053"		"Abca7|27403"	"Acvr2b|11481"	"Abcd3|19299"	"Acp2|11432"	"Abcd3|19299"	"Acvr1b|11479"	"Abcg1|11307"	"Adcy6|11512"	"Abhd16a|193742"	"Adk|11534"	"Acp1|11431"	"Akap8l|54194"	"Acadm|11364"	"Agpat1|55979"
"JPH4|84502"	"AMFR|267"	"BEX5|340542"	"C5|727"		"AGT"	"APRT"		"ADAP1"	"ACP5"		"ACO2|50"	"BTAF1|9044"		"ACTG2|72"	"AGFG1|3267"	"ADCK2|90956"	"AHCYL2|23382"	"AGO2|27161"	"AHCYL1|10768"	"AGFG2|3268"	"AKT1|207"	"AGL|178"	"AKAP12|9590"	"AIMP2|7965"	"ALDOC|230"	"ADCY9|115"	"AKAP12|9590"		"2010002M12Rik"	"2410015M20Rik"		"Abcb1a|18671"	"Ass1|11898"		"Abcb11|27413"	"Adam10|11487"	"Abcg1|11307"	"Acr|11434"	"Abcd4|19300"	"Acvr1|11477"	"Abcg2|26357"	"Add1|11518"	"Abhd4|105501"	"Adpgk|72141"	"Acp5|11433"	"Akap8|56399"	"Acadvl|11370"	"Agpat6|102247"
"KBTBD8|84541"	"AMIGO2|347902"	"BNIP3|664"	"C6orf141|135398"		"AGTR1"	"ARCN1"		"ADAR"	"ACP6"		"ACOT13|55856"	"BTBD1|53339"		"ACTL6B|51412"	"AGK|55750"	"ADCK3|56997"	"AHDC1|27245"	"AIDA|64853"	"AHCYL2|23382"	"AGL|178"	"AKT2|208"	"AGO2|27161"	"AKAP13|11214"	"AK1|203"	"ALKBH3|221120"	"ADD2|119"	"AKAP13|11214"		"2010107G23Rik"	"2410016O06Rik"		"Abcb1b|18669"	"Atp12a|192113"		"Abcb4|18670"	"Adam19|11492"	"Abcg2|26357"	"Acsl4|50790"	"Abcg1|11307"	"Acvr2b|11481"	"Abcg4|192663"	"Add3|27360"	"Abhd5|67469"	"Adprhl2|100206"	"Acsl1|14081"	"Akirin2|433693"	"Acat3|224530"	"Agrn|11603"
"KIAA1244|57221"	"AMOT|154796"	"BOK|666"	"C8orf48|157773"		"AHCYL2"	"ARF1"		"ADAT1"	"ACPP"		"ACOT1|641371"	"BTBD3|22903"		"ACTL7A|10881"	"AGO1|26523"	"ADCY4|196883"	"AHSP|51327"	"AIF1L|83543"	"AHDC1|27245"	"AGO2|27161"	"AKT3|10000"	"AGPAT9|84803"	"AKAP8L|26993"	"AK4|205"	"ALKBH5|54890"	"ADHFE1|137872"	"AKAP8L|26993"		"2010111I01Rik"	"2410127L17Rik"		"Abcb4|18670"	"Atp5c1|11949"		"Abcc1|17250"	"Adar|56417"	"Abcg8|67470"	"Actr10|56444"	"Abcg8|67470"	"Adam10|11487"	"Abcg8|67470"	"Adi1|104923"	"Ablim1|226251"	"Adprh|11544"	"Acsl5|433256"	"Akt1|11651"	"Ackr1|13349"	"Ahcyl1|229709"
"KLKB1|3818"	"AMY1A|276"	"C12orf66|144577"	"C8orf4|56892"		"AHNAK2"	"ARF4"		"ADCY10P1"	"ACSF2"		"ACOT2|10965"	"BZW2|28969"		"ACTL7B|10880"	"AGPAT1|10554"	"ADCY9|115"	"AIP|9049"	"AIFM2|84883"	"AHNAK|79026"	"AGPAT9|84803"	"ALDH18A1|5832"	"AIDA|64853"	"AKIRIN2|55122"	"AK5|26289"	"ALKBH7|84266"	"ADI1|55256"	"AKIRIN2|55122"		"2210013O21Rik"	"2410131K14Rik"		"Abcc3|76408"	"Atp5d|66043"		"Abcd1|11666"	"Adcy4|104110"	"Abhd14a|68644"	"Actr1a|54130"	"Abhd14a|68644"	"Adam19|11492"	"Abhd14a|68644"	"Adk|11534"	"Acaa1a|113868"	"Afg3l2|69597"	"Acsl6|216739"	"Akt3|23797"	"Acot11|329910"	"Aida|108909"
"LCK|3932"	"AMY1B|277"	"C17orf58|284018"	"CA2|760"		"AIF1L"	"ARF5"		"ADCY3"	"ACSF3"		"ACOT4|122970"	"C11orf48|79081"		"ACTR10|55860"	"AGPAT4|56895"	"ADHFE1|137872"	"AJUBA|84962"	"AIMP2|7965"	"AHSP|51327"	"AIDA|64853"	"ALDH1A2|8854"	"AIF1L|83543"	"AKR1C1|1645"	"AK6|102157402"	"ALS2|57679"	"ADIPOR2|79602"	"AKT1S1|84335"		"2210015D19Rik"	"2410141K09Rik"		"Abcf3|27406"	"Atp5f1|11950"		"Abcd3|19299"	"Adcy6|11512"	"Abhd14b|76491"	"Actr1b|226977"	"Abhd14b|76491"	"Adcy4|104110"	"Abhd14b|76491"	"Adpgk|72141"	"Acaa1b|235674"	"Agap3|213990"	"Acss2|60525"	"Alas2|11656"	"Acot3|171281"	"Akap8l|54194"
"LEFTY1|10637"	"AMY1C|278"	"C19orf66|55337"	"CABS1|85438"		"AIFM2"	"ARF6"		"ADCY5"	"ACSL3"		"ACOT8|10005"	"C11orf52|91894"		"ACTR3|10096"	"AGPS|8540"	"ADI1|55256"	"AKAP11|11215"	"AK1|203"	"AIP|9049"	"AIFM2|84883"	"ALDH1B1|219"	"AIFM2|84883"	"AKR1C2|1646"	"AKAP4|8852"	"ALX1|8092"	"ADK|132"	"AKT1|207"		"2210018M11Rik"	"2500004C02Rik"		"Abcg1|11307"	"Atp5g3|228033"		"Abcd4|19300"	"Adcyap1r1|11517"	"Abhd16a|193742"	"Acvr1b|11479"	"Abhd16a|193742"	"Adcy6|11512"	"Abhd16a|193742"	"Adprhl2|100206"	"Acacb|100705"	"Agfg2|231801"	"Actl7b|11471"	"Aldh18a1|56454"	"Acot8|170789"	"Akap8|56399"
"LPPR4|9890"	"AMY2A|279"	"C19orf73|55150"	"CAT|847"		"AIM1"	"ARFGAP1"		"ADCY7"	"ACSL4"		"ACOT9|23597"	"C19orf43|79002"		"ACTR6|64431"	"AGRN|375790"	"ADIPOR2|79602"	"AKAP12|9590"	"AK4|205"	"AK2|204"	"AIMP2|7965"	"ALDH5A1|7915"	"AIMP2|7965"	"AKR1C3|8644"	"AKAP8|10270"	"AMIGO2|347902"	"ADM|133"	"AKT2|208"		"2210019I11Rik"	"2510002D24Rik"		"Abcg4|192663"	"Atp5h|71679"		"Abcg1|11307"	"Add1|11518"	"Abhd4|105501"	"Acvr2a|11480"	"Abhd2|54608"	"Add1|11518"	"Abhd4|105501"	"Adprh|11544"	"Acad9|229211"	"Ago2|239528"	"Actr6|67019"	"Aldh7a1|110695"	"Acot9|56360"	"Akirin2|433693"
"LRRC2|79442"	"AMY2B|280"	"C1D|10438"	"CCDC183|84960"		"AK4"	"ARFGAP2"		"ADCY9"	"ACTB"		"ACP6|51205"	"C19orf52|90580"		"ACTRT2|140625"	"AGTPBP1|23287"	"ADK|132"	"AKAP13|11214"	"AK5|26289"	"AKAP11|11215"	"AK1|203"	"ALDH6A1|4329"	"AK1|203"	"AKT1S1|84335"	"AKIP1|56672"	"AMN1|196394"	"ADORA1|134"	"AKT3|10000"		"2210406O10Rik"	"2510039O18Rik"		"Abhd16a|193742"	"Atp5j2|57423"		"Abcg2|26357"	"Add2|11519"	"Abhd5|67469"	"Acvr2b|11481"	"Abhd4|105501"	"Add2|11519"	"Abhd5|67469"	"Afg3l2|69597"	"Acadm|11364"	"Agpat1|55979"	"Adam9|11502"	"Alg2|56737"	"Acox2|93732"	"Akt1|11651"
"MGARP|84709"	"ANGPT1|284"	"C1orf109|54955"	"CCDC80|151887"		"AKNA"	"ARFGAP3"		"ADD2"	"ACTC1"		"ACPT|93650"	"C1D|10438"		"ACVR1|90"	"AGTRAP|57085"	"ADM|133"	"AKAP8L|26993"	"AK6|102157402"	"AKAP12|9590"	"AK4|205"	"ALDH7A1|501"	"AK5|26289"	"AKT1|207"	"AKR7A3|22977"	"AMOTL1|154810"	"ADPRHL1|113622"	"ALDH16A1|126133"		"2300002M23Rik"	"2610002J02Rik"		"Abhd17c|70178"	"Atp5j|11957"		"Abcg4|192663"	"Add3|27360"	"Abracl|73112"	"Adam10|11487"	"Abt1|30946"	"Add3|27360"	"Ablim1|226251"	"Agap3|213990"	"Acadsb|66885"	"Agpat6|102247"	"Adamtsl5|66548"	"Ambra1|228361"	"Acp1|11431"	"Akt3|23797"
"MIR4454|100616234"	"ANGPT2|285"	"C1orf116|79098"	"CCDC81|60494"		"AKR1C1"	"ARHGAP1"		"ADD3"	"ACTG1"		"ACRBP|84519"	"C1QBP|708"		"ACVRL1|94"	"AHCTF1|25909"	"ADORA1|134"	"AKIRIN2|55122"	"AKAP3|10566"	"AKAP13|11214"	"AK5|26289"	"ALKBH3|221120"	"AKAP4|8852"	"AKT2|208"	"AKTIP|64400"	"AMOT|154796"	"ADRA2C|152"	"ALDH18A1|5832"		"2310022A10Rik"	"2610005L07Rik"		"Abhd2|54608"	"Atp5k|11958"		"Abcg8|67470"	"Adi1|104923"	"Abt1|30946"	"Adam19|11492"	"Acaa1a|113868"	"Adi1|104923"	"Abt1|30946"	"Agfg2|231801"	"Acadvl|11370"	"Ahcyl1|229709"	"Adat2|66757"	"Amfr|23802"	"Acsl1|14081"	"Alas2|11656"
"MTHFD2|10797"	"ANGPTL4|51129"	"C1orf94|84970"	"CCDC92|80212"		"AKR1C2"	"ARHGDIA"		"ADNP2"	"ACTL6A"		"ACRV1|56"	"C1orf106|55765"		"ACY3|91703"	"AHCYL1|10768"	"ADPGK|83440"	"AKT1S1|84335"	"AKAP4|8852"	"AKAP8L|26993"	"AK6|102157402"	"ALKBH5|54890"	"AKAP8|10270"	"ALDH16A1|126133"	"ALAD|210"	"ANAPC13|25847"	"ADSL|158"	"ALDH1A2|8854"		"2310035C23Rik"	"2610044O15Rik8"		"Abhd4|105501"	"Atp5o|28080"		"Abhd12|76192"	"Adk|11534"	"Acaa1a|113868"	"Adam1a|280668"	"Acaa1b|235674"	"Adipor1|72674"	"Acaa1a|113868"	"Ago2|239528"	"Acat1|110446"	"Aida|108909"	"Adck1|72113"	"Amhr2|110542"	"Acsl5|433256"	"Aldh18a1|56454"
"MYC|4609"	"ANG|283"	"C20orf27|54976"	"CCKBR|887"		"ALCAM"	"ARL6IP4"		"ADPGK"	"ACTN1"		"ACR|49"	"C1orf122|127687"		"ADAD1|132612"	"AHCYL2|23382"	"ADPRHL1|113622"	"AKT1|207"	"AKAP8|10270"	"AKIRIN2|55122"	"AKAP1|8165"	"ALKBH7|84266"	"AKIP1|56672"	"ALDH18A1|5832"	"ALAS1|211"	"ANGPTL2|23452"	"AEN|64782"	"ALDH1B1|219"		"2310039L15Rik"	"2610528J11Rik"		"Abhd5|67469"	"Atp6ap2|70495"		"Abhd14a|68644"	"Adpgk|72141"	"Acaa1b|235674"	"Adam22|11496"	"Acacb|100705"	"Adk|11534"	"Acaa1b|235674"	"Agpat1|55979"	"Acat3|224530"	"Aif1l|108897"	"Adck2|57869"	"Angel2|52477"	"Acsl6|216739"	"Aldh7a1|110695"
"MYH2|4620"	"ANKMY2|57037"	"C21orf88|114041"	"CCL2|6347"		"ALDH1A2"	"ARL6IP5"		"AES"	"ACTN4"		"ACSL1|2180"	"C6orf211|79624"		"ADAL|161823"	"AHDC1|27245"	"ADPRHL2|54936"	"AKT2|208"	"AKIP1|56672"	"AKT1S1|84335"	"AKAP4|8852"	"ALS2|57679"	"AKR7A3|22977"	"ALDH1B1|219"	"ALDH1L1|10840"	"ANK3|288"	"AFG3L2|10939"	"ALDH5A1|7915"		"2310057M21Rik"	"2700038G22Rik"		"Abhd6|66082"	"Atp6v0e|11974"		"Abhd14b|76491"	"Adprhl2|100206"	"Acaa2|52538"	"Adamts10|224697"	"Acad9|229211"	"Adpgk|72141"	"Acacb|100705"	"Agpat6|102247"	"Ace|11421"	"Akap8l|54194"	"Adh1|11522"	"Angptl2|26360"	"Acss2|60525"	"Alg2|56737"
"NECAB1|64168"	"ANKRD20A1|84210"	"C3|718"	"CD99|4267"		"ALDH1A3"	"ARL8A"		"AFAP1-AS1"	"ACTR10"		"ACSL5|51703"	"CA2|760"		"ADAM11|4185"	"AIP|9049"	"ADRA2C|152"	"AKT3|10000"	"AKR7A3|22977"	"AKT1|207"	"AKAP8|10270"	"AMIGO2|347902"	"AKTIP|64400"	"ALDH4A1|8659"	"ALG2|85365"	"ANKIB1|54467"	"AFTPH|54812"	"ALDH6A1|4329"		"2310061I04Rik"	"2700089E24Rik"		"Abi1|11308"	"Atp6v1d|73834"		"Abhd16a|193742"	"Adprh|11544"	"Acacb|100705"	"Adar|56417"	"Acadm|11364"	"Adprh|11544"	"Acad9|229211"	"Agrn|11603"	"Ackr1|13349"	"Akap8|56399"	"Adh4|26876"	"Angptl4|57875"	"Actl7b|11471"	"Ambra1|228361"
"NFE2L3|9603"	"ANKRD20A2|441430"	"C4orf47|441054"	"CDH10|1008"		"ALDH1L1"	"ARL8B"		"AFAP1L2"	"ACTR1A"		"ACSM1|116285"	"CAP1|10487"		"ADAM33|80332"	"AJUBA|84962"	"ADRBK1|156"	"ALDH16A1|126133"	"AKTIP|64400"	"AKT2|208"	"AKIP1|56672"	"AMN1|196394"	"ALDH1A2|8854"	"ALDH5A1|7915"	"ALG3|10195"	"ANKRD10|55608"	"AGAP1|116987"	"ALDH7A1|501"		"2310069G16Rik"	"2700094K13Rik"		"Abl1|11350"	"Atp6v1f|66144"		"Abhd4|105501"	"Afg3l2|69597"	"Acad9|229211"	"Adcy4|104110"	"Acat2|110460"	"Afg3l2|69597"	"Acadm|11364"	"Ahcyl1|229709"	"Acot11|329910"	"Akirin2|433693"	"Adipor2|68465"	"Ankmy2|217473"	"Actr6|67019"	"Amfr|23802"
"NMRK2|27231"	"ANKRD20A3|441425"	"C5orf58|133874"	"CDH11|1009"		"ALDH3B1"	"ARPC1A"		"AFF1"	"ACTR3"		"ACSS1|84532"	"CBX3|11335"		"ADAMTS12|81792"	"AK2|204"	"ADSL|158"	"ALDH18A1|5832"	"ALDH1L1|10840"	"AKT3|10000"	"AKR7A3|22977"	"AMOTL1|154810"	"ALG6|29929"	"ALDH6A1|4329"	"ALG6|29929"	"ANKRD17|26057"	"AGFG2|3268"	"ALKBH3|221120"		"2410004B18Rik"	"2700097O09Rik"		"Ablim1|226251"	"Atpif1|11983"		"Abhd5|67469"	"Agap1|347722"	"Acadl|11363"	"Adcy6|11512"	"Acat3|224530"	"Agap3|213990"	"Acadvl|11370"	"Aida|108909"	"Acot3|171281"	"Akt1|11651"	"Adora2a|11540"	"Ankrd17|81702"	"Adam9|11502"	"Amhr2|110542"
"NPTX1|4884"	"ANKRD20A4|728747"	"C6orf132|647024"	"CDH12|1010"		"ALDH4A1"	"ARPC2"		"AFMID"	"ACTR6"		"ACTG1|71"	"CCDC51|79714"		"ADAMTS13|11093"	"AKAP11|11215"	"AEN|64782"	"ALDH1B1|219"	"ALG2|85365"	"ALDH18A1|5832"	"AKTIP|64400"	"AMOT|154796"	"ALMS1|7840"	"ALDH7A1|501"	"ALMS1|7840"	"ANKRD40|91369"	"AGL|178"	"ALKBH5|54890"		"2410012M07Rik"	"2810001G20Rik"		"Abr|109934"	"Atxn10|54138"		"Ablim1|226251"	"Agap2|216439"	"Acadm|11364"	"Adcyap1r1|11517"	"Ace|11421"	"Agfg2|231801"	"Acat1|110446"	"Aif1l|108897"	"Acot8|170789"	"Akt3|23797"	"Adrm1|56436"	"Ankrd27|245886"	"Adamtsl5|66548"	"Angel2|52477"
"NR5A2|2494"	"ANKRD36B|57730"	"C6orf57|135154"	"CDH18|1016"		"ALDH7A1"	"ARPC3"		"AFTPH"	"ACTR8"		"ACTG2|72"	"CCDC84|338657"		"ADAMTS16|170690"	"AKAP12|9590"	"AFG3L2|10939"	"ALDH5A1|7915"	"ALG3|10195"	"ALDH1B1|219"	"ALAD|210"	"ANAPC13|25847"	"ALS2CL|259173"	"ALDOC|230"	"ALS2CL|259173"	"ANKS6|203286"	"AGO2|27161"	"ALKBH7|84266"		"2410021H03Rik"	"2810008D09Rik"		"Acad11|102632"	"Avpi1|69534"		"Abt1|30946"	"Agap3|213990"	"Acads|11409"	"Adcyap1|11516"	"Ackr1|13349"	"Ago2|239528"	"Acat3|224530"	"Ak1|11636"	"Acot9|56360"	"Alas2|11656"	"Aebp2|11569"	"Ankrd28|105522"	"Adat2|66757"	"Angptl2|26360"
"NRK|203447"	"ANKRD36|375248"	"C8orf88|100127983"	"CDH2|1000"		"ALDOB"	"ARPC4"		"AGFG2"	"ACTRT3"		"ACTL6A|86"	"CCDC86|79080"		"ADARB1|104"	"AKAP13|11214"	"AFTPH|54812"	"ALDH6A1|4329"	"ALG6|29929"	"ALDH4A1|8659"	"ALAS1|211"	"ANAPC2|29882"	"AMHR2|269"	"ALG1|56052"	"ANAPC11|51529"	"ANP32A|8125"	"AGPAT9|84803"	"ALS2|57679"		"2410089E03Rik"	"2810025M15Rik"		"Acadsb|66885"	"BC003965|214489"		"Acaa1a|113868"	"Agfg2|231801"	"Acadvl|11370"	"Add1|11518"	"Aco1|11428"	"Agpat1|55979"	"Ace|11421"	"Akap8l|54194"	"Acox1|11430"	"Alb|11657"	"Aen|68048"	"Ankrd32|105377"	"Adck1|72113"	"Angptl4|57875"
"OR52A1|23538"	"ANKRD55|79722"	"CALCB|797"	"CDH6|1004"		"ALDOC"	"ASAH1"		"AGK"	"ACVR1"		"ACTL7A|10881"	"CCNA1|8900"		"ADA|100"	"AKAP8L|26993"	"AGAP4|119016"	"ALDH7A1|501"	"ALG8|79053"	"ALDH5A1|7915"	"ALDH1L1|10840"	"ANGPTL2|23452"	"AMMECR1L|83607"	"ALG5|29880"	"ANAPC15|25906"	"ANTXR1|84168"	"AIDA|64853"	"AMBRA1|55626"		"2500002B13Rik"	"2810408M09Rik"		"Acat1|110446"	"BC053393|407814"		"Acaa1b|235674"	"Ago2|239528"	"Acat3|224530"	"Add2|11519"	"Acot11|329910"	"Agpat6|102247"	"Ackr1|13349"	"Akap8|56399"	"Acox2|93732"	"Aldh18a1|56454"	"Aff1|17355"	"Ankrd40|71452"	"Adck2|57869"	"Ankmy2|217473"
"P2RY1|5028"	"ANKRD6|22881"	"CALN1|83698"	"CHL1|10752"		"ALOX5AP"	"ASNA1"		"AGMO"	"ACY1"		"ACTL7B|10880"	"CCNC|892"		"ADCK1|57143"	"AKIRIN1|79647"	"AGFG2|3268"	"ALDOC|230"	"ALKBH1|8846"	"ALDH6A1|4329"	"ALDH3A2|224"	"ANK3|288"	"AMOTL2|51421"	"ALKBH3|221120"	"ANAPC4|29945"	"ANXA6|309"	"AIFM2|84883"	"AMIGO2|347902"		"2510003E04Rik"	"2810428I15Rik"		"Acbd3|170760"	"Bach1|12013"		"Acaa2|52538"	"Agpat1|55979"	"Aco1|11428"	"Add3|27360"	"Acot3|171281"	"Ahcyl1|229709"	"Acot11|329910"	"Akirin2|433693"	"Acp1|11431"	"Aldh7a1|110695"	"Aftph|216549"	"Ankrd49|56503"	"Adh1|11522"	"Ankrd17|81702"
"PCSK9|255738"	"ANO3|63982"	"CAMKV|79012"	"CLEC18A|348174"		"ALPK3"	"ATF4"		"AGO2"	"ACYP1"		"ACTL8|81569"	"CCT3|7203"		"ADCK2|90956"	"AKIRIN2|55122"	"AGL|178"	"ALKBH3|221120"	"ALMS1|7840"	"ALDH7A1|501"	"ALG2|85365"	"ANKIB1|54467"	"AMZ2|51321"	"ALKBH5|54890"	"ANKRD16|54522"	"AP1S1|1174"	"AIMP2|7965"	"AMN1|196394"		"2610001J05Rik"	"2900097C17Rik"		"Acd|497652"	"Bag1|12017"		"Acacb|100705"	"Agpat6|102247"	"Acot11|329910"	"Adpgk|72141"	"Acot7|70025"	"Aida|108909"	"Acot3|171281"	"Akt1|11651"	"Acsf2|264895"	"Alg14|66789"	"Aggf1|66549"	"Anks3|72615"	"Adh4|26876"	"Ankrd27|245886"
"PHC1|1911"	"ANTXR2|118429"	"CBR1|873"	"CLIP4|79745"		"ALPL"	"ATF6B"		"AGO3"	"ADAM15"		"ACTN1|87"	"CCT6A|908"		"ADCK3|56997"	"AKNA|80709"	"AGO2|27161"	"ALKBH5|54890"	"ALS2CL|259173"	"ALDOC|230"	"ALG3|10195"	"ANKRD10|55608"	"ANAPC15|25906"	"ALKBH7|84266"	"ANKRD24|170961"	"AP2M1|1173"	"AK1|203"	"AMOTL1|154810"		"2610002M06Rik"	"3110002H16Rik"		"Ace2|70008"	"Bag5|70369"		"Acad10|71985"	"Agrn|11603"	"Acot13|66834"	"Adprhl2|100206"	"Acot8|170789"	"Aif1l|108897"	"Acot8|170789"	"Akt2|11652"	"Acsl1|14081"	"Alg2|56737"	"Agmat|75986"	"Anp32a|11737"	"Adipor2|68465"	"Ankrd28|105522"
"PIM2|11040"	"ANXA1|301"	"CBX7|23492"	"CLN5|1203"		"AMIGO2"	"ATG4B"		"AGPAT3"	"ADAM18"		"ACTN3|89"	"CCT7|10574"		"ADCY4|196883"	"AKR1B1|231"	"AGPAT2|10555"	"ALKBH7|84266"	"ALX1|8092"	"ALKBH5|54890"	"ALG6|29929"	"ANKRD17|26057"	"ANAPC4|29945"	"ALS2|57679"	"ANKRD27|84079"	"AP3M1|26985"	"AK4|205"	"AMOT|154796"		"2610020H08Rik"	"3110082I17Rik"		"Acot3|171281"	"Basp1|70350"		"Acad9|229211"	"Ahcyl1|229709"	"Acot3|171281"	"Adprh|11544"	"Acot9|56360"	"Ak1|11636"	"Acot9|56360"	"Akt3|23797"	"Acsl6|216739"	"Ambra1|228361"	"Agtrap|11610"	"Anpep|16790"	"Adora2a|11540"	"Ankrd32|105377"
"PIPOX|51268"	"ANXA3|306"	"CCDC110|256309"	"CLUL1|27098"		"ANGEL1"	"ATG9A"		"AGPAT9"	"ADAM9"		"ACTR10|55860"	"CD24|100133941"		"ADCY9|115"	"AKT1S1|84335"	"AGPAT9|84803"	"ALS2|57679"	"AMMECR1L|83607"	"ALKBH7|84266"	"ALG8|79053"	"ANKRD40|91369"	"ANKMY2|57037"	"AMBP|259"	"ANKRD2|26287"	"AP4B1|10717"	"AK5|26289"	"ANAPC13|25847"		"2610034M16Rik"	"4930461G14Rik"		"Acot9|56360"	"Bbip1|100503572"		"Acadm|11364"	"Aida|108909"	"Acot8|170789"	"Adrbk1|110355"	"Acox2|93732"	"Akap1|11640"	"Acox1|11430"	"Alas2|11656"	"Acss2|60525"	"Amfr|23802"	"Agt|11606"	"Antxr1|69538"	"Adprm|66358"	"Ankrd40|71452"
"PLA2G3|50487"	"APBA2|321"	"CCDC151|115948"	"CNPY1|285888"		"ANGPT1"	"ATP1A1"		"AHCTF1"	"ADAMTS1"		"ACTR1B|10120"	"CD63|967"		"ADHFE1|137872"	"AKT1|207"	"AIDA|64853"	"AMN1|196394"	"AMZ2|51321"	"ALS2|57679"	"ALMS1|7840"	"ANKS6|203286"	"ANKRD13B|124930"	"AMFR|267"	"ANKRD49|54851"	"APAF1|317"	"AK6|102157402"	"ANAPC2|29882"		"2610037D02Rik"	"4930470H14Rik"		"Acp6|66659"	"Bex1|19716"		"Acadsb|66885"	"Aif1l|108897"	"Acot9|56360"	"Aff2|14266"	"Acp1|11431"	"Akap8l|54194"	"Acox2|93732"	"Aldh18a1|56454"	"Actl11|67722"	"Angel2|52477"	"Ahcyl2|74340"	"Antxr2|71914"	"Adrm1|56436"	"Ankrd49|56503"
"PLA2G4C|8605"	"APCDD1|147495"	"CCDC172|374355"	"CNTN3|5067"		"ANGPTL7"	"ATP5A1"		"AHCTF1P1"	"ADAMTSL4"		"ACTR2|10097"	"CD81|975"		"ADI1|55256"	"AKT2|208"	"AIF1|199"	"AMOTL1|154810"	"ANAPC15|25906"	"AMIGO2|347902"	"ALS2CL|259173"	"ANP32A|8125"	"ANKRD16|54522"	"AMN|81693"	"ANKRD54|129138"	"APBB3|10307"	"AKAP1|8165"	"ANGPTL2|23452"		"2610203C22Rik"	"4930550L24Rik"		"Acsl1|14081"	"Bhmt|12116"		"Acads|11409"	"Ajuba|16475"	"Acox2|93732"	"Afg3l2|69597"	"Acsf2|264895"	"Akap8|56399"	"Acp1|11431"	"Aldh7a1|110695"	"Actl7a|11470"	"Angptl2|26360"	"Ahsa2|268390"	"Anxa2|12306"	"Aebp2|11569"	"Anks3|72615"
"PMAIP1|5366"	"APLNR|187"	"CCDC69|26112"	"CNTN4|152330"		"ANK2"	"ATP5B"		"AHI1"	"ADAP2"		"ACTR3B|57180"	"CDC23|8697"		"ADIPOR2|79602"	"AKT3|10000"	"AIFM1|9131"	"AMOT|154796"	"ANAPC4|29945"	"AMOTL1|154810"	"AMZ2|51321"	"ANTXR1|84168"	"ANKRD24|170961"	"AMOTL1|154810"	"ANKRD9|122416"	"APC|324"	"AKAP3|10566"	"ANK3|288"		"2610305D13Rik"	"4930591A17Rik"		"Acsl4|50790"	"Blnk|17060"		"Acadvl|11370"	"Ak1|11636"	"Acp1|11431"	"Agap1|347722"	"Acsl6|216739"	"Akirin2|433693"	"Acp5|11433"	"Alg14|66789"	"Actl7b|11471"	"Angptl4|57875"	"Aifm1|26926"	"Anxa5|11747"	"Aen|68048"	"Ano1|101772"
"POU5F1B|5462"	"APLP1|333"	"CCL26|10344"	"CNTNAP3B|728577"		"ANKH"	"ATP5C1"		"AIM1"	"ADARB1"		"ACTR5|79913"	"CDC37|11140"		"ADK|132"	"ALDH16A1|126133"	"AIFM2|84883"	"AMPH|273"	"ANKRD13B|124930"	"AMOT|154796"	"ANAPC15|25906"	"ANXA6|309"	"ANKRD27|84079"	"ANAPC13|25847"	"ANKS3|124401"	"APEH|327"	"AKAP4|8852"	"ANKIB1|54467"		"2610316D01Rik"	"4931406H21Rik"		"Actl7b|11471"	"Blvra|109778"		"Acat1|110446"	"Akap8l|54194"	"Acp5|11433"	"Agap2|216439"	"Acss2|60525"	"Akt1|11651"	"Acsf3|257633"	"Alg2|56737"	"Actr6|67019"	"Ankmy2|217473"	"Ak4|11639"	"Anxa6|11749"	"Aftph|216549"	"Anp32a|11737"
"POU5F1|5460"	"APLP2|334"	"CCNB1IP1|57820"	"CNTNAP3|79937"		"ANKLE2"	"ATP5D"		"AIP"	"ADAT2"		"ACVR1B|91"	"CDK4|1019"		"ADM|133"	"ALDH18A1|5832"	"AIMP2|7965"	"ANAPC13|25847"	"ANKRD16|54522"	"ANAPC2|29882"	"ANAPC4|29945"	"AP1G2|8906"	"ANKRD2|26287"	"ANAPC2|29882"	"ANXA11|311"	"APEX2|27301"	"AKAP8|10270"	"ANKRD10|55608"		"2610318N02Rik"	"4933409K07Rik"		"Actn3|11474"	"Btbd1|83962"		"Acat3|224530"	"Akap8|56399"	"Acsf2|264895"	"Agap3|213990"	"Actl11|67722"	"Akt2|11652"	"Acsl1|14081"	"Ambra1|228361"	"Adam15|11490"	"Ankrd17|81702"	"Ak6|102216272"	"Ap1g1|11765"	"Aggf1|66549"	"Anpep|16790"
"PPAP2C|8612"	"APOA1|335"	"CD19|930"	"COL11A1|1301"		"ANKRD13B"	"ATP5E"		"AJUBA"	"ADAT3"		"ACVR1|90"	"CEBPZ|10153"		"ADORA1|134"	"ALDH1B1|219"	"AK1|203"	"ANAPC2|29882"	"ANKRD24|170961"	"ANGEL1|23357"	"ANKRD16|54522"	"AP1S1|1174"	"ANKRD49|54851"	"ANGEL1|23357"	"ANXA3|306"	"APH1A|51107"	"AKIP1|56672"	"ANKRD17|26057"		"2610507B11Rik"	"5430416N02Rik"		"Actr1a|54130"	"Bzw1|66882"		"Ace|11421"	"Akirin2|433693"	"Acsf3|257633"	"Agfg2|231801"	"Actl7a|11470"	"Akt3|23797"	"Acsl6|216739"	"Amfr|23802"	"Adam9|11502"	"Ankrd27|245886"	"Akap17b|338351"	"Ap1m1|11767"	"Agmat|75986"	"Antxr1|69538"
"PSMB8|5696"	"APOA2|336"	"CD72|971"	"COL15A1|1306"		"ANKRD27"	"ATP5F1"		"AK1"	"ADCK1"		"ACVR2A|92"	"CHCHD10|400916"		"ADO|84890"	"ALDH5A1|7915"	"AK4|205"	"ANGEL1|23357"	"ANKRD27|84079"	"ANGPTL2|23452"	"ANKRD24|170961"	"AP2A2|161"	"ANKRD54|129138"	"ANGPTL6|83854"	"AOC3|8639"	"API5|8539"	"AKR7A3|22977"	"ANKRD40|91369"		"2610507I01Rik"	"5730507C01Rik"		"Actr8|56249"	"C1qbp|12261"		"Ackr1|13349"	"Akt1|11651"	"Acsl1|14081"	"Ago2|239528"	"Actl7b|11471"	"Alas2|11656"	"Acss2|60525"	"Ampd3|11717"	"Adamtsl5|66548"	"Ankrd28|105522"	"Akip1|57373"	"Ap2a1|11771"	"Agpat5|52123"	"Antxr2|71914"
"PYCARD|29108"	"APOA4|337"	"CDA|978"	"COL1A2|1278"		"ANKRD28"	"ATP5G1"		"AK5"	"ADCK2"		"ACVR2B|93"	"CHCHD1|118487"		"ADPGK|83440"	"ALDH6A1|4329"	"AK5|26289"	"ANGPTL2|23452"	"ANKRD2|26287"	"ANK1|286"	"ANKRD27|84079"	"AP2M1|1173"	"ANKRD6|22881"	"ANKIB1|54467"	"AOX1|316"	"APLNR|187"	"AKTIP|64400"	"ANKS6|203286"		"2700029M09Rik"	"5730559C18Rik"		"Acvr1b|11479"	"Caap1|67770"		"Acot11|329910"	"Akt3|23797"	"Acsl5|433256"	"Agpat1|55979"	"Actr6|67019"	"Aldh18a1|56454"	"Actl11|67722"	"Amz2|13929"	"Adat2|66757"	"Ankrd32|105377"	"Akirin1|68050"	"Ap2s1|232910"	"Agtrap|11610"	"Anxa2|12306"
"RAC3|5881"	"APOB|338"	"CDCA7L|55536"	"COL2A1|1280"		"ANKRD29"	"ATP5G2"		"AK9"	"ADCK3"		"ACY3|91703"	"CHCHD4|131474"		"ADPRHL1|113622"	"ALDH7A1|501"	"AK6|102157402"	"ANK3|288"	"ANKRD49|54851"	"ANK3|288"	"ANKRD2|26287"	"AP3M1|26985"	"ANKRD9|122416"	"ANKRD10|55608"	"AP1M2|10053"	"APLP1|333"	"ALAD|210"	"ANO8|57719"		"2700049A03Rik"	"5830417I10Rik"		"Acvr1|11477"	"Cacybp|12301"		"Acot3|171281"	"Alas2|11656"	"Acsl6|216739"	"Agpat3|28169"	"Acy1|109652"	"Aldh7a1|110695"	"Actl7a|11470"	"Angel2|52477"	"Adck1|72113"	"Ankrd40|71452"	"Akr1b3|11677"	"Ap3s2|11778"	"Agt|11606"	"Anxa5|11747"
"RARRES2|5919"	"APOC1|341"	"CDHR1|92211"	"COL3A1|1281"		"ANKRD35"	"ATP5G3"		"AKAP10"	"ADCK4"		"ACYP1|97"	"CHMP4A|29082"		"ADPRHL2|54936"	"ALKBH3|221120"	"AKAP3|10566"	"ANKFY1|51479"	"ANKRD54|129138"	"ANKH|56172"	"ANKRD49|54851"	"AP4B1|10717"	"ANKS1A|23294"	"ANKRD17|26057"	"AP3S1|1176"	"APMAP|57136"	"ALAS1|211"	"ANP32A|8125"		"2700054A10Rik"	"6430706D22Rik"		"Acvr2b|11481"	"Calcoco2|76815"		"Acot8|170789"	"Aldh18a1|56454"	"Acss2|60525"	"Agpat6|102247"	"Adam15|11490"	"Alg14|66789"	"Actl7b|11471"	"Angptl2|26360"	"Adck2|57869"	"Ankrd44|329154"	"Akr1b8|14187"	"Ap5m1|74385"	"Ahcyl2|74340"	"Anxa6|11749"
"RBP7|116362"	"APOC3|345"	"CDT1|81620"	"COL4A1|1282"		"ANKRD49"	"ATP5H"		"AKAP11"	"ADD1"		"ADAD1|132612"	"CLDN10|9071"		"ADPRM|56985"	"ALKBH5|54890"	"AKAP4|8852"	"ANKIB1|54467"	"ANKRD65|441869"	"ANKIB1|54467"	"ANKRD54|129138"	"APAF1|317"	"ANKS3|124401"	"ANKRD37|353322"	"AP3S2|10239"	"APOBEC3C|27350"	"ALDH1L1|10840"	"ANTXR1|84168"		"2700060E02Rik"	"6820431F20Rik"		"Adam10|11487"	"Calr|12317"		"Acot9|56360"	"Aldh7a1|110695"	"Actl11|67722"	"Agrn|11603"	"Adam9|11502"	"Alg2|56737"	"Actn2|11472"	"Angptl4|57875"	"Adcy2|210044"	"Ankrd49|56503"	"Akr1c18|105349"	"Apba3|57267"	"Ahnak|66395"	"Ap1g1|11765"
"RIT2|6014"	"APOM|55937"	"CDX4|1046"	"COL4A2|1284"		"ANO1"	"ATP5I"		"AKAP14"	"ADH5"		"ADAD2|161931"	"CLDN7|1366"		"ADRA2C|152"	"ALKBH7|84266"	"AKAP8|10270"	"ANKRD10|55608"	"ANKRD6|22881"	"ANKRD10|55608"	"ANKRD9|122416"	"APBB1|322"	"ANKZF1|55139"	"ANKRD40|91369"	"AP5S1|55317"	"APPBP2|10513"	"ALDH3A2|224"	"ANXA6|309"		"2700062C07Rik"	"9130401M01Rik"		"Adam12|11489"	"Cap1|12331"		"Acox1|11430"	"Alg14|66789"	"Actl7a|11470"	"Agtpbp1|67269"	"Adamts10|224697"	"Alpk2|225638"	"Actr3|74117"	"Ankmy2|217473"	"Adcy9|11515"	"Ankrd6|140577"	"Akr1c21|77337"	"Aplnr|23796"	"Ahsa2|268390"	"Ap1m1|11767"
"RPL22L1|200916"	"AQP10|89872"	"CDYL|9425"	"COL4A6|1288"		"ANO10"	"ATP5J2"		"AKAP8"	"ADI1"		"ADAM10|102"	"CLIC1|1192"		"ADRBK1|156"	"ALS2|57679"	"AKIP1|56672"	"ANKRD17|26057"	"ANKRD9|122416"	"ANKRD17|26057"	"ANKS3|124401"	"APBB3|10307"	"ANXA11|311"	"ANP32A|8125"	"AP5Z1|9907"	"APPL2|55198"	"ALG2|85365"	"AP1G2|8906"		"2700069I18Rik"	"9430008C03Rik"		"Adam17|11491"	"Capg|12332"		"Acox2|93732"	"Alg2|56737"	"Actl7b|11471"	"Ahcyl1|229709"	"Adamtsl5|66548"	"Alpk3|116904"	"Actr6|67019"	"Ankrd10|102334"	"Adh1|11522"	"Anks3|72615"	"Akr1e1|56043"	"Aplp2|11804"	"Aifm1|26926"	"Ap2a1|11771"
"SCGB3A2|117156"	"AQP11|282679"	"CEBPB|1051"	"COL5A1|1289"		"ANPEP"	"ATP5L"		"AKIP1"	"ADIPOR1"		"ADAM11|4185"	"CLPP|8192"		"ADSL|158"	"ALX1|8092"	"AKR7A3|22977"	"ANKRD26|22852"	"ANKS1A|23294"	"ANKRD26|22852"	"ANO10|55129"	"APC|324"	"ANXA2|302"	"ANPEP|290"	"APLN|8862"	"APP|351"	"ALG3|10195"	"AP1M1|8907"		"2700099C18Rik"	"9430016H08Rik"		"Adam1a|280668"	"Capn2|12334"		"Acp1|11431"	"Alyref|21681"	"Actn1|109711"	"Aida|108909"	"Adap2|216991"	"Ambra1|228361"	"Acy1|109652"	"Ankrd12|106585"	"Adh4|26876"	"Anp32a|11737"	"Alas1|11655"	"Aqr|11834"	"Ak4|11639"	"Ap2s1|232910"
"SEMG1|6406"	"AQP1|358"	"CEBPZOS|100505876"	"COL5A2|1290"		"ANXA3"	"ATP5O"		"AKIRIN2"	"ADK"		"ADAM17|6868"	"CMSS1|84319"		"AEN|64782"	"ALYREF|10189"	"AKTIP|64400"	"ANKRD32|84250"	"ANKS3|124401"	"ANKRD37|353322"	"ANXA11|311"	"APEH|327"	"ANXA3|306"	"ANTXR1|84168"	"APOA4|337"	"AQR|9716"	"ALG6|29929"	"AP1S1|1174"		"2810002D19Rik"	"A230046K03Rik"		"Adam1b|280667"	"Caprin1|53872"		"Acsf2|264895"	"Ambra1|228361"	"Actn2|11472"	"Aif1l|108897"	"Adat2|66757"	"Amfr|23802"	"Adam9|11502"	"Ankrd17|81702"	"Adipor2|68465"	"Anpep|16790"	"Aldh1l1|107747"	"Arap1|69710"	"Ak6|102216272"	"Ap3s2|11778"
"SEPHS1|22929"	"AQP3|360"	"CENPH|64946"	"COL6A3|1293"		"AP1AR"	"ATP5SL"		"AKR1B1"	"ADM"		"ADAM19|8728"	"COA6|388753"		"AFG3L2|10939"	"AMBRA1|55626"	"ALAD|210"	"ANKRD40|91369"	"ANO10|55129"	"ANKRD40|91369"	"ANXA3|306"	"APEX2|27301"	"AOC3|8639"	"ANXA4|307"	"APOA5|116519"	"ARAP3|64411"	"ALG8|79053"	"AP2A1|160"		"2810403A07Rik"	"A330032B11Rik"		"Adam21|56622"	"Capzb|12345"		"Acsf3|257633"	"Amfr|23802"	"Actn4|60595"	"Ak1|11636"	"Adck1|72113"	"Ampd3|11717"	"Adamtsl5|66548"	"Ankrd27|245886"	"Adora2a|11540"	"Antxr1|69538"	"Aldh6a1|104776"	"Arap3|106952"	"Akap17b|338351"	"Ap5m1|74385"
"SERTM1|400120"	"AREG|374"	"CGREF1|10669"	"COL9A2|1298"		"AP1S2"	"ATP6AP1"		"AKR1B10"	"ADM5"		"ADAM20|8748"	"COBL|23242"		"AFTPH|54812"	"AMIGO2|347902"	"ALAS1|211"	"ANKS6|203286"	"ANXA3|306"	"ANP32A|8125"	"AOC3|8639"	"APH1A|51107"	"AOX1|316"	"ANXA6|309"	"APOBEC2|10930"	"AREL1|9870"	"ALKBH1|8846"	"AP2A2|161"		"2810403D21Rik"	"A330069E16Rik"		"Adam4|11498"	"Carkd|69225"		"Acsl1|14081"	"Ammecr1l|225339"	"Actr3|74117"	"Akap1|11640"	"Adck2|57869"	"Angel2|52477"	"Adat2|66757"	"Ankrd28|105522"	"Adprm|66358"	"Antxr2|71914"	"Aldh8a1|237320"	"Arf3|11842"	"Akip1|57373"	"Apba3|57267"
"SH2B3|10019"	"ARHGAP10|79658"	"CHAC2|494143"	"COLEC12|81035"		"APBB2"	"ATP6V0B"		"AKR1C3"	"ADNP"		"ADAM21|8747"	"COLEC12|81035"		"AGAP3|116988"	"AMN1|196394"	"ALDH1A2|8854"	"ANO8|57719"	"AOC3|8639"	"ANTXR1|84168"	"AOX1|316"	"API5|8539"	"AP1M2|10053"	"AP1M1|8907"	"APOC1|341"	"ARF1|375"	"ALMS1|7840"	"AP2M1|1173"		"2810408I11Rik"	"A630089N07Rik"		"Adam8|11501"	"Casp6|12368"		"Acsl5|433256"	"Amz2|13929"	"Actr6|67019"	"Akap8l|54194"	"Adck4|76889"	"Angptl2|26360"	"Adck1|72113"	"Ankrd32|105377"	"Adra1b|11548"	"Anxa2|12306"	"Alg1|208211"	"Arf4|11843"	"Akirin1|68050"	"Aplnr|23796"
"SLC18A2|6571"	"ARHGAP15|55843"	"CHGA|1113"	"COMMD3-BMI1|100532731"		"APLNR"	"ATP6V0C"		"AKT3"	"ADORA2B"		"ADAM33|80332"	"COMMD3-BMI1|100532731"		"AGAP4|119016"	"AMOTL1|154810"	"ALDH1L1|10840"	"ANP32A|8125"	"AOX1|316"	"ANXA6|309"	"AP1M2|10053"	"APLNR|187"	"AP3S1|1176"	"AP1S1|1174"	"APOC2|344"	"ARFGAP2|84364"	"ALS2CL|259173"	"AP3M1|26985"		"2810468N07Rik"	"A830080D01Rik"		"Adamdec1|58860"	"Cat|12359"		"Acsl6|216739"	"Anapc15|75430"	"Acy1|109652"	"Akap8|56399"	"Adcy2|210044"	"Ank1|11733"	"Adck2|57869"	"Ankrd40|71452"	"Adrm1|56436"	"Anxa5|11747"	"Alg5|66248"	"Arf5|11844"	"Akr1b3|11677"	"Aplp2|11804"
"SLC35D3|340146"	"ARHGAP18|93663"	"CHP2|63928"	"COMMD3|23412"		"APOC1"	"ATP6V0D1"		"AKTIP"	"ADPRHL2"		"ADAM8|101"	"COX11|1353"		"AGFG2|3268"	"AMOT|154796"	"ALDH2|217"	"ANP32E|81611"	"AP1G1|164"	"AP1M1|8907"	"AP3S1|1176"	"APLP1|333"	"AP3S2|10239"	"AP2A1|160"	"APOD|347"	"ARGLU1|55082"	"AMMECR1L|83607"	"AP4B1|10717"		"2810474O19Rik"	"A930004D18Rik"		"Adamts15|235130"	"Cbfb|12400"		"Acss2|60525"	"Anapc1|17222"	"Adam9|11502"	"Akirin2|433693"	"Adcy3|104111"	"Ankmy2|217473"	"Adcy9|11515"	"Ankrd49|56503"	"Adss|11566"	"Anxa6|11749"	"Allc|94041"	"Arf6|11845"	"Akr1b8|14187"	"Aqr|11834"
"STC1|6781"	"ARHGAP24|83478"	"CIB2|10518"	"COX1|4512"		"APOO"	"ATP6V0E1"		"ALDH1A2"	"ADRBK2"		"ADAMTS14|140766"	"COX5B|1329"		"AGL|178"	"AMPH|273"	"ALDH3A2|224"	"ANTXR1|84168"	"AP1M2|10053"	"AP2A1|160"	"AP3S2|10239"	"APMAP|57136"	"AP5M1|55745"	"AP2A2|161"	"APOL1|8542"	"ARHGAP12|94134"	"AMT|275"	"AP4M1|9179"		"2900026A02Rik"	"A930015D03Rik"		"Adamtsl5|66548"	"Cbr4|234309"		"Actl11|67722"	"Anapc2|99152"	"Adamtsl5|66548"	"Akt1|11651"	"Adcy9|11515"	"Ankrd12|106585"	"Adh1|11522"	"Ankrd6|140577"	"Adtrp|109254"	"Ap1g1|11765"	"Alpk3|116904"	"Arg1|11846"	"Akr1c18|105349"	"Arap1|69710"
"SYS1-DBNDD2|767557"	"ARHGAP28|79822"	"CKMT1A|548596"	"CPED1|79974"		"AQP3"	"ATP6V1B2"		"ALDH5A1"	"ADRM1"		"ADAMTS15|170689"	"COX7B2|170712"		"AGO2|27161"	"ANAPC13|25847"	"ALDH4A1|8659"	"ANXA6|309"	"AP3S1|1176"	"AP2A2|161"	"AP5S1|55317"	"APOBEC3C|27350"	"AP5S1|55317"	"AP2M1|1173"	"APOL2|23780"	"ARHGAP19|84986"	"AMZ2|51321"	"APAF1|317"		"3010026O09Rik"	"AA467197"		"Adar|56417"	"Cbwd1|226043"		"Actl7a|11470"	"Angel2|52477"	"Adat2|66757"	"Akt3|23797"	"Adh1|11522"	"Ankrd17|81702"	"Adh4|26876"	"Anks3|72615"	"Aebp2|11569"	"Ap1m1|11767"	"Alpl|11647"	"Arglu1|234023"	"Akr1c21|77337"	"Arap3|106952"
"TAC1|6863"	"ARHGAP29|9411"	"CKMT1B|1159"	"CPE|1363"		"AQP7"	"ATP6V1E1"		"ALDH7A1"	"ADSL"		"ADAMTS18|170692"	"CREG1|8804"		"AGPAT2|10555"	"ANAPC2|29882"	"ALDH9A1|223"	"AP1M1|8907"	"AP3S2|10239"	"AP2M1|1173"	"AP5Z1|9907"	"APOE|348"	"AP5Z1|9907"	"AP3M1|26985"	"APOPT1|84334"	"ARHGAP20|57569"	"ANAPC11|51529"	"APBB1|322"		"3110001I22Rik"	"AI662270"		"Ada|11486"	"Cbx3|12417"		"Actl7b|11471"	"Angptl2|26360"	"Adck1|72113"	"Alas2|11656"	"Adh4|26876"	"Ankrd27|245886"	"Adipor2|68465"	"Ano1|101772"	"Aen|68048"	"Ap1s1|11769"	"Als2cl|235633"	"Arhgap10|78514"	"Akr1e1|56043"	"Arf1|11840"
"TCERG1L|256536"	"ARID4A|5926"	"CKS2|1164"	"CPN1|1369"		"AR"	"ATP6V1F"		"ALDH8A1"	"ADSS"		"ADAMTS2|9509"	"CRIP1|1396"		"AGPAT9|84803"	"ANGEL1|23357"	"ALG12|79087"	"AP1S1|1174"	"AP5S1|55317"	"AP3M1|26985"	"APLN|8862"	"APPBP2|10513"	"APLN|8862"	"APAF1|317"	"AQP2|359"	"ARHGAP21|57584"	"ANAPC15|25906"	"APBB3|10307"		"3110007F17Rik"	"AU018091"		"Adcy2|210044"	"Ccdc93|70829"		"Actn2|11472"	"Angptl4|57875"	"Adck2|57869"	"Aldh18a1|56454"	"Adh5|11532"	"Ankrd28|105522"	"Adora2a|11540"	"Anp32a|11737"	"Aff1|17355"	"Ap2a1|11771"	"Als2|74018"	"Arhgap18|73910"	"Aldh1l1|107747"	"Arf3|11842"
"TCF24|100129654"	"ARL4C|10123"	"CLC|1178"	"CPXM1|56265"		"ARG2"	"ATP6V1G1"		"ALDOC"	"ADTRP"		"ADAMTS4|9507"	"CSRNP1|64651"		"AIDA|64853"	"ANGPTL2|23452"	"ALG2|85365"	"AP1S2|8905"	"AP5Z1|9907"	"APAF1|317"	"APOA4|337"	"APPL2|55198"	"APOA4|337"	"APC|324"	"AQP3|360"	"ARHGAP35|2909"	"ANAPC4|29945"	"APC|324"		"3110009E18Rik"	"AU019823"		"Adcy6|11512"	"Ccm2|216527"		"Actn4|60595"	"Ankib1|70797"	"Adcy2|210044"	"Aldh1l1|107747"	"Adipor2|68465"	"Ankrd32|105377"	"Adprm|66358"	"Anp32e|66471"	"Aftph|216549"	"Ap2s1|232910"	"Alyref2|56009"	"Arhgap1|228359"	"Aldh6a1|104776"	"Arf4|11843"
"TCL1A|8115"	"ARL6IP1|23204"	"CLDN10|9071"	"CRHBP|1393"		"ARHGAP18"	"ATPIF1"		"ALKBH1"	"AFAP1L1"		"ADAMTS7|11173"	"CSRP2BP|57325"		"AIF1|199"	"ANK3|288"	"ALG3|10195"	"AP2A1|160"	"APBA2|321"	"APBB1|322"	"APOA5|116519"	"APP|351"	"APOA5|116519"	"APEH|327"	"AQP5|362"	"ARHGDIA|396"	"ANKMY2|57037"	"APEH|327"		"3110021N24Rik"	"AU021092"		"Adcy9|11515"	"Ccng1|12450"		"Actr2|66713"	"Ankmy2|217473"	"Adcy3|104111"	"Aldh7a1|110695"	"Adora2a|11540"	"Ankrd40|71452"	"Adra1b|11548"	"Anpep|16790"	"Agbl5|231093"	"Ap3s2|11778"	"Amd1|11702"	"Arhgap35|232906"	"Aldh8a1|237320"	"Arf5|11844"
"TEX15|56154"	"ARMCX3|51566"	"CLDN22|53842"	"CRYBA1|1411"		"ARHGAP30"	"ATRAID"		"ALKBH2"	"AFF4"		"ADAMTS9|56999"	"CTSL|1514"		"AIFM1|9131"	"ANKFY1|51479"	"ALG6|29929"	"AP2A2|161"	"APLN|8862"	"APC|324"	"APOBEC2|10930"	"AQR|9716"	"APOBEC2|10930"	"APEX2|27301"	"AQP7|364"	"ARHGDIB|397"	"ANKRD16|54522"	"APEX2|27301"		"3110043O21Rik"	"AU022252"		"Add1|11518"	"Ccnh|66671"		"Actr3|74117"	"Ankra2|68558"	"Adh1|11522"	"Alg2|56737"	"Adprm|66358"	"Ankrd44|329154"	"Adra2b|11552"	"Antxr1|69538"	"Aggf1|66549"	"Ap5m1|74385"	"Amigo1|229715"	"Arhgap5|11855"	"Aldh9a1|56752"	"Arf6|11845"
"THBS2|7058"	"ARRDC3|57561"	"CMC1|152100"	"CRYZ|1429"		"ARHGAP31"	"ATXN2L"		"ALKBH3"	"AFG3L2"		"ADAMTSL3|57188"	"CXADR|1525"		"AIFM2|84883"	"ANKIB1|54467"	"ALKBH1|8846"	"AP2M1|1173"	"APOA4|337"	"APEH|327"	"APOC1|341"	"ARAP3|64411"	"APOD|347"	"APH1A|51107"	"ARFGEF1|10565"	"ARHGEF11|9826"	"ANKRD24|170961"	"APH1A|51107"		"3110056K07Rik"	"AU041133"		"Add2|11519"	"Ccpg1|72278"		"Actr6|67019"	"Ankrd10|102334"	"Adh4|26876"	"Ambra1|228361"	"Adrm1|56436"	"Ankrd49|56503"	"Adrm1|56436"	"Antxr2|71914"	"Agmat|75986"	"Apba3|57267"	"Anapc13|69010"	"Arhgef25|52666"	"Alg1|208211"	"Arglu1|234023"
"THY1|7070"	"ARRDC4|91947"	"CNFN|84518"	"CST1|1469"		"ARHGAP6"	"AUP1"		"ALKBH5"	"AGA"		"ADAMTSL5|339366"	"CYC1|1537"		"AIMP1|9255"	"ANKLE2|23141"	"ALKBH4|54784"	"AP3M1|26985"	"APOA5|116519"	"APEX2|27301"	"APOC2|344"	"AREL1|9870"	"APOL1|8542"	"API5|8539"	"ARG2|384"	"ARHGEF2|9181"	"ANKRD27|84079"	"API5|8539"		"3110057O12Rik"	"Aaas"		"Add3|27360"	"Cct2|12461"		"Acy1|109652"	"Ankrd12|106585"	"Adh5|11532"	"Amfr|23802"	"Adss|11566"	"Ankrd6|140577"	"Adss|11566"	"Anxa2|12306"	"Agpat5|52123"	"Aplnr|23796"	"Anapc7|56317"	"Arhgef2|16800"	"Alg5|66248"	"Arhgap10|78514"
"TNFSF11|8600"	"ARSE|415"	"CNN1|1264"	"CST2|1470"		"ARHGEF18"	"AURKAIP1"		"ALKBH7"	"AGAP1"		"ADAP1|11033"	"CYP26A1|1592"		"AIMP2|7965"	"ANKRD10|55608"	"ALMS1|7840"	"AP3M2|10947"	"APOC1|341"	"APH1A|51107"	"APOD|347"	"ARF1|375"	"APOL2|23780"	"APIP|51074"	"ARHGAP17|55114"	"ARHGEF3|50650"	"ANKRD2|26287"	"APLNR|187"		"3830406C13Rik"	"Aacs"		"Adh5|11532"	"Cct4|12464"		"Adam15|11490"	"Ankrd17|81702"	"Adipor2|68465"	"Ampd3|11717"	"Adtrp|109254"	"Anks3|72615"	"Adtrp|109254"	"Anxa5|11747"	"Agtrap|11610"	"Aplp2|11804"	"Angel1|68737"	"Arhgef7|54126"	"Allc|94041"	"Arhgap18|73910"
"TRIML2|205860"	"ARSG|22901"	"CNN2|1265"	"CST4|1472"		"ARHGEF26"	"B2M"		"ALKBH8"	"AGAP3"		"ADARB2|105"	"CYP51A1|1595"		"AK1|203"	"ANKRD17|26057"	"ALS2CL|259173"	"AP4B1|10717"	"APOC2|344"	"API5|8539"	"APOL1|8542"	"ARFGAP2|84364"	"APOPT1|84334"	"APLNR|187"	"ARHGAP18|93663"	"ARHGEF7|8874"	"ANKRD49|54851"	"APLP1|333"		"4833420G17Rik"	"Aaed1"		"Adk|11534"	"Cct5|12465"		"Adam9|11502"	"Ankrd27|245886"	"Adora2a|11540"	"Amz2|13929"	"Aebp2|11569"	"Ankzf1|52231"	"Aebp2|11569"	"Anxa6|11749"	"Agt|11606"	"Apoa1|11806"	"Angptl7|654812"	"Arid1a|93760"	"Alpk3|116904"	"Arhgap1|228359"
"TTC39C|125488"	"ART4|420"	"COBL|23242"	"CTSA|5476"		"ARHGEF3"	"BABAM1"		"ALMS1"	"AGBL5"		"ADAR|103"	"DAB2|1601"		"AK4|205"	"ANKRD26|22852"	"ALX1|8092"	"APAF1|317"	"APOD|347"	"APLP1|333"	"APOL2|23780"	"ARGLU1|55082"	"AQP2|359"	"APMAP|57136"	"ARHGAP44|9912"	"ARHGEF9|23229"	"ANKRD54|129138"	"APMAP|57136"		"4921506M07Rik"	"Aamdc"		"Adnp2|240442"	"Cct6a|12466"		"Adamts10|224697"	"Ankrd28|105522"	"Adra1b|11548"	"Anapc2|99152"	"Aen|68048"	"Ano1|101772"	"Aen|68048"	"Ap1g1|11765"	"Ahcyl2|74340"	"Apoa2|11807"	"Ankfy1|11736"	"Arl10|56795"	"Alpl|11647"	"Arhgap23|58996"
"TTC9|23508"	"ARX|170302"	"CORO2A|7464"	"CTSB|1508"		"ARHGEF37"	"BAG6"		"ALMS1-IT1"	"AGER"		"ADAT1|23536"	"DDIT4L|115265"		"AK5|26289"	"ANKRD32|84250"	"AMDHD2|51005"	"APBA2|321"	"APOL1|8542"	"APMAP|57136"	"APOPT1|84334"	"ARHGAP12|94134"	"AQP5|362"	"APOA1|335"	"ARHGAP4|393"	"ARID1A|8289"	"ANKRD6|22881"	"APOA1|335"		"4921524J17Rik"	"Aamp"		"Adora2b|11541"	"Cct6b|12467"		"Adamtsl5|66548"	"Ankrd32|105377"	"Adra2b|11552"	"Angel2|52477"	"Aff1|17355"	"Anp32a|11737"	"Aff1|17355"	"Ap1m1|11767"	"Ahdc1|230793"	"Apob|238055"	"Ankrd13c|433667"	"Arl2bp|107566"	"Als2cl|235633"	"Arhgap35|232906"
"TUBA4A|7277"	"ASCL1|429"	"COX6A2|1339"	"CTSE|1510"		"ARHGEF9"	"BANF1"		"ALOX15"	"AGFG1"		"ADA|100"	"DDRGK1|65992"		"AK6|102157402"	"ANKRD40|91369"	"AMHR2|269"	"APBB1|322"	"APOL2|23780"	"APOA1|335"	"AQP2|359"	"ARHGAP19|84986"	"AQP7|364"	"APOE|348"	"ARHGDIG|398"	"ARID2|196528"	"ANKRD9|122416"	"APOBEC3C|27350"		"4921531C22Rik"	"Aar2"		"Adpgk|72141"	"Cct7|12468"		"Adap2|216991"	"Ankrd40|71452"	"Adrm1|56436"	"Angptl4|57875"	"Aftph|216549"	"Antxr2|71914"	"Aff4|93736"	"Ap1s1|11769"	"Ahnak|66395"	"Apom|55938"	"Ankrd24|70615"	"Arl6ip6|65103"	"Als2|74018"	"Arhgap5|11855"
"TUBB6|84617"	"ASGR2|433"	"CPNE9|151835"	"CTSL|1514"		"ARL4A"	"BAP1"		"ALOXE3"	"AGL"		"ADCY1|107"	"DDX21|9188"		"AKAP3|10566"	"ANKS6|203286"	"AMMECR1L|83607"	"APBB2|323"	"APOPT1|84334"	"APOBEC2|10930"	"AQP3|360"	"ARHGAP20|57569"	"AQP9|366"	"APOH|350"	"ARHGEF18|23370"	"ARID3A|1820"	"ANKS3|124401"	"APOE|348"		"4921531P14Rik"	"Aars"		"Adprm|66358"	"Cd9|12527"		"Adat2|66757"	"Ankrd44|329154"	"Adsl|11564"	"Ankib1|70797"	"Agbl5|231093"	"Anxa2|12306"	"Aftph|216549"	"Ap2a1|11771"	"Ahsa2|268390"	"Appl1|72993"	"Ank|11732"	"Arl6|56297"	"Alyref2|56009"	"Arhgdia|192662"
"TYMSOS|494514"	"ASPN|54829"	"CPO|130749"	"CTSO|1519"		"ARL4D"	"BCAP31"		"ALPPL2"	"AGPAT1"		"ADCY2|108"	"DDX39A|10212"		"AKAP4|8852"	"ANLN|54443"	"AMN|81693"	"APBB3|10307"	"APTX|54840"	"APOE|348"	"AQP5|362"	"ARHGAP21|57584"	"ARFGEF1|10565"	"APOM|55937"	"ARHGEF1|9138"	"ARID4A|5926"	"ANO10|55129"	"APPBP2|10513"		"4921536K21Rik"	"Aars2"		"Adss|11566"	"Cdc123|98828"		"Adck1|72113"	"Ankrd46|68839"	"Adss|11566"	"Ankmy2|217473"	"Aggf1|66549"	"Anxa5|11747"	"Agbl5|231093"	"Ap2s1|232910"	"Aifm1|26926"	"Aqr|11834"	"Anln|68743"	"Arl8a|68724"	"Amd1|11702"	"Arhgef25|52666"
"UCMA|221044"	"ASTN1|460"	"CRMP1|1400"	"CXCL11|6373"		"ARL5A"	"BCKDHA"		"ALS2"	"AGPAT2"		"ADCY3|109"	"DDX41|51428"		"AKAP8|10270"	"ANO8|57719"	"AMPD2|271"	"APC2|10297"	"AQP2|359"	"APPBP2|10513"	"AQP7|364"	"ARHGAP23|57636"	"ARG2|384"	"APPBP2|10513"	"ARHGEF37|389337"	"ARID4B|51742"	"ANXA11|311"	"APPL2|55198"		"4922502D21Rik"	"Aarsd1"		"Adtrp|109254"	"Cdc25c|12532"		"Adck2|57869"	"Ankrd49|56503"	"Adtrp|109254"	"Ankra2|68558"	"Agmat|75986"	"Anxa6|11749"	"Agfg1|15463"	"Ap3s2|11778"	"Ak4|11639"	"Arap3|106952"	"Anxa3|11745"	"Arl8b|67166"	"Amigo1|229715"	"Arhgef2|16800"
"USP44|84101"	"ASXL1|171023"	"CTCFL|140690"	"CXCL13|10563"		"ARRB1"	"BCKDK"		"ALS2CR11"	"AGPAT5"		"ADCY5|111"	"DEGS1|8560"		"AKIP1|56672"	"ANP32A|8125"	"AMT|275"	"APC|324"	"AQP3|360"	"APPL2|55198"	"AQP9|366"	"ARHGAP35|2909"	"ARHGAP17|55114"	"APPL2|55198"	"ARHGEF6|9459"	"ARL13B|200894"	"ANXA3|306"	"APP|351"		"4930402H24Rik"	"Aasdhppt"		"Aebp2|11569"	"Cdc5l|71702"		"Adcy2|210044"	"Ankrd6|140577"	"Aebp2|11569"	"Ankrd10|102334"	"Agpat5|52123"	"Ap1g1|11765"	"Aggf1|66549"	"Ap5m1|74385"	"Ak6|102216272"	"Arf1|11840"	"Ap1m2|11768"	"Armcx2|67416"	"Anapc13|69010"	"Arhgef7|54126"
"VLDLR|7436"	"ASXL3|80816"	"CTGF|1490"	"CXCR4|7852"		"ARV1"	"BCL2L1"		"ALYREF"	"AGPAT6"		"ADCY6|112"	"DENR|8562"		"AKR1C2|1646"	"ANP32E|81611"	"AMZ2|51321"	"APEH|327"	"AQP5|362"	"APP|351"	"ARFGEF1|10565"	"ARHGDIA|396"	"ARHGAP44|9912"	"APP|351"	"ARID5A|10865"	"ARL2BP|23568"	"AOC3|8639"	"AQR|9716"		"4930404A10Rik"	"Aatf"		"Afg3l2|69597"	"Cdipt|52858"		"Adcy3|104111"	"Anks3|72615"	"Aen|68048"	"Ankrd12|106585"	"Agtrap|11610"	"Ap1m1|11767"	"Agmat|75986"	"Apba3|57267"	"Akap12|83397"	"Arf3|11842"	"Ap2m1|11773"	"Armcx5|494468"	"Anapc7|56317"	"Arid1a|93760"
"VSNL1|7447"	"ATAT1|79969"	"CTH|1491"	"CYP1A1|1543"		"ASAP2"	"BCL7B"		"AMACR"	"AGPS"		"ADCY7|113"	"DFFA|1676"		"AKR7A3|22977"	"ANTXR1|84168"	"ANAPC11|51529"	"APH1A|51107"	"AQP7|364"	"AQR|9716"	"ARG2|384"	"ARHGDIB|397"	"ARHGAP4|393"	"AQR|9716"	"ARL2|402"	"ARL4C|10123"	"AOX1|316"	"ARAP3|64411"		"4930432K21Rik"	"Abca3"		"Aftph|216549"	"Cdk1|12534"		"Adcy9|11515"	"Ano1|101772"	"Aff1|17355"	"Ankrd17|81702"	"Agt|11606"	"Ap1s1|11769"	"Agpat5|52123"	"Aplnr|23796"	"Akap17b|338351"	"Arf4|11843"	"Ap3m1|55946"	"Arnt|11863"	"Angel1|68737"	"Arid3b|56380"
"ZDHHC22|283576"	"ATG4A|115201"	"CUZD1|50624"	"CYP1B1|1545"		"ASB2"	"BLOC1S1"		"AMBP"	"AHCY"		"ADCY9|115"	"DHCR24|1718"		"AKTIP|64400"	"ANXA6|309"	"ANAPC15|25906"	"API5|8539"	"AQP9|366"	"ARAP3|64411"	"ARHGAP17|55114"	"ARHGEF11|9826"	"ARHGDIG|398"	"ARAP3|64411"	"ARL4A|10124"	"ARMC8|25852"	"AP1G1|164"	"AREL1|9870"		"4930451I11Rik"	"Abcb10"		"Agap1|347722"	"Cdk4|12567"		"Adh1|11522"	"Anp32a|11737"	"Aftph|216549"	"Ankrd27|245886"	"Ahctf1|226747"	"Ap2a1|11771"	"Agtrap|11610"	"Aplp2|11804"	"Akip1|57373"	"Arf5|11844"	"Apbb2|11787"	"Arpc1a|56443"	"Angptl7|654812"	"Arl10|56795"
"ZMAT4|79698"	"ATP10D|57205"	"CXCL3|2921"	"CYP4X1|260293"		"ASPN"	"BRD2"		"AMBRA1"	"AHCYL1"		"ADCYAP1R1|117"	"DHRS13|147015"		"ALAD|210"	"AP1M1|8907"	"ANAPC4|29945"	"APLNR|187"	"ARFGEF1|10565"	"AREL1|9870"	"ARHGAP18|93663"	"ARHGEF2|9181"	"ARHGEF15|22899"	"AREL1|9870"	"ARL4D|379"	"ARMCX5-GPRASP2|100528062"	"AP1M2|10053"	"ARF1|375"		"4930452B06Rik"	"Abcb6"		"Agap2|216439"	"Cdx2|12591"		"Adh4|26876"	"Anp32e|66471"	"Aggf1|66549"	"Ankrd28|105522"	"Ahcyl2|74340"	"Ap2s1|232910"	"Agt|11606"	"Appl1|72993"	"Akirin1|68050"	"Arf6|11845"	"Apcs|20219"	"Arpc4|68089"	"Ankfy1|11736"	"Arl2bp|107566"
"ZSCAN10|84891"	"ATP2B1|490"	"CXCL5|6374"	"DACH1|1602"		"ATE1"	"BRI3"		"AMD1"	"AHNAK"		"ADD1|118"	"DHX15|1665"		"ALAS1|211"	"AP1S1|1174"	"ANGPTL4|51129"	"APLP1|333"	"ARHGAP17|55114"	"ARF1|375"	"ARHGAP44|9912"	"ARHGEF3|50650"	"ARHGEF18|23370"	"ARF1|375"	"ARMC10|83787"	"ARMCX6|54470"	"AP3S1|1176"	"ARF5|381"		"4930453N24Rik"	"Abcc10"		"Agap3|213990"	"Cers2|76893"		"Adh5|11532"	"Antxr1|69538"	"Agmat|75986"	"Ankrd32|105377"	"Ahdc1|230793"	"Ap3s2|11778"	"Ahctf1|226747"	"Aqr|11834"	"Akr1b3|11677"	"Arg1|11846"	"Aph1a|226548"	"Arrb2|216869"	"Ankrd13c|433667"	"Arl6ip6|65103"
	"ATP2B4|493"	"CXCL6|6372"	"DCC|1630"		"ATG4D"	"BRK1"		"AMIGO1"	"AHSA2"		"ADD2|119"	"DIEXF|27042"		"ALDH1A2|8854"	"AP1S2|8905"	"ANKRD16|54522"	"APMAP|57136"	"ARHGAP18|93663"	"ARFGAP2|84364"	"ARHGAP4|393"	"ARHGEF7|8874"	"ARHGEF19|128272"	"ARFGAP2|84364"	"ARMC5|79798"	"ARNT2|9915"	"AP3S2|10239"	"ARFGAP2|84364"		"4930470P17Rik"	"Abcc5"		"Agbl5|231093"	"Cggbp1|106143"		"Adipor2|68465"	"Antxr2|71914"	"Agpat5|52123"	"Ankrd40|71452"	"Ahsa2|268390"	"Ap5m1|74385"	"Ahcyl2|74340"	"Araf|11836"	"Akr1b8|14187"	"Arglu1|234023"	"Apip|56369"	"As3mt|57344"	"Ankrd24|70615"	"Arl6|56297"
	"ATP6AP1|537"	"CXorf31|724087"	"DCN|1634"		"ATP10D"	"BRMS1"		"AMMECR1L"	"AIF1L"		"ADD3|120"	"DLAT|1737"		"ALDH1L1|10840"	"AP2A1|160"	"ANKRD24|170961"	"APPBP2|10513"	"ARHGAP44|9912"	"ARFGEF2|10564"	"ARHGDIG|398"	"ARHGEF9|23229"	"ARHGEF1|9138"	"ARGLU1|55082"	"ARMC7|79637"	"ARPC4|10093"	"AP5S1|55317"	"ARGLU1|55082"		"4930500J02Rik"	"Abcd1"		"Agk|69923"	"Chchd10|103172"		"Adora2a|11540"	"Anxa5|11747"	"Agtrap|11610"	"Ankrd44|329154"	"Ahsg|11625"	"Apba3|57267"	"Ahdc1|230793"	"Arap1|69710"	"Akr1c18|105349"	"Arhgap10|78514"	"Apln|30878"	"Asap1|13196"	"Ank|11732"	"Arl8a|68724"
	"ATP6V1G3|127124"	"CYP2B6|1555"	"DCX|1641"		"ATP11A"	"BSDC1"		"AMOTL1"	"AIFM1"		"ADH5|128"	"DNAJC15|29103"		"ALDH2|217"	"AP2A2|161"	"ANKRD27|84079"	"APPL2|55198"	"ARHGAP4|393"	"ARGLU1|55082"	"ARHGEF18|23370"	"ARID1A|8289"	"ARHGEF37|389337"	"ARHGAP12|94134"	"ARPC1B|10095"	"ARPP19|10776"	"AP5Z1|9907"	"ARHGAP12|94134"		"4930503E14Rik"	"Abcd4"		"Agpat1|55979"	"Chchd1|66121"		"Adprm|66358"	"Anxa6|11749"	"Agt|11606"	"Ankrd46|68839"	"Aifm1|26926"	"Apbb1|11785"	"Ahnak|66395"	"Arap3|106952"	"Akr1c21|77337"	"Arhgap18|73910"	"Apoa2|11807"	"Asb4|65255"	"Anln|68743"	"Arl8b|67166"
	"ATP6|4508"	"CYP51A1|1595"	"DDC|1644"		"ATP1B1"	"BSG"		"AMPD3"	"AIFM2"		"ADIPOR2|79602"	"DNMT3L|29947"		"ALDH3A2|224"	"AP2M1|1173"	"ANKRD2|26287"	"APP|351"	"ARHGDIG|398"	"ARHGAP12|94134"	"ARHGEF1|9138"	"ARID2|196528"	"ARHGEF3|50650"	"ARHGAP35|2909"	"ARPC5L|81873"	"ARRB2|409"	"APLN|8862"	"ARHGAP19|84986"		"4930503L19Rik"	"Abce1"		"Agpat5|52123"	"Chchd4|72170"		"Adra1b|11548"	"Ap1g1|11765"	"Ahctf1|226747"	"Ankrd49|56503"	"Ak4|11639"	"Aplp2|11804"	"Ahsa2|268390"	"Arf1|11840"	"Akr1cl|70861"	"Arhgap1|228359"	"Apoa5|66113"	"Asb8|78541"	"Anxa3|11745"	"Armcx2|67416"
	"ATP7A|538"	"CYR61|3491"	"DDX26B|203522"		"ATP2B1"	"BTBD2"		"AMPH"	"AIM1L"		"ADNP2|22850"	"DPH1|1801"		"ALDH4A1|8659"	"AP3B1|8546"	"ANKRD34A|284615"	"AQR|9716"	"ARHGEF15|22899"	"ARHGAP19|84986"	"ARHGEF37|389337"	"ARID3A|1820"	"ARHGEF6|9459"	"ARHGDIA|396"	"ARRB1|408"	"ARSD|414"	"APOA4|337"	"ARHGAP20|57569"		"4930506M07Rik"	"Abcf1"		"Agpat6|102247"	"Chmp4b|75608"		"Adrm1|56436"	"Ap1m1|11767"	"Ahcyl2|74340"	"Ankrd6|140577"	"Ak6|102216272"	"Appl1|72993"	"Ahsg|11625"	"Arf3|11842"	"Akr1e1|56043"	"Arhgap23|58996"	"Apoc1|11812"	"Ascc1|69090"	"Ap1m2|11768"	"Arnt|11863"
	"ATP7B|540"	"CYTL1|54360"	"DDX3Y|8653"		"ATP6V0E2"	"BTF3"		"AMZ2"	"AIMP1"		"ADO|84890"	"DPH3|285381"		"ALDH9A1|223"	"AP3M1|26985"	"ANKRD49|54851"	"ARAP3|64411"	"ARHGEF18|23370"	"ARHGAP1|392"	"ARHGEF6|9459"	"ARID4A|5926"	"ARID3B|10620"	"ARHGDIB|397"	"ARRDC2|27106"	"ASH1L|55870"	"APOA5|116519"	"ARHGAP21|57584"		"4930515G01Rik"	"Abcg2"		"Agr3|403205"	"Churc1|211151"		"Adss|11566"	"Ap1s1|11769"	"Ahdc1|230793"	"Anks1|224650"	"Akap17b|338351"	"Aqr|11834"	"Aifm1|26926"	"Arf4|11843"	"Alas1|11655"	"Arhgap35|232906"	"Apoc2|11813"	"Asna1|56495"	"Ap2m1|11773"	"Arpc1a|56443"
	"ATP9A|10079"	"DAZL|1618"	"DEFA6|1671"		"ATP8A1"	"BTG1"		"AMZ2P1"	"AK3"		"ADPGK|83440"	"DPPA2|151871"		"ALG12|79087"	"AP3M2|10947"	"ANKRD54|129138"	"AREL1|9870"	"ARHGEF19|128272"	"ARHGAP21|57584"	"ARID5A|10865"	"ARID4B|51742"	"ARL2|402"	"ARHGEF10L|55160"	"ARRDC4|91947"	"ASNA1|439"	"APOBEC2|10930"	"ARHGAP23|57636"		"4930522H14Rik"	"Abhd1"		"Agtpbp1|67269"	"Ckb|12709"		"Adtrp|109254"	"Ap2a1|11771"	"Ahnak|66395"	"Anks3|72615"	"Akip1|57373"	"Arap3|106952"	"Ak4|11639"	"Arf5|11844"	"Aldh1l1|107747"	"Arhgap5|11855"	"Apod|11815"	"Asph|65973"	"Ap3m1|55946"	"Arpc4|68089"
	"B3GALNT1|8706"	"DBNDD2|55861"	"DGAT1|8694"		"AUTS2"	"C11orf31"		"ANAPC1"	"AK4"		"ADPRHL1|113622"	"DSG2|1829"		"ALG2|85365"	"AP4B1|10717"	"ANKRD9|122416"	"ARF1|375"	"ARHGEF37|389337"	"ARHGAP23|57636"	"ARL2|402"	"ARL13B|200894"	"ARL4A|10124"	"ARHGEF11|9826"	"ARVCF|421"	"ATAD1|84896"	"APOC1|341"	"ARHGAP33|115703"		"4930524B15Rik"	"Abhd11"		"Ahctf1|226747"	"Cldn4|12740"		"Aebp2|11569"	"Ap2s1|232910"	"Ahsg|11625"	"Anp32a|11737"	"Akirin1|68050"	"Arf1|11840"	"Ak6|102216272"	"Arf6|11845"	"Aldh6a1|104776"	"Arhgdia|192662"	"Apoh|11818"	"Aspscr1|68938"	"Ap4s1|11782"	"Arrb2|216869"
	"B3GALTL|145173"	"DCAF12L1|139170"	"DIO3|1735"		"AXIN2"	"C11orf58"		"ANAPC15"	"AK6"		"ADPRM|56985"	"DSP|1832"		"ALG3|10195"	"AP4M1|9179"	"ANKS1A|23294"	"ARF5|381"	"ARHGEF3|50650"	"ARHGAP26|23092"	"ARL4A|10124"	"ARL2BP|23568"	"ARL8B|55207"	"ARHGEF2|9181"	"ARX|170302"	"ATAD2B|54454"	"APOC2|344"	"ARHGAP35|2909"		"4930548H24Rik"	"Abhd14a"		"Ahdc1|230793"	"Cldn7|53624"		"Aen|68048"	"Ap3m2|64933"	"Aifm1|26926"	"Antxr1|69538"	"Akr1b3|11677"	"Arf3|11842"	"Akap17b|338351"	"Arg1|11846"	"Aldh8a1|237320"	"Arhgdib|11857"	"Appl2|216190"	"Atad1|67979"	"Apbb2|11787"	"As3mt|57344"
	"BAALC|79870"	"DCK|1633"	"DKK1|22943"		"AZGP1"	"C11orf68"		"ANK3"	"AKAP12"		"ADRB3|155"	"DTX4|23220"		"ALG6|29929"	"APAF1|317"	"ANKS3|124401"	"ARFGAP2|84364"	"ARHGEF6|9459"	"ARHGAP35|2909"	"ARL4D|379"	"ARL4C|10123"	"ARMC10|83787"	"ARHGEF7|8874"	"ASCC1|51008"	"ATAT1|79969"	"APOD|347"	"ARHGAP39|80728"		"4930550C14Rik"	"Abhd17a"		"Ahr|11622"	"Clic1|114584"		"Aff1|17355"	"Ap3s2|11778"	"Aimp1|13722"	"Antxr2|71914"	"Akr1b8|14187"	"Arf4|11843"	"Akip1|57373"	"Arg2|11847"	"Alg13|67574"	"Arhgef25|52666"	"Aqp2|11827"	"Atf6b|12915"	"Apcs|20219"	"Asap1|13196"
	"BACE1|23621"	"DDIT4|54541"	"DLK1|8788"		"B3GNT2"	"C12orf10"		"ANKH"	"AKAP2.uid_11925"		"ADRBK1|156"	"E2F6|1876"		"ALG8|79053"	"APBA2|321"	"ANKZF1|55139"	"ARGLU1|55082"	"ARID3B|10620"	"ARHGDIA|396"	"ARMC10|83787"	"ARL6IP5|10550"	"ARMC5|79798"	"ARHGEF9|23229"	"ASIC1|41"	"ATE1|11101"	"APOL1|8542"	"ARHGDIA|396"		"4930555G01Rik"	"Abo"		"Ahsa1|217737"	"Clic4|29876"		"Afm|280662"	"Ap5m1|74385"	"Aimp2|231872"	"Anxa2|12306"	"Akr1c18|105349"	"Arf5|11844"	"Akirin1|68050"	"Arglu1|234023"	"Alg1|208211"	"Arhgef2|16800"	"Aqp3|11828"	"Atg101|68118"	"Aph1a|226548"	"Asb4|65255"
	"BAMBI|25805"	"DDT|1652"	"DLX1|1745"		"B3GNT9"	"C14orf166"		"ANKRD12"	"AKAP9"		"ADRM1|11047"	"EBNA1BP2|10969"		"ALKBH1|8846"	"APBB1|322"	"ANO10|55129"	"ARHGAP12|94134"	"ARL2|402"	"ARHGDIB|397"	"ARMC5|79798"	"ARMC8|25852"	"ARMC7|79637"	"ARID1A|8289"	"ASPDH|554235"	"ATF2|1386"	"APOL2|23780"	"ARHGDIB|397"		"4930558C23Rik"	"Abtb1"		"Ahsa2|268390"	"Cln5|211286"		"Aftph|216549"	"Apba2|11784"	"Ajuba|16475"	"Anxa5|11747"	"Akr1c21|77337"	"Arf6|11845"	"Akr1b3|11677"	"Arhgap10|78514"	"Alg5|66248"	"Arhgef7|54126"	"Aqp9|64008"	"Atg12|67526"	"Apip|56369"	"Asb8|78541"
	"BBS2|583"	"DEF6|50619"	"DLX2|1746"		"B4GALNT4"	"C16orf13"		"ANKRD13A"	"AKIRIN1"		"ADSSL1|122622"	"ECHS1|1892"		"ALKBH4|54784"	"APBB2|323"	"ANO1|55107"	"ARHGAP19|84986"	"ARL4A|10124"	"ARHGEF10L|55160"	"ARMC7|79637"	"ARMCX5-GPRASP2|100528062"	"ARPC1B|10095"	"ARID2|196528"	"ASPRV1|151516"	"ATF6B|1388"	"APOPT1|84334"	"ARHGEF11|9826"		"4930579F01Rik"	"Acaa1a"		"Aida|108909"	"Cln8|26889"		"Agbl5|231093"	"Apba3|57267"	"Ak4|11639"	"Anxa6|11749"	"Akr1c6|83702"	"Arglu1|234023"	"Akr1b8|14187"	"Arhgap18|73910"	"Allc|94041"	"Arid1a|93760"	"Arap2|212285"	"Atg5|11793"	"Apln|30878"	"Ascc1|69090"
	"BCAP29|55973"	"DENND1C|79958"	"DLX5|1749"		"BACE2"	"C17orf76-AS1"		"ANKRD13B"	"AKR1A1"		"AFF1|4299"	"ECI1|1632"		"ALMS1|7840"	"APBB3|10307"	"ANO6|196527"	"ARHGAP21|57584"	"ARMC10|83787"	"ARHGEF11|9826"	"ARPC1B|10095"	"ARMCX6|54470"	"ARPC5L|81873"	"ARID3A|1820"	"ASRGL1|80150"	"ATF6|22926"	"AQP2|359"	"ARHGEF17|9828"		"4930579G24Rik"	"Acaa2"		"Aig1|66253"	"Clpp|53895"		"Aggf1|66549"	"Apbb1|11785"	"Ak6|102216272"	"Ap1g1|11765"	"Akr1cl|70861"	"Arhgap10|78514"	"Akr1c18|105349"	"Arhgap1|228359"	"Alpk3|116904"	"Arid3a|13496"	"Arc|11838"	"Athl1|212974"	"Apoa2|11807"	"Asna1|56495"
	"BCAR3|8412"	"DEPDC1B|55789"	"DMRT3|58524"		"BAG2"	"C18orf32"		"ANKRD13C"	"AKR7A2"		"AFF2|2334"	"EDF1|8721"		"ALS2CL|259173"	"APC2|10297"	"ANPEP|290"	"ARHGAP32|9743"	"ARMC5|79798"	"ARHGEF2|9181"	"ARPC5L|81873"	"ARNT2|9915"	"ARRDC2|27106"	"ARID4A|5926"	"ASTN2|23245"	"ATF7IP|55729"	"AQP3|360"	"ARHGEF25|115557"		"4931406C07Rik"	"Acad10"		"Aire|11634"	"Clpx|270166"		"Agmat|75986"	"Apc2|23805"	"Akap17b|338351"	"Ap1m1|11767"	"Akr1e1|56043"	"Arhgap18|73910"	"Akr1c21|77337"	"Arhgap35|232906"	"Alpl|11647"	"Arid3b|56380"	"Arfgef1|211673"	"Atl3|109168"	"Apoa5|66113"	"Asph|65973"
	"BCHE|590"	"DEPDC1|55635"	"DNAJC15|29103"		"BAIAP2"	"C19orf43"		"ANKRD26"	"AKR7A2P1"		"AFF4|27125"	"EED|8726"		"AMER3|205147"	"APC|324"	"ANXA11|311"	"ARHGAP33|115703"	"ARMC7|79637"	"ARHGEF7|8874"	"ARRB1|408"	"ARPC4|10093"	"ARRDC4|91947"	"ARL2BP|23568"	"ASUN|55726"	"ATF7|11016"	"AQP5|362"	"ARHGEF2|9181"		"4931406P16Rik"	"Acad11"		"Ak4|11639"	"Clta|12757"		"Agpat5|52123"	"Apc|11789"	"Akip1|57373"	"Ap1s1|11769"	"Akr7a5|110198"	"Arhgap1|228359"	"Akr1cl|70861"	"Arhgap5|11855"	"Als2cl|235633"	"Arl10|56795"	"Arhgap27|544817"	"Atox1|11927"	"Apobec1|11810"	"Aspscr1|68938"
	"BCL7A|605"	"DIAPH2|1730"	"DOCK8|81704"		"BAMBI"	"C19orf53"		"ANKRD26P1"	"ALAD"		"AGAP2|116986"	"EEF1B2|1933"		"AMHR2|269"	"APEH|327"	"ANXA2|302"	"ARHGAP35|2909"	"ARPC1B|10095"	"ARHGEF9|23229"	"ARRDC2|27106"	"ARPP19|10776"	"ARVCF|421"	"ARMC8|25852"	"ATAD3A|55210"	"ATG12|9140"	"AQP7|364"	"ARHGEF3|50650"		"4931408C20Rik"	"Acad12"		"Ak5|229949"	"Cmbl|69574"		"Agtrap|11610"	"Api5|11800"	"Akirin1|68050"	"Ap2a1|11771"	"Alas1|11655"	"Arhgap23|58996"	"Akr1e1|56043"	"Arhgdia|192662"	"Als2|74018"	"Arl2bp|107566"	"Arhgap9|216445"	"Atp1a1|11928"	"Apoc2|11813"	"Atad1|67979"
	"BCO1|53630"	"DIRAS1|148252"	"DPP4|1803"		"BARX1"	"C19orf60"		"ANKRD32"	"ALAS1"		"AGBL5|60509"	"EEF1D|1936"		"AMMECR1L|83607"	"APEX2|27301"	"ANXA3|306"	"ARHGAP39|80728"	"ARPC5L|81873"	"ARID1A|8289"	"ARVCF|421"	"ARRB2|409"	"ARX|170302"	"ARMCX5-GPRASP2|100528062"	"ATAD3B|83858"	"ATG16L1|55054"	"AQP9|366"	"ARHGEF7|8874"		"4931412M21"	"Acad8"		"Akap12|83397"	"Cmtm7|102545"		"Agt|11606"	"Aplnr|23796"	"Akr1b3|11677"	"Ap2s1|232910"	"Aldh16a1|69748"	"Arhgap35|232906"	"Akr7a5|110198"	"Arhgef25|52666"	"Alyref2|56009"	"Arl6ip6|65103"	"Arhgdig|14570"	"Atp2a2|11938"	"Apoc4|11425"	"Atf6b|12915"
	"BHLHE22|27319"	"DLEU1|10301"	"DRAXIN|374946"		"BASP1"	"C1QBP"		"ANKRD35"	"ALDH16A1"		"AGFG2|3268"	"EFNA1|1942"		"AMN|81693"	"APH1A|51107"	"ANXA4|307"	"ARHGDIA|396"	"ARRB1|408"	"ARID2|196528"	"ARX|170302"	"ARSD|414"	"ASAP2|8853"	"ARMCX6|54470"	"ATCAY|85300"	"ATL2|64225"	"ARFGEF1|10565"	"ARHGEF9|23229"		"4931428L18Rik"	"Acad9"		"Akap17b|338351"	"Cndp2|66054"		"Ahctf1|226747"	"Aplp2|11804"	"Akr1b8|14187"	"Ap3m2|64933"	"Aldh1l1|107747"	"Arhgap5|11855"	"Alas1|11655"	"Arhgef2|16800"	"Amd1|11702"	"Arl6|56297"	"Arhgef16|230972"	"Atp6v0a1|11975"	"Apod|11815"	"Atf7ip|54343"
	"BMI1|648"	"DLG2|1740"	"DUSP4|1846"		"BCAR3"	"C1orf123"		"ANKRD36BP1"	"ALDH18A1"		"AGGF1|55109"	"EFS|10278"		"AMPD2|271"	"API5|8539"	"ANXA7|310"	"ARHGEF10L|55160"	"ARRDC2|27106"	"ARID3A|1820"	"ASCC1|51008"	"ASH1L|55870"	"ASB6|140459"	"ARPC1A|10552"	"ATF3|467"	"ATN1|1822"	"ARG2|384"	"ARID1A|8289"		"4932438A13Rik"	"Acadl"		"Akap1|11640"	"Cnn2|12798"		"Ahcyl2|74340"	"Apool|68117"	"Akr1c18|105349"	"Ap3s2|11778"	"Aldh4a1|212647"	"Arhgdia|192662"	"Aldh16a1|69748"	"Arhgef7|54126"	"Amigo1|229715"	"Arl8a|68724"	"Arhgef18|102098"	"Atp6v1b2|11966"	"Apoh|11818"	"Atg101|68118"
	"BMP2|650"	"DOCK2|1794"	"DYNLRB2|83657"		"BCHE"	"C1orf43"		"ANKRD36BP2"	"ALDH1A1"		"AGK|55750"	"EIF1AD|84285"		"AMT|275"	"APIP|51074"	"AOC3|8639"	"ARHGEF11|9826"	"ARRDC4|91947"	"ARID4A|5926"	"ASCC3|10973"	"ASNA1|439"	"ASCC1|51008"	"ARPC4|10093"	"ATF5|22809"	"ATP10D|57205"	"ARHGAP17|55114"	"ARID2|196528"		"4933402N22Rik"	"Acadm"		"Akap2|11641"	"Cnpy2|56530"		"Ahdc1|230793"	"Appl1|72993"	"Akr1c21|77337"	"Ap5m1|74385"	"Aldh6a1|104776"	"Arhgdib|11857"	"Aldh1l1|107747"	"Arid1a|93760"	"Amotl2|56332"	"Arl8b|67166"	"Arhgef5|54324"	"Atp7a|11977"	"Apom|55938"	"Atg12|67526"
	"BMP4|652"	"DPPA2|151871"	"EBF1|1879"		"BCKDHB"	"C20orf24"		"ANKRD37"	"ALDH1B1"		"AGMAT|79814"	"EIF2B4|8890"		"AMZ2|51321"	"APLNR|187"	"AOX1|316"	"ARHGEF25|115557"	"ARVCF|421"	"ARL10|285598"	"ASIC1|41"	"ATAD1|84896"	"ASH2L|9070"	"ARRB2|409"	"ATG101|60673"	"ATP2B4|493"	"ARHGAP18|93663"	"ARID3A|1820"		"4933406J08Rik"	"Acads"		"Akirin2|433693"	"Cog6|67542"		"Ahnak|66395"	"Aqr|11834"	"Akr1c6|83702"	"Apba2|11784"	"Aldh8a1|237320"	"Arhgef25|52666"	"Aldh3a2|11671"	"Arl10|56795"	"Anapc13|69010"	"Armcx2|67416"	"Arid2|77044"	"Atpif1|11983"	"Appl2|216190"	"Atg5|11793"
	"BMP5|653"	"DSPP|1834"	"EBF3|253738"		"BCL2L12"	"C21orf33"		"ANKRD42"	"ALDH2"		"AGO2|27161"	"EIF3CL|728689"		"ANAPC11|51529"	"APLP1|333"	"AP1G2|8906"	"ARHGEF2|9181"	"ARX|170302"	"ARL2BP|23568"	"ASNS|440"	"ATAD2B|54454"	"ASIC1|41"	"ASCC2|84164"	"ATG14|22863"	"ATP5E|514"	"ARHGAP44|9912"	"ARID4A|5926"		"4933408N05Rik"	"Acadvl"		"Akr1b3|11677"	"Coil|12812"		"Ahsa2|268390"	"Arap3|106952"	"Akr1cl|70861"	"Apba3|57267"	"Aldh9a1|56752"	"Arhgef2|16800"	"Aldh6a1|104776"	"Arl14ep|212772"	"Anapc4|52206"	"Armcx5|494468"	"Arih2|23807"	"Atraid|381629"	"Aqp2|11827"	"Athl1|212974"
	"BMP6|654"	"DUSP23|54935"	"ECM1|1893"		"BCL2L13"	"C4orf3"		"ANKRD44"	"ALDH3A2"		"AGPAT1|10554"	"EIF3C|8663"		"ANAPC15|25906"	"APMAP|57136"	"AP1M2|10053"	"ARHGEF7|8874"	"ASAP2|8853"	"ARL6IP5|10550"	"ASPDH|554235"	"ATAT1|79969"	"ASPHD1|253982"	"ASF1B|55723"	"ATG2A|23130"	"ATP5G2|517"	"ARHGAP4|393"	"ARID4B|51742"		"4933411G11Rik"	"Acat2"		"Akr1c18|105349"	"Commd7|99311"		"Ahsg|11625"	"Arf1|11840"	"Akr1e1|56043"	"Apbb1|11785"	"Alg13|67574"	"Arhgef7|54126"	"Aldh8a1|237320"	"Arl2bp|107566"	"Anapc7|56317"	"Arnt|11863"	"Arl4c|320982"	"Aup1|11993"	"Aqp3|11828"	"Atl3|109168"
	"BMPER|168667"	"DUSP5|1847"	"EDNRA|1909"		"BDKRB2"	"C6orf106"		"ANKRD50"	"ALDH4A1"		"AGPAT2|10555"	"EIF3D|8664"		"ANAPC4|29945"	"APOO|79135"	"AP3S1|1176"	"ARHGEF9|23229"	"ASCC1|51008"	"ARMC8|25852"	"ASPRV1|151516"	"ATE1|11101"	"ASPRV1|151516"	"ASGR1|432"	"ATG3|64422"	"ATP6AP2|10159"	"ARHGDIG|398"	"ARL10|285598"		"4933416M07Rik"	"Acbd4"		"Akr1cl|70861"	"Cops3|26572"		"Aifm1|26926"	"Arf3|11842"	"Akr7a5|110198"	"Apc2|23805"	"Alg1|208211"	"Arid1a|93760"	"Aldh9a1|56752"	"Arl2|56327"	"Angel1|68737"	"Arpc1a|56443"	"Arl5a|75423"	"Aurkb|20877"	"Aqp9|64008"	"Atox1|11927"
	"BMPR1B|658"	"DUSP6|1848"	"EFEMP2|30008"		"BEX1"	"C6orf48"		"ANKRD7"	"ALDH6A1"		"AGPAT3|56894"	"EIF3G|8666"		"ANGPTL4|51129"	"APPBP2|10513"	"AP3S2|10239"	"ARID1A|8289"	"ASCC3|10973"	"ARMCX5-GPRASP2|100528062"	"ASRGL1|80150"	"ATF2|1386"	"ASRGL1|80150"	"ASGR2|433"	"ATG4A|115201"	"ATP6V1H|51606"	"ARHGEF18|23370"	"ARL13B|200894"		"4933417E11Rik"	"Acer1"		"Akt1|11651"	"Cops5|26754"		"Ak4|11639"	"Arf4|11843"	"Alad|17025"	"Apc|11789"	"Alg5|66248"	"Arid3a|13496"	"Alg13|67574"	"Arl4a|11861"	"Angptl7|654812"	"Arpc4|68089"	"Armc7|276905"	"Axin1|12005"	"Arap2|212285"	"Atp11a|50770"
	"BOC|91653"	"DYSF|8291"	"EFHC1|114327"		"BEX2"	"C6orf62"		"ANKS4B"	"ALDOA"		"AGPAT4|56895"	"EIF3I|8668"		"ANGPTL6|83854"	"APPL2|55198"	"AP5S1|55317"	"ARID1B|57492"	"ASIC1|41"	"ARMCX6|54470"	"ASTN2|23245"	"ATF6B|1388"	"ASTN2|23245"	"ASL|435"	"ATOX1|475"	"ATP7A|538"	"ARHGEF1|9138"	"ARL2BP|23568"		"4933427D06Rik"	"Acer2"		"Akt2|11652"	"Cox17|12856"		"Ak5|229949"	"Arf5|11844"	"Alas1|11655"	"Aplnr|23796"	"Alkbh4|72041"	"Arid3b|56380"	"Alg1|208211"	"Arl6ip6|65103"	"Ankfy1|11736"	"Arrb2|216869"	"Arpc1b|11867"	"Axin2|12006"	"Arc|11838"	"Atp1a1|11928"
	"BTBD17|388419"	"E2F8|79733"	"EFNA5|1946"		"BHLHE41"	"CAB39"		"ANKZF1"	"ALG1"		"AGPAT9|84803"	"EIF3J|8669"		"ANK1|286"	"APP|351"	"AP5Z1|9907"	"ARID2|196528"	"ASNS|440"	"ARPC1A|10552"	"ASUN|55726"	"ATF6|22926"	"ASUN|55726"	"ASNA1|439"	"ATP5D|513"	"ATP8A1|10396"	"ARHGEF37|389337"	"ARL4C|10123"		"4933427G17Rik"	"Acer3"		"Aldh18a1|56454"	"Cox20|66359"		"Ak6|102216272"	"Arf6|11845"	"Alb|11657"	"Aplp1|11803"	"Allc|94041"	"Arl10|56795"	"Alg5|66248"	"Arl6|56297"	"Ankrd13c|433667"	"As3mt|57344"	"Arpc5l|74192"	"B230219D22Rik|78521"	"Arfgap2|77038"	"Atp1b2|11932"
	"BTC|685"	"ECHDC3|79746"	"EFNB2|1948"		"BHMT2"	"CALCOCO1"		"ANO10"	"ALG12"		"AGR2|10551"	"EIF4A1|1973"		"ANKMY2|57037"	"AQR|9716"	"APLN|8862"	"ARID4A|5926"	"ASPDH|554235"	"ARPC4|10093"	"ATAD3A|55210"	"ATF7IP|55729"	"ATAD3B|83858"	"ASS1|445"	"ATP5G1|516"	"ATRN|8455"	"ARHGEF6|9459"	"ARL6IP5|10550"		"4933432K03Rik"	"Acly"		"Aldh4a1|212647"	"Cox4i1|12857"		"Akap12|83397"	"Arg1|11846"	"Aldh16a1|69748"	"Aplp2|11804"	"Alpl|11647"	"Arl2bp|107566"	"Alkbh4|72041"	"Arl8a|68724"	"Ankrd24|70615"	"Asap1|13196"	"Arrdc1|215705"	"B3galnt2|97884"	"Arfgef1|211673"	"Atp2a2|11938"
	"BTG2|7832"	"ECSCR|641700"	"EGFL6|25975"		"BICC1"	"CALCOCO2"		"ANO6"	"ALG14"		"AGTPBP1|23287"	"EIF4A3|9775"		"ANKRA2|57763"	"ARAP3|64411"	"APOA1|335"	"ARID4B|51742"	"ASPHD1|253982"	"ARPP19|10776"	"ATAD3B|83858"	"ATF7|11016"	"ATCAY|85300"	"ATAD2B|54454"	"ATP6V0A1|535"	"ATRX|546"	"ARID5A|10865"	"ARL8A|127829"		"4933434E20Rik"	"Aco2"		"Aldh7a1|110695"	"Cox6a1|12861"		"Akap17b|338351"	"Arg2|11847"	"Aldh3a2|11671"	"Appl1|72993"	"Als2cl|235633"	"Arl4a|11861"	"Allc|94041"	"Arl8b|67166"	"Ank|11732"	"Asb4|65255"	"Arsa|11883"	"B3gat3|72727"	"Arhgap12|75415"	"Atp5j2|57423"
	"C10orf32|119032"	"EEF1A2|1917"	"EGFL8|80864"		"BID"	"CALM1"		"ANXA2R"	"ALG3"		"AGTRAP|57085"	"EIF4EBP1|1978"		"ANKRD13A|88455"	"AREL1|9870"	"APOA4|337"	"ARL10|285598"	"ASPRV1|151516"	"ARRDC1|92714"	"ATCAY|85300"	"ATG12|9140"	"ATF3|467"	"ATAD2|29028"	"ATP6V0A4|50617"	"ATXN10|25814"	"ARL15|54622"	"ARMC8|25852"		"5031414D18Rik"	"Acot1"		"Aldh9a1|56752"	"Cox6b1|110323"		"Akip1|57373"	"Arglu1|234023"	"Aldh4a1|212647"	"Aqr|11834"	"Als2|74018"	"Arl4d|80981"	"Alpk3|116904"	"Armcx2|67416"	"Anln|68743"	"Asb8|78541"	"Asah1|11886"	"B4galt2|53418"	"Arhgap21|71435"	"Atp6v0a1|11975"
	"C11orf96|387763"	"EGR2|1959"	"EGFLAM|133584"		"BMP4"	"CALM2"		"AOAH"	"ALG5"		"AGXT2|64902"	"EIF4EBP3|8637"		"ANKRD16|54522"	"ARF1|375"	"APOA5|116519"	"ARL13B|200894"	"ASRGL1|80150"	"ARSA|410"	"ATF3|467"	"ATG16L1|55054"	"ATG101|60673"	"ATE1|11101"	"ATP6V0D1|9114"	"ATXN2L|11273"	"ARL2|402"	"ARMC9|80210"		"5730408K05Rik"	"Acot2"		"Alg13|67574"	"Cox7a2l|20463"		"Akirin1|68050"	"Arhgap10|78514"	"Aldh6a1|104776"	"Araf|11836"	"Alyref2|56009"	"Arl6ip5|65106"	"Alpl|11647"	"Armcx5|494468"	"Anxa3|11745"	"Ascc1|69090"	"Asb6|72323"	"BC005537|79555"	"Arhgap27|544817"	"Atp6v0a2|21871"
	"C14orf39|317761"	"EIF2AK4|440275"	"EGF|1950"		"BMP6"	"CALM3"		"AOX1"	"ALG6"		"AHCTF1|25909"	"ELF4|2000"		"ANKRD24|170961"	"ARF5|381"	"APOBEC2|10930"	"ARL14EP|120534"	"ASTN2|23245"	"ASAP1|50807"	"ATF5|22809"	"ATL2|64225"	"ATG14|22863"	"ATF2|1386"	"ATP6V0D2|245972"	"ATXN7L3B|552889"	"ARL4A|10124"	"ARMCX5-GPRASP2|100528062"		"5830473C10Rik"	"Acot8"		"Alg1|208211"	"Cox7a2|12866"		"Akr1b3|11677"	"Arhgap18|73910"	"Aldh8a1|237320"	"Arap3|106952"	"Amd1|11702"	"Arl6ip6|65103"	"Als2cl|235633"	"Arnt|11863"	"Ap1m2|11768"	"Ascc2|75452"	"Asb9|69299"	"BC005624|227707"	"Arhgap9|216445"	"Atp6v1b2|11966"
	"C16orf93|90835"	"EIF4E3|317649"	"EIF1AY|9086"		"BMS1P3"	"CALR"		"AP1G1"	"ALG8"		"AHCYL2|23382"	"EMC4|51234"		"ANKRD27|84079"	"ARFGAP2|84364"	"APOBEC3C|27350"	"ARL2BP|23568"	"ASUN|55726"	"ASB2|51676"	"ATG101|60673"	"ATN1|1822"	"ATG2A|23130"	"ATF5|22809"	"ATP6V0E2|155066"	"ATXN7|6314"	"ARL4D|379"	"ARMCX6|54470"		"6030458C11Rik"	"Acp1"		"Alg2|56737"	"Cpeb2|231207"		"Akr1b8|14187"	"Arhgap1|228359"	"Aldh9a1|56752"	"Arf1|11840"	"Amigo1|229715"	"Arl6|56297"	"Als2|74018"	"Arpc1a|56443"	"Ap2b1|71770"	"Asf1a|66403"	"Asnsd1|70396"	"BC028528|229600"	"Arhgdig|14570"	"Atp7a|11977"
	"C1GALT1C1|29071"	"EIF4EBP1|1978"	"EMP1|2012"		"BOC"	"CAMTA2"		"AP1M1"	"ALG9"		"AHRR|57491"	"EMC6|83460"		"ANKRD2|26287"	"ARG2|384"	"APOC1|341"	"ARL3|403"	"ATAD3B|83858"	"ASCC2|84164"	"ATG14|22863"	"ATP10D|57205"	"ATG3|64422"	"ATF6B|1388"	"ATP7B|540"	"AURKB|9212"	"ARL5A|26225"	"ARNT2|9915"		"6430548M08Rik"	"Acp5"		"Alg9|102580"	"Cpsf1|94230"		"Akr1c18|105349"	"Arhgap35|232906"	"Aldob|230163"	"Arf3|11842"	"Amotl2|56332"	"Arl8b|67166"	"Alyref2|56009"	"Arpc4|68089"	"Ap2m1|11773"	"Asna1|56495"	"Asns|27053"	"Babam1|68251"	"Arhgef16|230972"	"Atpif1|11983"
	"C1RL|51279"	"EIF5A2|56648"	"EMX2|2018"		"BPGM"	"CANX"		"AP1S2"	"ALKBH4"		"AHSA1|10598"	"ENDOG|2021"		"ANKRD34A|284615"	"ARGLU1|55082"	"APOC2|344"	"ARL4C|10123"	"ATCAY|85300"	"ASH1L|55870"	"ATG2A|23130"	"ATP2B4|493"	"ATG4A|115201"	"ATF6|22926"	"ATXN1L|342371"	"AUTS2|26053"	"ARL8B|55207"	"ARPC1A|10552"		"6430710C18Rik"	"Acsf2"		"Alkbh5|268420"	"Cpt1a|12894"		"Akr1c21|77337"	"Arhgap5|11855"	"Alg12|223774"	"Arf4|11843"	"Anapc13|69010"	"Armcx2|67416"	"Amd1|11702"	"Arrb2|216869"	"Ap3b1|11774"	"Asph|65973"	"Aspdh|68352"	"Bag4|67384"	"Arhgef18|102098"	"Atraid|381629"
	"C1orf168|199920"	"EMR2|30817"	"EN2|2020"		"BTBD3"	"CAP1"		"AP3B2"	"ALKBH6"		"AHSP|51327"	"EPPK1|83481"		"ANKRD49|54851"	"ARHGAP12|94134"	"APOD|347"	"ARL6IP5|10550"	"ATF7IP2|80063"	"ASNA1|439"	"ATG3|64422"	"ATP5E|514"	"ATG4C|84938"	"ATF7IP|55729"	"AUH|549"	"AXL|558"	"ARMC10|83787"	"ARPC4|10093"		"6720468P15Rik"	"Acsf3"		"Aloxe3|23801"	"Crot|74114"		"Akr1c6|83702"	"Arhgdia|192662"	"Alg13|67574"	"Arf5|11844"	"Anapc4|52206"	"Armcx5|494468"	"Amigo1|229715"	"As3mt|57344"	"Ap3m1|55946"	"Aspscr1|68938"	"Asrgl1|66514"	"Bag6|224727"	"Arhgef5|54324"	"Aup1|11993"
	"C1orf192|257177"	"EPS8L1|54869"	"ENC1|8507"		"C12orf49"	"CAPNS1"		"AP3M2"	"ALOX12"		"AIDA|64853"	"ERRFI1|54206"		"ANKRD54|129138"	"ARHGAP19|84986"	"APOL1|8542"	"ARL6IP6|151188"	"ATG101|60673"	"ASPG|374569"	"ATG4A|115201"	"ATP5G2|517"	"ATG4D|84971"	"ATF7|11016"	"AUNIP|79000"	"AZI2|64343"	"ARMC5|79798"	"ARPP19|10776"		"6720489N17Rik"	"Acsl5"		"Alpk2|225638"	"Crtap|56693"		"Akr1cl|70861"	"Arhgef25|52666"	"Alg1|208211"	"Arf6|11845"	"Anapc7|56317"	"Arnt|11863"	"Amotl2|56332"	"Asap1|13196"	"Apbb2|11787"	"Atad1|67979"	"Ass1|11898"	"Bambi|68010"	"Arid2|77044"	"Aurkb|20877"
	"C1orf213|148898"	"ERVMER34-1|100288413"	"ENPP2|5168"		"C12orf75"	"CAPZA1"		"AP4B1"	"ALPL"		"AIF1|199"	"ERVW-1|30816"		"ANKRD65|441869"	"ARHGAP21|57584"	"APOL2|23780"	"ARL8A|127829"	"ATG14|22863"	"ATAD1|84896"	"ATOX1|475"	"ATP6AP2|10159"	"ATMIN|23300"	"ATG12|9140"	"AVPI1|60370"	"B2M|567"	"ARMC7|79637"	"ARRB2|409"		"7420426K07Rik"	"Acsl6"		"Alpk3|116904"	"Crxos|546024"		"Akr1e1|56043"	"Arhgef2|16800"	"Alg5|66248"	"Arg2|11847"	"Angel1|68737"	"Arpc1a|56443"	"Anapc13|69010"	"Asb4|65255"	"Apcs|20219"	"Atf6b|12915"	"Atad2b|320817"	"Banf1|23825"	"Arih2|23807"	"B230219D22Rik|78521"
	"C1orf27|54953"	"ESRP1|54845"	"EOMES|8320"		"C14orf132"	"CAPZB"		"AP4M1"	"ALPP"		"AIFM1|9131"	"ESRP2|80004"		"ANKRD6|22881"	"ARHGAP26|23092"	"APOM|55937"	"ARMC2|84071"	"ATG2A|23130"	"ATAD2B|54454"	"ATP5D|513"	"ATP6V1H|51606"	"ATOX1|475"	"ATG16L1|55054"	"AXIN1|8312"	"B3GALNT1|8706"	"ARPC1B|10095"	"ARSD|414"		"7420461P10Rik"	"Acss1"		"Als2|74018"	"Cryz|12972"		"Akr7a5|110198"	"Arhgef7|54126"	"Alkbh4|72041"	"Arglu1|234023"	"Angptl6|70726"	"Arpc4|68089"	"Anapc4|52206"	"Asb8|78541"	"Aph1a|226548"	"Atg101|68118"	"Atad3a|108888"	"Baz1b|22385"	"Arl4c|320982"	"B3galnt2|97884"
	"C1orf53|388722"	"ETNPPL|64850"	"EPHA3|2042"		"C15orf39"	"CARM1"		"APAF1"	"ALX1"		"AIM1|202"	"ETF1|2107"		"ANKRD9|122416"	"ARHGAP32|9743"	"APOPT1|84334"	"ARMC8|25852"	"ATG3|64422"	"ATAD2|29028"	"ATP5G1|516"	"ATP7A|538"	"ATP6V0A4|50617"	"ATL2|64225"	"AZIN2|113451"	"B3GNT1|11041"	"ARPC5L|81873"	"ASCC2|84164"		"8030462N17Rik"	"Acss2"		"Alx4|11695"	"Csrp2|13008"		"Alas1|11655"	"Arid1a|93760"	"Alkbh5|268420"	"Arhgap18|73910"	"Angptl7|654812"	"Arrb2|216869"	"Anapc7|56317"	"Ascc1|69090"	"Apip|56369"	"Atg12|67526"	"Atf1|11908"	"Bbs2|67378"	"Arl5a|75423"	"B3gat3|72727"
	"C21orf37|100505929"	"ETV4|2118"	"EPHA4|2043"		"C15orf52"	"CASC3"		"APBA1"	"AMIGO3"		"AIMP2|7965"	"EXOSC8|11340"		"ANKS1A|23294"	"ARHGAP33|115703"	"APRT|353"	"ARMC9|80210"	"ATG4A|115201"	"ATE1|11101"	"ATP6V0A1|535"	"ATP8A1|10396"	"ATP6V0D1|9114"	"ATN1|1822"	"B4GALNT3|283358"	"B4GALT1|2683"	"ARRB1|408"	"ASF1B|55723"		"8430426J06Rik"	"Actb"		"Amacr|17117"	"Cst3|13010"		"Alb|11657"	"Arid3a|13496"	"Allc|94041"	"Arhgap1|228359"	"Ankfy1|11736"	"As3mt|57344"	"Angel1|68737"	"Ascc2|75452"	"Apln|30878"	"Atg5|11793"	"Atg16l1|77040"	"Bcam|57278"	"Armc7|276905"	"B4galt2|53418"
	"C3orf33|285315"	"F12|2161"	"EPHA7|2045"		"C15orf59"	"CC2D1A"		"APBA2"	"AMMECR1"		"AIPL1|23746"	"EZH2|2146"		"ANKS3|124401"	"ARHGAP35|2909"	"APTX|54840"	"ARMCX5-GPRASP2|100528062"	"ATG4C|84938"	"ATF2|1386"	"ATP6V0A4|50617"	"ATP8B2|57198"	"ATP6V0D2|245972"	"ATP10D|57205"	"B4GALT4|8702"	"B4GALT3|8703"	"ARRDC2|27106"	"ASH1L|55870"		"8430429K09Rik"	"Actg1"		"Ambra1|228361"	"Cstb|13014"		"Aldh16a1|69748"	"Arid3b|56380"	"Alpk2|225638"	"Arhgap20|244867"	"Ankrd13c|433667"	"Asap1|13196"	"Angptl6|70726"	"Asf1a|66403"	"Apoa5|66113"	"Athl1|212974"	"Atg3|67841"	"Bcas2|68183"	"Arpc1b|11867"	"BC005537|79555"
	"C4orf48|401115"	"FABP3|2170"	"EPHB3|2049"		"C16orf70"	"CCAR2"		"APBB2"	"AMOTL2"		"AIP|9049"	"F11R|50848"		"ANKZF1|55139"	"ARHGAP39|80728"	"AQP11|282679"	"ARNT2|9915"	"ATMIN|23300"	"ATF6B|1388"	"ATP6V0D1|9114"	"ATRN|8455"	"ATP6V1D|51382"	"ATP2B4|493"	"B4GALT7|11285"	"B4GALT6|9331"	"ARRDC4|91947"	"ASNA1|439"		"9030624G23Rik"	"Actn2"		"Amd1|11702"	"Ctgf|14219"		"Aldh1a7|26358"	"Arih1|23806"	"Alpk3|116904"	"Arhgap21|71435"	"Ankrd24|70615"	"Asb4|65255"	"Angptl7|654812"	"Asna1|56495"	"Apobec1|11810"	"Atl3|109168"	"Atg4b|66615"	"Bckdha|12039"	"Arpc5l|74192"	"BC005624|227707"
	"C5orf42|65250"	"FAM101B|359845"	"EPM2AIP1|9852"		"C16orf89"	"CCDC12"		"APC"	"AMT"		"AK1|203"	"F2RL1|2150"		"ANO10|55129"	"ARHGDIA|396"	"AQP2|359"	"ARPC1A|10552"	"ATOX1|475"	"ATF6|22926"	"ATP6V0D2|245972"	"ATRX|546"	"ATP6V1E1|529"	"ATP5E|514"	"B9D2|80776"	"BACE1|23621"	"ARVCF|421"	"ATAD1|84896"		"9030624J02Rik"	"Actn4"		"Amfr|23802"	"Ctsa|19025"		"Aldh1l1|107747"	"Arl10|56795"	"Alpl|11647"	"Arhgap23|58996"	"Ankrd54|223690"	"Asb8|78541"	"Ank1|11733"	"Asph|65973"	"Apoc4|11425"	"Atox1|11927"	"Atg7|74244"	"Bcl7c|12055"	"Arrdc1|215705"	"BC028528|229600"
	"C5|727"	"FAM110C|642273"	"EPSTI1|94240"		"C17orf103"	"CCDC124"		"APEX2"	"ANAPC10"		"AK5|26289"	"F3|2152"		"ANO1|55107"	"ARHGEF10L|55160"	"AQP3|360"	"ARPC4|10093"	"ATP6V0A1|535"	"ATF7IP|55729"	"ATP6V0E2|155066"	"ATR|545"	"ATXN1L|342371"	"ATP5G2|517"	"BAAT|570"	"BACH1|571"	"ARX|170302"	"ATAD2B|54454"		"9130011E15Rik"	"Actr10"		"Ammecr1l|225339"	"Ctsc|13032"		"Aldh3a2|11671"	"Arl14ep|212772"	"Als2cl|235633"	"Arhgap35|232906"	"Anks1|224650"	"Ascc1|69090"	"Ankfy1|11736"	"Aspscr1|68938"	"Apod|11815"	"Atp1a1|11928"	"Atp13a3|224088"	"Bcl9|77578"	"Arsa|11883"	"Babam1|68251"
	"C6orf141|135398"	"FAM117A|81558"	"EPYC|1833"		"C18orf21"	"CCDC130"		"API5"	"ANAPC13"		"AK7|122481"	"FABP3|2170"		"ANO6|196527"	"ARHGEF11|9826"	"AQP5|362"	"ARPC5|10092"	"ATP6V0A4|50617"	"ATF7|11016"	"ATP7B|540"	"ATXN10|25814"	"AUH|549"	"ATP5H|10476"	"BABAM1|29086"	"BAD|572"	"ASAP2|8853"	"ATAT1|79969"		"9130023H24Rik"	"Actr1b"		"Ampd2|109674"	"Ctsl|13039"		"Aldh3b1|67689"	"Arl2bp|107566"	"Als2|74018"	"Arhgap5|11855"	"Ank|11732"	"Ascc2|75452"	"Ankrd13c|433667"	"Atad1|67979"	"Apoh|11818"	"Atp2a2|11938"	"Atp2a3|53313"	"Becn1|56208"	"Asah1|11886"	"Bag4|67384"
	"C8orf31|286122"	"FAM124A|220108"	"ERP27|121506"		"C19orf33"	"CCDC85B"		"APITD1"	"ANAPC16"		"AK9|221264"	"FABP5|2171"		"ANPEP|290"	"ARHGEF2|9181"	"AQP7|364"	"ARPIN|348110"	"ATP6V0D1|9114"	"ATG12|9140"	"ATXN1L|342371"	"ATXN2L|11273"	"AUNIP|79000"	"ATP6AP2|10159"	"BAG1|573"	"BAG4|9530"	"ASCC1|51008"	"ATE1|11101"		"9130409I23Rik"	"Actr3"		"Ampd3|11717"	"Cttn|13043"		"Aldh4a1|212647"	"Arl2|56327"	"Alyref2|56009"	"Arhgdia|192662"	"Anln|68743"	"Asna1|56495"	"Ankrd24|70615"	"Atf2|11909"	"Appl2|216190"	"Atp5j2|57423"	"Atp5g1|11951"	"Bet1|12068"	"Asb6|72323"	"Bag6|224727"
	"C8orf48|157773"	"FAM124B|79843"	"EYA1|2138"		"C1D"	"CCNDBP1"		"APOO"	"ANAPC4"		"AKAP11|11215"	"FAM101B|359845"		"ANXA11|311"	"ARHGEF7|8874"	"AQP9|366"	"ARPP19|10776"	"ATP6V0D2|245972"	"ATG16L1|55054"	"AUH|549"	"ATXN7L3B|552889"	"AVPI1|60370"	"ATP8A1|10396"	"BAG3|9531"	"BAHCC1|57597"	"ASCC3|10973"	"ATF2|1386"		"9230110C19Rik"	"Actr6"		"Anapc16|52717"	"Cwf19l1|72502"		"Aldh6a1|104776"	"Arl4a|11861"	"Alyref|21681"	"Arhgef10l|72754"	"Anxa3|11745"	"Asph|65973"	"Anks1|224650"	"Atf4|11911"	"Aqp2|11827"	"Atp5o|28080"	"Atp5g2|67942"	"Bex4|406217"	"Asb9|69299"	"Bambi|68010"
	"C8orf4|56892"	"FAM149A|25854"	"F10|2159"		"C1QTNF7"	"CCNI"		"APOOP5"	"ANAPC5"		"AKAP13|11214"	"FAM134C|162427"		"ANXA2|302"	"ARHGEF9|23229"	"ARAP1|116985"	"ARRB2|409"	"ATP7B|540"	"ATG16L2|89849"	"AUNIP|79000"	"ATXN7|6314"	"AXIN1|8312"	"ATP8B2|57198"	"BAHD1|22893"	"BAP1|8314"	"ASH2L|9070"	"ATF6B|1388"		"9330102E08Rik"	"Acvr2b"		"Anapc1|17222"	"Cyb5r1|72017"		"Aldh8a1|237320"	"Arl6ip1|54208"	"Amd1|11702"	"Arhgef12|69632"	"Anxa4|11746"	"Aspscr1|68938"	"Ank|11732"	"Atf6b|12915"	"Aqp3|11828"	"Atp6v0a1|11975"	"Atp5s|68055"	"Bgn|12111"	"Asf1b|66929"	"Banf1|23825"
	"CA2|760"	"FAM162B|221303"	"F2RL2|2151"		"C2"	"CCNL1"		"APPL2"	"ANAPC7"		"AKAP1|8165"	"FAM151A|338094"		"ANXA3|306"	"ARID1A|8289"	"ARFGEF1|10565"	"ASAP1|50807"	"ATXN1L|342371"	"ATG2B|55102"	"AURKA|6790"	"AURKB|9212"	"AZIN2|113451"	"ATRN|8455"	"BAI1|575"	"BAX|581"	"ASIC1|41"	"ATF6|22926"		"9330159M07Rik"	"Adad2"		"Anapc4|52206"	"Cyc1|66445"		"Aldh9a1|56752"	"Arl6ip6|65103"	"Amot|27494"	"Arhgef25|52666"	"Ap1m2|11768"	"Atad1|67979"	"Anln|68743"	"Atf7ip|54343"	"Aqp9|64008"	"Atp6v0a2|21871"	"Atp6ap2|70495"	"Bicc1|83675"	"Asnsd1|70396"	"Bax|12028"
	"CABS1|85438"	"FAM169A|26049"	"F2|2147"		"C20orf166-AS1"	"CCNL2"		"APTR"	"ANGPT1"		"AKAP8L|26993"	"FAM162A|26355"		"ANXA4|307"	"ARID1B|57492"	"ARFIP2|23647"	"ASF1B|55723"	"AUH|549"	"ATL2|64225"	"AVEN|57099"	"AUTS2|26053"	"B4GALNT3|283358"	"ATRX|546"	"BAIAP2L1|55971"	"BAZ1A|11177"	"ASNS|440"	"ATF7IP|55729"		"9430015G10Rik"	"Adal"		"Angel1|68737"	"Cycs|13063"		"Aldob|230163"	"Arl6|56297"	"Anapc13|69010"	"Arhgef2|16800"	"Ap2b1|71770"	"Atf3|11910"	"Anxa3|11745"	"Atf7|223922"	"Arap2|212285"	"Atp6v0e2|76252"	"Atp6v0c|11984"	"Bicd2|76895"	"Asns|27053"	"Baz1b|22385"
	"CACNB3|784"	"FAM175A|84142"	"FAM198B|51313"		"C2orf40"	"CCNY"		"AQP6"	"ANKEF1"		"AKIP1|56672"	"FAM162B|221303"		"ANXA7|310"	"ARID2|196528"	"ARFRP1|10139"	"ASH1L|55870"	"AUNIP|79000"	"ATN1|1822"	"AVPI1|60370"	"AXL|558"	"B4GALT4|8702"	"ATR|545"	"BAIAP2|10458"	"BAZ1B|9031"	"ASPDH|554235"	"ATF7|11016"		"9430021M05Rik"	"Adam15"		"Angel2|52477"	"Cyp2s1|74134"		"Alg12|223774"	"Arl8a|68724"	"Anapc4|52206"	"Arhgef7|54126"	"Ap2m1|11773"	"Atf6b|12915"	"Anxa4|11746"	"Atg101|68118"	"Arc|11838"	"Atp6v1b2|11966"	"Atp6v0e|11974"	"Bin1|30948"	"Aspdh|68352"	"Bbs2|67378"
	"CADM1|23705"	"FAM189A2|9413"	"FAM20A|54757"		"C5AR1"	"CCT3"		"ARAP2"	"ANKFY1"		"AKIRIN2|55122"	"FAM173A|65990"		"AOC3|8639"	"ARID3A|1820"	"ARHGAP17|55114"	"ASNA1|439"	"AVEN|57099"	"ATP10D|57205"	"AXIN1|8312"	"AZI2|64343"	"B4GALT5|9334"	"ATXN10|25814"	"BAIAP3|8938"	"BBS4|585"	"ASPRV1|151516"	"ATG16L1|55054"		"9430038I01Rik"	"Adamtsl4"		"Angptl2|26360"	"Cyp51|13121"		"Alg13|67574"	"Arl8b|67166"	"Anapc7|56317"	"Arid1a|93760"	"Ap3b1|11774"	"Atf6|226641"	"Ap1b1|11764"	"Atg12|67526"	"Arfgap2|77038"	"Atp7a|11977"	"Atp6v1a|11964"	"Bmp1|12153"	"Asrgl1|66514"	"Bcam|57278"
	"CADM4|199731"	"FAM19A4|151647"	"FAM222A|84915"		"C6"	"CCT4"		"AREL1"	"ANKHD1-EIF4EBP3"		"AKNA|80709"	"FAM213A|84293"		"AOX1|316"	"ARID4A|5926"	"ARHGAP18|93663"	"ASPM|259266"	"AVPI1|60370"	"ATP11A|23250"	"AZIN2|113451"	"B2M|567"	"B9D2|80776"	"ATXN2L|11273"	"BAK1|578"	"BBS7|55212"	"ASRGL1|80150"	"ATL2|64225"		"9530051G07Rik"	"Adap2"		"Angptl7|654812"	"Cystm1|66060"		"Alg1|208211"	"Armc6|76813"	"Angel1|68737"	"Arl10|56795"	"Ap3s1|11777"	"Atf7ip|54343"	"Ap1m2|11768"	"Atg5|11793"	"Arfgef1|211673"	"Atpif1|11983"	"Atp6v1c1|66335"	"Bmp2k|140780"	"Ass1|11898"	"Bcar1|12927"
	"CAMK2D|817"	"FAM221A|340277"	"FAM89A|375061"		"C9orf3"	"CCT5"		"ARF3"	"ANKHD1.uid_6876"		"AKR1B10|57016"	"FAM217B|63939"		"AP1G1|164"	"ARID4B|51742"	"ARHGAP23|57636"	"ATAD1|84896"	"AXIN1|8312"	"ATP1A1|476"	"B4GALNT3|283358"	"B3GALNT1|8706"	"BAAT|570"	"ATXN7L3B|552889"	"BANP|54971"	"BBS9|27241"	"ASTN2|23245"	"ATN1|1822"		"9530068E07Rik"	"Adat2"		"Ankra2|68558"	"D030056L22Rik|225995"		"Alg5|66248"	"Armcx2|67416"	"Angptl7|654812"	"Arl2bp|107566"	"Ap4m1|11781"	"Atg101|68118"	"Ap2m1|11773"	"Athl1|212974"	"Arfip2|76932"	"Atraid|381629"	"Atp8a2|50769"	"Bmp4|12159"	"Atad2b|320817"	"Bcas2|68183"
	"CAMK2N1|55450"	"FAM227B|196951"	"FANK1|92565"		"CA12"	"CCT6A"		"ARF6"	"ANKHD1.uid_7450"		"AKR1B1|231"	"FAM32A|26017"		"AP1M2|10053"	"ARIH1|25820"	"ARHGAP44|9912"	"ATAD2B|54454"	"AZIN2|113451"	"ATP1A3|478"	"B4GALT4|8702"	"B3GNT1|11041"	"BABAM1|29086"	"ATXN7|6314"	"BARD1|580"	"BCAM|4059"	"ASUN|55726"	"ATP10D|57205"		"9530077C05Rik"	"Adat3"		"Ankrd12|106585"	"Dap|223453"		"Alkbh4|72041"	"Armcx5|494468"	"Ankfy1|11736"	"Arl2|56327"	"Apbb2|11787"	"Atg12|67526"	"Ap3b1|11774"	"Atl3|109168"	"Arhgap12|75415"	"Aup1|11993"	"Atr|245000"	"Bmp7|12162"	"Atad3a|108888"	"Bckdha|12039"
	"CAP2|10486"	"FAM46B|115572"	"FAT4|79633"		"CA2"	"CCT7"		"ARFGAP3"	"ANKIB1"		"AKR1C1|1645"	"FAM50A|9130"		"AP3S1|1176"	"ARL10|285598"	"ARHGAP4|393"	"ATAD2|29028"	"B4GALT4|8702"	"ATP1B2|482"	"B4GALT7|11285"	"B4GALT1|2683"	"BAG1|573"	"AURKB|9212"	"BARHL1|56751"	"BCKDHB|594"	"ATAD3A|55210"	"ATP1A1|476"		"9530091C08Rik"	"Adck1"		"Ankrd13a|68420"	"Dazap1|70248"		"Allc|94041"	"Arnt|11863"	"Ankrd13c|433667"	"Arl4a|11861"	"Apcs|20219"	"Atg5|11793"	"Ap3m1|55946"	"Atox1|11927"	"Arhgap17|70497"	"Aurkb|20877"	"Avpi1|69534"	"Bmpr1a|12166"	"Atf1|11908"	"Bcl2l1|12048"
	"CAPN14|440854"	"FAM49A|81553"	"FBLN2|2199"		"CA3"	"CCT8"		"ARG2"	"ANKLE1"		"AKR1C2|1646"	"FAM83D|81610"		"AP3S2|10239"	"ARL13B|200894"	"ARHGDIG|398"	"ATAT1|79969"	"B4GALT5|9334"	"ATP2A2|488"	"B9D2|80776"	"B4GALT3|8703"	"BAG3|9531"	"AXL|558"	"BBC3|27113"	"BCL2L1|598"	"ATAD3B|83858"	"ATP1B2|482"		"A1bg"	"Adck5"		"Ankrd17|81702"	"Dbr1|83703"		"Alpk2|225638"	"Arpc1a|56443"	"Ankrd24|70615"	"Arl6ip1|54208"	"Aph1a|226548"	"Athl1|212974"	"Ap4b1|67489"	"Atp11a|50770"	"Arhgap21|71435"	"Auts2|319974"	"B230118H07Rik|68170"	"Bms1|213895"	"Atg16l1|77040"	"Bcl7c|12055"
	"CAPN2|824"	"FAM60A|58516"	"FBN1|2200"		"CA4"	"CD164"		"ARGFX"	"ANKLE2"		"AKR1C3|8644"	"FASTKD5|60493"		"AP5S1|55317"	"ARL14EP|120534"	"ARHGEF15|22899"	"ATE1|11101"	"B4GALT7|11285"	"ATP2B4|493"	"BAAT|570"	"B4GALT6|9331"	"BAHD1|22893"	"AZI2|64343"	"BCAN|63827"	"BCL2L2|599"	"ATCAY|85300"	"ATP2B4|493"		"A230072C01Rik"	"Adh1"		"Ankrd28|105522"	"Dck|13178"		"Alpk3|116904"	"Arpc4|68089"	"Ankrd54|223690"	"Arl6ip5|65106"	"Apip|56369"	"Atl3|109168"	"Ap4s1|11782"	"Atp1a1|11928"	"Arhgap27|544817"	"Axin1|12005"	"B3gntl1|210004"	"Bnc1|12173"	"Atg3|67841"	"Bcl9|77578"
	"CAPN3|825"	"FAM65B|9750"	"FBN2|2201"		"CACFD1"	"CD2BP2"		"ARGFXP2"	"ANKMY2"		"AKR1E2|83592"	"FAU|2197"		"AP5Z1|9907"	"ARL2BP|23568"	"ARHGEF18|23370"	"ATF2|1386"	"B9D2|80776"	"ATP5E|514"	"BABAM1|29086"	"BACE1|23621"	"BAI1|575"	"B2M|567"	"BCAS1|8537"	"BCL7A|605"	"ATF3|467"	"ATP5E|514"		"A330040F15Rik"	"Adi1"		"Ankrd2|56642"	"Dctn2|69654"		"Alpl|11647"	"Arpp19|59046"	"Ank|11732"	"Arl6ip6|65103"	"Apln|30878"	"Atox1|11927"	"Apaf1|11783"	"Atp2a2|11938"	"Arhgap9|216445"	"B230219D22Rik|78521"	"B930041F14Rik|230991"	"Bnip2|12175"	"Atg4b|66615"	"Bcr|110279"
	"CAPN6|827"	"FAM71F1|84691"	"FBXO6|26270"		"CACHD1"	"CD59"		"ARGLU1"	"ANKRA2"		"AKT1S1|84335"	"FBL|2091"		"APCS|325"	"ARL3|403"	"ARHGEF1|9138"	"ATF6B|1388"	"BAAT|570"	"ATP5G2|517"	"BAG1|573"	"BACH1|571"	"BAIAP2|10458"	"B3GALNT1|8706"	"BCAS4|55653"	"BCLAF1|9774"	"ATF5|22809"	"ATP5G2|517"		"A330093E20Rik"	"Adipor1"		"Ankrd32|105377"	"Ddrgk1|77006"		"Als2cl|235633"	"Arrb2|216869"	"Anln|68743"	"Arl6|56297"	"Apoa1|11806"	"Atp11a|50770"	"Apbb2|11787"	"Atp5j2|57423"	"Arhgdig|14570"	"B3galnt2|97884"	"BC003965|214489"	"Bop1|12181"	"Atg7|74244"	"Becn1|56208"
	"CAPN7|23473"	"FAM72A|729533"	"FEZF2|55079"		"CACNA1C"	"CD63"		"ARHGAP1"	"ANKRD1"		"AKT1|207"	"FBXO22|26263"		"APLN|8862"	"ARL4C|10123"	"ARHGEF37|389337"	"ATF6|22926"	"BABAM1|29086"	"ATP5H|10476"	"BAG3|9531"	"BAD|572"	"BAIAP3|8938"	"B3GAT3|26229"	"BCL6B|255877"	"BDH2|56898"	"ATG101|60673"	"ATP6AP2|10159"		"A430033K04Rik"	"Ado"		"Ankrd40|71452"	"Ddt|13202"		"Als2|74018"	"Arvcf|11877"	"Anxa11|11744"	"Arl8a|68724"	"Apoa2|11807"	"Atp1a1|11928"	"Apcs|20219"	"Atp5o|28080"	"Arhgef16|230972"	"B3gat3|72727"	"BC004004|80748"	"Bpgm|12183"	"Atp13a3|224088"	"Bet1|12068"
	"CCDC102B|79839"	"FAM72B|653820"	"FGA|2243"		"CACNB3"	"CD81"		"ARHGAP10"	"ANKRD11"		"AKT2|208"	"FBXO46|23403"		"APOA1|335"	"ARL6IP6|151188"	"ARHGEF3|50650"	"ATF7IP|55729"	"BAG1|573"	"ATP6AP2|10159"	"BAHD1|22893"	"BAHCC1|57597"	"BAK1|578"	"B3GNT1|11041"	"BCS1L|617"	"BDP1|55814"	"ATG14|22863"	"ATP6V1H|51606"		"A430089I19Rik"	"Adprh"		"Ankrd44|329154"	"Ddx1|104721"		"Alyref2|56009"	"As3mt|57344"	"Anxa3|11745"	"Arl8b|67166"	"Apoa5|66113"	"Atp1b2|11932"	"Aph1a|226548"	"Atp6v0a1|11975"	"Arhgef18|102098"	"B4galt2|53418"	"BC089491|280621"	"Bpnt1|23827"	"Atp2a3|53313"	"Bex4|406217"
	"CCDC121|79635"	"FAM72C|554282"	"FGB|2244"		"CADM3"	"CD99"		"ARHGAP11A"	"ANKRD13D"		"AKT3|10000"	"FDPS|2224"		"APOA4|337"	"ARMC2|84071"	"ARHGEF6|9459"	"ATF7|11016"	"BAHD1|22893"	"ATP6V1H|51606"	"BAI1|575"	"BAP1|8314"	"BANP|54971"	"B4GALT1|2683"	"BEND3|57673"	"BEX1|55859"	"ATG2A|23130"	"ATP7A|538"		"A530032D15Rik"	"Adprhl2"		"Ankrd46|68839"	"Ddx21|56200"		"Amd1|11702"	"Asap1|13196"	"Anxa4|11746"	"Armc6|76813"	"Apobec1|11810"	"Atp2a2|11938"	"Apip|56369"	"Atp6v0a2|21871"	"Arhgef5|54324"	"B9d1|27078"	"BC100451|58251"	"Brap|72399"	"Atp5g1|11951"	"Bgn|12111"
	"CCDC126|90693"	"FAM72D|728833"	"FGF18|8817"		"CADM4"	"CDC123"		"ARHGAP15"	"ANKRD16"		"AKTIP|64400"	"FDXR|2232"		"APOA5|116519"	"ARMC8|25852"	"ARID5A|10865"	"ATG12|9140"	"BAI1|575"	"ATP7A|538"	"BAIAP2L1|55971"	"BAX|581"	"BARD1|580"	"B4GALT3|8703"	"BIN3|55909"	"BEX4|56271"	"ATG3|64422"	"ATP8A1|10396"		"A630010A05Rik"	"Adrm1"		"Ankrd49|56503"	"Ddx39b|53817"		"Amigo1|229715"	"Asb13|142688"	"Anxa7|11750"	"Armcx2|67416"	"Apoc1|11812"	"Atp2c1|235574"	"Apln|30878"	"Atp6v0e2|76252"	"Arid2|77044"	"B9d2|232987"	"Bag5|70369"	"Brd3|67382"	"Atp5g2|67942"	"Bicc1|83675"
	"CCDC130|81576"	"FAM83D|81610"	"FGF8|2253"		"CADPS2"	"CDC34"		"ARHGAP18"	"ANKRD17"		"ALAS1|211"	"FGF13|2258"		"APOBEC2|10930"	"ARMC9|80210"	"ARL2|402"	"ATG16L1|55054"	"BAIAP2L1|55971"	"ATP8A1|10396"	"BAIAP2|10458"	"BAZ1B|9031"	"BARHL1|56751"	"B4GALT6|9331"	"BLM|641"	"BFAR|51283"	"ATG4A|115201"	"ATP8B2|57198"		"A630072M18Rik"	"Adsl"		"Ankrd6|140577"	"Ddx54|71990"		"Amotl2|56332"	"Asb4|65255"	"Ap1m2|11768"	"Armcx5|494468"	"Apoc2|11813"	"Atp5j2|57423"	"Aplp1|11803"	"Atp6v1b2|11966"	"Arih2|23807"	"BC005537|79555"	"Baiap2l1|66898"	"Brd4|57261"	"Atp5s|68055"	"Bicd2|76895"
	"CCDC140|151278"	"FAR2|55711"	"FGG|2266"		"CALB2"	"CDC37"		"ARHGAP26"	"ANKRD23"		"ALDH18A1|5832"	"FGFR3|2261"		"APOBEC3C|27350"	"ARMCX5-GPRASP2|100528062"	"ARL8B|55207"	"ATG2B|55102"	"BAIAP2|10458"	"ATP8B2|57198"	"BAIAP3|8938"	"BBS4|585"	"BBC3|27113"	"BACE1|23621"	"BLOC1S2|282991"	"BGN|633"	"ATG4C|84938"	"ATRN|8455"		"A630095E13Rik"	"Aebp2"		"Ano10|102566"	"Decr1|67460"		"Anapc13|69010"	"Asb8|78541"	"Ap2m1|11773"	"Arnt|11863"	"Apoc4|11425"	"Atp5o|28080"	"Apoa2|11807"	"Atp7a|11977"	"Arl4c|320982"	"BC005624|227707"	"Bbip1|100503572"	"Brms1|107392"	"Atp6ap2|70495"	"Bin1|30948"
	"CCDC146|57639"	"FBXL16|146330"	"FIGF|2277"		"CAMKK1"	"CDC42"		"ARHGAP26-AS1"	"ANKRD27"		"ALDH1A2|8854"	"FHL2|2274"		"APOC1|341"	"ARMCX6|54470"	"ARMC10|83787"	"ATL2|64225"	"BAIAP3|8938"	"ATRN|8455"	"BAK1|578"	"BBS7|55212"	"BCAN|63827"	"BACH1|571"	"BLOC1S3|388552"	"BHLHB9|80823"	"ATG5|9474"	"ATRX|546"		"A730082K24Rik"	"Aen"		"Anpep|16790"	"Denr|68184"		"Anapc4|52206"	"Ascc1|69090"	"Ap3b1|11774"	"Arpc1a|56443"	"Apod|11815"	"Atp6v0a1|11975"	"Apoa5|66113"	"Atpif1|11983"	"Arl5a|75423"	"BC028528|229600"	"Bcap29|12033"	"Bsg|12215"	"Atp6v0c|11984"	"Bmp1|12153"
	"CCDC160|347475"	"FCHO1|23149"	"FJX1|24147"		"CAPN5"	"CDC42SE1"		"ARHGAP31-AS1"	"ANKRD28"		"ALDH3A1|218"	"FKBP11|51303"		"APOC2|344"	"ARNT2|9915"	"ARMC5|79798"	"ATN1|1822"	"BAK1|578"	"ATRX|546"	"BANP|54971"	"BBS9|27241"	"BCAS1|8537"	"BAD|572"	"BLOC1S4|55330"	"BHLHE40|8553"	"ATOX1|475"	"ATR|545"		"A930017M01Rik"	"Afg3l1"		"Antxr1|69538"	"Dera|232449"		"Anapc7|56317"	"Ascc2|75452"	"Ap3m1|55946"	"Arpc4|68089"	"Apoh|11818"	"Atp6v0a2|21871"	"Apobec1|11810"	"Atraid|381629"	"Armc7|276905"	"Babam1|68251"	"Bcl2|12043"	"Btbd3|228662"	"Atp6v0e|11974"	"Bmp2k|140780"
	"CCDC167|154467"	"FDFT1|2222"	"FKBP9|11328"		"CARD10"	"CDIPT"		"ARHGAP33"	"ANKRD30BL"		"ALDH3B1|221"	"FNBP1L|54874"		"APOD|347"	"ARPC1A|10552"	"ARMC7|79637"	"ATP1A3|478"	"BANP|54971"	"ATXN10|25814"	"BARD1|580"	"BCAM|4059"	"BCAS3|54828"	"BAG4|9530"	"BMI1|648"	"BICC1|80114"	"ATP11B|23200"	"ATXN10|25814"		"AA414768"	"Aggf1"		"Antxr2|71914"	"Dhcr7|13360"		"Angel1|68737"	"Asf1a|66403"	"Apcs|20219"	"Arrb2|216869"	"Apom|55938"	"Atp6v0b|114143"	"Apoc1|11812"	"Atxn2|20239"	"Arpc1b|11867"	"Bag2|213539"	"Bco1|63857"	"Btd|26363"	"Atp6v1a|11964"	"Bmp4|12159"
	"CCDC173|129881"	"FDPS|2224"	"FLNC|2318"		"CASP1"	"CDK16"		"ARHGAP39"	"ANKRD33B"		"ALDH5A1|7915"	"FOLR1|2348"		"APOL1|8542"	"ARPC4|10093"	"ARPC1B|10095"	"ATP1B3|483"	"BARD1|580"	"ATXN2L|11273"	"BARHL1|56751"	"BCKDHB|594"	"BCAS4|55653"	"BAP1|8314"	"BMPR1A|657"	"BICD2|23299"	"ATP13A3|79572"	"ATXN2L|11273"		"AA415398"	"Agl"		"Anxa5|11747"	"Dis3|72662"		"Angptl6|70726"	"Asna1|56495"	"Aph1a|226548"	"Arvcf|11877"	"Appl2|216190"	"Atp6v0e2|76252"	"Apoc2|11813"	"Atxn7l3b|382423"	"Arpc5l|74192"	"Bag4|67384"	"Bdh1|71911"	"Btf3|218490"	"Atp6v1c1|66335"	"Bmp7|12162"
	"CCDC177|56936"	"FGD5|152273"	"FLRT2|23768"		"CASP9"	"CDK5RAP3"		"ARHGAP44"	"ANKRD39"		"ALDH7A1|501"	"FOXH1|8928"		"APOL2|23780"	"ARPC5|10092"	"ARPC2|10109"	"ATP2A2|488"	"BARHL1|56751"	"ATXN7L3B|552889"	"BBC3|27113"	"BCL2L1|598"	"BCAT2|587"	"BAX|581"	"BOD1L2|284257"	"BLVRA|644"	"ATP5D|513"	"ATXN7L3B|552889"		"AA536875"	"Ago2"		"Anxa7|11750"	"Dlg3|53310"		"Angptl7|654812"	"Asph|65973"	"Apip|56369"	"As3mt|57344"	"Aqp2|11827"	"Atp6v1b2|11966"	"Apoc4|11425"	"Atxn7|246103"	"Arrdc1|215705"	"Bag6|224727"	"Bhlhe40|20893"	"Bub1|12235"	"Atp8a2|50769"	"Bmpr1a|12166"
	"CCDC183|84960"	"FGF13|2258"	"FLRT3|23767"		"CASQ2"	"CDK9"		"ARHGEF12"	"ANKRD65"		"ALDH9A1|223"	"FOXRED1|55572"		"APOM|55937"	"ARPIN|348110"	"ARPC5L|81873"	"ATP2B4|493"	"BASP1|10409"	"ATXN7|6314"	"BCAN|63827"	"BCL2L2|599"	"BCL2L11|10018"	"BAZ1B|9031"	"BOLA1|51027"	"BMF|90427"	"ATP5G1|516"	"ATXN7|6314"		"AA543401"	"Agpat2"		"Ap1ar|211556"	"Dmap1|66233"		"Ankfy1|11736"	"Aspscr1|68938"	"Apln|30878"	"Asap1|13196"	"Aqp9|64008"	"Atp6v1e1|11973"	"Apod|11815"	"Aup1|11993"	"Arsa|11883"	"Bambi|68010"	"Bhmt|12116"	"Bub3|12237"	"Atr|245000"	"Bms1|213895"
	"CCDC22|28952"	"FGF2|2247"	"FMO1|2326"		"CBR3"	"CDKN1B"		"ARHGEF26"	"ANKRD9"		"ALG13|79868"	"FUT4|2526"		"APOPT1|84334"	"ARPP19|10776"	"ARRB1|408"	"ATP5E|514"	"BBC3|27113"	"AURKAPS1|6791"	"BCAS1|8537"	"BCL7A|605"	"BCL6B|255877"	"BBS7|55212"	"BOLA2|552900"	"BMP1|649"	"ATP6V0A1|535"	"AURKB|9212"		"AA545190"	"Agpat4"		"Ap1b1|11764"	"Dmkn|73712"		"Ankrd13c|433667"	"Astn1|11899"	"Apmap|71881"	"Asb13|142688"	"Arap2|212285"	"Atp7b|11979"	"Apoh|11818"	"Aurkb|20877"	"Art1|11870"	"Banf1|23825"	"Birc3|11796"	"Bzw2|66912"	"Auh|11992"	"Bnc1|12173"
	"CCDC53|51019"	"FHL2|2274"	"FMOD|2331"		"CBS"	"CDV3"		"ARHGEF28"	"ANKS1A"		"ALG9|79796"	"FZD5|7855"		"APRT|353"	"ARRB2|409"	"ARRDC2|27106"	"ATP5G2|517"	"BCAN|63827"	"AURKB|9212"	"BCAS3|54828"	"BCLAF1|9774"	"BCL7C|9274"	"BCAM|4059"	"BOLA3|388962"	"BMP4|652"	"ATP6V0A4|50617"	"AUTS2|26053"		"AA619741"	"Agpat9"		"Ap1m1|11767"	"Dnaaf2|109065"		"Ankrd24|70615"	"Asun|71177"	"Apoa1|11806"	"Asb4|65255"	"Arc|11838"	"Atpif1|11983"	"Apom|55938"	"Auts2|319974"	"Asah1|11886"	"Bax|12028"	"Blm|12144"	"C1d|57316"	"Avpi1|69534"	"Bnip2|12175"
	"CCDC80|151887"	"FKBP1B|2281"	"FN1|2335"		"CBX4"	"CELF1"		"ARHGEF3"	"ANKS3"		"ALKBH1|8846"	"GABARAPL1|23710"		"APTX|54840"	"ARSA|410"	"ARRDC4|91947"	"ATP6AP2|10159"	"BCAS1|8537"	"AUTS2|26053"	"BCAS4|55653"	"BDH2|56898"	"BCL9|607"	"BCKDHB|594"	"BRD9|65980"	"BMP7|655"	"ATP6V0D1|9114"	"AXL|558"		"AA792892"	"Agrn"		"Ap2a1|11771"	"Dnajb9|27362"		"Ankrd54|223690"	"Atad1|67979"	"Apoa2|11807"	"Asb8|78541"	"Arfgap2|77038"	"Atraid|381629"	"Appl2|216190"	"Axin1|12005"	"Asb10|117590"	"Baz1b|22385"	"Bloc1s3|232946"	"C1qtnf6|72709"	"B230118H07Rik|68170"	"Bop1|12181"
	"CCDC81|60494"	"FLT1|2321"	"FOXA1|3169"		"CBX5"	"CENPB"		"ARHGEF33"	"ANLN"		"ALKBH2|121642"	"GADD45G|10912"		"AQP11|282679"	"ASAP1|50807"	"ARX|170302"	"ATP6V1G2|534"	"BCAS2|10286"	"AXL|558"	"BCL6B|255877"	"BDP1|55814"	"BCS1L|617"	"BCL2L1|598"	"BRDT|676"	"BMPR2|659"	"ATP6V0D2|245972"	"AZI2|64343"		"AA987161"	"Agrp"		"Ap3m1|55946"	"Dnajc15|66148"		"Ank|11732"	"Atcay|16467"	"Apoa5|66113"	"Ascc1|69090"	"Arfgef1|211673"	"Atxn1|20238"	"Aqp2|11827"	"Axin2|12006"	"Asb11|68854"	"Bbs2|67378"	"Bloc1s5|17828"	"C330027C09Rik|224171"	"B930041F14Rik|230991"	"Bpgm|12183"
	"CCDC92|80212"	"FOXL2|668"	"FOXA2|3170"		"CCDC117"	"CFL1"		"ARHGEF7"	"ANO7"		"ALKBH3|221120"	"GAGE12B|729428"		"AQP2|359"	"ASCC2|84164"	"ASAH1|427"	"ATP6V1H|51606"	"BCAS3|54828"	"AZI2|64343"	"BCS1L|617"	"BEX1|55859"	"BEND3|57673"	"BCL2L2|599"	"BRI3BP|140707"	"BNC1|646"	"ATP6V0E2|155066"	"B2M|567"		"AF067061"	"Agtrap"		"Ap3m2|64933"	"Dnajc19-ps|100503724"		"Anln|68743"	"Atf2|11909"	"Apobec1|11810"	"Ascc2|75452"	"Arfip2|76932"	"Aup1|11993"	"Aqp3|11828"	"B230219D22Rik|78521"	"Asb6|72323"	"Bcam|57278"	"Blvra|109778"	"Cab39l|69008"	"BC003965|214489"	"Bpnt1|23827"
	"CCKBR|887"	"FOXO6|100132074"	"FOXC1|2296"		"CCDC146"	"CHCHD2"		"ARHGEF9"	"ANP32A"		"ALKBH4|54784"	"GAGE12C|729422"		"AQP3|360"	"ASF1B|55723"	"ASB6|140459"	"ATP7A|538"	"BCAS4|55653"	"B2M|567"	"BEND3|57673"	"BEX4|56271"	"BIN3|55909"	"BCL6|604"	"BRINP2|57795"	"BNIP3L|665"	"ATP6V1B2|526"	"B3GALNT1|8706"		"AF067063"	"Ahcy"		"Ap3s1|11777"	"Dnajc19|67713"		"Ano10|102566"	"Atf4|11911"	"Apoc1|11812"	"Ash1l|192195"	"Arhgap12|75415"	"Aurkb|20877"	"Aqp8|11833"	"B3galnt2|97884"	"Asb9|69299"	"Bcar1|12927"	"Blzf1|66352"	"Cacfd1|381356"	"BC004004|80748"	"Brap|72399"
	"CCL2|6347"	"FRMD5|84978"	"FOXF2|2295"		"CCDC64"	"CHD4"		"ARID4A"	"ANP32AP1"		"ALKBH5|54890"	"GAGE12D|100132399"		"AQP5|362"	"ASH1L|55870"	"ASCC1|51008"	"ATP8A1|10396"	"BCAT1|586"	"B3GALNT1|8706"	"BIN3|55909"	"BFAR|51283"	"BLCAP|10904"	"BCLAF1|9774"	"BRIX1|55299"	"BOC|91653"	"ATP6V1D|51382"	"B3GALT6|126792"		"AI118078"	"Ahnak"		"Ap5m1|74385"	"Dnpep|13437"		"Anxa11|11744"	"Atf6b|12915"	"Apoc2|11813"	"Asic2|11418"	"Arhgap17|70497"	"B230219D22Rik|78521"	"Aqp9|64008"	"B3galt6|117592"	"Asnsd1|70396"	"Bcas2|68183"	"Bmp10|12154"	"Cachd1|320508"	"BC023829|236848"	"Brd3|67382"
	"CCNL2|81669"	"FTCDNL1|348751"	"FOXQ1|94234"		"CCDC8"	"CHMP1A"		"ARID4B"	"ANP32B"		"ALK|238"	"GAGE12E|729431"		"AQP7|364"	"ASNA1|439"	"ASCC3|10973"	"ATP8B2|57198"	"BCCIP|56647"	"B4GALNT3|283358"	"BLM|641"	"BGN|633"	"BLM|641"	"BDH1|622"	"BRMS1|25855"	"BOD1L1|259282"	"ATP6V1E1|529"	"B3GAT3|26229"		"AI314180"	"Aifm1"		"Apba2|11784"	"Dppa4|73693"		"Anxa3|11745"	"Atf7ip|54343"	"Apoc4|11425"	"Asna1|56495"	"Arhgap21|71435"	"B3galnt2|97884"	"Arap2|212285"	"B3gat3|72727"	"Asns|27053"	"Bckdha|12039"	"Bnip3|12176"	"Cacna1h|58226"	"BC089491|280621"	"Brd4|57261"
	"CCNO|10309"	"FUT1|2523"	"FREM1|158326"		"CCL11"	"CHMP1B"		"ARIH2OS"	"ANP32E"		"ALMS1|7840"	"GAGE12F|100008586"		"AQP9|366"	"ASPM|259266"	"ASH2L|9070"	"ATP9A|10079"	"BCDIN3D|144233"	"B4GALT1|2683"	"BLOC1S1|2647"	"BHLHB9|80823"	"BLOC1S2|282991"	"BDH2|56898"	"BRSK1|84446"	"BOK|666"	"ATP7B|540"	"B3GNT1|11041"		"AI429214"	"Aim1l"		"Apbb1ip|54519"	"Dppa5a|434423"		"Anxa4|11746"	"Atg101|68118"	"Apod|11815"	"Aspdh|68352"	"Arhgap27|544817"	"B3gat3|72727"	"Arc|11838"	"B4galt2|53418"	"Aspdh|68352"	"Bcl2l13|94044"	"Bok|51800"	"Cacnb3|12297"	"BC100451|58251"	"Brms1|107392"
	"CCPG1|9236"	"FXYD7|53822"	"FREM2|341640"		"CCL13"	"CHMP2A"		"ARL13B"	"ANPEP"		"ALOX15|246"	"GAGE12G|645073"		"ARAP1|116985"	"ASXL1|171023"	"ASPDH|554235"	"ATRN|8455"	"BCL6B|255877"	"B4GALT3|8703"	"BLOC1S2|282991"	"BHLHE40|8553"	"BLOC1S3|388552"	"BEX1|55859"	"BSPRY|54836"	"BPGM|669"	"ATPAF1|64756"	"B4GALT1|2683"		"AI597479"	"Aimp1"		"Apbb1|11785"	"Drg1|13494"		"Anxa7|11750"	"Atg12|67526"	"Apoh|11818"	"Asph|65973"	"Arhgap9|216445"	"B4galt2|53418"	"Arfgap2|77038"	"B9d1|27078"	"Asrgl1|66514"	"Bcl2l1|12048"	"Brca2|12190"	"Cacul1|78832"	"Bag5|70369"	"Bsg|12215"
	"CD163|9332"	"G2E3|55632"	"FRZB|2487"		"CCL18"	"CHMP4B"		"ARL14EP"	"ANXA1"		"ALOXE3|59344"	"GAGE12H|729442"		"ARFGEF1|10565"	"ASXL2|55252"	"ASPHD1|253982"	"ATRX|546"	"BCL7C|9274"	"B4GALT6|9331"	"BLOC1S3|388552"	"BICC1|80114"	"BMI1|648"	"BEX4|56271"	"BTBD6|90135"	"BPNT1|10380"	"ATXN1L|342371"	"B4GALT3|8703"		"AI846148"	"Aimp2"		"Apbb2|11787"	"Dsg2|13511"		"Ap1b1|11764"	"Atg5|11793"	"Apom|55938"	"Aspscr1|68938"	"Arhgdig|14570"	"B4galt6|56386"	"Arfgef1|211673"	"BC005537|79555"	"Ass1|11898"	"Bcl7c|12055"	"Bri3|55950"	"Camk2g|12325"	"Baiap2l1|66898"	"Btbd3|228662"
	"CD302|9936"	"GABRA5|2558"	"FSTL5|56884"		"CCL19"	"CHP1"		"ARL4A"	"ANXA11"		"ALS2CL|259173"	"GAGE12I|26748"		"ARFIP2|23647"	"ATAD1|84896"	"ASPRV1|151516"	"ATR|545"	"BCL9|607"	"BACE1|23621"	"BMI1|648"	"BICD2|23299"	"BMPR1A|657"	"BFAR|51283"	"BYSL|705"	"BPTF|2186"	"AUH|549"	"B4GALT6|9331"		"AI987944"	"Ak1"		"Apc|11789"	"Dsp|109620"		"Ap1m2|11768"	"Athl1|212974"	"Apool|68117"	"Astn1|11899"	"Arhgef10l|72754"	"BC005537|79555"	"Arhgap12|75415"	"BC005624|227707"	"Atad2b|320817"	"Bcl9|77578"	"Bscl2|14705"	"Cand1|71902"	"Bbip1|100503572"	"Btd|26363"
	"CD99|4267"	"GABRP|2568"	"FST|10468"		"CCL5"	"CHTOP"		"ARL4D"	"ANXA2"		"ALS2|57679"	"GAGE12J|729396"		"ARFRP1|10139"	"ATAD2B|54454"	"ASRGL1|80150"	"ATXN10|25814"	"BCS1L|617"	"BACH1|571"	"BMPR1A|657"	"BLVRA|644"	"BOC|91653"	"BGN|633"	"C10orf2|56652"	"BRAF|673"	"AUNIP|79000"	"BACE1|23621"		"AU015228"	"Ak2"		"Apeh|235606"	"Dstn|56431"		"Ap2b1|71770"	"Atl3|109168"	"Appl2|216190"	"Atad1|67979"	"Arhgef16|230972"	"BC005624|227707"	"Arhgap17|70497"	"BC028528|229600"	"Atad3a|108888"	"Bcr|110279"	"Bsdc1|100383"	"Cap1|12331"	"Bcap29|12033"	"Btf3|218490"
	"CDC20B|166979"	"GALNT14|79623"	"FZD10|11211"		"CCNG2"	"CIAO1"		"ARL5B"	"ANXA2P1"		"ALX4|60529"	"GAGE1|2543"		"ARHGAP17|55114"	"ATAD2|29028"	"ASS1|445"	"ATXN2L|11273"	"BEND3|57673"	"BACH2|60468"	"BNIP3|664"	"BMF|90427"	"BOD1L2|284257"	"BHLHB9|80823"	"C10orf35|219738"	"BRD2|6046"	"AURKA|6790"	"BACH1|571"		"AU015836"	"Ak4"		"Aph1a|226548"	"Dusp11|72102"		"Ap2m1|11773"	"Atm|11920"	"Aprt|11821"	"Atcay|16467"	"Arhgef18|102098"	"BC028528|229600"	"Arhgap21|71435"	"Babam1|68251"	"Ate1|11907"	"Becn1|56208"	"Bsn|12217"	"Capn6|12338"	"Bcat1|12035"	"Bub1b|12236"
	"CDH10|1008"	"GAS2L3|283431"	"FZD1|8321"		"CD109"	"CIB1"		"ARL6IP1"	"ANXA2P2"		"AMACR|23600"	"GAGE2A|729447"		"ARHGAP18|93663"	"ATAT1|79969"	"ASTN2|23245"	"ATXN7L3B|552889"	"BIN3|55909"	"BAD|572"	"BOD1L2|284257"	"BMP1|649"	"BOLA1|51027"	"BHLHE40|8553"	"C10orf62|414157"	"BRD7|29117"	"AVEN|57099"	"BACH2|60468"		"AU016765"	"Ak6"		"Apip|56369"	"Dusp6|67603"		"Ap3b1|11774"	"Atox1|11927"	"Aqp2|11827"	"Atf2|11909"	"Arhgef5|54324"	"Babam1|68251"	"Arhgap27|544817"	"Bace1|23821"	"Atf1|11908"	"Bet1|12068"	"Bspry|192120"	"Caprin2|232560"	"Bcl2|12043"	"Bub1|12235"
	"CDH11|1009"	"GCA|25801"	"GAD1|2571"		"CD200"	"CIR1"		"ARL8B"	"ANXA2P3"		"AMBP|259"	"GAGE2C|2574"		"ARHGAP23|57636"	"ATE1|11101"	"ASUN|55726"	"ATXN7|6314"	"BLM|641"	"BAG4|9530"	"BOLA1|51027"	"BMP4|652"	"BOLA2|552900"	"BHMT2|23743"	"C11orf24|53838"	"BRD8|10902"	"AVPI1|60370"	"BAD|572"		"AU019990"	"Akirin1"		"Aplnr|23796"	"Dvl1|13542"		"Ap3d1|11776"	"Atp11a|50770"	"Aqp3|11828"	"Atf4|11911"	"Arid2|77044"	"Bag2|213539"	"Arhgap9|216445"	"Bag2|213539"	"Atg13|51897"	"Bex1|19716"	"Btbd10|68815"	"Capzb|12345"	"Bco1|63857"	"Bub3|12237"
	"CDH12|1010"	"GCH1|2643"	"GALC|2581"		"CD24P4"	"CIRBP"		"ARL9"	"ANXA3"		"AMBRA1|55626"	"GAGE2D|729408"		"ARHGAP44|9912"	"ATF2|1386"	"ATAD3A|55210"	"AURKAPS1|6791"	"BLOC1S1|2647"	"BAP1|8314"	"BOLA2|552900"	"BMP7|655"	"BOLA3|388962"	"BICC1|80114"	"C11orf31|280636"	"BRICD5|283870"	"AXIN1|8312"	"BAHCC1|57597"		"AU021063"	"Akr1a1"		"Apln|30878"	"Dync1h1|13424"		"Ap3m1|55946"	"Atp11c|320940"	"Aqp8|11833"	"Atf6b|12915"	"Arih2|23807"	"Bag6|224727"	"Arhgdig|14570"	"Bag4|67384"	"Atg14|100504663"	"Bex4|406217"	"Btf3l4|70533"	"Car14|23831"	"Bdh1|71911"	"Bzw1|66882"
	"CDH17|1015"	"GCK|2645"	"GAS2|2620"		"CD300LG"	"CLASRP"		"ARMC1"	"ANXA4"		"AMD1|262"	"GAGE2E|26749"		"ARHGAP4|393"	"ATF6B|1388"	"ATAD3B|83858"	"AURKB|9212"	"BLOC1S2|282991"	"BAX|581"	"BOLA3|388962"	"BMPR2|659"	"BRAP|8315"	"BICD2|23299"	"C11orf48|79081"	"BRINP1|1620"	"AZIN2|113451"	"BAP1|8314"		"AU022751"	"Akr1b8"		"Apoa4|11808"	"Dynll1|56455"		"Ap4b1|67489"	"Atp1a1|11928"	"Aqp9|64008"	"Atf7ip|54343"	"Arl4c|320982"	"Bambi|68010"	"Arhgef16|230972"	"Bag6|224727"	"Atg16l1|77040"	"Bicc1|83675"	"Bysl|53414"	"Carm1|59035"	"Bhlhe40|20893"	"Bzw2|66912"
	"CDH18|1016"	"GCLM|2730"	"GATA3|2625"		"CD36"	"CLK1"		"ARMC2"	"ANXA5"		"AMER3|205147"	"GAGE4|2576"		"ARHGDIG|398"	"ATF6|22926"	"ATF3|467"	"AUTS2|26053"	"BLOC1S3|388552"	"BAZ1B|9031"	"BRD9|65980"	"BNC1|646"	"BRCA1|672"	"BLVRA|644"	"C11orf96|387763"	"BRK1|55845"	"B3GAT1|27087"	"BAX|581"		"AU023762"	"Akr1c14"		"Apobec1|11810"	"E2f6|50496"		"Apbb2|11787"	"Atp1a3|232975"	"Arap2|212285"	"Atg101|68118"	"Armc10|67211"	"Banf1|23825"	"Arhgef18|102098"	"Bambi|68010"	"Atg3|67841"	"Bicd2|76895"	"C230052I12Rik|101831"	"Cars|27267"	"Bhmt|12116"	"C1d|57316"
	"CDH2|1000"	"GDA|9615"	"GATA6|2627"		"CD37"	"CLPP"		"ARMC5"	"ANXA6"		"AMFR|267"	"GAGE5|2577"		"ARHGEF15|22899"	"ATF7IP|55729"	"ATF5|22809"	"AXIN2|8313"	"BLOC1S4|55330"	"BAZ2A|11176"	"BRDT|676"	"BNIP3L|665"	"BRD1|23774"	"BMP1|649"	"C12orf45|121053"	"BRPF3|27154"	"B4GALNT1|2583"	"BAZ1B|9031"		"AU040320"	"Akr1e1"		"Apod|11815"	"Ebp|13595"		"Apcs|20219"	"Atp2a2|11938"	"Arc|11838"	"Atg12|67526"	"Armc7|276905"	"Bax|12028"	"Arhgef5|54324"	"Banf1|23825"	"Atg4b|66615"	"Bid|12122"	"C2cd2l|71764"	"Cask|12361"	"Birc3|11796"	"C1qtnf6|72709"
	"CDH6|1004"	"GEM|2669"	"GBA|2629"		"CD82"	"CLPTM1"		"ARMC8"	"ANXA7"		"AMIGO1|57463"	"GAGE6|2578"		"ARHGEF18|23370"	"ATF7|11016"	"ATF7IP2|80063"	"AXL|558"	"BMI1|648"	"BBS7|55212"	"BRI3BP|140707"	"BOD1L1|259282"	"BRD9|65980"	"BMP4|652"	"C12orf4|57102"	"BSDC1|55108"	"B4GALNT3|283358"	"BAZ2A|11176"		"AV051173"	"Akr7a5"		"Apon|28194"	"Ech1|51798"		"Aph1a|226548"	"Atp2c1|235574"	"Arfgap2|77038"	"Atg5|11793"	"Arpc1b|11867"	"Baz1b|22385"	"Arid2|77044"	"Bax|12028"	"Atg7|74244"	"Bin1|30948"	"C2|12263"	"Casp3|12367"	"Blm|12144"	"C330027C09Rik|224171"
	"CDH8|1006"	"GFPT2|9945"	"GDF10|2662"		"CD83"	"CLPTM1L"		"ARMC9"	"AOC2"		"AMIGO2|347902"	"GAGE7|2579"		"ARHGEF1|9138"	"ATG12|9140"	"ATG101|60673"	"AZI2|64343"	"BMPR1A|657"	"BCAM|4059"	"BRINP2|57795"	"BOK|666"	"BRDT|676"	"BMP7|655"	"C12orf5|57103"	"BSG|682"	"B4GALT4|8702"	"BBS4|585"		"AW146154"	"Alad"		"Aqp9|64008"	"Echdc2|52430"		"Apip|56369"	"Atp5j2|57423"	"Arfgef1|211673"	"Athl1|212974"	"Arpc5l|74192"	"Bbs2|67378"	"Arih2|23807"	"Baz1b|22385"	"Atp11b|76295"	"Bloc1s6|18457"	"C4b|12268"	"Casp8|12370"	"Bloc1s3|232946"	"C87436|232196"
	"CDK5RAP3|80279"	"GLB1L3|112937"	"GHR|2690"		"CDA"	"CLTA"		"ARNTL"	"AOC3"		"AMMECR1L|83607"	"GALNT11|63917"		"ARHGEF37|389337"	"ATG16L1|55054"	"ATG14|22863"	"B2M|567"	"BOD1L2|284257"	"BCAR1|9564"	"BRIX1|55299"	"BPNT1|10380"	"BRI3BP|140707"	"BMPR2|659"	"C14orf119|55017"	"BST2|684"	"B4GALT5|9334"	"BBS7|55212"		"AW495222"	"Alas1"		"Arap1|69710"	"Eci1|13177"		"Apln|30878"	"Atp5o|28080"	"Arhgap10|78514"	"Atl3|109168"	"Arrdc1|215705"	"Bcam|57278"	"Arl4c|320982"	"Bbs2|67378"	"Atp13a3|224088"	"Bmp1|12153"	"C77080|97130"	"Casp9|12371"	"Bloc1s5|17828"	"Cab39l|69008"
	"CDKN1A|1026"	"GLS2|27165"	"GJA4|2701"		"CDC26"	"CLTB"		"ARPP19"	"AP1AR"		"AMN1|196394"	"GALNT6|11226"		"ARHGEF3|50650"	"ATG2B|55102"	"ATG2A|23130"	"B3GALNT1|8706"	"BOLA1|51027"	"BCKDHB|594"	"BRMS1L|84312"	"BPTF|2186"	"BRINP2|57795"	"BNC1|646"	"C14orf180|400258"	"BTBD2|55643"	"B4GALT7|11285"	"BBS9|27241"		"AW554918"	"Aldh16a1"		"Arap2|212285"	"Eci2|23986"		"Apmap|71881"	"Atp6v0a1|11975"	"Arhgap17|70497"	"Atox1|11927"	"Arsa|11883"	"Bcar1|12927"	"Arl5a|75423"	"Bcam|57278"	"Atp1b1|11931"	"Bmp2k|140780"	"Cacna1b|12287"	"Cav1|12389"	"Blvra|109778"	"Cacfd1|381356"
	"CDKN1C|1028"	"GMDS|2762"	"GLIS3|169792"		"CDH1"	"CLTC"		"ARR3"	"AP1B1"		"AMOTL1|154810"	"GAPDH|2597"		"ARHGEF6|9459"	"ATL2|64225"	"ATG3|64422"	"B3GAT2|135152"	"BOLA2|552900"	"BCL2L1|598"	"BSPRY|54836"	"BRD2|6046"	"BRIX1|55299"	"BNIP3L|665"	"C14orf23|387978"	"BTF3L4|91408"	"B9D2|80776"	"BCAM|4059"		"Aadac"	"Aldh1b1"		"Arcn1|213827"	"Edf1|59022"		"Apoa1bp|246703"	"Atp6v0a2|21871"	"Arhgap27|544817"	"Atp11a|50770"	"Asah1|11886"	"Bcas2|68183"	"Armc1|74252"	"Bcar1|12927"	"Atp2a3|53313"	"Bmp4|12159"	"Cacna1e|12290"	"Cbx1|12412"	"Blzf1|66352"	"Cachd1|320508"
	"CDNF|441549"	"GNA14|9630"	"GLRB|2743"		"CDH11"	"CNBP"		"ARRDC2"	"AP1G2"		"AMOT|154796"	"GATA2|2624"		"ARID5A|10865"	"ATN1|1822"	"ATG4A|115201"	"B3GNT1|11041"	"BOLA3|388962"	"BCL2L2|599"	"BTAF1|9044"	"BRD7|29117"	"BRMS1L|84312"	"BOD1L1|259282"	"C14orf79|122616"	"BTG1|694"	"BAAT|570"	"BCAR1|9564"		"Aasdh"	"Aldh1l1"		"Arc|11838"	"Eef1b2|55949"		"Apoa1|11806"	"Atp6v0e2|76252"	"Arhgap9|216445"	"Atp11c|320940"	"Asb11|68854"	"Bckdha|12039"	"Armc7|276905"	"Bcas2|68183"	"Atp5g1|11951"	"Bmp7|12162"	"Cacng2|12300"	"Cbx2|12416"	"Bmp10|12154"	"Cacna1h|58226"
	"CDX2|1045"	"GNAL|2774"	"GLUD2|2747"		"CDH13"	"CNPPD1"		"ARSG"	"AP1M2"		"AMPD2|271"	"GATA3|2625"		"ARL15|54622"	"ATP10D|57205"	"ATG4B|23192"	"B4GALT1|2683"	"BORA|79866"	"BCL6|604"	"BTBD6|90135"	"BRD8|10902"	"BRPF1|7862"	"BOK|666"	"C15orf27|123591"	"BTG2|7832"	"BABAM1|29086"	"BCAR3|8412"		"Aass"	"Aldh3a2"		"Arf1|11840"	"Eef1d|66656"		"Apoa2|11807"	"Atp6v1b2|11966"	"Arhgdib|11857"	"Atp13a2|74772"	"Asb6|72323"	"Bckdk|12041"	"Arpc1b|11867"	"Bckdha|12039"	"Atp5g2|67942"	"Bmpr1a|12166"	"Calb2|12308"	"Cbx5|12419"	"Bnip3|12176"	"Cacnb3|12297"
	"CELF6|60677"	"GNG4|2786"	"GMPR|2766"		"CDH19"	"COASY"		"ART3"	"AP1S1"		"AMPD3|272"	"GATA6|2627"		"ARL1|400"	"ATP11A|23250"	"ATG4C|84938"	"B4GALT3|8703"	"BRAP|8315"	"BCLAF1|9774"	"BYSL|705"	"BRICD5|283870"	"BRSK1|84446"	"BPGM|669"	"C15orf39|56905"	"BTG3|10950"	"BAG1|573"	"BCKDHB|594"		"Abca13"	"Aldh3b2"		"Arf3|11842"	"Eef1g|67160"		"Apoa5|66113"	"Atp6v1e1|11973"	"Arhgdig|14570"	"Atp1a1|11928"	"Asb9|69299"	"Bcl2l13|94044"	"Arpc5l|74192"	"Bckdk|12041"	"Atp5s|68055"	"Bms1|213895"	"Camkk1|55984"	"Cby1|73739"	"Bola2|66162"	"Cacul1|78832"
	"CELSR2|1952"	"GPN3|51184"	"GOLGA8B|440270"		"CDH2"	"COG4"		"ART5"	"AP2A1"		"AMPH|273"	"GCSH|2653"		"ARL2|402"	"ATP13A2|23400"	"ATG4D|84971"	"B4GALT6|9331"	"BRCA1|672"	"BDH2|56898"	"C10orf25|220979"	"BRINP1|1620"	"BSPRY|54836"	"BPNT1|10380"	"C15orf40|123207"	"BTN2A1|11120"	"BAG3|9531"	"BCL2L1|598"		"Abca4"	"Aldoa"		"Arf6|11845"	"Eef2|13629"		"Apobec1|11810"	"Atp7a|11977"	"Arhgef16|230972"	"Atp1a3|232975"	"Asic2|11418"	"Bcl2l1|12048"	"Arpc5|67771"	"Bcl2l11|12125"	"Atp6ap1|54411"	"Bnc1|12173"	"Caml|12328"	"Ccar2|219158"	"Brca2|12190"	"Camk2g|12325"
	"CEP135|9662"	"GPR160|26996"	"GPC3|2719"		"CDH3"	"COMMD7"		"ASAH2"	"AP2B1"		"AMZ1|155185"	"GDE1|51573"		"ARL4A|10124"	"ATP1A1|476"	"ATG9A|79065"	"BACE1|23621"	"BRD9|65980"	"BDP1|55814"	"C10orf2|56652"	"BRK1|55845"	"BTAF1|9044"	"BPTF|2186"	"C15orf61|145853"	"BTRC|8945"	"BAHD1|22893"	"BCL2L2|599"		"Abcb1b"	"Alg1"		"Arfgef1|211673"	"Efemp1|216616"		"Apoc1|11812"	"Atpif1|11983"	"Arhgef18|102098"	"Atp1b2|11932"	"Asnsd1|70396"	"Bcl6b|12029"	"Arrdc1|215705"	"Bcl2l13|94044"	"Atp6ap2|70495"	"Bnip2|12175"	"Camp|12796"	"Ccdc117|104479"	"Bri3|55950"	"Cand1|71902"
	"CEP162|22832"	"GPR176|11245"	"GPM6A|2823"		"CDK18"	"COPA"		"ASAP3"	"AP2M1"		"AMZ2|51321"	"GEMIN4|50628"		"ARL4D|379"	"ATP1A3|478"	"ATHL1|80162"	"BACH1|571"	"BRDT|676"	"BEX1|55859"	"C10orf35|219738"	"BRPF3|27154"	"BTBD10|84280"	"BRAF|673"	"C16orf59|80178"	"BUB1|699"	"BAI1|575"	"BCL7A|605"		"Abcb4"	"Alg11"		"Arg2|11847"	"Ehd1|13660"		"Apoc2|11813"	"Atraid|381629"	"Arhgef3|71704"	"Atp2a2|11938"	"Asns|27053"	"Bcl7c|12055"	"Arsa|11883"	"Bcl2l1|12048"	"Atp6v0a4|140494"	"Bola1|69168"	"Camta2|216874"	"Ccdc120|54648"	"Brpf1|78783"	"Cap1|12331"
	"CEP290|80184"	"GRIA4|2893"	"GPNMB|10457"		"CDK3"	"COPB1"		"ASB2"	"AP2S1"		"ANAPC10|10393"	"GJA1|2697"		"ARL5A|26225"	"ATP1B3|483"	"ATL3|25923"	"BACH2|60468"	"BRF2|55290"	"BEX4|56271"	"C10orf62|414157"	"BSDC1|55108"	"BTBD19|149478"	"BRD2|6046"	"C16orf70|80262"	"BUD13|84811"	"BAIAP2L1|55971"	"BCLAF1|9774"		"Abcb5"	"Alg14"		"Arhgap10|78514"	"Eif1a|13664"		"Apoc4|11425"	"Atxn7l3b|382423"	"Arhgef5|54324"	"Atp2c1|235574"	"Aspdh|68352"	"Bcl9|77578"	"Art1|11870"	"Bcl6b|12029"	"Atp6v0c|11984"	"Bop1|12181"	"Capg|12332"	"Ccdc34|68201"	"Bscl2|14705"	"Capn1|12333"
	"CFC1B|653275"	"GRIN2A|2903"	"GPR133|283383"		"CDK8"	"COPB2"		"ASB6"	"AP3B1"		"ANAPC13|25847"	"GLA|2717"		"ARL8B|55207"	"ATP2A2|488"	"ATOX1|475"	"BAD|572"	"BRI3BP|140707"	"BFAR|51283"	"C11orf24|53838"	"BSG|682"	"BTBD3|22903"	"BRD8|10902"	"C16orf86|388284"	"BZRAP1|9256"	"BAIAP2|10458"	"BDH2|56898"		"Abcb7"	"Alg2"		"Arhgap12|75415"	"Eif2b5|224045"		"Apod|11815"	"Atxn7|246103"	"Arid2|77044"	"Atp5j2|57423"	"Asrgl1|66514"	"Bcr|110279"	"Asah1|11886"	"Bcl7c|12055"	"Atp6v0e|11974"	"Bpgm|12183"	"Capza1|12340"	"Ccdc43|52715"	"Bsn|12217"	"Capn6|12338"
	"CFC1|55997"	"GRTP1|79774"	"GPR56|9289"		"CDKN2C"	"COPE"		"ASB7"	"AP3D1"		"ANAPC15|25906"	"GLDC|2731"		"ARMC10|83787"	"ATP2B1|490"	"ATP11B|23200"	"BAG4|9530"	"BRINP2|57795"	"BGN|633"	"C11orf48|79081"	"BST2|684"	"BTBD6|90135"	"BRK1|55845"	"C16orf91|283951"	"C11orf57|55216"	"BAIAP3|8938"	"BDP1|55814"		"Abcb8"	"Alg3"		"Arhgap18|73910"	"Eif3c|56347"		"Apoh|11818"	"Aup1|11993"	"Arid3a|13496"	"Atp5o|28080"	"Ass1|11898"	"Becn1|56208"	"Asb10|117590"	"Bcl9|77578"	"Atp6v1a|11964"	"Bpnt1|23827"	"Capza2|12343"	"Ccdc50|67501"	"Bspry|192120"	"Caprin2|232560"
	"CFI|3426"	"GSG2|83903"	"GPX2|2877"		"CDKN2D"	"COPG1"		"ASB8"	"AP3M1"		"ANAPC1|64682"	"GLIPR2|152007"		"ARMC5|79798"	"ATP2B4|493"	"ATP13A1|57130"	"BAG5|9529"	"BRIX1|55299"	"BHLHB9|80823"	"C11orf96|387763"	"BTBD2|55643"	"BUB1B|701"	"BRPF3|27154"	"C16orf93|90835"	"C11orf58|10944"	"BAK1|578"	"BEX1|55859"		"Abcb9"	"Alg5"		"Arhgap20|244867"	"Eif3d|55944"		"Apom|55938"	"Aurkb|20877"	"Arih2|23807"	"Atp6v0a1|11975"	"Atad2b|320817"	"Bet1|12068"	"Asb11|68854"	"Bcr|110279"	"Atp6v1c1|66335"	"Braf|109880"	"Carkd|69225"	"Ccdc80|67896"	"Btbd10|68815"	"Capzb|12345"
	"CFLAR|8837"	"GULP1|51454"	"GREM1|26585"		"CDO1"	"COPS3"		"ASCC3"	"AP4S1"		"ANAPC4|29945"	"GLRX5|51218"		"ARMC7|79637"	"ATP5E|514"	"ATP13A3|79572"	"BAHCC1|57597"	"BRMS1L|84312"	"BHLHE40|8553"	"C12orf45|121053"	"BTBD7|55727"	"BYSL|705"	"BSDC1|55108"	"C17orf51|339263"	"C12orf57|113246"	"BANP|54971"	"BEX4|56271"		"Abcc3"	"Alg6"		"Arhgap21|71435"	"Eif3e|16341"		"Appl2|216190"	"Auts2|319974"	"Arl4c|320982"	"Atp6v0a2|21871"	"Atad3a|108888"	"Bex1|19716"	"Asb6|72323"	"Becn1|56208"	"Atp6v1d|73834"	"Brap|72399"	"Casq1|12372"	"Ccdc84|382073"	"Btf3l4|70533"	"Car2|12349"
	"CHD3|1107"	"GYLTL1B|120071"	"GRHL3|57822"		"CDR2L"	"COPS6"		"ASF1A"	"AP5B1"		"ANAPC7|51434"	"GLUL|2752"		"ARPC1B|10095"	"ATP5G2|517"	"ATP5D|513"	"BAP1|8314"	"BRMS1|25855"	"BICC1|80114"	"C12orf4|57102"	"BTF3L4|91408"	"C10orf25|220979"	"BSG|682"	"C17orf58|284018"	"C14orf1|11161"	"BARD1|580"	"BFAR|51283"		"Abcd3"	"Alg8"		"Arhgap27|544817"	"Eif3f|66085"		"Aqp2|11827"	"Axin1|12005"	"Arl5a|75423"	"Atp6v0b|114143"	"Atf1|11908"	"Bex4|406217"	"Asb9|69299"	"Bet1|12068"	"Atp8a2|50769"	"Brca1|12189"	"Cbfa2t2|12396"	"Ccdc91|67015"	"Btg1|12226"	"Carm1|59035"
	"CHI3L1|1116"	"HAPLN3|145864"	"GRP|2922"		"CDYL"	"COPZ1"		"ASH1L-AS1"	"AP5Z1"		"ANGEL1|23357"	"GNB2L1|10399"		"ARPC2|10109"	"ATP5H|10476"	"ATP5G1|516"	"BAX|581"	"BRPF1|7862"	"BICD2|23299"	"C12orf5|57103"	"BTG1|694"	"C10orf2|56652"	"BST2|684"	"C17orf59|54785"	"C14orf37|145407"	"BARHL1|56751"	"BGN|633"		"Abcf2"	"Alkbh3"		"Arhgap35|232906"	"Eif3g|53356"		"Aqp3|11828"	"Axin2|12006"	"Arl6ip4|65105"	"Atp6v0e2|76252"	"Atf5|107503"	"Bicc1|83675"	"Asf1b|66929"	"Bex4|406217"	"Atp9a|11981"	"Brd2|14312"	"Cbr4|234309"	"Ccdc97|52132"	"Btk|12229"	"Cars|27267"
	"CHKB-CPT1B|386593"	"HBQ1|3049"	"GSTA1|2938"		"CEACAM1"	"COX4I1"		"ASNA1"	"APBA3"		"ANGPT4|51378"	"GNPNAT1|64841"		"ARPC5L|81873"	"ATP6AP2|10159"	"ATP5G3|518"	"BAZ1A|11177"	"BRSK1|84446"	"BLVRA|644"	"C14orf119|55017"	"BTG2|7832"	"C10orf35|219738"	"BTBD2|55643"	"C17orf62|79415"	"C15orf41|84529"	"BBC3|27113"	"BHLHB9|80823"		"Abcf3"	"Alkbh6"		"Arhgdia|192662"	"Eif3l|223691"		"Aqp8|11833"	"B230219D22Rik|78521"	"Armc1|74252"	"Atp6v1b2|11966"	"Atg13|51897"	"Bicd2|76895"	"Asnsd1|70396"	"Bgn|12111"	"Atr|245000"	"Brd3|67382"	"Cbs|12411"	"Ccnc|51813"	"Bysl|53414"	"Cask|12361"
	"CHL1|10752"	"HCN1|348980"	"GSTA2|2939"		"CEACAM19"	"COX5A"		"ASPH"	"APBB1"		"ANGPTL6|83854"	"GOLGB1|2804"		"ARRB1|408"	"ATP6V0E2|155066"	"ATP6AP1|537"	"BAZ1B|9031"	"BSPRY|54836"	"BMF|90427"	"C14orf180|400258"	"BTN2A1|11120"	"C10orf62|414157"	"BTG1|694"	"C17orf96|100170841"	"C16orf58|64755"	"BCAN|63827"	"BHLHE40|8553"		"Abhd10"	"Alkbh7"		"Arhgef12|69632"	"Eif3m|98221"		"Aqp9|64008"	"B3galnt2|97884"	"Armc7|276905"	"Atp6v1e1|11973"	"Atg14|100504663"	"Bin1|30948"	"Asns|27053"	"Bicc1|83675"	"Auh|11992"	"Brd4|57261"	"Cbx3|12417"	"Ccnd1|12443"	"C230052I12Rik|101831"	"Casp3|12367"
	"CIDEB|27141"	"HEBP1|50865"	"GSTA4|2941"		"CEACAM6"	"COX5B"		"ASPHD2"	"APBB3"		"ANK1|286"	"GPRC5A|9052"		"ARRDC2|27106"	"ATP6V1F|9296"	"ATP6V0A1|535"	"BAZ2A|11176"	"BTAF1|9044"	"BMP1|649"	"C14orf23|387978"	"BTRC|8945"	"C10orf82|143379"	"BTG2|7832"	"C17orf97|400566"	"C16orf62|57020"	"BCAS1|8537"	"BICC1|80114"		"Abhd13"	"Allc"		"Arhgef7|54126"	"Eif4ebp1|13685"		"Arap2|212285"	"B3galt6|117592"	"Arpc1b|11867"	"Atp6v1f|66144"	"Atg16l1|77040"	"Blvrb|233016"	"Aspdh|68352"	"Bicd2|76895"	"Avpi1|69534"	"Brd8|78656"	"Ccbl2|229905"	"Ccng2|12452"	"C2cd2l|71764"	"Casp8|12370"
	"CLCA1|1179"	"HERC5|51191"	"HAND1|9421"		"CENPV"	"COX6A1"		"ASPSCR1"	"APEH"		"ANK3|288"	"GPX4|2879"		"ARRDC4|91947"	"ATP6V1H|51606"	"ATP6V0A4|50617"	"BBIP1|92482"	"BTBD10|84280"	"BMP2K|55589"	"C14orf79|122616"	"BUB1|699"	"C11orf48|79081"	"BTG3|10950"	"C17orf99|100141515"	"C16orf87|388272"	"BCAS2|10286"	"BICD2|23299"		"Abhd16a"	"Alpl"		"Arid1a|93760"	"Eif4h|22384"		"Arc|11838"	"B3gat1|76898"	"Arpc5l|74192"	"Atp6v1g1|66290"	"Atg4b|66615"	"Bmp10|12154"	"Asrgl1|66514"	"Bid|12122"	"B230118H07Rik|68170"	"Brms1|107392"	"Ccdc132|73288"	"Ccni|12453"	"C2|12263"	"Casp9|12371"
	"CLCN3|1182"	"HFE2|148738"	"HAPLN1|1404"		"CENPW"	"COX6B1"		"ASTE1"	"APELA"		"ANKDD1A|348094"	"GRB2|2885"		"ASAH1|427"	"ATP7A|538"	"ATP6V0B|533"	"BBS2|583"	"BTBD19|149478"	"BMP4|652"	"C15orf27|123591"	"BUD13|84811"	"C11orf49|79096"	"BTN2A1|11120"	"C18orf21|83608"	"C17orf75|64149"	"BCAS3|54828"	"BLVRA|644"		"Abhd17b"	"Alppl2"		"Arid2|77044"	"Elf5|13711"		"Arfgap1|228998"	"B3gat3|72727"	"Arrdc1|215705"	"Atp9a|11981"	"Atg7|74244"	"Bmp1|12153"	"Ass1|11898"	"Bin1|30948"	"B3galnt1|26879"	"Bsg|12215"	"Ccdc137|67291"	"Ccnl2|56036"	"C4b|12268"	"Cav1|12389"
	"CLCN5|1184"	"HHLA3|11147"	"HAS2|3037"		"CERS4"	"COX7A2"		"ASTL"	"APEX1"		"ANKEF1|63926"	"GRWD1|83743"		"ASB6|140459"	"ATP8A1|10396"	"ATP6V0D1|9114"	"BBS4|585"	"BTBD6|90135"	"BMP7|655"	"C15orf39|56905"	"BZRAP1|9256"	"C11orf96|387763"	"BTRC|8945"	"C19orf24|55009"	"C17orf85|55421"	"BCAS4|55653"	"BMF|90427"		"Abhd17c"	"Als2"		"Arid3a|13496"	"Ell2|192657"		"Arfgap2|77038"	"B4galt2|53418"	"Arsa|11883"	"Atpif1|11983"	"Atoh8|71093"	"Bmp2k|140780"	"Atad2b|320817"	"Bloc1s6|18457"	"B3gntl1|210004"	"Btbd3|228662"	"Ccdc142|243510"	"Ccnt1|12455"	"C77080|97130"	"Cbln1|12404"
	"CLDN18|51208"	"HK1|3098"	"HDC|3067"		"CERS6"	"COX7C"		"ASTN2"	"APIP"		"ANKH|56172"	"GSTO1|9446"		"ASB8|140461"	"ATP8B2|57198"	"ATP6V0D2|245972"	"BBS7|55212"	"BUB1B|701"	"BMPR2|659"	"C15orf40|123207"	"C11orf57|55216"	"C12orf45|121053"	"BUB1|699"	"C19orf25|148223"	"C18orf25|147339"	"BCAT1|586"	"BMP1|649"		"Abhd2"	"Amdhd2"		"Arid3b|56380"	"Elovl6|170439"		"Arfgef1|211673"	"B9d1|27078"	"Art1|11870"	"Atraid|381629"	"Atp11b|76295"	"Bmp4|12159"	"Atad3a|108888"	"Bmp1|12153"	"B930041F14Rik|230991"	"Btd|26363"	"Ccdc186|213993"	"Cct8|12469"	"C78339|97863"	"Cbl|12402"
	"CLEC18A|348174"	"HMGA1|3159"	"HES4|57801"		"CFB"	"COX8A"		"ASXL1"	"APLP2"		"ANKIB1|54467"	"GSTP1|2950"		"ASCC1|51008"	"ATP9A|10079"	"ATP6V1E1|529"	"BBS9|27241"	"BYSL|705"	"BNC1|646"	"C15orf61|145853"	"C11orf58|10944"	"C12orf49|79794"	"C10orf10|11067"	"C19orf47|126526"	"C1GALT1C1|29071"	"BCAT2|587"	"BMP4|652"		"Abhd3"	"Amotl2"		"Arih1|23806"	"Emc10|69683"		"Arfip2|76932"	"BC005537|79555"	"Asah1|11886"	"Atrn|11990"	"Atp13a1|170759"	"Bmp7|12162"	"Ate1|11907"	"Bmp2k|140780"	"BC003331|226499"	"Btf3|218490"	"Ccdc28a|215814"	"Cd248|70445"	"Cacna1b|12287"	"Cbx1|12412"
	"CLEC1B|51266"	"HMGCS1|3157"	"HEY1|23462"		"CGNL1"	"CPNE1"		"ASXL2"	"APMAP"		"ANKLE2|23141"	"GTF2E2|2961"		"ASCC3|10973"	"ATRN|8455"	"ATP7B|540"	"BCAR3|8412"	"BZW1|9689"	"BNIP3L|665"	"C16orf59|80178"	"C11orf84|144097"	"C12orf4|57102"	"C11orf57|55216"	"C19orf54|284325"	"C1QTNF3|114899"	"BCL2L11|10018"	"BMP7|655"		"Abhd4"	"Amt"		"Arl10|56795"	"Emc2|66736"		"Arhgap12|75415"	"BC005624|227707"	"Asb10|117590"	"Atxn1|20238"	"Atp13a3|224088"	"Bmpr1a|12166"	"Atf1|11908"	"Bmp4|12159"	"BC003965|214489"	"Bub1b|12236"	"Ccdc47|67163"	"Cd81|12520"	"Cacna1e|12290"	"Cbx2|12416"
	"CLGN|1047"	"HMX2|3167"	"HHAT|55733"		"CH25H"	"CPSF1"		"ASXL3"	"APOA1"		"ANKMY2|57037"	"GTF3A|2971"		"ASGR2|433"	"ATRX|546"	"ATXN1L|342371"	"BCKDHB|594"	"C10orf25|220979"	"BOD1L1|259282"	"C16orf70|80262"	"C12orf57|113246"	"C12orf5|57103"	"C12orf57|113246"	"C19orf57|79173"	"C1orf198|84886"	"BCL6B|255877"	"BMPR2|659"		"Abhd6"	"Anapc10"		"Arl14ep|212772"	"Emc4|68032"		"Arhgap17|70497"	"BC028528|229600"	"Asb11|68854"	"Atxn2|20239"	"Atp2a3|53313"	"Bms1|213895"	"Atg13|51897"	"Bmp7|12162"	"BC004004|80748"	"Bub1|12235"	"Ccdc6|76551"	"Cd99l2|171486"	"Cacng2|12300"	"Cbx5|12419"
	"CLHC1|130162"	"HOOK1|51361"	"HHIP|64399"		"CHFR"	"CPSF3L"		"ATAD2"	"APOA1BP"		"ANKRA2|57763"	"GUF1|60558"		"ASH2L|9070"	"ATR|545"	"AUH|549"	"BCL2L1|598"	"C10orf2|56652"	"BOK|666"	"C16orf86|388284"	"C14orf1|11161"	"C14orf119|55017"	"C14orf1|11161"	"C19orf60|55049"	"C1orf210|149466"	"BCS1L|617"	"BNC1|646"		"Abi1"	"Anapc11"		"Arl2bp|107566"	"Endog|13804"		"Arhgap27|544817"	"Babam1|68251"	"Asb6|72323"	"Atxn7l3b|382423"	"Atp5g1|11951"	"Bnc1|12173"	"Atg14|100504663"	"Bmpr1a|12166"	"BC021891|234878"	"Bub3|12237"	"Ccdc71|72454"	"Cd99|673094"	"Calb2|12308"	"Cby1|73739"
	"CLIP4|79745"	"HPCAL4|51440"	"HIST1H2BK|85236"		"CHI3L2"	"CPSF7"		"ATAD3C"	"APOBEC2"		"ANKRD10|55608"	"GYLTL1B|120071"		"ASIC1|41"	"ATXN10|25814"	"AUNIP|79000"	"BCL2L2|599"	"C10orf35|219738"	"BPGM|669"	"C16orf91|283951"	"C14orf37|145407"	"C14orf180|400258"	"C16orf13|84326"	"C19orf68|374920"	"C1orf21|81563"	"BEND3|57673"	"BNIP3L|665"		"Abi2"	"Anapc13"		"Arl2|56327"	"Enpep|13809"		"Arhgap9|216445"	"Bag2|213539"	"Asb9|69299"	"Atxn7l3|217218"	"Atp5g2|67942"	"Bnip1|224630"	"Atg16l1|77040"	"Bms1|213895"	"BC023829|236848"	"Bzw1|66882"	"Ccdc93|70829"	"Cdc23|52563"	"Camkk1|55984"	"Ccar2|219158"
	"CLK1|1195"	"HPS3|84343"	"HMGCS2|3158"		"CHKA"	"CREB3"		"ATF2"	"APOBEC3C"		"ANKRD13A|88455"	"H2AFV|94239"		"ASNS|440"	"ATXN2L|11273"	"AURKA|6790"	"BCL7A|605"	"C10orf62|414157"	"BPNT1|10380"	"C16orf93|90835"	"C15orf41|84529"	"C14orf23|387978"	"C16orf58|64755"	"C19orf70|125988"	"C1orf85|112770"	"BIN3|55909"	"BOC|91653"		"Abi3bp"	"Anapc2"		"Arl3|56350"	"Enpp1|18605"		"Arhgdib|11857"	"Bag4|67384"	"Asf1b|66929"	"Atxn7|246103"	"Atp5s|68055"	"Bnip2|12175"	"Atg3|67841"	"Bnip2|12175"	"BC025446|223631"	"Bzw2|66912"	"Ccm2|216527"	"Cdc37|12539"	"Caml|12328"	"Ccdc117|104479"
	"CLN5|1203"	"HS3ST5|222537"	"HMP19|51617"		"CHN1"	"CRKL"		"ATF7"	"APOC1"		"ANKRD17|26057"	"H2AFZ|3015"		"ASPDH|554235"	"ATXN7L3B|552889"	"AVEN|57099"	"BCLAF1|9774"	"C11orf24|53838"	"BPTF|2186"	"C17orf51|339263"	"C16orf58|64755"	"C14orf79|122616"	"C16orf62|57020"	"C1D|10438"	"C20orf96|140680"	"BIRC2|329"	"BOD1L1|259282"		"Abl1"	"Anapc7"		"Arl4a|11861"	"Eomes|13813"		"Arhgdig|14570"	"Bag6|224727"	"Asnsd1|70396"	"Aup1|11993"	"Atp6ap2|70495"	"Bop1|12181"	"Atg4b|66615"	"Bop1|12181"	"BC026585|226527"	"C1d|57316"	"Ccnb1ip1|239083"	"Cdc42ep4|56699"	"Camp|12796"	"Ccdc120|54648"
	"CLRN3|119467"	"HSD11B2|3291"	"HOXA1|3198"		"CHRDL2"	"CRTC2"		"ATF7IP"	"APOC1P1"		"ANKRD22|118932"	"HARS2|23438"		"ASPG|374569"	"ATXN7|6314"	"AVPI1|60370"	"BCR|613"	"C11orf31|280636"	"BRD2|6046"	"C17orf53|78995"	"C16orf62|57020"	"C15orf27|123591"	"C17orf75|64149"	"C1QTNF1|114897"	"C21orf58|54058"	"BLM|641"	"BOK|666"		"Abl2"	"Angptl4"		"Arl4d|80981"	"Epcam|17075"		"Arhgef16|230972"	"Bai1|107831"	"Asns|27053"	"Aurkb|20877"	"Atp6v0c|11984"	"Bpgm|12183"	"Atg4d|235040"	"Bpgm|12183"	"BC089491|280621"	"C1qtnf6|72709"	"Ccndbp1|17151"	"Cdc42se2|72729"	"Camta2|216874"	"Ccdc34|68201"
	"CLSTN2|64084"	"HSD17B7|51478"	"HPGD|3248"		"CHST2"	"CS"		"ATG101"	"APOE"		"ANKRD23|200539"	"HAVCR1|26762"		"ASPHD1|253982"	"AURKAPS1|6791"	"AXIN1|8312"	"BDH2|56898"	"C11orf48|79081"	"BRD4|23476"	"C17orf58|284018"	"C17orf75|64149"	"C15orf39|56905"	"C19orf80|55908"	"C1orf122|127687"	"C2CD3|26005"	"BLOC1S1|2647"	"BPNT1|10380"		"Ablim1"	"Ank"		"Arl6ip1|54208"	"Ephb3|13845"		"Arhgef18|102098"	"Bambi|68010"	"Aspm|12316"	"Auts2|319974"	"Atp6v0e|11974"	"Bpnt1|23827"	"Atg7|74244"	"Bpnt1|23827"	"BC100451|58251"	"C2cd3|277939"	"Ccng1|12450"	"Cdc45|12544"	"Capg|12332"	"Ccdc43|52715"
	"CLUL1|27098"	"HSPA12B|116835"	"HPR|3250"		"CHST7"	"CSDE1"		"ATG12"	"APOOL"		"ANKRD24|170961"	"HDAC1|3065"		"ASPRV1|151516"	"AURKB|9212"	"AZGP1|563"	"BDP1|55814"	"C11orf96|387763"	"BRD8|10902"	"C17orf59|54785"	"C17orf85|55421"	"C15orf40|123207"	"C1GALT1C1|29071"	"C1orf131|128061"	"C2orf43|60526"	"BLOC1S2|282991"	"BPTF|2186"		"Ablim2"	"Ankfy1"		"Arl6ip6|65103"	"Erbb3|13867"		"Arhgef1|16801"	"Banf1|23825"	"Asrgl1|66514"	"Avl9|78937"	"Atp6v1a|11964"	"Braf|109880"	"Atp11b|76295"	"Braf|109880"	"Bace2|56175"	"C330027C09Rik|224171"	"Ccnh|66671"	"Cdc7|12545"	"Capza1|12340"	"Ccdc50|67501"
	"CMPK2|129607"	"HSPA1A|3303"	"HP|3240"		"CIDEC"	"CSNK1D"		"ATG13"	"APOPT1"		"ANKRD26|22852"	"HDDC3|374659"		"ASRGL1|80150"	"AUTS2|26053"	"AZIN2|113451"	"BEX1|55859"	"C12orf29|91298"	"BRK1|55845"	"C17orf62|79415"	"C18orf25|147339"	"C15orf61|145853"	"C1QTNF6|114904"	"C1orf162|128346"	"C3orf33|285315"	"BLOC1S3|388552"	"BRAT1|221927"		"Abr"	"Ankle1"		"Arl6|56297"	"Ercc3|13872"		"Arhgef3|71704"	"Bap1|104416"	"Ass1|11898"	"Axin1|12005"	"Atp6v1c1|66335"	"Brap|72399"	"Atp13a3|224088"	"Brap|72399"	"Bach1|12013"	"C87436|232196"	"Ccrn4l|12457"	"Cdca7|66953"	"Capza2|12343"	"Ccdc80|67896"
	"CMTM5|116173"	"HSPA1B|3304"	"HS6ST2|90161"		"CILP"	"CSNK1G2"		"ATG14"	"APPL1"		"ANKRD27|84079"	"HEBP2|23593"		"ASS1|445"	"AXIN2|8313"	"B3GNT2|10678"	"BEX4|56271"	"C12orf43|64897"	"BRPF3|27154"	"C17orf96|100170841"	"C1GALT1C1|29071"	"C16orf59|80178"	"C1S|716"	"C1orf213|148898"	"C3orf38|285237"	"BMI1|648"	"BRD2|6046"		"Abt1"	"Ankmy2"		"Arl8b|67166"	"Erdr1|170942"		"Arhgef5|54324"	"Bax|12028"	"Atad2b|320817"	"Axin2|12006"	"Atp8a2|50769"	"Brca1|12189"	"Atp2a3|53313"	"Brd2|14312"	"Bag3|29810"	"Cab39l|69008"	"Ccsap|73420"	"Cdh16|12556"	"Carkd|69225"	"Ccdc84|382073"
	"CMTR2|55783"	"HSPA2|3306"	"HSD17B2|3294"		"CISD1"	"CSNK2B"		"ATG16L1"	"APRT"		"ANKRD32|84250"	"HK1|3098"		"ASTN2|23245"	"AXL|558"	"B4GALNT3|283358"	"BFAR|51283"	"C12orf45|121053"	"BRWD1|54014"	"C17orf97|400566"	"C1QTNF3|114899"	"C16orf86|388284"	"C1orf115|79762"	"C1orf216|127703"	"C4orf27|54969"	"BMPR1A|657"	"BRD3|8019"		"Abtb2"	"Ankrd11"		"Armc10|67211"	"Esd|13885"		"Arid2|77044"	"Baz1b|22385"	"Atad3a|108888"	"B230219D22Rik|78521"	"Atp9a|11981"	"Brd3|67382"	"Atp5g1|11951"	"Brd3|67382"	"Bag5|70369"	"Cacfd1|381356"	"Cct6b|12467"	"Cdh2|12558"	"Casq1|12372"	"Ccdc91|67015"
	"CNGA3|1261"	"HSPE1|3336"	"ID1|3397"		"CISH"	"CSTB"		"ATG2B"	"AQP3"		"ANKRD37|353322"	"HMBS|3145"		"ASUN|55726"	"AZI2|64343"	"B4GALT4|8702"	"BGN|633"	"C12orf49|79794"	"BRWD3|254065"	"C17orf99|100141515"	"C1QTNF6|114904"	"C16orf91|283951"	"C1orf210|149466"	"C1orf233|643988"	"C4orf3|401152"	"BNIP2|663"	"BRD4|23476"		"Acadsb"	"Ankrd39"		"Armc1|74252"	"Esrp2|77411"		"Arih2|23807"	"Baz2a|116848"	"Atf1|11908"	"B3galnt2|97884"	"Atr|245000"	"Brd4|57261"	"Atp5g2|67942"	"Brd4|57261"	"Baiap2l1|66898"	"Cachd1|320508"	"Cd74|16149"	"Cdh3|12560"	"Catsper2|212670"	"Ccdc97|52132"
	"CNPY1|285888"	"HTR2C|3358"	"ID2|3398"		"CITED4"	"CTBP1"		"ATG3"	"ARAF"		"ANKRD39|51239"	"HMGN3|9324"		"ATAD3A|55210"	"AZIN1|51582"	"B4GALT7|11285"	"BHLHB9|80823"	"C12orf4|57102"	"BSDC1|55108"	"C18orf21|83608"	"C1S|716"	"C16orf93|90835"	"C1orf43|25912"	"C1orf35|79169"	"C5orf15|56951"	"BNIP3|664"	"BRD7|29117"		"Acap2"	"Ankrd46"		"Armcx5|494468"	"Etf1|225363"		"Arl4c|320982"	"Bbs2|67378"	"Atf5|107503"	"B3galt1|26877"	"Avpi1|69534"	"Bre|107976"	"Atp5s|68055"	"Brd8|78656"	"Bbip1|100503572"	"Cacna1h|58226"	"Cd82|12521"	"Cdk11b|12537"	"Cbfa2t2|12396"	"Ccnc|51813"
	"CNTN2|6900"	"ICAM3|3385"	"ID4|3400"		"CKM"	"CTC-503J8.6"		"ATG4A"	"ARAP1"		"ANKRD40|91369"	"HMOX1|3162"		"ATAD3B|83858"	"B2M|567"	"B9D1|27077"	"BHLHE40|8553"	"C12orf5|57103"	"BSG|682"	"C19orf24|55009"	"C1orf198|84886"	"C17orf51|339263"	"C1orf85|112770"	"C1orf50|79078"	"C5orf22|55322"	"BOD1L2|284257"	"BRD8|10902"		"Acat1"	"Ankrd9"		"Arntl2|272322"	"Etfb|110826"		"Arl5a|75423"	"Bcar1|12927"	"Atg14|100504663"	"B3galt6|117592"	"Azgp1|12007"	"Brms1|107392"	"Atp6ap1|54411"	"Bre|107976"	"Bcap29|12033"	"Cacnb3|12297"	"Cd9|12527"	"Cdk12|69131"	"Cbr4|234309"	"Ccnd1|12443"
	"CNTN3|5067"	"ICAM4|3386"	"IER5L|389792"		"CKMT2"	"CTDNEP1"		"ATG5"	"ARF4"		"ANKRD45|339416"	"HN1|51155"		"ATCAY|85300"	"B3GALNT1|8706"	"B9D2|80776"	"BICC1|80114"	"C12orf73|728568"	"BST2|684"	"C19orf25|148223"	"C1orf210|149466"	"C17orf53|78995"	"C20orf27|54976"	"C1orf61|10485"	"C5orf51|285636"	"BOLA1|51027"	"BRICD5|283870"		"Acbd3"	"Ankzf1"		"Arntl|11865"	"Etfdh|66841"		"Armc7|276905"	"Bcas2|68183"	"Atg16l1|77040"	"B3gat1|76898"	"B230118H07Rik|68170"	"Bsg|12215"	"Atp6ap2|70495"	"Brms1|107392"	"Bcl2|12043"	"Cacul1|78832"	"Cdc42bpa|226751"	"Cdk2|12566"	"Cbs|12411"	"Ccnd3|12445"
	"CNTN4|152330"	"IER3|8870"	"IFI16|3428"		"CKS1B"	"CTDSP1"		"ATG7"	"ARF5"		"ANKRD46|157567"	"HNRNPA2B1|3181"		"ATF3|467"	"B3GAT2|135152"	"BAAT|570"	"BICD2|23299"	"C14orf119|55017"	"BTBD2|55643"	"C19orf47|126526"	"C1orf21|81563"	"C17orf58|284018"	"C20orf96|140680"	"C1orf74|148304"	"C6orf120|387263"	"BOLA2|552900"	"BRINP1|1620"		"Acbd5"	"Ano9"		"Arnt|11863"	"Eva1a|232146"		"Arpc1b|11867"	"Bcat1|12035"	"Atg4b|66615"	"B3gat3|72727"	"B3galnt1|26879"	"Btbd3|228662"	"Atp6v0c|11984"	"Bsg|12215"	"Bcl9l|80288"	"Cadm1|54725"	"Cdc6|23834"	"Cdk4|12567"	"Cbwd1|226043"	"Ccng2|12452"
	"COCH|1690"	"IGSF21|84966"	"IGDCC4|57722"		"CLDN1"	"CTDSP2"		"ATG9A"	"ARFGAP1"		"ANKRD49|54851"	"HNRNPA3|220988"		"ATF5|22809"	"B3GAT3|26229"	"BABAM1|29086"	"BIRC5|332"	"C14orf180|400258"	"BTF3L4|91408"	"C19orf54|284325"	"C1orf85|112770"	"C17orf62|79415"	"C21orf33|8209"	"C1orf95|375057"	"C6orf89|221477"	"BOLA3|388962"	"BRK1|55845"		"Acbd6"	"Anp32a"		"Arpc1b|11867"	"Ezr|22350"		"Arpc5l|74192"	"Bckdha|12039"	"Atg7|74244"	"B3gnt1|108902"	"B3gntl1|210004"	"Btd|26363"	"Atp6v0e|11974"	"Btbd2|208198"	"Bco1|63857"	"Cad|69719"	"Cdca5|67849"	"Cdkn1c|12577"	"Cbx3|12417"	"Ccni|12453"
	"COL11A1|1301"	"IL21R|50615"	"IGF2|3481"		"CLDN11"	"CTNNA1"		"ATL2"	"ARFIP2"		"ANKRD65|441869"	"HNRNPAB|3182"		"ATF7IP2|80063"	"B3GNT1|11041"	"BAG1|573"	"BLOC1S5|63915"	"C14orf23|387978"	"BTG1|694"	"C19orf57|79173"	"C20orf27|54976"	"C17orf96|100170841"	"C21orf58|54058"	"C20orf24|55969"	"C7orf60|154743"	"BRAP|8315"	"BRPF3|27154"		"Acbd7"	"Anxa1"		"Arpc5l|74192"	"F2r|14062"		"Arpc5|67771"	"Bcl2l13|94044"	"Atoh8|71093"	"B4galt2|53418"	"B930041F14Rik|230991"	"Btf3|218490"	"Atp6v1a|11964"	"Btbd3|228662"	"Bdh1|71911"	"Calu|12321"	"Cdh1|12550"	"Cdkn2d|12581"	"Ccbl2|229905"	"Ccnl2|56036"
	"COL15A1|1306"	"ILDR1|286676"	"IGFBP5|3488"		"CLDN3"	"CTNNB1"		"ATL3"	"ARFRP1"		"ANKRD6|22881"	"HPDL|84842"		"ATG101|60673"	"B4GALT1|2683"	"BAG3|9531"	"BMF|90427"	"C14orf79|122616"	"BTG2|7832"	"C19orf68|374920"	"C20orf96|140680"	"C17orf97|400566"	"C2orf43|60526"	"C21orf2|755"	"C7orf73|647087"	"BRCA1|672"	"BRWD3|254065"		"Accsl"	"Anxa11"		"Arpp19|59046"	"Fabp3|14077"		"Arrdc1|215705"	"Bcl2l1|12048"	"Atp13a3|224088"	"B4galt3|57370"	"BC003331|226499"	"Btg2|12227"	"Atp6v1c1|66335"	"Btd|26363"	"Bfar|67118"	"Camk2g|12325"	"Cdhr5|72040"	"Cdo1|12583"	"Ccdc132|73288"	"Ccnt1|12455"
	"COL18A1|80781"	"INHBE|83729"	"IGFBP6|3489"		"CLDN4"	"CTSA"		"ATM"	"ARHGAP11B"		"ANKRD7|56311"	"HSD17B10|3028"		"ATG14|22863"	"B4GALT3|8703"	"BAHD1|22893"	"BMP1|649"	"C15orf27|123591"	"BTG3|10950"	"C19orf70|125988"	"C21orf58|54058"	"C17orf99|100141515"	"C2orf72|257407"	"C21orf91|54149"	"C9orf91|203197"	"BRD9|65980"	"BSDC1|55108"		"Acd"	"Anxa2"		"Arrb2|216869"	"Fam101b|76566"		"Arsa|11883"	"Bcl7c|12055"	"Atp2a3|53313"	"B9d1|27078"	"BC003965|214489"	"Bub1b|12236"	"Atp6v1d|73834"	"Btf3|218490"	"Bhlhe40|20893"	"Cand1|71902"	"Cdk5rap1|66971"	"Cdon|57810"	"Ccdc137|67291"	"Cct8|12469"
	"COL1A2|1278"	"INSIG1|3638"	"IGFBP7|3490"		"CLDN7"	"CTSB"		"ATP10A"	"ARHGAP23"		"ANKS4B|257629"	"HSD17B11|51170"		"ATG2A|23130"	"B4GALT6|9331"	"BAI1|575"	"BMP2K|55589"	"C15orf40|123207"	"BTN2A1|11120"	"C1D|10438"	"C2orf43|60526"	"C18orf21|83608"	"C2|717"	"C22orf29|79680"	"CA11|770"	"BRDT|676"	"BSG|682"		"Acn9"	"Anxa3"		"Arrdc1|215705"	"Fam120a|218236"		"Art1|11870"	"Bcl9|77578"	"Atp5f1|11950"	"B9d2|232987"	"BC004004|80748"	"Bub1|12235"	"Atp6v1h|108664"	"Bub1b|12236"	"Bhmt|12116"	"Cant1|76025"	"Cdkl2|53886"	"Cdr2l|237988"	"Ccdc142|243510"	"Cd164|53599"
	"COL2A1|1280"	"INSL3|3640"	"IHH|3549"		"CLEC11A"	"CTSD"		"ATP10D"	"ARHGAP24"		"ANKS6|203286"	"HSD17B1|3292"		"ATG3|64422"	"BACH1|571"	"BAIAP2L1|55971"	"BMP4|652"	"C15orf61|145853"	"BTRC|8945"	"C1QTNF1|114897"	"C3orf38|285237"	"C19orf24|55009"	"C3orf33|285315"	"C2CD2|25966"	"CABLES2|81928"	"BRI3BP|140707"	"BST2|684"		"Acnat1"	"Anxa4"		"Asap1|13196"	"Fam129a|63913"		"Asah1|11886"	"Bcr|110279"	"Atp5g1|11951"	"BC005537|79555"	"BC017643|217370"	"Bub3|12237"	"Atp8a2|50769"	"Bub1|12235"	"Birc2|11797"	"Canx|12330"	"Cdkn2c|12580"	"Cdr2|12585"	"Ccdc28a|215814"	"Cd248|70445"
	"COL3A1|1281"	"ISOC2|79763"	"ILDR2|387597"		"CLIC3"	"CTSZ"		"ATP1B2"	"ARHGAP27"		"ANLN|54443"	"ICT1|3396"		"ATG4A|115201"	"BACH2|60468"	"BAIAP2|10458"	"BMP7|655"	"C16orf59|80178"	"BUB1|699"	"C1orf122|127687"	"C3orf58|205428"	"C19orf25|148223"	"C3orf38|285237"	"C2CD4C|126567"	"CACHD1|57685"	"BRINP2|57795"	"BTBD2|55643"		"Acot13"	"Anxa5"		"Asb3|65257"	"Fam136a|66488"		"Asb10|117590"	"Becn1|56208"	"Atp5g2|67942"	"BC005624|227707"	"BC021891|234878"	"Bves|23828"	"Atp9a|11981"	"Bub3|12237"	"Birc3|11796"	"Cap1|12331"	"Cdpf1|72355"	"Cebpz|12607"	"Ccdc47|67163"	"Cd38|12494"
	"COL4A1|1282"	"ITGAM|3684"	"INS-IGF2|723961"		"CLIC6"	"CUEDC2"		"ATP2A2"	"ARHGAP29"		"ANO10|55129"	"IDH3B|3420"		"ATG4B|23192"	"BAD|572"	"BAIAP3|8938"	"BMPR2|659"	"C16orf70|80262"	"BVES|11149"	"C1orf131|128061"	"C4orf27|54969"	"C19orf47|126526"	"C3|718"	"C2orf42|54980"	"CACNA2D1|781"	"BRIX1|55299"	"BTBD7|55727"		"Acot3"	"Anxa6"		"Asb4|65255"	"Fam173a|214917"		"Asb11|68854"	"Bet1|12068"	"Atp5h|71679"	"BC028528|229600"	"BC023829|236848"	"Bzw1|66882"	"Atr|245000"	"Bud13|215051"	"Blcap|53619"	"Capn1|12333"	"Cds2|110911"	"Cenpc1|12617"	"Ccdc6|76551"	"Cd59a|12509"
	"COL4A2|1284"	"ITM2A|9452"	"ISL1|3670"		"CLMN"	"CUTA"		"ATP2A3"	"ARHGAP42"		"ANO6|196527"	"IER3|8870"		"ATG4C|84938"	"BAG4|9530"	"BAK1|578"	"BNIP3L|665"	"C16orf86|388284"	"C10orf10|11067"	"C1orf162|128346"	"C4orf3|401152"	"C19orf54|284325"	"C4orf27|54969"	"C2orf47|79568"	"CACUL1|143384"	"BRMS1L|84312"	"BTF3L4|91408"		"Acot7"	"Anxa8"		"Asb7|117589"	"Fam213a|70564"		"Asb6|72323"	"Bex1|19716"	"Atp5j|11957"	"Babam1|68251"	"BC025446|223631"	"Bzw2|66912"	"Auh|11992"	"Bzw1|66882"	"Blm|12144"	"Capn6|12338"	"Cebpa|12606"	"Cenph|26886"	"Ccdc71|72454"	"Cd81|12520"
	"COL4A5|1287"	"ITPR2|3709"	"KANK4|163782"		"CLMP"	"CXXC1"		"ATP6AP1L"	"ARHGAP8"		"ANO7|50636"	"IFI30|10437"		"ATG4D|84971"	"BAG5|9529"	"BAMBI|25805"	"BOC|91653"	"C16orf91|283951"	"C10orf71|118461"	"C1orf213|148898"	"C5orf15|56951"	"C19orf57|79173"	"C4orf3|401152"	"C2orf57|165100"	"CADM1|23705"	"BSPRY|54836"	"BTG1|694"		"Acox1"	"Anxa9"		"Asb8|78541"	"Fam213b|66469"		"Asb9|69299"	"Bex4|406217"	"Atp5s|68055"	"Bace1|23821"	"BC027231|212547"	"C1d|57316"	"Avpi1|69534"	"Bzw2|66912"	"Bloc1s3|232946"	"Caprin2|232560"	"Cecr6|94047"	"Cenpm|66570"	"Ccdc93|70829"	"Cd99l2|171486"
	"COL4A6|1288"	"JADE1|79960"	"KAT2B|8850"		"CLSTN2"	"CYB5B"		"ATP6V1D"	"ARHGDIA"		"ANO8|57719"	"IFITM1|8519"		"ATG5|9474"	"BAHCC1|57597"	"BANP|54971"	"BOD1L1|259282"	"C16orf93|90835"	"C11orf84|144097"	"C1orf216|127703"	"C5orf22|55322"	"C19orf68|374920"	"C5orf22|55322"	"C2orf69|205327"	"CADM4|199731"	"BTAF1|9044"	"BTG2|7832"		"Acox3"	"Ap1b1"		"Asf1a|66403"	"Fam49b|223601"		"Asic2|11418"	"Bgn|12111"	"Atp6ap2|70495"	"Bag4|67384"	"BC089491|280621"	"C1galt1c1|59048"	"Azgp1|12007"	"C1d|57316"	"Bloc1s4|117197"	"Capzb|12345"	"Cela1|109901"	"Cep68|216543"	"Ccm2|216527"	"Cd99|673094"
	"COL5A1|1289"	"JAKMIP1|152789"	"KCNJ13|3769"		"CMC2"	"CYB5R3"		"ATP8A1"	"ARHGDIB"		"ANO9|338440"	"IFITM2|10581"		"ATG9A|79065"	"BANF1|8815"	"BARD1|580"	"BPGM|669"	"C17orf50|146853"	"C12orf57|113246"	"C1orf233|643988"	"C5orf51|285636"	"C1D|10438"	"C5orf51|285636"	"C2orf72|257407"	"CAD|790"	"BTBD10|84280"	"BTG3|10950"		"Acoxl"	"Ap1g1"		"Asf1b|66929"	"Fam96a|68250"		"Asnsd1|70396"	"Bicd2|76895"	"Atp6v0a4|140494"	"Bag6|224727"	"BC100451|58251"	"C1qtnf6|72709"	"B230118H07Rik|68170"	"C1galt1c1|59048"	"Bloc1s5|17828"	"Car14|23831"	"Cenpq|83815"	"Cep85|70012"	"Ccnb1ip1|239083"	"Cdc23|52563"
	"COL5A2|1290"	"JAZF1|221895"	"KCNJ16|3773"		"CMTM4"	"CYC1"		"ATP8B1"	"ARHGEF1"		"ANTXR1|84168"	"IFITM3|10410"		"ATHL1|80162"	"BAP1|8314"	"BARHL1|56751"	"BPNT1|10380"	"C17orf51|339263"	"C14orf37|145407"	"C1orf35|79169"	"C6orf120|387263"	"C1QTNF1|114897"	"C5|727"	"C3orf14|57415"	"CALB1|793"	"BTBD19|149478"	"BTN2A1|11120"		"Acp6"	"Ap1s1"		"Asph|65973"	"Fasn|14104"		"Asns|27053"	"Bid|12122"	"Atp6v0c|11984"	"Bai1|107831"	"Bach1|12013"	"C330027C09Rik|224171"	"B3galnt1|26879"	"C1qtnf6|72709"	"Blvra|109778"	"Car2|12349"	"Cenpv|73139"	"Cetn3|12626"	"Ccng1|12450"	"Cdc37|12539"
	"COL6A3|1293"	"JPH4|84502"	"KDM5D|8284"		"CMTM7"	"DAD1"		"ATP8B5P"	"ARHGEF2"		"ANXA4|307"	"IFRD2|7866"		"ATL3|25923"	"BAX|581"	"BBC3|27113"	"BPTF|2186"	"C17orf53|78995"	"C15orf41|84529"	"C1orf50|79078"	"C6orf89|221477"	"C1orf122|127687"	"C6orf120|387263"	"C3|718"	"CALU|813"	"BTBD6|90135"	"BTRC|8945"		"Acpp"	"Ap2a1"		"Aspm|12316"	"Fau|14109"		"Aspdh|68352"	"Bin1|30948"	"Atp6v0e|11974"	"Banf1|23825"	"Bag5|70369"	"C87436|232196"	"B3gntl1|210004"	"C2cd3|277939"	"Blzf1|66352"	"Carhsp1|52502"	"Cep152|99100"	"Cfap20|14894"	"Ccnh|66671"	"Cdc42ep4|56699"
	"COL7A1|1294"	"KANK3|256949"	"KEL|3792"		"CMTM8"	"DAP3"		"ATP9A"	"ARHGEF39"		"ANXA7|310"	"IGF2BP1|10642"		"ATOH8|84913"	"BAZ1A|11177"	"BCAN|63827"	"BRAF|673"	"C17orf58|284018"	"C16orf58|64755"	"C1orf61|10485"	"C7orf13|129790"	"C1orf123|54987"	"C6orf89|221477"	"C4BPA|722"	"CAMK1G|57172"	"BUB1B|701"	"BUB1|699"		"Acsl1"	"Ap2a2"		"Aspscr1|68938"	"Fbp2|14120"		"Asrgl1|66514"	"Bloc1s6|18457"	"Atp6v1a|11964"	"Bap1|104416"	"Baiap2l1|66898"	"Cab39l|69008"	"B930041F14Rik|230991"	"C330027C09Rik|224171"	"Bnip3|12176"	"Carm1|59035"	"Cep19|66994"	"Chchd6|66098"	"Ccrn4l|12457"	"Cdc42se2|72729"
	"COL9A2|1298"	"KBTBD8|84541"	"KIAA0247|9766"		"CNST"	"DAPK3"		"ATP9B"	"ARID1A"		"AOAH|313"	"IMP4|92856"		"ATOX1|475"	"BAZ1B|9031"	"BCAS1|8537"	"BRCC3|79184"	"C17orf62|79415"	"C16orf62|57020"	"C1orf74|148304"	"C7orf60|154743"	"C1orf131|128061"	"C7orf49|78996"	"C4BPB|725"	"CAMK2N1|55450"	"BYSL|705"	"BUD13|84811"		"Acsl3"	"Ap2m1"		"Asun|71177"	"Fbxo15|50764"		"Ass1|11898"	"Bmi1|12151"	"Atp6v1c1|66335"	"Bax|12028"	"Basp1|70350"	"Cables2|252966"	"BC003331|226499"	"C87436|232196"	"Bok|51800"	"Cars|27267"	"Cep57l1|103268"	"Chd4|107932"	"Ccsap|73420"	"Cdca3|14793"
	"COLEC11|78989"	"KCNJ6|3763"	"KIAA0895L|653319"		"CNTFR"	"DAXX"		"ATPIF1"	"ARID1B"		"AOC2|314"	"IMPDH1|3614"		"ATP11B|23200"	"BAZ2A|11176"	"BCAS3|54828"	"BRD2|6046"	"C17orf96|100170841"	"C16orf87|388272"	"C1orf95|375057"	"C7orf73|647087"	"C1orf162|128346"	"C7orf60|154743"	"C4orf48|401115"	"CAMSAP1|157922"	"C10orf25|220979"	"BZRAP1|9256"		"Acsl4"	"Ap2s1"		"Asxl1|228790"	"Fgfbp1|14181"		"Atad2b|320817"	"Bmp1|12153"	"Atp8a2|50769"	"Baz1b|22385"	"Bbip1|100503572"	"Cacfd1|381356"	"BC003965|214489"	"Cab39l|69008"	"Brca2|12190"	"Cask|12361"	"Cept1|99712"	"Chmp2a|68953"	"Cct6b|12467"	"Cdca7|66953"
	"COLEC12|81035"	"KCNK6|9424"	"KIAA0895|23366"		"CNTN1"	"DAZAP1"		"ATXN1L"	"ARID3A"		"AOX1|316"	"IMPDH2|3615"		"ATP13A3|79572"	"BBIP1|92482"	"BCAS4|55653"	"BRD3|8019"	"C17orf97|400566"	"C17orf75|64149"	"C20orf24|55969"	"C9orf142|286257"	"C1orf213|148898"	"C7orf73|647087"	"C5orf27|202299"	"CAND1|55832"	"C10orf2|56652"	"C10orf10|11067"		"Actg2"	"Ap3b1"		"Asz1|74068"	"Fig4|103199"		"Atad3a|108888"	"Bmp2k|140780"	"Atr|245000"	"Baz2a|116848"	"Bbox1|170442"	"Cachd1|320508"	"BC004004|80748"	"Cacfd1|381356"	"Brd1|223770"	"Casp3|12367"	"Cers5|71949"	"Chmp3|66700"	"Cd74|16149"	"Cdh16|12556"
	"COMMD3-BMI1|100532731"	"KCNS3|3790"	"KIAA1407|57577"		"COBL"	"DAZAP2"		"AUNIP"	"ARID5B"		"AP1M1|8907"	"INHBC|3626"		"ATP1B1|481"	"BBS2|583"	"BCAT2|587"	"BRD4|23476"	"C18orf21|83608"	"C18orf25|147339"	"C21orf2|755"	"C9orf91|203197"	"C1orf216|127703"	"C8B|732"	"C6orf1|221491"	"CANX|821"	"C10orf35|219738"	"C11orf57|55216"		"Actl6a"	"Ap3d1"		"Atad1|67979"	"Fkbp3|30795"		"Ate1|11907"	"Bmp4|12159"	"Auh|11992"	"Baz2b|407823"	"Bcap29|12033"	"Cacna1h|58226"	"BC023829|236848"	"Cachd1|320508"	"Bri3|55950"	"Casp8|12370"	"Cfi|12630"	"Chpf2|100910"	"Cd82|12521"	"Cdh2|12558"
	"COMMD3|23412"	"KCTD14|65987"	"KIAA1462|57608"		"COBLL1"	"DCAF11"		"AURKAPS1"	"ARIH2"		"AP1M2|10053"	"IPO7|10527"		"ATP1B2|482"	"BBS4|585"	"BCL6B|255877"	"BRD7|29117"	"C19orf24|55009"	"C1GALT1C1|29071"	"C21orf59|56683"	"CA11|770"	"C1orf226|400793"	"C9orf142|286257"	"C6orf47|57827"	"CAP2|10486"	"C10orf62|414157"	"C11orf58|10944"		"Actn3"	"Ap4b1"		"Atad2b|320817"	"Fkbp4|14228"		"Atf1|11908"	"Bmp7|12162"	"Aurka|20878"	"Bbs2|67378"	"Bcat1|12035"	"Cacul1|78832"	"BC026585|226527"	"Cacna1h|58226"	"Brpf1|78783"	"Casp9|12371"	"Chchd10|103172"	"Chpf|74241"	"Cd9|12527"	"Cdh3|12560"
	"COX1|4512"	"KCTD3|51133"	"KIAA1919|91749"		"COG5"	"DCAF8"		"AURKC"	"ARL1"		"AP2A1|160"	"ISCA1|81689"		"ATP2A3|489"	"BBS7|55212"	"BCL7C|9274"	"BRD8|10902"	"C19orf25|148223"	"C1QTNF6|114904"	"C21orf91|54149"	"CABLES2|81928"	"C1orf233|643988"	"C9orf91|203197"	"C7orf31|136895"	"CAPN1|823"	"C11orf24|53838"	"C11orf84|144097"		"Actr1a"	"Ap5s1"		"Atf1|11908"	"Fkbp9|27055"		"Atg13|51897"	"Bmpr1a|12166"	"Avpi1|69534"	"Bcar1|12927"	"Bcl2|12043"	"Calu|12321"	"BC027231|212547"	"Cacnb3|12297"	"Bscl2|14705"	"Cbl|12402"	"Chchd4|72170"	"Chtf18|214901"	"Cdc123|98828"	"Cdip1|66626"
	"COX3|4514"	"KDM6A|7403"	"KIFAP3|22920"		"COL27A1"	"DCTN1"		"AUTS2"	"ARL15"		"AP2A2|161"	"ISCA2|122961"		"ATP5D|513"	"BBS9|27241"	"BCL9L|283149"	"BRICD5|283870"	"C19orf47|126526"	"C1orf198|84886"	"C22orf29|79680"	"CACHD1|57685"	"C1orf35|79169"	"CA5A|763"	"C7orf43|55262"	"CAPN7|23473"	"C11orf48|79081"	"C12orf57|113246"		"Actr8"	"Ap5z1"		"Atf2|11909"	"Frmd4b|232288"		"Atg14|100504663"	"Bms1|213895"	"Azgp1|12007"	"Bcas2|68183"	"Bcl9l|80288"	"Camk2g|12325"	"BC031181|407819"	"Cacng4|54377"	"Bsdc1|100383"	"Cbx1|12412"	"Chd8|67772"	"Chtf8|214987"	"Cdc42bpa|226751"	"Cdk11b|12537"
	"CPEB2|132864"	"KIAA1244|57221"	"KITLG|4254"		"COL4A4"	"DCTN2"		"AVEN"	"ARL16"		"AP3B1|8546"	"ITM2B|9445"		"ATP5G1|516"	"BCAM|4059"	"BCS1L|617"	"BRIP1|83990"	"C19orf54|284325"	"C1orf43|25912"	"C2CD2|25966"	"CACNA2D1|781"	"C1orf50|79078"	"CACUL1|143384"	"C8orf82|414919"	"CAPNS1|826"	"C11orf96|387763"	"C14orf1|11161"		"Ada"	"Apba3"		"Atf6|226641"	"Frrs1|20321"		"Atg16l1|77040"	"Bnip1|224630"	"B230118H07Rik|68170"	"Bcas3|192197"	"Bco1|63857"	"Cand1|71902"	"BC089491|280621"	"Cacul1|78832"	"Bsn|12217"	"Cbx2|12416"	"Chdh|218865"	"Cirbp|12696"	"Cdc6|23834"	"Cdk12|69131"
	"CPED1|79974"	"KIAA1804|84451"	"KLB|152831"		"COL4A5"	"DCXR"		"AVIL"	"ARL2"		"AP3M1|26985"	"JADE3|9767"		"ATP5G3|518"	"BCAR3|8412"	"BECN1|8678"	"BRK1|55845"	"C19orf57|79173"	"C1orf85|112770"	"C2CD4C|126567"	"CACUL1|143384"	"C1orf61|10485"	"CADM1|23705"	"C9orf156|51531"	"CAPRIN1|4076"	"C12orf29|91298"	"C14orf37|145407"		"Adam10"	"Apeh"		"Atf7ip|54343"	"Ftl1|14325"		"Atg2a|329015"	"Bnip2|12175"	"B3gntl1|210004"	"Bckdha|12039"	"Bfar|67118"	"Cant1|76025"	"BC100451|58251"	"Cadm1|54725"	"Bspry|192120"	"Cbx5|12419"	"Chek2|50883"	"Cited1|12705"	"Cdca5|67849"	"Cdk2|12566"
	"CPE|1363"	"KLHL7|55975"	"KLF5|688"		"COL4A6"	"DDIT3"		"AVL9"	"ARL5A"		"AP3M2|10947"	"JKAMP|51528"		"ATP5J|522"	"BCKDHB|594"	"BEND3|57673"	"BRPF3|27154"	"C19orf60|55049"	"C20orf194|25943"	"C2orf42|54980"	"CADM1|23705"	"C1orf74|148304"	"CADM4|199731"	"C9orf3|84909"	"CAPRIN2|65981"	"C12orf45|121053"	"C14orf93|60686"		"Adam17"	"Apex1"		"Atf7|223922"	"Fuca2|66848"		"Atg3|67841"	"Bnip3l|12177"	"B4galt1|14595"	"Bcl11a|14025"	"Bhlhe40|20893"	"Canx|12330"	"Bace2|56175"	"Cadm4|260299"	"Btbd10|68815"	"Cby1|73739"	"Chga|12652"	"Cited2|17684"	"Cdh1|12550"	"Cdk4|12567"
	"CPN1|1369"	"KLK10|5655"	"KLHDC8B|200942"		"COL7A1"	"DDIT4"		"AZI2"	"ARL6IP4"		"AP3S1|1176"	"JTB|10899"		"ATP5O|539"	"BCL2L1|598"	"BET1L|51272"	"BRSK2|9024"	"C19orf68|374920"	"C20orf27|54976"	"C2orf47|79568"	"CADM4|199731"	"C1orf95|375057"	"CADPS2|93664"	"C9orf40|55071"	"CAPZA1|829"	"C12orf4|57102"	"C15orf41|84529"		"Adam32"	"Api5"		"Atg101|68118"	"Gab1|14388"		"Atg4b|66615"	"Bola1|69168"	"B930041F14Rik|230991"	"Bcl2l1|12048"	"Bhmt|12116"	"Cap1|12331"	"Bach1|12013"	"Cad|69719"	"Btf3l4|70533"	"Ccar2|219158"	"Chic1|12212"	"Ckap4|216197"	"Cdhr5|72040"	"Cdkn1c|12577"
	"CPQ|10404"	"KLK8|11202"	"LAMA1|284217"		"COL8A1"	"DDOST"		"AZIN1"	"ARL6IP5"		"AP4B1|10717"	"KANK4|163782"		"ATP6AP1|537"	"BCL2L2|599"	"BIN3|55909"	"BRWD1|54014"	"C1D|10438"	"C20orf96|140680"	"C2orf57|165100"	"CAD|790"	"C20orf24|55969"	"CAD|790"	"C9orf78|51759"	"CAPZB|832"	"C12orf5|57103"	"C15orf59|388135"		"Adamts3"	"Aplp2"		"Atg12|67526"	"Gabarapl2|93739"		"Atg7|74244"	"Bop1|12181"	"BC003331|226499"	"Bcl2l2|12050"	"Birc2|11797"	"Capn1|12333"	"Bag3|29810"	"Calu|12321"	"Btg1|12226"	"Ccdc117|104479"	"Chic2|74277"	"Ckap5|75786"	"Cdk5rap1|66971"	"Cdkn2d|12581"
	"CPS1|1373"	"KLKB1|3818"	"LAMB1|3912"		"COL8A2"	"DDRGK1"		"AZIN2"	"ARL6IP6"		"AP5B1|91056"	"KARS|3735"		"ATP6V0A1|535"	"BCL7A|605"	"BLM|641"	"BRWD3|254065"	"C1orf122|127687"	"C21orf33|8209"	"C2orf69|205327"	"CALB1|793"	"C21orf2|755"	"CALR|811"	"CA2|760"	"CASC10|399726"	"C12orf73|728568"	"C16orf13|84326"		"Adamtsl1"	"Apmap"		"Atg14|100504663"	"Gabpa|14390"		"Atoh8|71093"	"Bpgm|12183"	"BC003965|214489"	"Bcl7c|12055"	"Birc3|11796"	"Capn6|12338"	"Bag5|70369"	"Camk2g|12325"	"C230052I12Rik|101831"	"Ccdc120|54648"	"Chid1|68038"	"Clasp2|76499"	"Cdkl2|53886"	"Cdo1|12583"
	"CPT1B|1375"	"KLRG2|346689"	"LDLRAD3|143458"		"COL9A3"	"DDT"		"B3GALNT1"	"ARL8A"		"AP5S1|55317"	"KDM5B|10765"		"ATP6V0A4|50617"	"BCLAF1|9774"	"BLOC1S1|2647"	"BSDC1|55108"	"C1orf123|54987"	"C21orf58|54058"	"C2orf72|257407"	"CALR|811"	"C21orf91|54149"	"CALU|813"	"CA9|768"	"CASC4|113201"	"C14orf119|55017"	"C16orf58|64755"		"Adar"	"Apoa1bp"		"Atg16l1|77040"	"Galk1|14635"		"Atp11b|76295"	"Bpnt1|23827"	"BC004004|80748"	"Bcl9|77578"	"Blcap|53619"	"Caprin2|232560"	"Baiap2l1|66898"	"Cand1|71902"	"C2cd2l|71764"	"Ccdc134|76457"	"Chka|12660"	"Clcc1|229725"	"Cdkn1a|12575"	"Cdon|57810"
	"CPXM1|56265"	"LACTB2|51110"	"LEF1|51176"		"COLEC11"	"DDX17"		"B3GNT2"	"ARMC10"		"APAF1|317"	"KEAP1|9817"		"ATP6V0B|533"	"BCORL1|63035"	"BLOC1S2|282991"	"BSG|682"	"C1orf131|128061"	"C2orf43|60526"	"C3orf14|57415"	"CALU|813"	"C22orf29|79680"	"CAMK1|8536"	"CAB39L|81617"	"CASKIN2|57513"	"C14orf180|400258"	"C16orf62|57020"		"Adarb2"	"Apobec3"		"Atg2a|329015"	"Gart|14450"		"Atp13a1|170759"	"Bptf|207165"	"BC021891|234878"	"Bcr|110279"	"Blm|12144"	"Capzb|12345"	"Bbip1|100503572"	"Cant1|76025"	"C2|12263"	"Ccdc34|68201"	"Chpt1|212862"	"Clcn4-2|12727"	"Cdkn2c|12580"	"Cdr2l|237988"
	"CRABP2|1382"	"LCK|3932"	"LEPREL4|10609"		"COLEC12"	"DDX23"		"B3GNT4"	"ARMC6"		"APBA1|320"	"KHDC1L|100129128"		"ATP6V0D1|9114"	"BCR|613"	"BLOC1S3|388552"	"BTBD2|55643"	"C1orf162|128346"	"C3orf38|285237"	"C3|718"	"CAMK2N1|55450"	"C2CD2|25966"	"CAMK2N1|55450"	"CABYR|26256"	"CASP2|835"	"C14orf23|387978"	"C17orf75|64149"		"Adck4"	"Apoc1"		"Atg2b|76559"	"Gata6|14465"		"Atp13a3|224088"	"Braf|109880"	"BC023829|236848"	"Bdh1|71911"	"Bloc1s3|232946"	"Car14|23831"	"Bbox1|170442"	"Canx|12330"	"C4b|12268"	"Ccdc43|52715"	"Chrna4|11438"	"Clcn6|26372"	"Cdpf1|72355"	"Cdr2|12585"
	"CRB1|23418"	"LDB2|9079"	"LGI1|9211"		"COMP"	"DDX24"		"B4GALT6"	"ARMC7"		"APBA2|321"	"KHDC1|80759"		"ATP6V0D2|245972"	"BDH2|56898"	"BLOC1S4|55330"	"BTF3L4|91408"	"C1orf174|339448"	"C3orf58|205428"	"C4BPA|722"	"CAMSAP1|157922"	"C2CD4C|126567"	"CAMKK2|10645"	"CACFD1|11094"	"CBR1|873"	"C14orf2|9556"	"C17orf85|55421"		"Adcy2"	"Apoc2"		"Atg3|67841"	"Gba|14466"		"Atp1b1|11931"	"Brap|72399"	"BC025446|223631"	"Becn1|56208"	"Bloc1s4|117197"	"Car2|12349"	"Bcap29|12033"	"Cap1|12331"	"C77080|97130"	"Ccdc50|67501"	"Cidea|12683"	"Clcn7|26373"	"Cds2|110911"	"Cebpz|12607"
	"CRB2|286204"	"LDHD|197257"	"LGR5|8549"		"COQ10A"	"DDX39B"		"B9D1"	"ARNT"		"APBB1|322"	"KIAA0101|9768"		"ATP6V0E1|8992"	"BDP1|55814"	"BLVRB|645"	"BTG1|694"	"C1orf213|148898"	"C4orf27|54969"	"C4BPB|725"	"CAND1|55832"	"C2orf42|54980"	"CAMSAP1|157922"	"CACNA1B|774"	"CBX2|84733"	"C14orf79|122616"	"C1GALT1C1|29071"		"Adcy5"	"Apoe"		"Atg5|11793"	"Gcnt1|14537"		"Atp2a3|53313"	"Brca1|12189"	"BC026585|226527"	"Bet1|12068"	"Bloc1s5|17828"	"Car3|12350"	"Bcar3|29815"	"Capn1|12333"	"C78339|97863"	"Ccdc80|67896"	"Cideb|12684"	"Cldn5|12741"	"Cebpa|12606"	"Cenpc1|12617"
	"CRELD1|78987"	"LEFTY1|10637"	"LHFP|10186"		"CORO2B"	"DDX3X"		"B9D2"	"ARPC1A"		"APBB2|323"	"KLF10|7071"		"ATP6V1D|51382"	"BEX1|55859"	"BMI1|648"	"BTG2|7832"	"C1orf216|127703"	"C4orf3|401152"	"C4orf48|401115"	"CANX|821"	"C2orf47|79568"	"CAMSAP3|57662"	"CACNG3|10368"	"CBX5|23468"	"C15orf27|123591"	"C1QTNF3|114899"		"Add1"	"Apool"		"Atl2|56298"	"Gcsh|68133"		"Atp5g1|11951"	"Brd2|14312"	"BC027231|212547"	"Bex1|19716"	"Blvra|109778"	"Carhsp1|52502"	"Bcat1|12035"	"Capn6|12338"	"Cacna1b|12287"	"Ccdc84|382073"	"Cir1|66935"	"Clic1|114584"	"Cebpzos|68554"	"Cenph|26886"
	"CRELD2|79174"	"LGALS14|56891"	"LHX2|9355"		"COX4I2"	"DDX41"		"BAALC"	"ARPC1B"		"APC2|10297"	"KLF4|9314"		"ATP6V1E1|529"	"BEX2|84707"	"BMPR1A|657"	"BTG3|10950"	"C1orf226|400793"	"C5orf15|56951"	"C5orf27|202299"	"CAP2|10486"	"C2orf57|165100"	"CAND1|55832"	"CAMK2A|815"	"CBY1|25776"	"C15orf39|56905"	"C1QTNF6|114904"		"Add2"	"Apopt1"		"Atmin|234776"	"Gemin2|66603"		"Atp5g2|67942"	"Brd3|67382"	"BC089491|280621"	"Bex4|406217"	"Blzf1|66352"	"Carm1|59035"	"Bco1|63857"	"Caprin2|232560"	"Cacna1e|12290"	"Ccdc86|108673"	"Cish|12700"	"Clip1|56430"	"Cecr6|94047"	"Cenpm|66570"
	"CRHBP|1393"	"LHPP|64077"	"LHX8|431707"		"CP"	"DDX42"		"BACH1"	"ARPC2"		"APC|324"	"KLHL21|9903"		"ATP7B|540"	"BEX4|56271"	"BNIP3|664"	"BTN2A1|11120"	"C1orf233|643988"	"C5orf22|55322"	"C6orf1|221491"	"CAPN1|823"	"C2orf69|205327"	"CANX|821"	"CAMK2N2|94032"	"CC2D1A|54862"	"C15orf40|123207"	"C1S|716"		"Add3"	"Appl2"		"Atoh1|11921"	"Gga2|74105"		"Atp5j|11957"	"Brd4|57261"	"BC100451|58251"	"Bgn|12111"	"Bmyc|107771"	"Cars|27267"	"Bdh1|71911"	"Capzb|12345"	"Cacng2|12300"	"Ccdc91|67015"	"Ckap2|80986"	"Clip2|269713"	"Cela1|109901"	"Cep68|216543"
	"CRIP2|1397"	"LIMS3L|100288695"	"LIFR|3977"		"CPA3"	"DDX49"		"BAG4"	"ARPC3"		"APEX2|27301"	"KLRG2|346689"		"ATXN1L|342371"	"BFAR|51283"	"BOD1L2|284257"	"BTRC|8945"	"C1orf35|79169"	"C5orf51|285636"	"C6orf211|79624"	"CAPN5|726"	"C3orf14|57415"	"CAP2|10486"	"CAMKK1|84254"	"CC2D1B|200014"	"C15orf61|145853"	"C1orf198|84886"		"Adh5"	"Aprt"		"Atp11a|50770"	"Ggt1|14598"		"Atp5s|68055"	"Brd8|78656"	"Bace2|56175"	"Bicd2|76895"	"Bnip3|12176"	"Cask|12361"	"Bfar|67118"	"Car14|23831"	"Cadm3|94332"	"Ccdc97|52132"	"Ckm|12715"	"Cmtm3|68119"	"Celsr3|107934"	"Cep85|70012"
	"CROT|54677"	"LIMS3|96626"	"LIM2|3982"		"CPEB4"	"DDX5"		"BAG5"	"ARPC4"		"APH1A|51107"	"KRT10|3858"		"AUH|549"	"BGN|633"	"BOLA1|51027"	"BUB1|699"	"C1orf50|79078"	"C6orf120|387263"	"C6orf47|57827"	"CAPN7|23473"	"C3orf17|25871"	"CAPN1|823"	"CAMKV|79012"	"CCAR1|55749"	"C16orf59|80178"	"C1orf210|149466"		"Adk"	"Aptx"		"Atp11b|76295"	"Gja1|14609"		"Atp6ap1|54411"	"Bre|107976"	"Bach1|12013"	"Bid|12122"	"Bok|51800"	"Casp3|12367"	"Bhlhe40|20893"	"Car3|12350"	"Calb2|12308"	"Ccnc|51813"	"Clcn3|12725"	"Cnih2|12794"	"Cenpq|83815"	"Cetn3|12626"
	"CRTC3|64784"	"LINC00254|64735"	"LIMCH1|22998"		"CPED1"	"DDX56"		"BAGE"	"ARPC5"		"APH1B|83464"	"KRT18|3875"		"AUNIP|79000"	"BHLHB9|80823"	"BOLA2|552900"	"BUD13|84811"	"C1orf61|10485"	"C6orf89|221477"	"C7orf31|136895"	"CAPNS1|826"	"C3orf18|51161"	"CAPN5|726"	"CAMTA1|23261"	"CCAR2|57805"	"C16orf70|80262"	"C1orf21|81563"		"Adm2"	"Aqp3"		"Atp11c|320940"	"Gjb3|14620"		"Atp6ap2|70495"	"Brix1|67832"	"Bag3|29810"	"Bin1|30948"	"Bola2|66162"	"Casp8|12370"	"Bhmt|12116"	"Carm1|59035"	"Camkk1|55984"	"Ccnd1|12443"	"Clcn5|12728"	"Cnot3|232791"	"Cenpv|73139"	"Cfap20|14894"
	"CRYBA1|1411"	"LINC00998|401397"	"LIPG|9388"		"CPLX3"	"DEDD"		"BAIAP2"	"ARRB1"		"API5|8539"	"KRT19|3880"		"AURKA|6790"	"BHLHE40|8553"	"BOLA3|388962"	"BVES|11149"	"C1orf74|148304"	"C7orf60|154743"	"C7orf43|55262"	"CAPRIN1|4076"	"C4orf46|201725"	"CAPN7|23473"	"CAPN12|147968"	"CCBE1|147372"	"C16orf86|388284"	"C1orf43|25912"		"Adnp2"	"Aqp8"		"Atp13a3|224088"	"Gla|11605"		"Atp6v0a4|140494"	"Brms1|107392"	"Bag5|70369"	"Blcap|53619"	"Brca2|12190"	"Casp9|12371"	"Bin3|57784"	"Cars|27267"	"Caml|12328"	"Ccnd3|12445"	"Clcnka|12733"	"Cnot6l|231464"	"Cep152|99100"	"Cgnl1|68178"
	"CSAD|51380"	"LOC100507855|100507855"	"LIX1|167410"		"CPM"	"DERL1"		"BAIAP2L2"	"ARRB2"		"APIP|51074"	"KRT8|3856"		"AURKC|6795"	"BICC1|80114"	"BRD9|65980"	"BZRAP1|9256"	"C20orf24|55969"	"C7orf73|647087"	"C8orf82|414919"	"CAPRIN2|65981"	"C4orf48|401115"	"CAPNS1|826"	"CAPN15|6650"	"CCBL1|883"	"C16orf91|283951"	"C1orf85|112770"		"Adpgk"	"Araf"		"Atp1a3|232975"	"Glb1|12091"		"Atp6v0c|11984"	"Bsg|12215"	"Baiap2l1|66898"	"Bloc1s6|18457"	"Brd1|223770"	"Casq1|12372"	"Birc2|11797"	"Casc3|192160"	"Camp|12796"	"Ccne1|12447"	"Clcnkb|56365"	"Cnot6|104625"	"Cep19|66994"	"Chchd6|66098"
	"CSMD3|114788"	"LPAR3|23566"	"LOC100506718|100506718"		"CPPED1"	"DGAT1"		"BARX1"	"ARRDC1"		"APITD1-CORT|100526739"	"KTI12|112970"		"AVEN|57099"	"BICD2|23299"	"BRDT|676"	"C11orf57|55216"	"C21orf2|755"	"C9orf142|286257"	"C9orf156|51531"	"CAPZA1|829"	"C5orf27|202299"	"CAPRIN1|4076"	"CARKD|55739"	"CCBL2|56267"	"C16orf93|90835"	"C20orf27|54976"		"Adss"	"Arap1"		"Atp1b2|11932"	"Gldc|104174"		"Atp6v0e|11974"	"Btbd3|228662"	"Bbip1|100503572"	"Bmi1|12151"	"Bri3|55950"	"Casq2|12373"	"Birc3|11796"	"Cask|12361"	"Camta2|216874"	"Ccnf|12449"	"Cldn4|12740"	"Cnot7|18983"	"Cep57l1|103268"	"Chd4|107932"
	"CSRNP3|80034"	"LPPR4|9890"	"LOC100507577|100507577"		"CPT1B"	"DGCR2"		"BARX2"	"ARRDC4"		"APITD1|378708"	"L1TD1|54596"		"AVPI1|60370"	"BIRC5|332"	"BRF2|55290"	"C11orf58|10944"	"C21orf59|56683"	"C9orf16|79095"	"C9orf3|84909"	"CAPZB|832"	"C5orf45|51149"	"CAPZA1|829"	"CARS|833"	"CCDC121|79635"	"C17orf50|146853"	"C20orf96|140680"		"Adtrp"	"Arcn1"		"Atp1b3|11933"	"Glipr1|73690"		"Atp6v1a|11964"	"Btd|26363"	"Bbox1|170442"	"Bmp1|12153"	"Brpf1|78783"	"Cav1|12389"	"Birc6|12211"	"Casp3|12367"	"Capg|12332"	"Ccng2|12452"	"Cldn7|53624"	"Cnpy2|56530"	"Cept1|99712"	"Chmp2a|68953"
	"CST1|1469"	"LPPR5|163404"	"LOC100996668|100996668"		"CPXM1"	"DGCR6L"		"BATF2"	"ARSB"		"APOBEC3D|140564"	"LAMA1|284217"		"AXIN1|8312"	"BLOC1S5|63915"	"BRI3BP|140707"	"C11orf84|144097"	"C21orf91|54149"	"CA11|770"	"C9orf40|55071"	"CASC10|399726"	"C6orf1|221491"	"CAPZB|832"	"CASQ2|845"	"CCDC124|115098"	"C17orf51|339263"	"C21orf33|8209"		"Aes"	"Arf1"		"Atp2a1|11937"	"Glmp|56700"		"Atp6v1c1|66335"	"Btf3|218490"	"Bcap29|12033"	"Bmp2k|140780"	"Bscl2|14705"	"Cbl|12402"	"Blcap|53619"	"Casp7|12369"	"Capn10|23830"	"Ccni|12453"	"Clec16a|74374"	"Cnpy3|72029"	"Cers5|71949"	"Chmp3|66700"
	"CST2|1470"	"LRIF1|55791"	"LOXL1|4016"		"CRABP1"	"DHPS"		"BATF3"	"ARV1"		"APOBEC4|403314"	"LARP6|55323"		"AZGP1|563"	"BLVRA|644"	"BRI3|25798"	"C12orf57|113246"	"C22orf29|79680"	"CACHD1|57685"	"C9orf78|51759"	"CASC4|113201"	"C6orf211|79624"	"CARS2|79587"	"CBLN2|147381"	"CCDC132|55610"	"C17orf53|78995"	"C21orf58|54058"		"Afap1"	"Arf4"		"Atp2a2|11938"	"Glo1|109801"		"Atp6v1d|73834"	"Btg2|12227"	"Bcap31|27061"	"Bmp6|12161"	"Bsdc1|100383"	"Cbx1|12412"	"Blm|12144"	"Casp8|12370"	"Capn15|50817"	"Ccnl2|56036"	"Cln3|12752"	"Cntfr|12804"	"Cfi|12630"	"Chpf2|100910"
	"CST3|1471"	"LRRC2|79442"	"LPAR1|1902"		"CRABP2"	"DHX9"		"BAZ1A"	"ASAH1"		"APOL3|80833"	"LASP1|3927"		"AZIN2|113451"	"BMF|90427"	"BRINP2|57795"	"C14orf1|11161"	"C2CD2|25966"	"CACNA1G|8913"	"C9orf85|138241"	"CASKIN2|57513"	"C6orf47|57827"	"CASC10|399726"	"CBX6|23466"	"CCDC136|64753"	"C17orf58|284018"	"C2CD3|26005"		"Afap1l2"	"Arfgap1"		"Atp2c1|235574"	"Glrx3|30926"		"Atp8a2|50769"	"Bub1b|12236"	"Bcar3|29815"	"Bmp7|12162"	"Bsn|12217"	"Cbx2|12416"	"Bloc1s3|232946"	"Casp9|12371"	"Capn7|12339"	"Ccnt1|12455"	"Cln5|211286"	"Coa3|52469"	"Chchd4|72170"	"Chpf|74241"
	"CST4|1472"	"LRRC75A|388341"	"LPHN3|23284"		"CREB3L1"	"DLST"		"BAZ1B"	"ASAP1"		"APOO|79135"	"LCLAT1|253558"		"B3GNT2|10678"	"BMP1|649"	"BRIX1|55299"	"C14orf37|145407"	"C2CD4C|126567"	"CACNA2D1|781"	"CA12|771"	"CASP2|835"	"C7orf31|136895"	"CASC4|113201"	"CCDC101|112869"	"CCDC14|64770"	"C17orf59|54785"	"C2orf43|60526"		"Aff1"	"Arfgap2"		"Atp6v0a2|21871"	"Glul|14645"		"Atp8b2|54667"	"Bub1|12235"	"Bccip|66165"	"Bms1|213895"	"Bspry|192120"	"Cbx5|12419"	"Bloc1s4|117197"	"Cav1|12389"	"Capza1|12340"	"Cct8|12469"	"Cln8|26889"	"Col14a1|12818"	"Chd1l|68058"	"Chtf18|214901"
	"CTHRC1|115908"	"LSS|4047"	"LRIG3|121227"		"CRLF1"	"DNAJA1"		"BAZ2A"	"ASAP1-IT1"		"APPBP2|10513"	"LDHA|3939"		"B3GNT9|84752"	"BMP2K|55589"	"BRMS1L|84312"	"C15orf41|84529"	"C2orf42|54980"	"CACUL1|143384"	"CA2|760"	"CAST|831"	"C7orf43|55262"	"CASP2|835"	"CCDC107|203260"	"CCDC23|374969"	"C17orf62|79415"	"C3orf33|285315"		"Aff3"	"Arfip2"		"Atp6v0e2|76252"	"Gm10029|100039532"		"Atp9a|11981"	"Bub3|12237"	"Bckdhb|12040"	"Bnip1|224630"	"Btbd10|68815"	"Cby1|73739"	"Bloc1s5|17828"	"Cav2|12390"	"Capza2|12343"	"Cd164|53599"	"Clp1|98985"	"Col18a1|12822"	"Chd8|67772"	"Chtf8|214987"
	"CTNNA2|1496"	"LY75|4065"	"LRP1B|53353"		"CRNDE"	"DNAJB2"		"BAZ2B.uid_2983"	"ASCC1"		"APPL2|55198"	"LDHB|3945"		"B4GALNT1|2583"	"BMP4|652"	"BRMS1|25855"	"C16orf45|89927"	"C2orf47|79568"	"CADM1|23705"	"CA9|768"	"CBR1|873"	"C8orf82|414919"	"CASP3|836"	"CCDC109B|55013"	"CCDC50|152137"	"C17orf96|100170841"	"C3orf38|285237"		"Afg3l2"	"Arhgap1"		"Atp6v1b2|11966"	"Gm10045|100043348"		"Atr|245000"	"Bud13|215051"	"Bcl10|12042"	"Bnip2|12175"	"Btf3l4|70533"	"Ccar2|219158"	"Blvra|109778"	"Cbl|12402"	"Car11|12348"	"Cd248|70445"	"Clpx|270166"	"Col1a1|12842"	"Chdh|218865"	"Cirbp|12696"
	"CTSA|5476"	"LYPLA1|10434"	"LRP2|4036"		"CRYBG3"	"DNAJC4"		"BBIP1"	"ASH2L"		"AQP5|362"	"LIN28A|79727"		"B4GALNT3|283358"	"BMP6|654"	"BRPF1|7862"	"C16orf52|730094"	"C2orf57|165100"	"CADM4|199731"	"CAB39L|81617"	"CBX2|84733"	"C9orf156|51531"	"CBR1|873"	"CCDC127|133957"	"CCDC82|79780"	"C17orf97|400566"	"C3orf58|205428"		"Aftph"	"Arhgap22"		"Atp6v1h|108664"	"Gm10051|100039731"		"Auh|11992"	"Bud31|231889"	"Bcl2|12043"	"Bod1l|665775"	"Btg1|12226"	"Ccdc117|104479"	"Blzf1|66352"	"Cbx1|12412"	"Card10|105844"	"Cd2bp2|70233"	"Clstn3|232370"	"Col1a2|12843"	"Chek2|50883"	"Cited1|12705"
	"CTSB|1508"	"LYSMD2|256586"	"LRP4|4038"		"CRYZ"	"DNAJC7"		"BBS1"	"ASL"		"AQP6|363"	"LIN28B|389421"		"B4GALT4|8702"	"BMP7|655"	"BSPRY|54836"	"C16orf58|64755"	"C2orf69|205327"	"CAD|790"	"CABYR|26256"	"CBX5|23468"	"C9orf3|84909"	"CBR4|84869"	"CCDC12|151903"	"CCDC8|83987"	"C17orf99|100141515"	"C4orf27|54969"		"Agap1"	"Arhgap30"		"Atp7a|11977"	"Gm10071|100040416"		"Avpi1|69534"	"Bzw1|66882"	"Bco1|63857"	"Bop1|12181"	"Btk|12229"	"Ccdc12|72654"	"Bmp10|12154"	"Cbx2|12416"	"Carkd|69225"	"Cd38|12494"	"Cluap1|76779"	"Col4a1|12826"	"Chga|12652"	"Cited2|17684"
	"CTSE|1510"	"MACC1|346389"	"LRRN3|54674"		"CSDC2"	"DNAJC8"		"BBS4"	"ASNS"		"AQR|9716"	"LMAN2L|81562"		"B4GALT5|9334"	"BMPR2|659"	"BTBD19|149478"	"C16orf62|57020"	"C2orf72|257407"	"CALB2|794"	"CACNA1B|774"	"CBY1|25776"	"C9orf40|55071"	"CBS|875"	"CCDC134|79879"	"CCDC92|80212"	"C18orf21|83608"	"C4orf3|401152"		"Agap3"	"Arhgap5"		"Atp8a2|50769"	"Gm10224|100043805"		"Azgp1|12007"	"Bzw2|66912"	"Bfar|67118"	"Bpgm|12183"	"C230052I12Rik|101831"	"Ccdc134|76457"	"Bnip3|12176"	"Cbx5|12419"	"Casq1|12372"	"Cd47|16423"	"Cmbl|69574"	"Col4a2|12827"	"Chic1|12212"	"Ckap4|216197"
	"CTSK|1513"	"MADCAM1|8174"	"LRRN4|164312"		"CSF3R"	"DNM2"		"BBS5"	"ASNSD1"		"ARAP2|116984"	"LOC100507855|100507855"		"B4GALT7|11285"	"BNIP3L|665"	"BTBD6|90135"	"C16orf87|388272"	"C2orf76|130355"	"CALR|811"	"CACNG3|10368"	"CC2D1A|54862"	"C9orf78|51759"	"CBX5|23468"	"CCDC137|339230"	"CCDC93|54520"	"C19orf24|55009"	"C5orf15|56951"		"Agbl3"	"Arhgap8"		"Atr|245000"	"Gm10237|100043217"		"B230118H07Rik|68170"	"C1d|57316"	"Bhlhe40|20893"	"Bpnt1|23827"	"C2cd2l|71764"	"Ccdc136|232664"	"Bok|51800"	"Cby1|73739"	"Catsper2|212670"	"Cd59a|12509"	"Cmc2|66531"	"Col4a3bp|68018"	"Chic2|74277"	"Ckap5|75786"
	"CTSL|1514"	"MAL2|114569"	"LRRTM1|347730"		"CSGALNACT1"	"DPM3"		"BBS7"	"ASPRV1"		"AREL1|9870"	"LOC100996643|100996643"		"B9D1|27077"	"BOC|91653"	"BTD|686"	"C17orf75|64149"	"C3orf14|57415"	"CALU|813"	"CACYBP|27101"	"CC2D1B|200014"	"C9orf85|138241"	"CBY1|25776"	"CCDC159|126075"	"CCNB2|9133"	"C19orf25|148223"	"C5orf22|55322"		"Agbl5"	"Arhgap9"		"Atxn1|20238"	"Gm10362|100040929"		"B3galnt1|26879"	"C1galt1c1|59048"	"Bhmt|12116"	"Bptf|207165"	"C2|12263"	"Ccdc34|68201"	"Bola2|66162"	"Ccar2|219158"	"Cbfa2t2|12396"	"Cd81|12520"	"Cmpk1|66588"	"Col5a1|12831"	"Chid1|68038"	"Clasp2|76499"
	"CTSO|1519"	"MAMDC2|256691"	"LRRTM2|26045"		"CSTA"	"DPP7"		"BBS9"	"ASRGL1"		"ARF1|375"	"LOC101060817|101060817"		"B9D2|80776"	"BOD1L1|259282"	"BTN3A1|11119"	"C17orf85|55421"	"C3orf17|25871"	"CAMSAP1|157922"	"CAMK2A|815"	"CCAR1|55749"	"CA14|23632"	"CC2D1A|54862"	"CCDC173|129881"	"CCND2|894"	"C19orf47|126526"	"C5orf51|285636"		"Agfg1"	"Arhgdib"		"Atxn2|20239"	"Gm10420|639606"		"B3gntl1|210004"	"C1qtnf6|72709"	"Bin3|57784"	"Braf|109880"	"C4b|12268"	"Ccdc43|52715"	"Brca2|12190"	"Ccdc117|104479"	"Cbr4|234309"	"Cd99l2|171486"	"Cmtm6|67213"	"Coprs|66423"	"Chka|12660"	"Clcc1|229725"
	"CXCL13|10563"	"MAOA|4128"	"LSAMP|4045"		"CTC-276P9.1"	"DRAP1"		"BBX"	"ASS1"		"ARF3|377"	"LONP1|9361"		"BAAT|570"	"BOK|666"	"BTNL9|153579"	"C18orf25|147339"	"C4BPA|722"	"CAMSAP2|23271"	"CAMK2N2|94032"	"CCAR2|57805"	"CA9|768"	"CC2D1B|200014"	"CCDC184|387856"	"CCNG2|901"	"C19orf54|284325"	"C6orf120|387263"		"Agfg2"	"Arhgdig"		"Atxn7|246103"	"Gm10913|100503125"		"B4galt1|14595"	"C2cd3|277939"	"Birc2|11797"	"Brap|72399"	"C77080|97130"	"Ccdc50|67501"	"Brd1|223770"	"Ccdc120|54648"	"Cbs|12411"	"Cd99|673094"	"Cmtm8|70031"	"Cops2|12848"	"Chpt1|212862"	"Clcn4-2|12727"
	"CXCL14|9547"	"MAP1LC3C|440738"	"LUM|4060"		"CTC-429P9.3"	"DRG1"		"BCAR4"	"ASUN"		"ARFGAP3|26286"	"LRBA|987"		"BABAM1|29086"	"BORA|79866"	"BYSL|705"	"C1GALT1C1|29071"	"C4BPB|725"	"CAMTA2|23125"	"CAMKK1|84254"	"CCBE1|147372"	"CAB39L|81617"	"CCAR1|55749"	"CCDC24|149473"	"CCNI|10983"	"C19orf57|79173"	"C6orf89|221477"		"Agk"	"Arhgef1"		"Auh|11992"	"Gm11449|383770"		"B930041F14Rik|230991"	"C330027C09Rik|224171"	"Birc3|11796"	"Brd2|14312"	"C78339|97863"	"Ccdc80|67896"	"Bri3|55950"	"Ccdc12|72654"	"Cbwd1|226043"	"Cdc23|52563"	"Cmya5|76469"	"Coro1c|23790"	"Chrna4|11438"	"Clcn6|26372"
	"CXCR4|7852"	"MAP2K1|5604"	"LY6H|4062"		"CTD-2336O2.1"	"DUS1L"		"BCAS1"	"ATAD3A"		"ARFGEF2|10564"	"LRP2|4036"		"BAG1|573"	"BPGM|669"	"C10orf10|11067"	"C1QL1|10882"	"C4orf46|201725"	"CAND1|55832"	"CAMKV|79012"	"CCBL1|883"	"CABLES1|91768"	"CCAR2|57805"	"CCDC51|79714"	"CCNJ|54619"	"C19orf68|374920"	"C7orf13|129790"		"Ago3"	"Arhgef18"		"Aurka|20878"	"Gm11703|100043184"		"BC003331|226499"	"C87436|232196"	"Birc5|11799"	"Brd3|67382"	"Cacna1b|12287"	"Ccdc84|382073"	"Brpf1|78783"	"Ccdc134|76457"	"Cbx3|12417"	"Cdc25a|12530"	"Cndp2|66054"	"Cotl1|72042"	"Cidea|12683"	"Clcn7|26373"
	"CXXC4|80319"	"MAP4K1|11184"	"LYPD1|116372"		"CTD-2337J16.1"	"DVL3"		"BCAS3"	"ATAD3B"		"ARFIP1|27236"	"LRPAP1|4043"		"BAG3|9531"	"BPNT1|10380"	"C10orf25|220979"	"C1orf112|55732"	"C4orf48|401115"	"CAND2|23066"	"CAMTA1|23261"	"CCBL2|56267"	"CABYR|26256"	"CCBL1|883"	"CCDC59|29080"	"CCNL1|57018"	"C19orf70|125988"	"C7orf60|154743"		"Agpat6"	"Arhgef19"		"Aurkc|20871"	"Gm11810|100039478"		"BC003965|214489"	"Cab39l|69008"	"Blmh|104184"	"Brd4|57261"	"Cacna1e|12290"	"Ccdc91|67015"	"Bscl2|14705"	"Ccdc34|68201"	"Ccbl2|229905"	"Cdc25b|12531"	"Cnppd1|69171"	"Cpd|12874"	"Cideb|12684"	"Cldn5|12741"
	"CYB5D2|124936"	"MAP7|9053"	"LYPD6B|130576"		"CTD-2369P2.2"	"DYNLRB1"		"BCKDHB"	"ATAD5"		"ARG2|384"	"LSG1|55341"		"BAHD1|22893"	"BPTF|2186"	"C10orf2|56652"	"C1orf198|84886"	"C5orf27|202299"	"CANX|821"	"CAPN12|147968"	"CCDC124|115098"	"CACNA1B|774"	"CCBL2|56267"	"CCDC64|92558"	"CCNL2|81669"	"C1D|10438"	"C7orf73|647087"		"Agps"	"Arhgef3"		"Auts2|319974"	"Gm11964|665181"		"BC004004|80748"	"Cab39|12283"	"Blm|12144"	"Brd8|78656"	"Cacna1g|12291"	"Ccdc97|52132"	"Bsdc1|100383"	"Ccdc43|52715"	"Ccdc132|73288"	"Cdc34|216150"	"Cnr1|12801"	"Cpeb1|12877"	"Cir1|66935"	"Clic1|114584"
	"CYP1A1|1543"	"MARC2|54996"	"MAB21L1|4081"		"CTD-2545M3.8"	"E2F4"		"BCL10"	"ATE1"		"ARHGAP10|79658"	"LSM12|124801"		"BAI1|575"	"BRAF|673"	"C10orf35|219738"	"C1orf21|81563"	"C5orf45|51149"	"CAP2|10486"	"CARKD|55739"	"CCDC132|55610"	"CACNA2D2|9254"	"CCDC124|115098"	"CCDC6|8030"	"CCNT2|905"	"C1QTNF1|114897"	"C9orf114|51490"		"Agr3"	"Arid5b"		"Avl9|78937"	"Gm12508|670211"		"BC017643|217370"	"Cacfd1|381356"	"Bloc1s3|232946"	"Brms1|107392"	"Cacng2|12300"	"Ccnc|51813"	"Bsn|12217"	"Ccdc50|67501"	"Ccdc137|67291"	"Cdc37|12539"	"Cntn2|21367"	"Cpe|12876"	"Cish|12700"	"Clip1|56430"
	"CYP1B1|1545"	"MATK|4145"	"MAB21L2|10586"		"CTD-2562J17.7"	"ECH1"		"BCL2L10"	"ATF4"		"ARHGAP12|94134"	"LSM4|25804"		"BAIAP2L1|55971"	"BRAT1|221927"	"C10orf54|64115"	"C1orf43|25912"	"C6orf1|221491"	"CAPN10|11132"	"CARS|833"	"CCDC136|64753"	"CACNB3|784"	"CCDC132|55610"	"CCDC84|338657"	"CCNY|219771"	"C1orf122|127687"	"C9orf142|286257"		"Agtpbp1"	"Arih2"		"Avpr2|12000"	"Gm12693|100039252"		"BC021891|234878"	"Cachd1|320508"	"Bloc1s4|117197"	"Brox|71678"	"Cadm3|94332"	"Ccnd1|12443"	"Bspry|192120"	"Ccdc80|67896"	"Ccdc142|243510"	"Cdc42ep4|56699"	"Cntrob|216846"	"Cpox|12892"	"Ckap2|80986"	"Clip2|269713"
	"CYP26A1|1592"	"MBOAT1|154141"	"MAFB|9935"		"CTF1"	"ECHS1"		"BCL2L11"	"ATF5"		"ARHGAP15|55843"	"LYN|4067"		"BAIAP2|10458"	"BRCA1|672"	"C10orf62|414157"	"C1orf85|112770"	"C6orf211|79624"	"CAPN1|823"	"CASQ2|845"	"CCDC14|64770"	"CACNG3|10368"	"CCDC14|64770"	"CCDC86|79080"	"CD22|933"	"C1orf123|54987"	"C9orf16|79095"		"Ahctf1"	"Arl1"		"Avp|11998"	"Gm12816|433745"		"BC023829|236848"	"Cacna2d3|12294"	"Bloc1s5|17828"	"Bsg|12215"	"Calb2|12308"	"Ccnd3|12445"	"Btbd10|68815"	"Ccdc84|382073"	"Ccdc166|223648"	"Cdc42se2|72729"	"Coa6|67892"	"Cpsf2|51786"	"Ckm|12715"	"Cmtm3|68119"
	"CYP26B1|56603"	"MCOLN2|255231"	"MAF|4094"		"CTHRC1"	"ECSIT"		"BCL2L13"	"ATF6"		"ARHGAP17|55114"	"LYPLA1|10434"		"BAIAP3|8938"	"BRCC3|79184"	"C10orf82|143379"	"C20orf27|54976"	"C6orf47|57827"	"CAPN7|23473"	"CBLN1|869"	"CCDC23|374969"	"CACYBP|27101"	"CCDC167|154467"	"CCDC88B|283234"	"CD248|57124"	"C1orf131|128061"	"C9orf91|203197"		"Ahcyl1"	"Arl10"		"Axin1|12005"	"Gm13213|545683"		"BC025446|223631"	"Cacng4|54377"	"Blvra|109778"	"Bsn|12217"	"Camkk1|55984"	"Ccne1|12447"	"Btf3l4|70533"	"Ccdc88c|68339"	"Ccdc186|213993"	"Cdc45|12544"	"Coa7|69893"	"Crabp2|12904"	"Cks2|66197"	"Cnih2|12794"
	"CYP27A1|1593"	"MEIOB|254528"	"MAGED4B|81557"		"CTNNBIP1"	"EDC4"		"BCOR"	"ATF6B"		"ARHGAP18|93663"	"MAGEA4|4103"		"BAK1|578"	"BRD2|6046"	"C11orf24|53838"	"C20orf96|140680"	"C7orf31|136895"	"CAPNS1|826"	"CBLN2|147381"	"CCDC3|83643"	"CAMK2A|815"	"CCDC22|28952"	"CCDC94|55702"	"CD276|80381"	"C1orf162|128346"	"CA11|770"		"Ahdc1"	"Arl15"		"Axin2|12006"	"Gm13653|545423"		"BC026585|226527"	"Cacul1|78832"	"Blvrb|233016"	"Btbd2|208198"	"Caml|12328"	"Ccnf|12449"	"Btg1|12226"	"Ccdc91|67015"	"Ccdc28a|215814"	"Cdc73|214498"	"Cog2|76332"	"Crat|12908"	"Clcn3|12725"	"Cnot3|232791"
	"CYP27C1|339761"	"METAP1|23173"	"MAGED4|728239"		"CTSG"	"EDF1"		"BCORL1"	"ATF7IP2"		"ARHGAP19|84986"	"MAML1|9794"		"BAMBI|25805"	"BRD3|8019"	"C11orf31|280636"	"C21orf33|8209"	"C7orf43|55262"	"CAPRIN1|4076"	"CBX6|23466"	"CCDC50|152137"	"CAMK2N2|94032"	"CCDC3|83643"	"CCDC96|257236"	"CD34|947"	"C1orf213|148898"	"CABLES2|81928"		"Ahi1"	"Arl2"		"Aym1|503692"	"Gm13777|279067"		"BC027231|212547"	"Cadm1|54725"	"Blzf1|66352"	"Btbd3|228662"	"Camp|12796"	"Ccng2|12452"	"Btk|12229"	"Ccdc97|52132"	"Ccdc47|67163"	"Cdc7|12545"	"Cog6|67542"	"Creb1|12912"	"Clcn5|12728"	"Cnot6l|231464"
	"CYP46A1|10858"	"METTL10|399818"	"MAN1A1|4121"		"CTTNBP2NL"	"EEF1A1"		"BCS1L"	"ATG10"		"ARHGAP1|392"	"MAN2B1|4125"		"BANP|54971"	"BRD4|23476"	"C11orf48|79081"	"C21orf58|54058"	"C8orf82|414919"	"CAPZA1|829"	"CCDC101|112869"	"CCDC71|64925"	"CAMKK1|84254"	"CCDC50|152137"	"CCDC9|26093"	"CD46|4179"	"C1orf216|127703"	"CACHD1|57685"		"Ahr"	"Arl6ip1"		"Azgp1|12007"	"Gm13981|241621"		"BC089491|280621"	"Cadm4|260299"	"Bmp10|12154"	"Btd|26363"	"Camsap1|227634"	"Ccni|12453"	"Bves|23828"	"Ccnc|51813"	"Ccdc6|76551"	"Cdca3|14793"	"Coil|12812"	"Creb3l2|208647"	"Clcnka|12733"	"Cnot6|104625"
	"CYP4B1|1580"	"MFGE8|4240"	"MAP2|4133"		"CTXN1"	"EEF1B2"		"BDH1"	"ATG4B"		"ARHGAP20|57569"	"MAN2B2|23324"		"BARD1|580"	"BRD7|29117"	"C11orf71|54494"	"C2CD3|26005"	"C9orf156|51531"	"CAPZB|832"	"CCDC107|203260"	"CCDC82|79780"	"CAMKV|79012"	"CCDC61|729440"	"CCIN|881"	"CD4|920"	"C1orf233|643988"	"CACNA1H|8912"		"Ahsa1"	"Arl6ip4"		"Azin1|54375"	"Gm14279|100046034"		"BC100451|58251"	"Cad|69719"	"Bnip3|12176"	"Btf3|218490"	"Camta2|216874"	"Ccnl2|56036"	"Bysl|53414"	"Ccnd1|12443"	"Ccdc71|72454"	"Cdca7|66953"	"Col25a1|77018"	"Cript|56724"	"Clcnkb|56365"	"Cnot7|18983"
	"CYP4X1|260293"	"MFSD2B|388931"	"MAPK10|5602"		"CUX1"	"EEF1D"		"BDH2"	"ATG4C"		"ARHGAP21|57584"	"MARCKSL1|65108"		"BBC3|27113"	"BRD8|10902"	"C11orf96|387763"	"C2CD5|9847"	"C9orf3|84909"	"CARHSP1|23589"	"CCDC109B|55013"	"CCDC85A|114800"	"CAMTA1|23261"	"CCDC82|79780"	"CCKBR|887"	"CD59|966"	"C1orf35|79169"	"CACNA2D1|781"		"Ahsa2"	"Arl6ip5"		"B3galnt2|97884"	"Gm14407|635470"		"Bace2|56175"	"Calu|12321"	"Bok|51800"	"Btg2|12227"	"Capg|12332"	"Ccnt1|12455"	"C1galt1|94192"	"Ccne1|12447"	"Ccdc93|70829"	"Cdh2|12558"	"Commd1|17846"	"Crkl|12929"	"Cldn4|12740"	"Cnpy2|56530"
	"CYTH2|9266"	"MGARP|84709"	"MBNL3|55796"		"CXCL14"	"EEF1G"		"BDNF-AS"	"ATIC"		"ARHGAP26|23092"	"MARVELD2|153562"		"BCAN|63827"	"BRICD5|283870"	"C12orf29|91298"	"C2orf43|60526"	"C9orf40|55071"	"CASC10|399726"	"CCDC127|133957"	"CCDC8|83987"	"CAPN12|147968"	"CCDC88C|440193"	"CCL20|6364"	"CD74|972"	"C1orf50|79078"	"CACUL1|143384"		"Aida"	"Arl8b"		"B3gnt1|108902"	"Gm14439|545487"		"Bach1|12013"	"Camk2g|12325"	"Bola2|66162"	"Btrc|12234"	"Capn10|23830"	"Cct8|12469"	"C230052I12Rik|101831"	"Ccnf|12449"	"Ccm2|216527"	"Cdh3|12560"	"Commd2|52245"	"Crk|12928"	"Cldn7|53624"	"Cnpy3|72029"
	"DAB2|1601"	"MICB|4277"	"MDK|4192"		"CXCL17"	"EEF2"		"BDP1"	"ATN1"		"ARHGAP32|9743"	"MCL1|4170"		"BCAS1|8537"	"BRIP1|83990"	"C12orf45|121053"	"C3orf33|285315"	"C9orf64|84267"	"CASC4|113201"	"CCDC12|151903"	"CCDC92|80212"	"CAPN2|824"	"CCDC8|83987"	"CCL21|6366"	"CD93|22918"	"C1orf61|10485"	"CADM1|23705"		"Aig1"	"Armc6"		"B3gnt2|53625"	"Gm15210|100042069"		"Bag3|29810"	"Camkv|235604"	"Brca1|12189"	"Bub3|12237"	"Capn15|50817"	"Cd164|53599"	"C2cd2l|71764"	"Ccng2|12452"	"Ccnb1ip1|239083"	"Cdk11b|12537"	"Commd7|99311"	"Csad|246277"	"Clec16a|74374"	"Cntfr|12804"
	"DACH1|1602"	"MID1IP1|58526"	"MECOM|2122"		"CXCL2"	"EGLN2"		"BEAN1"	"ATOX1"		"ARHGAP33|115703"	"MEA1|4201"		"BCAS3|54828"	"BRK1|55845"	"C12orf4|57102"	"C3orf38|285237"	"C9orf69|90120"	"CASKIN2|57513"	"CCDC134|79879"	"CCDC93|54520"	"CARKD|55739"	"CCDC92|80212"	"CCM2L|140706"	"CD99L2|83692"	"C1orf74|148304"	"CADM4|199731"		"Aim1"	"Arpc1a"		"B3gnt4|231727"	"Gm15455|433287"		"Bag5|70369"	"Cand1|71902"	"Brca2|12190"	"Bzw1|66882"	"Capza1|12340"	"Cd248|70445"	"C2|12263"	"Ccni|12453"	"Ccndbp1|17151"	"Cdk12|69131"	"Comp|12845"	"Csk|12988"	"Clec4f|51811"	"Coa3|52469"
	"DCAF12L2|340578"	"MIR4454|100616234"	"MEIS1|4211"		"CXCR4"	"EID1"		"BECN1P1"	"ATP11A"		"ARHGAP39|80728"	"METAP1|23173"		"BCAS4|55653"	"BRPF3|27154"	"C12orf5|57103"	"C3orf58|205428"	"C9orf78|51759"	"CASP2|835"	"CCDC137|339230"	"CCNB2|9133"	"CARS|833"	"CCNB2|9133"	"CCM2|83605"	"CDAN1|146059"	"C1orf95|375057"	"CAD|790"		"Aip"	"Arpc1b"		"B3gntl1|210004"	"Gm15466|100504173"		"Baiap2l1|66898"	"Cant1|76025"	"Brd1|223770"	"Bzw2|66912"	"Car11|12348"	"Cd2bp2|70233"	"C4b|12268"	"Ccnl2|56036"	"Ccng1|12450"	"Cdk2|12566"	"Cops7b|26895"	"Csnk1e|27373"	"Clec4g|75863"	"Col12a1|12816"
	"DCC|1630"	"MLF1|4291"	"MEIS2|4212"		"CYB561"	"EIF1"		"BHLHB9"	"ATP11C"		"ARHGAP44|9912"	"METTL1|4234"		"BCAT2|587"	"BRSK2|9024"	"C12orf73|728568"	"C4orf27|54969"	"C9orf85|138241"	"CAST|831"	"CCDC159|126075"	"CCND2|894"	"CASQ2|845"	"CCND2|894"	"CCNA1|8900"	"CDC14B|8555"	"C20orf24|55969"	"CALB1|793"		"Ajap1"	"Arpc2"		"B4galt2|53418"	"Gm15483|100043695"		"Bbip1|100503572"	"Canx|12330"	"Bri3|55950"	"C1d|57316"	"Card10|105844"	"Cd38|12494"	"C77080|97130"	"Ccnt1|12455"	"Ccnh|66671"	"Cdk4|12567"	"Coq3|230027"	"Csnk1g2|103236"	"Cln3|12752"	"Col13a1|12817"
	"DCDC1|341019"	"MME|4311"	"MEOX1|4222"		"CYB5R2"	"EIF1B"		"BHMT"	"ATP12A"		"ARHGDIA|396"	"METTL2A|339175"		"BCL6B|255877"	"BRWD1|54014"	"C12orf75|387882"	"C4orf3|401152"	"CA12|771"	"CASZ1|54897"	"CCDC173|129881"	"CCNG2|901"	"CBLN1|869"	"CCNG2|901"	"CCND3|896"	"CDC25C|995"	"C21orf2|755"	"CALR|811"		"Ak5"	"Arpc4"		"B4galt6|56386"	"Gm15501|100040298"		"Bbox1|170442"	"Cap1|12331"	"Brpf1|78783"	"C1galt1c1|59048"	"Carkd|69225"	"Cd47|16423"	"C78339|97863"	"Ccnt2|72949"	"Ccrn4l|12457"	"Cdkn1c|12577"	"Coq4|227683"	"Csrp1|13007"	"Cln5|211286"	"Col14a1|12818"
	"DCDC5|100506627"	"MND1|84057"	"MEP1A|4224"		"CYFIP2"	"EIF2A"		"BICC1"	"ATP13A1"		"ARHGEF11|9826"	"MFSD1|64747"		"BCL7C|9274"	"BRWD3|254065"	"C14orf119|55017"	"C5orf15|56951"	"CA2|760"	"CBFA2T2|9139"	"CCDC184|387856"	"CCNI|10983"	"CBLN2|147381"	"CCNI|10983"	"CCNDBP1|23582"	"CDC42BPB|9578"	"C21orf59|56683"	"CALU|813"		"Ak7"	"Arpc5"		"B9d1|27078"	"Gm15682|100504174"		"Bcap29|12033"	"Capn1|12333"	"Bscl2|14705"	"C1qa|12259"	"Casp2|12366"	"Cd59a|12509"	"Cacna1b|12287"	"Cct8|12469"	"Ccsap|73420"	"Cdkn2aipnl|52626"	"Coq6|217707"	"Cst3|13010"	"Cln8|26889"	"Col18a1|12822"
	"DCN|1634"	"MOB4|25843"	"METTL7B|196410"		"CYLD"	"EIF2AK1"		"BIK"	"ATP13A2"		"ARHGEF15|22899"	"MICALL1|85377"		"BCL9L|283149"	"BSDC1|55108"	"C14orf159|80017"	"C5orf22|55322"	"CA9|768"	"CBR1|873"	"CCDC24|149473"	"CCNJ|54619"	"CBLN3|643866"	"CCNL1|57018"	"CCNE1|898"	"CDC42EP3|10602"	"C21orf91|54149"	"CAMK1G|57172"		"Akap1"	"Art3"		"BC017158|233913"	"Gm20746|434624"		"Bcap31|27061"	"Caprin2|232560"	"Bspry|192120"	"C1qc|12262"	"Casp6|12368"	"Cd81|12520"	"Cacna1e|12290"	"Cd164|53599"	"Cct6b|12467"	"Cdkn2d|12581"	"Coq7|12850"	"Cstf1|67337"	"Clp1|98985"	"Col1a1|12842"
	"DCT|1638"	"MOCOS|55034"	"MFAP4|4239"		"CYP1B1"	"EIF2S2"		"BIRC2"	"ATP13A3"		"ARHGEF16|27237"	"MIEN1|84299"		"BCS1L|617"	"BSG|682"	"C14orf180|400258"	"C5orf51|285636"	"CABLES1|91768"	"CBS|875"	"CCDC47|57003"	"CCNL1|57018"	"CBX6|23466"	"CCNL2|81669"	"CCNF|899"	"CDC42EP4|23580"	"C22orf29|79680"	"CAMK2N1|55450"		"Akap10"	"Arv1"		"BC021614|225884"	"Gm21571|100862223"		"Bcar3|29815"	"Capzb|12345"	"Btbd10|68815"	"C1qtnf6|72709"	"Catsper2|212670"	"Cd99l2|171486"	"Cacng2|12300"	"Cd248|70445"	"Cd2ap|12488"	"Cdo1|12583"	"Coq9|67914"	"Ctc1|68964"	"Clpx|270166"	"Col1a2|12843"
	"DCX|1641"	"MSH2|4436"	"MFSD1|64747"		"CYP26B1"	"EIF2S3"		"BLCAP"	"ATP1A1"		"ARHGEF25|115557"	"MIF|4282"		"BECN1|8678"	"BTBD2|55643"	"C14orf23|387978"	"C5|727"	"CABYR|26256"	"CBX4|8535"	"CCDC51|79714"	"CCNL2|81669"	"CCDC101|112869"	"CCNT2|905"	"CCNH|902"	"CDC42EP5|148170"	"C2CD2|25966"	"CAMKK2|10645"		"Akap12"	"Arvcf"		"BC021891|234878"	"Gm2904|100040682"		"Bcl2|12043"	"Car14|23831"	"Btf3l4|70533"	"C2cd3|277939"	"Cbfa2t2|12396"	"Cd99|673094"	"Cadm3|94332"	"Cd2bp2|70233"	"Cd74|16149"	"Cdon|57810"	"Cort|12854"	"Ctdnep1|67181"	"Clstn3|232370"	"Col4a1|12826"
	"DDAH2|23564"	"MT1E|4493"	"MGP|4256"		"CYP3A5"	"EIF3B"		"BLOC1S3"	"ATP1A1-AS1"		"ARHGEF28|64283"	"MIR1236|100302242"		"BEND3|57673"	"BTBD7|55727"	"C14orf2|9556"	"C6orf120|387263"	"CACNA1B|774"	"CBX5|23468"	"CCDC59|29080"	"CCNT2|905"	"CCDC107|203260"	"CCNY|219771"	"CCNK|8812"	"CDC42|998"	"C2CD4C|126567"	"CAMSAP1|157922"		"Akap17b"	"As3mt"		"BC023829|236848"	"Gm2a|14667"		"Bcl9l|80288"	"Car2|12349"	"Btg1|12226"	"C87436|232196"	"Cbr1|12408"	"Cdc23|52563"	"Calb2|12308"	"Cd38|12494"	"Cd82|12521"	"Cdr2l|237988"	"Cox17|12856"	"Ctdsp1|227292"	"Cluap1|76779"	"Col4a2|12827"
	"DDC|1644"	"MT1F|4494"	"MGST2|4258"		"CYP4F12"	"EIF3D"		"BLZF1"	"ATP1A4"		"ARHGEF39|84904"	"MIR1304|100302240"		"BET1L|51272"	"BTBD9|114781"	"C14orf79|122616"	"C6orf62|81688"	"CACNB3|784"	"CBY1|25776"	"CCDC64|92558"	"CCNY|219771"	"CCDC109B|55013"	"CD248|57124"	"CCNYL1|151195"	"CDC73|79577"	"C2orf42|54980"	"CAND1|55832"		"Akap2"	"Asah1"		"BC025446|223631"	"Gm3244|100041273"		"Bco1|63857"	"Carhsp1|52502"	"Btk|12229"	"Cab39|12283"	"Cbr4|234309"	"Cdc25b|12531"	"Camkk1|55984"	"Cd47|16423"	"Cd97|26364"	"Cdr2|12585"	"Cox18|231430"	"Ctdsp2|52468"	"Cmbl|69574"	"Col4a3bp|68018"
	"DDHD2|23259"	"MT1G|4495"	"MIR1182|100302132"		"CYP4X1"	"EIF3E"		"BMP15"	"ATP1B3"		"ARHGEF3|50650"	"MIR636|693221"		"BIN1|274"	"BTF3L4|91408"	"C15orf27|123591"	"C6orf89|221477"	"CACNG3|10368"	"CC2D1A|54862"	"CCDC6|8030"	"CD22|933"	"CCDC127|133957"	"CD276|80381"	"CCRN4L|25819"	"CDCA7L|55536"	"C2orf47|79568"	"CANX|821"		"Akap7"	"Asb13"		"BC027072|225004"	"Gm3362|100041478"		"Bdh1|71911"	"Carm1|59035"	"Bub1b|12236"	"Cables2|252966"	"Cbs|12411"	"Cdc34|216150"	"Caml|12328"	"Cd59a|12509"	"Cd9|12527"	"Cebpz|12607"	"Cox19|68033"	"Ctnnb1|12387"	"Cmc2|66531"	"Col5a1|12831"
	"DEFA5|1670"	"MT1HL1|645745"	"MMP1|4312"		"DAPK1"	"EIF3F"		"BMP4"	"ATP2B1"		"ARHGEF7|8874"	"MKI67|4288"		"BIN3|55909"	"BTG1|694"	"C15orf39|56905"	"C7orf13|129790"	"CACNG4|27092"	"CC2D1B|200014"	"CCDC84|338657"	"CD248|57124"	"CCDC12|151903"	"CD36|948"	"CCZ1|51622"	"CDCA7|83879"	"C2orf57|165100"	"CAP2|10486"		"Akap8"	"Asb6"		"BC037034|231807"	"Gm3776|100042295"		"Bfar|67118"	"Cars|27267"	"Bves|23828"	"Cacfd1|381356"	"Cbwd1|226043"	"Cdc37l1|67072"	"Camp|12796"	"Cd81|12520"	"Cdc42bpa|226751"	"Celf1|13046"	"Cox6a2|12862"	"Ctnnbip1|67087"	"Cmpk1|66588"	"Col6a1|12833"
	"DEFA6|1671"	"MT1H|4496"	"MMRN1|22915"		"DCBLD2"	"EIF3G"		"BMP6"	"ATP2C1"		"ARHGEF9|23229"	"MKKS|8195"		"BIRC2|329"	"BTG2|7832"	"C15orf40|123207"	"C7orf60|154743"	"CACYBP|27101"	"CCAR1|55749"	"CCDC86|79080"	"CD276|80381"	"CCDC134|79879"	"CD46|4179"	"CD320|51293"	"CDH24|64403"	"C2orf69|205327"	"CAPN10|11132"		"Akap9"	"Ascc2"		"BC048403|270802"	"Gm3837|100042424"		"Bhlhe40|20893"	"Casc3|192160"	"Bysl|53414"	"Cachd1|320508"	"Cbx3|12417"	"Cdc37|12539"	"Camta2|216874"	"Cd99l2|171486"	"Cdc6|23834"	"Cenpc1|12617"	"Cox6c|12864"	"Ctps2|55936"	"Cmtm6|67213"	"Copg1|54161"
	"DEFB1|1672"	"MT1M|4499"	"MN1|4330"		"DCHS1"	"EIF3H"		"BMS1P20"	"ATP5A1"		"ARID1A|8289"	"MMADHC|27249"		"BIRC6|57448"	"BTG3|10950"	"C15orf61|145853"	"C7orf73|647087"	"CAMK2N2|94032"	"CCAR2|57805"	"CCDC88B|283234"	"CD34|947"	"CCDC137|339230"	"CD4|920"	"CD3EAP|10849"	"CDH2|1000"	"C2orf72|257407"	"CAPN1|823"		"Akip1"	"Ash2l"		"Bace2|56175"	"Gm3873|100042503"		"Bhmt|12116"	"Cask|12361"	"C1galt1|94192"	"Cacna1b|12287"	"Ccbl2|229905"	"Cdc42se2|72729"	"Capg|12332"	"Cd99|673094"	"Cdca5|67849"	"Cenph|26886"	"Cox8c|75483"	"Ctr9|22083"	"Cmtm8|70031"	"Coprs|66423"
	"DENND2C|163259"	"MT1X|4501"	"MOK|5891"		"DCLK1"	"EIF3I"		"BNIP1"	"ATP5B"		"ARID2|196528"	"MORC4|79710"		"BLCAP|10904"	"BTN2A1|11120"	"C16orf59|80178"	"C9orf142|286257"	"CAMKK1|84254"	"CCBL1|883"	"CCDC94|55702"	"CD36|948"	"CCDC159|126075"	"CD74|972"	"CD53|963"	"CDH5|1003"	"C3orf14|57415"	"CAPN5|726"		"Akirin2"	"Asl"		"Bag4|67384"	"Gm4581|100043670"		"Bin3|57784"	"Casp3|12367"	"C1qbp|12261"	"Cacna1g|12291"	"Ccdc132|73288"	"Cdc45|12544"	"Capn10|23830"	"Cdc23|52563"	"Cdh16|12556"	"Cenpm|66570"	"Cplx1|12889"	"Ctsb|13030"	"Cmya5|76469"	"Cops2|12848"
	"DERA|51071"	"MT2A|4502"	"MORC4|79710"		"DDAH1"	"EIF3K"		"BNIP2"	"ATP5C1"		"ARID3B|10620"	"MPLKIP|136647"		"BLM|641"	"BTRC|8945"	"C16orf70|80262"	"C9orf16|79095"	"CAMKV|79012"	"CCBL2|56267"	"CCDC96|257236"	"CD46|4179"	"CCDC173|129881"	"CD93|22918"	"CD55|1604"	"CDK10|8558"	"C3orf17|25871"	"CAPN7|23473"		"Aknad1"	"Asna1"		"Baiap2l1|66898"	"Gm4604|100043718"		"Birc2|11797"	"Casp8ap2|26885"	"C230052I12Rik|101831"	"Cacna1h|58226"	"Ccdc137|67291"	"Cdc73|214498"	"Capn15|50817"	"Cdc25a|12530"	"Cdh1|12550"	"Cep68|216543"	"Cplx2|12890"	"Ctsz|64138"	"Cndp2|66054"	"Cops6|26893"
	"DFNB59|494513"	"MTFP1|51537"	"MPPED2|744"		"DDI2"	"EIF3L"		"BNIP3L"	"ATP5D"		"ARID4A|5926"	"MRPL13|28998"		"BLOC1S1|2647"	"BUB1|699"	"C16orf86|388284"	"C9orf91|203197"	"CAMTA1|23261"	"CCDC124|115098"	"CCDC9|26093"	"CD4|920"	"CCDC184|387856"	"CD99L2|83692"	"CD5L|922"	"CDK13|8621"	"C3|718"	"CAPNS1|826"		"Akr1b3"	"Asns"		"Baiap2|108100"	"Gm4705|100043876"		"Birc3|11796"	"Casp8|12370"	"C2cd2l|71764"	"Cacna2d3|12294"	"Ccdc142|243510"	"Cdca3|14793"	"Capza1|12340"	"Cdc25b|12531"	"Cdhr5|72040"	"Cep85|70012"	"Cpne3|70568"	"Cul3|26554"	"Cnih3|72978"	"Copz2|56358"
	"DGAT1|8694"	"MTHFD2|10797"	"MSX1|4487"		"DDR1"	"EIF4A1"		"BOD1"	"ATP5E"		"ARIH1|25820"	"MRPL14|64928"		"BLOC1S2|282991"	"BUB3|9184"	"C16orf89|146556"	"CA11|770"	"CAPN12|147968"	"CCDC132|55610"	"CCIN|881"	"CD59|966"	"CCDC24|149473"	"CDAN1|146059"	"CD82|3732"	"CDK17|5128"	"C4BPA|722"	"CAPRIN1|4076"		"Akr1cl"	"Aspa"		"Baiap3|545192"	"Gm4943|239760"		"Birc6|12211"	"Casp9|12371"	"C2|12263"	"Cacnb3|12297"	"Ccdc166|223648"	"Cdca7|66953"	"Capza2|12343"	"Cdc37|12539"	"Cdipt|52858"	"Cep89|72140"	"Cpne6|12891"	"Cul4a|99375"	"Cnppd1|69171"	"Coro1c|23790"
	"DHRS1|115817"	"MTL5|9633"	"MSX2|4488"		"DDX3Y"	"EIF4A2"		"BOD1L1"	"ATP5EP2"		"ARL13B|200894"	"MRPL15|29088"		"BLOC1S3|388552"	"BUD13|84811"	"C16orf91|283951"	"CA14|23632"	"CARD10|29775"	"CCDC14|64770"	"CCKBR|887"	"CD74|972"	"CCDC28A|25901"	"CDC25C|995"	"CD83|9308"	"CDK18|5129"	"C4BPB|725"	"CAPRIN2|65981"		"Akt1"	"Ass1"		"Banp|53325"	"Gm4963|243302"		"Blcap|53619"	"Cat|12359"	"C4b|12268"	"Cacng2|12300"	"Ccdc186|213993"	"Cdh2|12558"	"Carkd|69225"	"Cdc42ep4|56699"	"Cdk5rap1|66971"	"Cetn3|12626"	"Cpped1|223978"	"Cul7|66515"	"Cnr1|12801"	"Cotl1|72042"
	"DIO1|1733"	"MUC3B|57876"	"MTTP|4547"		"DEFA5"	"EIF4A3"		"BORA"	"ATP5F1"		"ARL14EP|120534"	"MRPL16|54948"		"BLOC1S4|55330"	"BVES|11149"	"C16orf93|90835"	"CAAP1|79886"	"CARKD|55739"	"CCDC22|28952"	"CCL20|6364"	"CD93|22918"	"CCDC51|79714"	"CDC37L1|55664"	"CD97|976"	"CDK2|1017"	"C4orf29|80167"	"CAPZA1|829"		"Akt1s1"	"Atad3a"		"Bap1|104416"	"Gm5445|432725"		"Blm|12144"	"Cbln1|12404"	"C77080|97130"	"Cacng3|54376"	"Ccdc28a|215814"	"Cdh3|12560"	"Casp6|12368"	"Cdc42se2|72729"	"Cdkl2|53886"	"Cfap20|14894"	"Cpsf4|54188"	"Cxadr|13052"	"Cntn2|21367"	"Cpd|12874"
	"DIO2|1734"	"MVD|4597"	"MUC15|143662"		"DEFA6"	"EIF4B"		"BPGM"	"ATP5G1"		"ARL1|400"	"MRPL17|63875"		"BLVRB|645"	"BZRAP1|9256"	"C17orf50|146853"	"CABLES2|81928"	"CARS|833"	"CCDC50|152137"	"CCL21|6366"	"CD99L2|83692"	"CCDC59|29080"	"CDC42BPB|9578"	"CD99|4267"	"CDK8|1024"	"C4orf46|201725"	"CAPZB|832"		"Akt2"	"Atf6b"		"Barx1|12022"	"Gm5451|432768"		"Bloc1s3|232946"	"Cbl|12402"	"Cad|69719"	"Cacng4|54377"	"Ccdc47|67163"	"Cdip1|66626"	"Casq1|12372"	"Cdc45|12544"	"Cdkn1a|12575"	"Cfl2|12632"	"Cptp|79554"	"Cxx1c|72865"	"Cntrob|216846"	"Cpeb1|12877"
	"DIO3|1735"	"MYBPC2|4606"	"MUC19|283463"		"DEFB1"	"EIF4EBP2"		"BRAP"	"ATP5G2"		"ARL2BP|23568"	"MRPL1|65008"		"BMI1|648"	"C11orf57|55216"	"C17orf51|339263"	"CACHD1|57685"	"CBLN1|869"	"CCDC82|79780"	"CCM2L|140706"	"CDAN1|146059"	"CCDC64|92558"	"CDC42EP1|11135"	"CD9|928"	"CDKN1C|1028"	"C4orf48|401115"	"CARS2|79587"		"Akt3"	"Atg13"		"Barx2|12023"	"Gm5453|432798"		"Bloc1s4|117197"	"Cbx1|12412"	"Caml|12328"	"Cacul1|78832"	"Ccdc6|76551"	"Cdk11b|12537"	"Catsper2|212670"	"Cdc7|12545"	"Cdkn2c|12580"	"Chchd3|66075"	"Cr1l|12946"	"Cxxc1|74322"	"Coa6|67892"	"Cpe|12876"
	"DIRAS3|9077"	"MYC|4609"	"MUM1L1|139221"		"DENND2A"	"EIF4EBP3"		"BRCA2"	"ATP5G3"		"ARL3|403"	"MRPL21|219927"		"BMPR1A|657"	"C11orf58|10944"	"C17orf53|78995"	"CACNA1G|8913"	"CBLN3|643866"	"CCDC8|83987"	"CCM2|83605"	"CDC14B|8555"	"CCDC6|8030"	"CDC42EP5|148170"	"CDC25B|994"	"CDKN2AIP|55602"	"C5orf27|202299"	"CASC10|399726"		"Aktip"	"Atg16l2"		"Batf2|74481"	"Gm5481|433003"		"Bloc1s5|17828"	"Cbx2|12416"	"Camp|12796"	"Cadm1|54725"	"Ccdc71|72454"	"Cdk12|69131"	"Cbfa2t2|12396"	"Cdca3|14793"	"Cdpf1|72355"	"Chchd5|66170"	"Crb3|224912"	"Cxxc5|67393"	"Coa7|69893"	"Cpox|12892"
	"DKK1|22943"	"MYH2|4620"	"MXRA5|25878"		"DEPTOR"	"EIF4G1"		"BRD2"	"ATP5H"		"ARL4A|10124"	"MRPL27|51264"		"BNIP2|663"	"C11orf84|144097"	"C17orf58|284018"	"CACNA2D1|781"	"CBX6|23466"	"CCDC92|80212"	"CCNA1|8900"	"CDC25C|995"	"CCDC84|338657"	"CDC42|998"	"CDC26|246184"	"CDON|50937"	"C6orf1|221491"	"CASC4|113201"		"Aldh18a1"	"Atg2a"		"Batf3|381319"	"Gm5528|433319"		"Blvra|109778"	"Cbx5|12419"	"Camta2|216874"	"Cadm3|94332"	"Ccdc92|215707"	"Cdk2|12566"	"Cbfa2t3|12398"	"Cdca7|66953"	"Cds2|110911"	"Chchd6|66098"	"Crcp|12909"	"Cyb5b|66427"	"Cog2|76332"	"Cpsf2|51786"
	"DLK1|8788"	"N4BP3|23138"	"MYL7|58498"		"DFNA5"	"EIF4G2"		"BRD8"	"ATP5I"		"ARL4C|10123"	"MRPL33|9553"		"BNIP3|664"	"C12orf57|113246"	"C17orf59|54785"	"CACNG4|27092"	"CCDC101|112869"	"CCDC93|54520"	"CCNC|892"	"CDC42BPB|9578"	"CCDC86|79080"	"CDC73|79577"	"CDC42BPG|55561"	"CELF1|10658"	"C6orf211|79624"	"CASKIN2|57513"		"Aldh1a2"	"Atg4b"		"Batf|53314"	"Gm5553|433874"		"Blzf1|66352"	"Cbx8|30951"	"Capg|12332"	"Cadm4|260299"	"Ccdc93|70829"	"Cdk4|12567"	"Cbr4|234309"	"Cdh16|12556"	"Cebpa|12606"	"Chd4|107932"	"Creb3l3|208677"	"Cyba|13057"	"Cog6|67542"	"Cpt1a|12894"
	"DLL1|28514"	"NACA2|342538"	"MYOF|26509"		"DFNB31"	"EIF4H"		"BRDT"	"ATP5J"		"ARL4D|379"	"MRPL34|64981"		"BOD1L2|284257"	"C12orf76|400073"	"C17orf62|79415"	"CACNG7|59284"	"CCDC107|203260"	"CCNB2|9133"	"CCND3|896"	"CDC42EP3|10602"	"CCDC88B|283234"	"CDCA7L|55536"	"CDC42EP2|10435"	"CELF2|10659"	"C6orf47|57827"	"CASP2|835"		"Aldh6a1"	"Atg4c"		"Baz1b|22385"	"Gm5621|434434"		"Bmp10|12154"	"Cby1|73739"	"Capn15|50817"	"Camk1d|227541"	"Ccm2|216527"	"Cdkn1c|12577"	"Cbs|12411"	"Cdh2|12558"	"Cecr5|214932"	"Cherp|27967"	"Creb3|12913"	"Cyfip2|76884"	"Coil|12812"	"Cpt2|12896"
	"DLX1|1745"	"NAGS|162417"	"NAALAD2|10003"		"DGKD"	"EIF5"		"BRINP1"	"ATP5J2"		"ARL5C|390790"	"MRPL40|64976"		"BOLA1|51027"	"C14orf1|11161"	"C17orf96|100170841"	"CACUL1|143384"	"CCDC109B|55013"	"CCND2|894"	"CCNDBP1|23582"	"CDC42EP4|23580"	"CCDC94|55702"	"CDCA7|83879"	"CDCA2|157313"	"CELSR2|1952"	"C7orf31|136895"	"CBFA2T2|9139"		"Aldh7a1"	"Atg4d"		"Baz2a|116848"	"Gm5792|544944"		"Bnip3|12176"	"Ccar2|219158"	"Capza1|12340"	"Camk1g|215303"	"Ccnb1ip1|239083"	"Cdkn2aipnl|52626"	"Cbwd1|226043"	"Cdh3|12560"	"Cecr6|94047"	"Chml|12663"	"Creld1|171508"	"Cyhr1|54151"	"Col25a1|77018"	"Crabp2|12904"
	"DLX2|1746"	"NANOG|79923"	"NCKAP5|344148"		"DHCR7"	"EIF5A"		"BRIX1"	"ATP5L"		"ARL9|132946"	"MRPL41|64975"		"BOLA2|552900"	"C14orf23|387978"	"C17orf97|400566"	"CADM1|23705"	"CCDC127|133957"	"CCNG2|901"	"CCNE1|898"	"CDC42EP5|148170"	"CCDC96|257236"	"CDH2|1000"	"CDCA3|83461"	"CENPB|1059"	"C7orf43|55262"	"CBR1|873"		"Aldh9a1"	"Atg7"		"Baz2b|407823"	"Gm5806|545124"		"Bok|51800"	"Ccdc117|104479"	"Capza2|12343"	"Camk2b|12323"	"Ccndbp1|17151"	"Cdkn2d|12581"	"Cbx3|12417"	"Cdip1|66626"	"Cela1|109901"	"Chmp2a|68953"	"Crhr1|12921"	"Cyp2d22|56448"	"Commd1|17846"	"Crat|12908"
	"DLX5|1749"	"NAP1L2|4674"	"ND2|4536"		"DHRS11"	"EIF6"		"BROX"	"ATP5O"		"ARMC10|83787"	"MRPL42|28977"		"BOLA3|388962"	"C14orf37|145407"	"C17orf99|100141515"	"CADM3|57863"	"CCDC12|151903"	"CCNI|10983"	"CCNF|899"	"CDC42|998"	"CCDC9|26093"	"CDH5|1003"	"CDCA4|55038"	"CENPF|1063"	"C8orf82|414919"	"CBX2|84733"		"Alg10b"	"Atg9a"		"Bbox1|170442"	"Gm5848|545531"		"Brat1|231841"	"Ccdc120|54648"	"Card10|105844"	"Camk2g|12325"	"Ccnh|66671"	"Cdo1|12583"	"Ccbl2|229905"	"Cdk11b|12537"	"Celsr3|107934"	"Chmp3|66700"	"Crlf1|12931"	"Cyp39a1|56050"	"Commd2|52245"	"Creb1|12912"
	"DLX6|1750"	"NAP1L3|4675"	"ND4|4538"		"DHRS7B"	"EMC10"		"BRPF1"	"ATP5SL"		"ARMC1|55156"	"MRPL46|26589"		"BRAP|8315"	"C14orf93|60686"	"C18orf21|83608"	"CADM4|199731"	"CCDC134|79879"	"CCNL1|57018"	"CCNH|902"	"CDC73|79577"	"CCIN|881"	"CDHR2|54825"	"CDCA5|113130"	"CENPJ|55835"	"C9orf156|51531"	"CBX5|23468"		"Alg12"	"Atic"		"Bbs2|67378"	"Gm5908|546052"		"Brca2|12190"	"Ccdc12|72654"	"Carkd|69225"	"Camk4|12326"	"Ccrn4l|12457"	"Cdon|57810"	"Ccdc132|73288"	"Cdk12|69131"	"Cenpf|108000"	"Chpf2|100910"	"Crlf2|57914"	"Cyp51|13121"	"Commd7|99311"	"Creb3l2|208647"
	"DMD|1756"	"NDUFAF7|55471"	"ND6|4541"		"DHX32"	"EMC3"		"BRWD1"	"ATP6AP1"		"ARMC2|84071"	"MRPL48|51642"		"BRD9|65980"	"C15orf41|84529"	"C19orf10|56005"	"CAD|790"	"CCDC137|339230"	"CCNL2|81669"	"CCNK|8812"	"CDCA7L|55536"	"CCKBR|887"	"CDIP1|29965"	"CDH15|1013"	"CENPQ|55166"	"C9orf3|84909"	"CBY1|25776"		"Alg13"	"Atn1"		"Bcar1|12927"	"Gm5963|546663"		"Brd1|223770"	"Ccdc134|76457"	"Caskin2|140721"	"Camkv|235604"	"Ccsap|73420"	"Cdr2l|237988"	"Ccdc137|67291"	"Cdk2|12566"	"Cenpq|83815"	"Chpf|74241"	"Cryzl1|66609"	"Cyr61|16007"	"Comp|12845"	"Cript|56724"
	"DMRT3|58524"	"NECAB1|64168"	"NETO2|81831"		"DIO2"	"EMC4"		"BRWD1-IT2"	"ATP6AP2"		"ARMC8|25852"	"MRPL49|740"		"BRDT|676"	"C15orf65|145788"	"C19orf24|55009"	"CALR|811"	"CCDC159|126075"	"CCNT2|905"	"CCNYL1|151195"	"CDCA7|83879"	"CCL21|6366"	"CDK10|8558"	"CDH1|999"	"CENPT|80152"	"C9orf40|55071"	"CC2D1A|54862"		"Alkbh2"	"Atox1"		"Bcar3|29815"	"Gm6109|619883"		"Bri3|55950"	"Ccdc34|68201"	"Casp2|12366"	"Camsap1|227634"	"Cct6b|12467"	"Cdr2|12585"	"Ccdc142|243510"	"Cdk4|12567"	"Cenpv|73139"	"Chst12|59031"	"Cryz|12972"	"Cyth2|19158"	"Cops7b|26895"	"Crkl|12929"
	"DMRTA2|63950"	"NETO1|81832"	"NEUROD1|4760"		"DIO3"	"EMC7"		"BSG"	"ATP6V0A1"		"ARMC9|80210"	"MRPL51|51258"		"BRE|9577"	"C16orf13|84326"	"C19orf25|148223"	"CALU|813"	"CCDC173|129881"	"CCNY|219771"	"CCRN4L|25819"	"CDH24|64403"	"CCM2L|140706"	"CDK13|8621"	"CDH22|64405"	"CENPV|201161"	"C9orf64|84267"	"CC2D1B|200014"		"Alkbh4"	"Atp10d"		"Bckdhb|12040"	"Gm6139|620248"		"Brpf1|78783"	"Ccdc43|52715"	"Casp6|12368"	"Cand1|71902"	"Cd2ap|12488"	"Cebpz|12607"	"Ccdc166|223648"	"Cdkn1c|12577"	"Cep152|99100"	"Chtf18|214901"	"Cspg5|29873"	"D17Wsu104e|28106"	"Cops8|108679"	"Crk|12928"
	"DNAH9|1770"	"NFE2L3|9603"	"NID2|22795"		"DIO3OS"	"EMD"		"BTAF1"	"ATP6V0A2"		"ARNT2|9915"	"MRPL54|116541"		"BRF2|55290"	"C16orf45|89927"	"C19orf47|126526"	"CAMK2N1|55450"	"CCDC184|387856"	"CCSAP|126731"	"CCZ1|51622"	"CDH2|1000"	"CCM2|83605"	"CDK17|5128"	"CDHR2|54825"	"CEP104|9731"	"C9orf78|51759"	"CCAR1|55749"		"Alkbh5"	"Atp12a"		"Bcl2l10|12049"	"Gm6177|620750"		"Bscl2|14705"	"Ccdc50|67501"	"Casp8ap2|26885"	"Cant1|76025"	"Cd74|16149"	"Celf1|13046"	"Ccdc186|213993"	"Cdkn2aipnl|52626"	"Cep19|66994"	"Chtf8|214987"	"Cstf3|228410"	"D930015E06Rik|229473"	"Coq3|230027"	"Crocc|230872"
	"DNAJB9|4189"	"NLE1|54475"	"NLGN4Y|22829"		"DIRAS1"	"ENO1"		"BTBD10"	"ATP6V0A4"		"ARNTL|406"	"MRPL57|78988"		"BRI3BP|140707"	"C16orf52|730094"	"C19orf54|284325"	"CAMKK2|10645"	"CCDC24|149473"	"CCSER2|54462"	"CD2AP|23607"	"CDH5|1003"	"CCNA1|8900"	"CDK18|5129"	"CDIPT|10423"	"CEP120|153241"	"C9orf85|138241"	"CCAR2|57805"		"Alms1"	"Atp13a1"		"Bcl2l11|12125"	"Gm6238|621542"		"Bsdc1|100383"	"Ccdc80|67896"	"Casq1|12372"	"Canx|12330"	"Cd82|12521"	"Cenpc1|12617"	"Ccdc23|69216"	"Cdkn2d|12581"	"Cep57l1|103268"	"Chtop|66511"	"Ctbp2|13017"	"Dact1|59036"	"Coq4|227683"	"Cry2|12953"
	"DNAJC15|29103"	"NLGN4X|57502"	"NME5|8382"		"DKK1"	"ENSA"		"BTBD11"	"ATP6V0B"		"ARR3|407"	"MRPS15|64960"		"BRI3|25798"	"C16orf58|64755"	"C19orf57|79173"	"CAMKV|79012"	"CCDC28A|25901"	"CD276|80381"	"CD320|51293"	"CDIP1|29965"	"CCND3|896"	"CDK2AP2|10263"	"CDK20|23552"	"CEP162|22832"	"CA12|771"	"CCBE1|147372"		"Alox12"	"Atp1a1"		"Bcl2l13|94044"	"Gm6314|622335"		"Bsn|12217"	"Ccdc84|382073"	"Catsper2|212670"	"Cap1|12331"	"Cd97|26364"	"Cenph|26886"	"Ccdc28a|215814"	"Cdo1|12583"	"Cept1|99712"	"Cirbp|12696"	"Ctdp1|67655"	"Dapk1|69635"	"Coq6|217707"	"Cryl1|68631"
	"DNAJC22|79962"	"NME4|4833"	"NNAT|4826"		"DLG5"	"EPN1"		"BTBD18"	"ATP6V0C"		"ARRB2|409"	"MRPS17|51373"		"BRINP2|57795"	"C16orf62|57020"	"C19orf60|55049"	"CAMSAP1|157922"	"CCDC47|57003"	"CD34|947"	"CD3EAP|10849"	"CDK10|8558"	"CCNDBP1|23582"	"CDK2|1017"	"CDK2AP1|8099"	"CEP170|9859"	"CA2|760"	"CCBL1|883"		"Aloxe3"	"Atp1b1"		"Bcl2l1|12048"	"Gm6404|623174"		"Bspry|192120"	"Ccdc86|108673"	"Cbfa2t2|12396"	"Capn5|12337"	"Cd9|12527"	"Cenpm|66570"	"Ccdc47|67163"	"Cdon|57810"	"Cers5|71949"	"Cirh1a|21771"	"Ctgf|14219"	"Dazl|13164"	"Coq7|12850"	"Csad|246277"
	"DNALI1|7802"	"NMRK2|27231"	"NOG|9241"		"DLK1"	"ERGIC3"		"BTBD2"	"ATP6V0D2"		"ARSD|414"	"MRPS18A|55168"		"BRIX1|55299"	"C16orf87|388272"	"C19orf66|55337"	"CAMSAP2|23271"	"CCDC51|79714"	"CD36|948"	"CD53|963"	"CDK13|8621"	"CCNE1|898"	"CDK8|1024"	"CDK5R2|8941"	"CEP350|9857"	"CA9|768"	"CCBL2|56267"		"Alyref"	"Atp1b3"		"Bcl2|12043"	"Gm6415|623286"		"Btbd10|68815"	"Ccdc88c|68339"	"Cbfb|12400"	"Capn7|12339"	"Cdc123|98828"	"Cep68|216543"	"Ccdc6|76551"	"Cdr2l|237988"	"Cfi|12630"	"Cited1|12705"	"Cth|107869"	"Dbn1|56320"	"Coq9|67914"	"Csk|12988"
	"DNASE1L1|1774"	"NPM3|10360"	"NPNT|255743"		"DMKN"	"ERH"		"BTG4"	"ATP6V0E1"		"ART1|417"	"MRPS2|51116"		"BRMS1L|84312"	"C17orf70|80233"	"C19orf68|374920"	"CAMSAP3|57662"	"CCDC59|29080"	"CD46|4179"	"CD55|1604"	"CDK17|5128"	"CCNF|899"	"CDKN1C|1028"	"CDK5RAP1|51654"	"CEP68|23177"	"CAB39L|81617"	"CCDC115|84317"		"Ambra1"	"Atp5a1"		"Bcl7c|12055"	"Gm6570|625281"		"Btf3l4|70533"	"Ccdc91|67015"	"Cbr4|234309"	"Caprin2|232560"	"Cdc42bpa|226751"	"Cep85|70012"	"Ccdc71|72454"	"Cdr2|12585"	"Cggbp1|106143"	"Cited2|17684"	"Ctsc|13032"	"Dbnl|13169"	"Cort|12854"	"Csnk1e|27373"
	"DNER|92737"	"NPTX1|4884"	"NPY|4852"		"DMTN"	"ERP29"		"BTK"	"ATP6V1A"		"ART5|116969"	"MRPS36|92259"		"BRMS1|25855"	"C17orf75|64149"	"C19orf70|125988"	"CAND1|55832"	"CCDC64|92558"	"CD59|966"	"CD5L|922"	"CDK18|5129"	"CCNH|902"	"CDKN2AIP|55602"	"CDK7|1022"	"CEP70|80321"	"CABLES1|91768"	"CCDC120|90060"		"Amd1"	"Atp5b"		"Bcl9|77578"	"Gm6747|627352"		"Btg1|12226"	"Ccdc97|52132"	"Cbs|12411"	"Capzb|12345"	"Cdc42ep5|58804"	"Cep89|72140"	"Ccdc92|215707"	"Cebpz|12607"	"Chchd10|103172"	"Cit|12704"	"Cubn|65969"	"Dcaf12|68970"	"Cox17|12856"	"Csnk1g2|103236"
	"DOCK8|81704"	"NPW|283869"	"NR2F1|7025"		"DNAJA4"	"ERVK3-1"		"BTLA"	"ATP6V1B1"		"ARTN|9048"	"MRPS7|51081"		"BRPF1|7862"	"C17orf85|55421"	"C1D|10438"	"CANX|821"	"CCDC6|8030"	"CD74|972"	"CD82|3732"	"CDK2|1017"	"CCNK|8812"	"CENPBD1|92806"	"CDKN1A|1026"	"CEP95|90799"	"CABYR|26256"	"CCDC121|79635"		"Amer1"	"Atp5c1"		"Bdh1|71911"	"Gm6750|627375"		"Btk|12229"	"Ccnc|51813"	"Cbwd1|226043"	"Car11|12348"	"Cdc6|23834"	"Cetn3|12626"	"Ccdc93|70829"	"Celf1|13046"	"Chchd4|72170"	"Ckap4|216197"	"Cutc|66388"	"Dcaf15|212123"	"Cox18|231430"	"Csrp1|13007"
	"DOK6|220164"	"NRIP3|56675"	"NR2F2|7026"		"DNAJC15"	"ETF1"		"BTNL3"	"ATP6V1C1"		"ARV1|64801"	"MSMO1|6307"		"BRSK1|84446"	"C18orf25|147339"	"C1QTNF1|114897"	"CAP2|10486"	"CCDC84|338657"	"CD93|22918"	"CD83|9308"	"CDK8|1024"	"CCZ1|51622"	"CENPB|1059"	"CDKN2C|1031"	"CEP97|79598"	"CACNA1B|774"	"CCDC124|115098"		"Amfr"	"Atp5d"		"Bdkrb1|12061"	"Gm6901|628648"		"Bves|23828"	"Ccnd1|12443"	"Cbx3|12417"	"Carhsp1|52502"	"Cdca5|67849"	"Cfap20|14894"	"Ccm2|216527"	"Celf4|108013"	"Chd1l|68058"	"Ckap5|75786"	"Cwf19l1|72502"	"Dcaf5|320808"	"Cox19|68033"	"Cst3|13010"
	"DPP4|1803"	"NRK|203447"	"NR4A2|4929"		"DNAJC17"	"ETFA"		"BTRC"	"ATP6V1C2"		"ARX|170302"	"MTFP1|51537"		"BSPRY|54836"	"C19orf26|255057"	"C1orf122|127687"	"CAPN10|11132"	"CCDC86|79080"	"CD99L2|83692"	"CD97|976"	"CDKN1C|1028"	"CD3EAP|10849"	"CENPF|1063"	"CDR2L|30850"	"CERK|64781"	"CACNG3|10368"	"CCDC132|55610"		"Ammecr1"	"Atp5e"		"Bdnf|12064"	"Gm6988|629595"		"Bysl|53414"	"Ccnd3|12445"	"Ccbl2|229905"	"Carm1|59035"	"Cdh16|12556"	"Cfl2|12632"	"Ccnb1ip1|239083"	"Celsr1|12614"	"Chd8|67772"	"Clasp2|76499"	"Cyb5r1|72017"	"Dcaf8|98193"	"Cox6a2|12862"	"Cstf1|67337"
	"DPY19L4|286148"	"NRROS|375387"	"NRBP2|340371"		"DNASE1L1"	"EWSR1"		"BUB1"	"ATP6V1F"		"AR|367"	"MTHFD2|10797"		"BTAF1|9044"	"C19orf43|79002"	"C1orf123|54987"	"CAPN1|823"	"CCDC88B|283234"	"CDC14B|8555"	"CD99|4267"	"CDKN2AIP|55602"	"CD55|1604"	"CENPI|2491"	"CDR2|1039"	"CERS6|253782"	"CACYBP|27101"	"CCDC136|64753"		"Ammecr1l"	"Atp5f1"		"Becn1|56208"	"Gm7429|664969"		"C1qbp|12261"	"Ccne1|12447"	"Ccdc132|73288"	"Cars|27267"	"Cdh1|12550"	"Cgnl1|68178"	"Ccndbp1|17151"	"Celsr2|53883"	"Chdh|218865"	"Clcc1|229725"	"Cyb5r4|266690"	"Dcakd|68087"	"Cox6c|12864"	"Ctc1|68964"
	"DPYS|1807"	"NSUN7|79730"	"NRCAM|4897"		"DNASE1L3"	"EXOC7"		"BUD13"	"ATP6V1G1"		"ASAH1|427"	"MTX1|4580"		"BTBD10|84280"	"C19orf44|84167"	"C1orf131|128061"	"CAPN7|23473"	"CCDC94|55702"	"CDC27|996"	"CD9|928"	"CDON|50937"	"CD82|3732"	"CENPJ|55835"	"CDS1|1040"	"CFDP1|10428"	"CAMK2A|815"	"CCDC14|64770"		"Amn1"	"Atp5g1"		"Bet1|12068"	"Gm7931|100503799"		"C1ql3|227580"	"Ccnf|12449"	"Ccdc137|67291"	"Casc3|192160"	"Cdhr5|72040"	"Chchd3|66075"	"Ccng1|12450"	"Cenpc1|12617"	"Chga|12652"	"Clcn4-2|12727"	"Cycs|13063"	"Dcbld2|73379"	"Cox8c|75483"	"Ctdnep1|67181"
	"DRAM2|128338"	"NT5DC1|221294"	"NRN1|51299"		"DNM3OS"	"FAM120A"		"BUD31"	"ATP6V1H"		"ASAH2B|653308"	"MX1|4599"		"BTBD19|149478"	"C19orf48|84798"	"C1orf162|128346"	"CAPNS1|826"	"CCDC96|257236"	"CDC42BPB|9578"	"CDC25B|994"	"CELF1|10658"	"CD83|9308"	"CENPQ|55166"	"CDT1|81620"	"CFL1|1072"	"CAMK2B|816"	"CCDC167|154467"		"Ampd3"	"Atp5g2"		"Bicc1|83675"	"Gm8069|666377"		"C230052I12Rik|101831"	"Ccng2|12452"	"Ccdc142|243510"	"Cask|12361"	"Cdipt|52858"	"Chchd5|66170"	"Ccnh|66671"	"Cenph|26886"	"Chic1|12212"	"Clcn6|26372"	"Cyfip1|20430"	"Dck|13178"	"Cpeb2|231207"	"Ctdsp1|227292"
	"DRAXIN|374946"	"NT5M|56953"	"NRP1|8829"		"DNMBP"	"FAM127A"		"BZW1"	"ATP7B"		"ASAP1|50807"	"MYC|4609"		"BTBD1|53339"	"C1GALT1C1|29071"	"C1orf213|148898"	"CAPRIN1|4076"	"CCDC9|26093"	"CDC42EP1|11135"	"CDC26|246184"	"CELF2|10659"	"CD97|976"	"CENPT|80152"	"CDYL2|124359"	"CGGBP1|8545"	"CAMK2N2|94032"	"CCDC22|28952"		"Amz2"	"Atp5g3"		"Bicd2|76895"	"Gm8210|666642"		"C2cd2l|71764"	"Ccni|12453"	"Ccdc28a|215814"	"Casp3|12367"	"Cdk2ap1|13445"	"Chchd6|66098"	"Ccrn4l|12457"	"Cenpm|66570"	"Chic2|74277"	"Clcn7|26373"	"Cyp21a1|13079"	"Dcp1a|75901"	"Cplx1|12889"	"Ctdsp2|52468"
	"DSPP|1834"	"NUDCD1|84955"	"NRXN3|9369"		"DOK4"	"FAM192A"		"C10orf11"	"ATPAF1"		"ASAP2|8853"	"MYH9|4627"		"BTBD6|90135"	"C1GALT1|56913"	"C1orf216|127703"	"CAPRIN2|65981"	"CCIN|881"	"CDC42EP3|10602"	"CDC42BPG|55561"	"CELSR2|1952"	"CD99|4267"	"CENPV|201161"	"CDYL|9425"	"CGNL1|84952"	"CAMKK1|84254"	"CCDC23|374969"		"Anapc1"	"Atp5h"		"Bin3|57784"	"Gm8213|666648"		"C2|12263"	"Ccnl2|56036"	"Ccdc47|67163"	"Casp9|12371"	"Cdk5rap1|66971"	"Chd4|107932"	"Ccsap|73420"	"Cep68|216543"	"Chid1|68038"	"Cldn5|12741"	"Cyp2a12|13085"	"Dcps|69305"	"Cplx2|12890"	"Ctnnb1|12387"
	"DSP|1832"	"OGDHL|55753"	"NTF3|4908"		"DPEP1"	"FAM32A"		"C10orf12"	"ATPAF2"		"ASAP3|55616"	"NAA10|8260"		"BTD|686"	"C1orf112|55732"	"C1orf233|643988"	"CAPZA1|829"	"CCKBR|887"	"CDC42EP5|148170"	"CDC42EP2|10435"	"CENPBD1|92806"	"CD9|928"	"CEP104|9731"	"CEACAM19|56971"	"CHCHD3|54927"	"CAMKV|79012"	"CCDC3|83643"		"Anapc15"	"Atp5j"		"Birc3|11796"	"Gm8290|666790"		"C4b|12268"	"Ccnt1|12455"	"Ccdc6|76551"	"Cav1|12389"	"Cdk8|264064"	"Chd7|320790"	"Cct6b|12467"	"Cep85|70012"	"Chka|12660"	"Clic1|114584"	"Cyp2b13|13089"	"Dctn4|67665"	"Cpne3|70568"	"Ctnnbip1|67087"
	"DUSP4|1846"	"ONECUT1|3175"	"NTN4|59277"		"DPP4"	"FAM50A"		"C10orf120"	"ATRAID"		"ASB10|136371"	"NAA38|84316"		"BTN3A1|11119"	"C1orf159|54991"	"C1orf35|79169"	"CAPZB|832"	"CCL20|6364"	"CDC42|998"	"CDC7|8317"	"CENPB|1059"	"CDC25B|994"	"CEP170|9859"	"CEBPB|1051"	"CHD1L|9557"	"CAMTA1|23261"	"CCDC50|152137"		"Anapc16"	"Atp5j2"		"Birc5|11799"	"Gm8430|667035"		"C77080|97130"	"Ccnt2|72949"	"Ccdc71|72454"	"Cbfa2t3|12398"	"Cdkl2|53886"	"Chml|12663"	"Cd74|16149"	"Cep89|72140"	"Chpt1|212862"	"Clip1|56430"	"Cyp2c29|13095"	"Dctn5|59288"	"Cpne6|12891"	"Ctps2|55936"
	"DUSP9|1852"	"OPTN|10133"	"OCA2|4948"		"DPY19L1"	"FAM96B"		"C10orf2"	"ATRIP"		"ASB12|142689"	"NANOG|79923"		"BTNL9|153579"	"C1orf198|84886"	"C1orf50|79078"	"CARHSP1|23589"	"CCL21|6366"	"CDC73|79577"	"CDCA2|157313"	"CENPF|1063"	"CDC26|246184"	"CEP350|9857"	"CEBPG|1054"	"CHD2|1106"	"CAPN12|147968"	"CCDC61|729440"		"Angel1"	"Atp5k"		"Blcap|53619"	"Gm8618|667414"		"C78339|97863"	"Cct8|12469"	"Ccdc77|67200"	"Cbln1|12404"	"Cdkn1a|12575"	"Chmp2a|68953"	"Cd82|12521"	"Cetn3|12626"	"Chrna4|11438"	"Clip2|269713"	"Cyp2c68|433247"	"Dctpp1|66422"	"Cpped1|223978"	"Ctr9|22083"
	"DYNC1I1|1780"	"OR52A1|23538"	"ODC1|4953"		"DPY19L2"	"FARSA"		"C10orf82"	"ATRN"		"ASB16|92591"	"NDUFA3|4696"		"BYSL|705"	"C1orf21|81563"	"C1orf54|79630"	"CARM1|10498"	"CCM2L|140706"	"CDCA7L|55536"	"CDCA3|83461"	"CENPJ|55835"	"CDC42BPG|55561"	"CEP70|80321"	"CECR5|27440"	"CHD3|1107"	"CARKD|55739"	"CCDC71|64925"		"Angel2"	"Atp5l"		"Blmh|104184"	"Gm8841|667846"		"Cables1|63955"	"Cd164|53599"	"Ccdc93|70829"	"Cbl|12402"	"Cdkn2c|12580"	"Chmp3|66700"	"Cd97|26364"	"Cfap20|14894"	"Cidea|12683"	"Cmtm3|68119"	"Cyp2s1|74134"	"Dcun1d1|114893"	"Cpsf4|54188"	"Ctsb|13030"
	"DYNC2LI1|51626"	"OTUD6B|51633"	"OLFM3|118427"		"DSG2"	"FASTK"		"C11orf16"	"ATXN10"		"ASB2|51676"	"NDUFA4|4697"		"C10orf10|11067"	"C1orf43|25912"	"C1orf61|10485"	"CASC10|399726"	"CCM2|83605"	"CDH2|1000"	"CDCA4|55038"	"CENPQ|55166"	"CDC42EP2|10435"	"CEP95|90799"	"CELF3|11189"	"CHD7|55636"	"CARS|833"	"CCDC82|79780"		"Angptl2"	"Atp5o"		"Blm|12144"	"Gm8842|667847"		"Cacna1b|12287"	"Cd200|17470"	"Ccm2|216527"	"Cbx1|12412"	"Cdpf1|72355"	"Chm|12662"	"Cd9|12527"	"Cfl2|12632"	"Cideb|12684"	"Cnih2|12794"	"Cyp3a11|13112"	"Dcun1d5|76863"	"Cptp|79554"	"Ctsz|64138"
	"DYNLRB2|83657"	"OXCT2|64064"	"OTOGL|283310"		"DSP"	"FAU"		"C11orf31"	"ATXN7L3"		"ASB6|140459"	"NDUFA9|4704"		"C10orf25|220979"	"C1orf56|54964"	"C1orf74|148304"	"CASC4|113201"	"CCNA1|8900"	"CDH3|1001"	"CDCA5|113130"	"CENPT|80152"	"CDC7|8317"	"CERK|64781"	"CEND1|51286"	"CHD8|57680"	"CASQ2|845"	"CCDC85A|114800"		"Ankib1"	"Atp5s"		"Bloc1s4|117197"	"Gm9234|668548"		"Cacna1e|12290"	"Cd248|70445"	"Ccna2|12428"	"Cbx2|12416"	"Cds2|110911"	"Chp1|56398"	"Cdc123|98828"	"Cgnl1|68178"	"Cir1|66935"	"Cnot3|232791"	"Cyp4f13|170716"	"Ddah2|51793"	"Cr1l|12946"	"Cul3|26554"
	"DYNLT3|6990"	"P2RX5|5026"	"PAG1|55824"		"DTD1"	"FBL"		"C11orf40"	"AUH"		"ASB8|140461"	"NDUFB10|4716"		"C10orf2|56652"	"C1orf85|112770"	"C1orf95|375057"	"CASC5|57082"	"CCNC|892"	"CDH5|1003"	"CDH15|1013"	"CEP104|9731"	"CDCA2|157313"	"CERS4|79603"	"CENPA|1058"	"CHIC2|26511"	"CBLN1|869"	"CCDC8|83987"		"Ankle2"	"Atp6ap1"		"Blzf1|66352"	"Gm9385|668829"		"Cacng2|12300"	"Cd2bp2|70233"	"Ccnb1ip1|239083"	"Cbx5|12419"	"Cebpa|12606"	"Chpf2|100910"	"Cdc42bpa|226751"	"Chchd3|66075"	"Cish|12700"	"Cnot6l|231464"	"Cystm1|66060"	"Ddhd1|114874"	"Crb3|224912"	"Cul4a|99375"
	"EBF1|1879"	"P2RY1|5028"	"PAMR1|25891"		"DTX1"	"FBRS"		"C11orf48"	"AUP1"		"ASCC2|84164"	"NDUFB11|54539"		"C10orf35|219738"	"C20orf27|54976"	"C20orf24|55969"	"CASKIN2|57513"	"CCND3|896"	"CDIP1|29965"	"CDH1|999"	"CEP120|153241"	"CDCA3|83461"	"CERS6|253782"	"CENPE|1062"	"CHKA|1119"	"CBLN2|147381"	"CCDC92|80212"		"Ankra2"	"Atp6ap2"		"Bmi1|12151"	"Gm9525|671242"		"Calb2|12308"	"Cd59a|12509"	"Ccnb1|268697"	"Cbx6|494448"	"Cebpg|12611"	"Chst12|59031"	"Cdc42ep5|58804"	"Chchd6|66098"	"Ckap2|80986"	"Cnot6|104625"	"D230025D16Rik|234678"	"Ddr1|12305"	"Crcp|12909"	"Cul7|66515"
	"EBF2|64641"	"PAIP2B|400961"	"PAPPA|5069"		"DTX4"	"FBXL5"		"C11orf65"	"AURKAIP1"		"ASCC3|10973"	"NDUFS5|4725"		"C10orf54|64115"	"C20orf96|140680"	"C21orf2|755"	"CASP2|835"	"CCNDBP1|23582"	"CDK10|8558"	"CDH22|64405"	"CEP162|22832"	"CDCA4|55038"	"CFDP1|10428"	"CENPM|79019"	"CHMP1B|57132"	"CBX6|23466"	"CCDC93|54520"		"Ankrd12"	"Atp6v0a4"		"Bmp15|12155"	"Gnb2l1|14694"		"Camkk1|55984"	"Cd81|12520"	"Ccnb2|12442"	"Cbx8|30951"	"Cebpzos|68554"	"Chtf18|214901"	"Cdc6|23834"	"Chd4|107932"	"Ckb|12709"	"Cnot7|18983"	"Dad1|13135"	"Ddx24|27225"	"Creb3l3|208677"	"Cux2|13048"
	"EBF3|253738"	"PALM3|342979"	"PARM1|25849"		"DUOX1"	"FBXO7"		"C11orf71"	"AURKB"		"ASF1A|25842"	"NDUFS6|4726"		"C10orf62|414157"	"C21orf33|8209"	"C21orf59|56683"	"CASP3|836"	"CCNE1|898"	"CDK13|8621"	"CDHR2|54825"	"CEP170|9859"	"CDCA5|113130"	"CFL1|1072"	"CENPN|55839"	"CHMP2A|27243"	"CCDC101|112869"	"CCNB2|9133"		"Ankrd13a"	"Atp6v0b"		"Bmp2k|140780"	"Gnl3|30877"		"Caml|12328"	"Cd99l2|171486"	"Ccnd3|12445"	"Cby1|73739"	"Cecr5|214932"	"Chtf8|214987"	"Cdca5|67849"	"Cherp|27967"	"Ckm|12715"	"Cnot8|69125"	"Dap3|65111"	"Ddx26b|236790"	"Creb3|12913"	"Cxadr|13052"
	"EBF4|57593"	"PAPSS2|9060"	"PAX3|5077"		"DUSP14"	"FBXW5"		"C11orf74"	"AXIN2"		"ASF1B|55723"	"NDUFV2|4729"		"C10orf82|143379"	"C21orf58|54058"	"C21orf91|54149"	"CASZ1|54897"	"CCNF|899"	"CDK16|5127"	"CDIPT|10423"	"CEP192|55125"	"CDH15|1013"	"CFL2|1073"	"CEP170B|283638"	"CHMP4B|128866"	"CCDC107|203260"	"CCND2|894"		"Ankrd13c"	"Atp6v0c"		"Bmp6|12161"	"Gnpda1|26384"		"Camp|12796"	"Cd99|673094"	"Ccne1|12447"	"Ccar2|219158"	"Cecr6|94047"	"Chtop|66511"	"Cdh1|12550"	"Chml|12663"	"Clcn3|12725"	"Cnpy2|56530"	"Dbndd2|52840"	"Ddx27|228889"	"Crhr1|12921"	"Cxx1c|72865"
	"ECM1|1893"	"PAQR5|54852"	"PAX6|5080"		"DUSP16"	"FDFT1"		"C11orf83"	"B3GALT6"		"ASGR1|432"	"NELFB|25920"		"C11orf24|53838"	"C2CD3|26005"	"C22orf29|79680"	"CBFA2T2|9139"	"CCNH|902"	"CDK17|5128"	"CDK20|23552"	"CEP350|9857"	"CDH22|64405"	"CGNL1|84952"	"CEP76|79959"	"CHST3|9469"	"CCDC109B|55013"	"CCNG2|901"		"Ankrd17"	"Atp6v0d1"		"Bms1|213895"	"Gpatch4|66614"		"Camta2|216874"	"Cdc23|52563"	"Ccnf|12449"	"Ccdc117|104479"	"Cela1|109901"	"Cipc|217732"	"Cdhr5|72040"	"Chmp2a|68953"	"Clcn5|12728"	"Cnpy3|72029"	"Dbr1|83703"	"Ddx39b|53817"	"Crlf1|12931"	"Cxxc1|74322"
	"EDEM3|80267"	"PARP12|64761"	"PAX7|5081"		"DUSP2"	"FIBP"		"C11orf84"	"B3GAT3"		"ASH2L|9070"	"NELFE|7936"		"C11orf48|79081"	"C2CD5|9847"	"C2CD2|25966"	"CBLN1|869"	"CCNK|8812"	"CDK18|5129"	"CDK2AP1|8099"	"CEP68|23177"	"CDH3|1001"	"CHCHD3|54927"	"CERS1|10715"	"CIAO1|9391"	"CCDC127|133957"	"CCNI|10983"		"Ankrd26"	"Atp6v0e"		"Bnc1|12173"	"Gpd2|14571"		"Capg|12332"	"Cdc25a|12530"	"Ccng1|12450"	"Ccdc120|54648"	"Celsr3|107934"	"Cirbp|12696"	"Cdipt|52858"	"Chmp3|66700"	"Clcnka|12733"	"Cntfr|12804"	"Dcaf11|28199"	"Ddx41|72935"	"Crlf2|57914"	"Cxxc5|67393"
	"EDNRA|1909"	"PAWR|5074"	"PCDH19|57526"		"DUSP26"	"FIS1"		"C11orf85"	"B3GNT1"		"ASIC1|41"	"NHP2|55651"		"C11orf68|83638"	"C2orf43|60526"	"C2CD4C|126567"	"CBR1|873"	"CCRN4L|25819"	"CDK2AP2|10263"	"CDK5R2|8941"	"CEP70|80321"	"CDIPT|10423"	"CHD1L|9557"	"CES1|1066"	"CIR1|9541"	"CCDC12|151903"	"CCNJ|54619"		"Ankrd27"	"Atp6v1a"		"Bnip2|12175"	"Gpi1|14751"		"Capn10|23830"	"Cdc25b|12531"	"Ccnh|66671"	"Ccdc136|232664"	"Cenpf|108000"	"Cisd1|52637"	"Cdk5rap1|66971"	"Chn2|69993"	"Clcnkb|56365"	"Coa3|52469"	"Dcbld1|66686"	"Ddx42|72047"	"Cryzl1|66609"	"Cyb5b|66427"
	"EFCAB3|146779"	"PCSK9|255738"	"PCDH7|5099"		"DUSP7"	"FKBP1A"		"C11orf86"	"B3GNT5"		"ASMTL|8623"	"NKAP|79576"		"C11orf71|54494"	"C3orf33|285315"	"C2orf42|54980"	"CBR4|84869"	"CCZ1|51622"	"CDK2|1017"	"CDK5RAP1|51654"	"CEP95|90799"	"CDK20|23552"	"CHD2|1106"	"CES2|8824"	"CIRBP|1153"	"CCDC134|79879"	"CCNL1|57018"		"Ankrd28"	"Atp6v1b2"		"Bnip3l|12177"	"Gpn1|74254"		"Capn15|50817"	"Cdc25c|12532"	"Ccnl1|56706"	"Ccdc34|68201"	"Cenpq|83815"	"Cited1|12705"	"Cdk8|264064"	"Chpf2|100910"	"Cldn3|12739"	"Col13a1|12817"	"Dcc|13176"	"Ddx46|212880"	"Cryz|12972"	"Cyba|13057"
	"EFCAB7|84455"	"PCYT1B|9468"	"PCDH8|5100"		"DYSF"	"FKBP8"		"C12orf40"	"B4GALT2"		"ASMT|438"	"NME1-NME2|654364"		"C11orf96|387763"	"C3orf38|285237"	"C2orf47|79568"	"CBS|875"	"CD2AP|23607"	"CDK8|1024"	"CDK7|1022"	"CEP97|79598"	"CDK2AP1|8099"	"CHD3|1107"	"CES4A|283848"	"CISD2|493856"	"CCDC137|339230"	"CCNL2|81669"		"Ankrd32"	"Atp6v1d"		"Bod1l|665775"	"Gpn3|68080"		"Capn7|12339"	"Cdc34|216150"	"Ccrn4l|12457"	"Ccdc43|52715"	"Cenpv|73139"	"Cited2|17684"	"Cdkl2|53886"	"Chpf|74241"	"Cldn4|12740"	"Col18a1|12822"	"Dclre1b|140917"	"Ddx47|67755"	"Cspg5|29873"	"Cyfip2|76884"
	"EFEMP2|30008"	"PDCD10|11235"	"PCDH9|5101"		"DZIP1"	"FLII"		"C12orf43"	"B4GALT3"		"ASPG|374569"	"NME1|4830"		"C12orf29|91298"	"C3orf58|205428"	"C2orf57|165100"	"CBX2|84733"	"CD3EAP|10849"	"CDKN1C|1028"	"CDKN1A|1026"	"CERK|64781"	"CDK5R2|8941"	"CHD8|57680"	"CETN1|1068"	"CITED2|10370"	"CCDC159|126075"	"CCNT2|905"		"Ankrd33b"	"Atp6v1e1"		"Bpgm|12183"	"Gpx1|14775"		"Capza1|12340"	"Cdc37l1|67072"	"Ccsap|73420"	"Ccdc50|67501"	"Cep131|12009"	"Cit|12704"	"Cdkn1a|12575"	"Chst12|59031"	"Cldn7|53624"	"Col1a1|12842"	"Dcxr|67880"	"Ddx49|234374"	"Cstf2|108062"	"Cyhr1|54151"
	"EFHC1|114327"	"PDLIM1|9124"	"PCDHB10|56126"		"EBF2"	"FLNA"		"C12orf57"	"B4GALT5"		"ASPHD1|253982"	"NME2|4831"		"C12orf45|121053"	"C4orf27|54969"	"C2orf69|205327"	"CBX5|23468"	"CD53|963"	"CDKN2AIP|55602"	"CDKN2C|1031"	"CERS6|253782"	"CDK5RAP1|51654"	"CHDH|55349"	"CETN3|1070"	"CIZ1|25792"	"CCDC173|129881"	"CCNY|219771"		"Ankrd35"	"Atp6v1f"		"Bptf|207165"	"Gpx4|625249"		"Capza2|12343"	"Cdc37|12539"	"Cct6b|12467"	"Ccdc64|75665"	"Cep152|99100"	"Ckap4|216197"	"Cdkn2c|12580"	"Chtf18|214901"	"Clec16a|74374"	"Col1a2|12843"	"Ddc|13195"	"Ddx4|13206"	"Cstf3|228410"	"Cyp2d22|56448"
	"EFHD1|80303"	"PDP2|57546"	"PCDHB14|56122"		"EBF4"	"FLOT1"		"C12orf60"	"B4GALT7"		"ASPHD2|57168"	"NMI|9111"		"C12orf4|57102"	"C4orf3|401152"	"C2orf72|257407"	"CBX8|57332"	"CD55|1604"	"CDON|50937"	"CDR2L|30850"	"CFDP1|10428"	"CDK7|1022"	"CHIC2|26511"	"CFAP36|112942"	"CKAP2|26586"	"CCDC184|387856"	"CD22|933"		"Ankrd37"	"Atp6v1h"		"Brap|72399"	"Grb14|50915"		"Car11|12348"	"Cdc42ep4|56699"	"Ccz1|231874"	"Ccdc84|382073"	"Cep19|66994"	"Ckap5|75786"	"Cdpf1|72355"	"Chtf8|214987"	"Clec4f|51811"	"Col2a1|12824"	"Ddi2|68817"	"Ddx56|52513"	"Ctbp2|13017"	"Cyp39a1|56050"
	"EFNA5|1946"	"PDZD4|57595"	"PCDHB15|56121"		"ECHDC3"	"FLOT2"		"C12orf66"	"BABAM1"		"ASPM|259266"	"NMRAL1|57407"		"C12orf5|57103"	"C5orf15|56951"	"C2|717"	"CBY1|25776"	"CD5L|922"	"CELF1|10658"	"CDR2|1039"	"CFL1|1072"	"CDKN1A|1026"	"CHKA|1119"	"CFD|1675"	"CKAP4|10970"	"CCDC24|149473"	"CD248|57124"		"Ankrd40"	"Atpaf1"		"Brca1|12189"	"Grpel1|17713"		"Card10|105844"	"Cdc42se2|72729"	"Cd2ap|12488"	"Ccdc88c|68339"	"Cep57l1|103268"	"Clasp1|76707"	"Cds2|110911"	"Chtop|66511"	"Clec4g|75863"	"Col4a1|12826"	"Ddit3|13198"	"Ddx6|13209"	"Ctdp1|67655"	"Cyp51|13121"
	"EFNB2|1948"	"PF4V1|5197"	"PCDHB5|26167"		"EDC3"	"FTH1"		"C12orf77"	"BAD"		"ASPSCR1|79058"	"NMU|10874"		"C12orf73|728568"	"C5orf22|55322"	"C3orf14|57415"	"CC2D1A|54862"	"CD82|3732"	"CELF2|10659"	"CDS1|1040"	"CGGBP1|8545"	"CDR2L|30850"	"CHMP2A|27243"	"CGN|57530"	"CLASP1|23332"	"CCDC47|57003"	"CD276|80381"		"Ankrd42"	"Atpaf2"		"Brca2|12190"	"Grpel2|17714"		"Carkd|69225"	"Cdc45|12544"	"Cd320|54219"	"Ccdc91|67015"	"Cept1|99712"	"Clasp2|76499"	"Cebpa|12606"	"Cipc|217732"	"Clmn|94040"	"Col4a2|12827"	"Ddt|13202"	"Deaf1|54006"	"Cth|107869"	"Cyr61|16007"
	"EFS|10278"	"PF4|5196"	"PCDHB6|56130"		"EDIL3"	"FTL"		"C14orf119"	"BAG1"		"ASTE1|28990"	"NOC4L|79050"		"C12orf75|387882"	"C5orf51|285636"	"C3orf17|25871"	"CC2D1B|200014"	"CD83|9308"	"CELSR1|9620"	"CDT1|81620"	"CGNL1|84952"	"CDS1|1040"	"CHMP4B|128866"	"CGRRF1|10668"	"CLASP2|23122"	"CCDC51|79714"	"CD34|947"		"Ankrd44"	"Atpif1"		"Brd1|223770"	"Grtp1|66790"		"Caskin2|140721"	"Cdc73|214498"	"Cd5l|11801"	"Ccdc97|52132"	"Cers1|93898"	"Clcc1|229725"	"Cebpzos|68554"	"Cirbp|12696"	"Cln3|12752"	"Col4a3bp|68018"	"Ddx19b|234733"	"Deb1|26901"	"Ctsc|13032"	"Cyth2|19158"
	"EGFL8|80864"	"PGBD5|79605"	"PCP4|5121"		"EDN1"	"FURIN"		"C14orf142"	"BAG2"		"ASTN2|23245"	"NOL11|25926"		"C14orf119|55017"	"C5|727"	"C3orf18|51161"	"CCAR1|55749"	"CD97|976"	"CENPB|1059"	"CDYL2|124359"	"CHCHD3|54927"	"CDT1|81620"	"CHPF2|54480"	"CHAC1|79094"	"CLCC1|23155"	"CCDC59|29080"	"CD46|4179"		"Ankrd49"	"Atrip"		"Brd4|57261"	"Gss|14854"		"Casp6|12368"	"Cdc7|12545"	"Cd74|16149"	"Ccnc|51813"	"Cers5|71949"	"Clcn4-2|12727"	"Cecr5|214932"	"Cirh1a|21771"	"Cln5|211286"	"Col5a1|12831"	"Ddx20|53975"	"Dennd6a|211922"	"Cubn|65969"	"D17Wsu104e|28106"
	"EGFLAM|133584"	"PGK1|5230"	"PCSK1|5122"		"EDNRA"	"FUS"		"C14orf166"	"BAG3"		"ASXL1|171023"	"NONO|4841"		"C14orf159|80017"	"C6orf120|387263"	"C3|718"	"CCAR2|57805"	"CD99|4267"	"CENPF|1063"	"CDYL|9425"	"CHD1L|9557"	"CDYL2|124359"	"CHPF|79586"	"CHAF1B|8208"	"CLCN5|1184"	"CCDC64|92558"	"CD4|920"		"Ankrd52"	"Atxn10"		"Brd7|26992"	"Gsta1|14857"		"Casq1|12372"	"Cdca3|14793"	"Cd82|12521"	"Ccnd1|12443"	"Cfi|12630"	"Clcn6|26372"	"Cecr6|94047"	"Cited1|12705"	"Cln6|76524"	"Commd5|66398"	"Ddx39|68278"	"Des|13346"	"Cutc|66388"	"D8Ertd738e|101966"
	"EGF|1950"	"PHC1|1911"	"PDGFC|56034"		"EEF1A2"	"FXR2"		"C14orf169"	"BAG6"		"ASXL2|55252"	"NOP14|8602"		"C14orf180|400258"	"C6orf62|81688"	"C4BPA|722"	"CCBL1|883"	"CD9|928"	"CENPI|2491"	"CEACAM19|56971"	"CHD2|1106"	"CDYL|9425"	"CHST13|166012"	"CHCHD10|400916"	"CLDN12|9069"	"CCDC6|8030"	"CD59|966"		"Ankrd6"	"Atxn7l1"		"Brdt|114642"	"Gsta4|14860"		"Catsper2|212670"	"Cdca7l|217946"	"Cd97|26364"	"Ccng2|12452"	"Cggbp1|106143"	"Clcn7|26373"	"Cela1|109901"	"Cited2|17684"	"Cln8|26889"	"Copg1|54161"	"Ddx51|69663"	"Dgcr14|27886"	"Cwf19l1|72502"	"D930015E06Rik|229473"
	"EHHADH|1962"	"PHLDA1|22822"	"PDZK1|5174"		"EEPD1"	"GABARAP"		"C14orf37"	"BAHD1"		"ASXL3|80816"	"NOP58|51602"		"C14orf2|9556"	"C6orf89|221477"	"C4BPB|725"	"CCBL2|56267"	"CDA|978"	"CENPJ|55835"	"CEBPB|1051"	"CHD3|1107"	"CEACAM19|56971"	"CIAO1|9391"	"CHCHD4|131474"	"CLDND1|56650"	"CCDC84|338657"	"CD74|972"		"Anks4b"	"Atxn7l3b"		"Bri3|55950"	"Gsto1|14873"		"Cbfa2t2|12396"	"Cdca7|66953"	"Cd9|12527"	"Ccni|12453"	"Chchd4|72170"	"Clic1|114584"	"Celsr3|107934"	"Ckap4|216197"	"Clp1|98985"	"Coprs|66423"	"Ddx59|67997"	"Dgcr2|13356"	"Cyb5r1|72017"	"Dact1|59036"
	"ELAVL4|1996"	"PHYHIP|9796"	"PDZRN4|29951"		"EFCAB4A"	"GABARAPL2"		"C15orf41"	"BANCR"		"ATAD1|84896"	"NOSIP|51070"		"C14orf79|122616"	"C7orf13|129790"	"C4orf29|80167"	"CCDC117|150275"	"CDC25B|994"	"CENPQ|55166"	"CEBPG|1054"	"CHD4|1108"	"CECR2|27443"	"CIB1|10519"	"CHCHD7|79145"	"CLIC5|53405"	"CCDC86|79080"	"CD93|22918"		"Anln"	"Aup1"		"Brix1|67832"	"Gstp1|14870"		"Cbfa2t3|12398"	"Cdh22|104010"	"Cdc123|98828"	"Ccnl2|56036"	"Chd6|71389"	"Clip1|56430"	"Cenpf|108000"	"Ckap5|75786"	"Clpx|270166"	"Cops2|12848"	"Dedd2|67379"	"Dgcr8|94223"	"Cyb5r4|266690"	"Dapk1|69635"
	"EME2|197342"	"PHYH|5264"	"PHACTR3|116154"		"EFHD1"	"GADD45B"		"C15orf48"	"BAP1"		"ATAD2B|54454"	"NQO1|1728"		"C15orf27|123591"	"C7orf50|84310"	"C4orf46|201725"	"CCDC120|90060"	"CDC26|246184"	"CENPT|80152"	"CECR2|27443"	"CHD8|57680"	"CELF3|11189"	"CIDEB|27141"	"CHERP|10523"	"CLINT1|9685"	"CCDC88B|283234"	"CD99L2|83692"		"Ano10"	"Aurka"		"Brox|71678"	"Guca1a|14913"		"Cbfb|12400"	"Cdh2|12558"	"Cdc20|107995"	"Ccnt1|12455"	"Chd8|67772"	"Clip2|269713"	"Cenpq|83815"	"Clasp2|76499"	"Clrn3|212070"	"Cops5|26754"	"Degs1|13244"	"Dhcr24|74754"	"Cybrd1|73649"	"Dazl|13164"
	"EML1|2009"	"PIM2|11040"	"PHOX2B|8929"		"EGFLAM"	"GADD45GIP1"		"C15orf65"	"BASP1"		"ATAD2|29028"	"NQO2|4835"		"C15orf39|56905"	"C7orf60|154743"	"C4orf48|401115"	"CCDC121|79635"	"CDC42BPG|55561"	"CEP104|9731"	"CECR5|27440"	"CHGB|1114"	"CEND1|51286"	"CIRBP|1153"	"CHFR|55743"	"CLIP3|25999"	"CCDC94|55702"	"CDAN1|146059"		"Ano2"	"Aurkaip1"		"Brwd1|93871"	"H2afv|77605"		"Cbr2|12409"	"Cdh3|12560"	"Cdc25a|12530"	"Ccnt2|72949"	"Chdh|218865"	"Clip4|78785"	"Cenpv|73139"	"Clcc1|229725"	"Clstn3|232370"	"Cops6|26893"	"Dennd1b|329260"	"Dhrs1|52585"	"Cycs|13063"	"Dbn1|56320"
	"EMP1|2012"	"PIPOX|51268"	"PILRB|29990"		"EIF2AK4"	"GANAB"		"C16orf46"	"BATF"		"ATF2|1386"	"NR2F6|2063"		"C15orf40|123207"	"C7orf73|647087"	"C5orf27|202299"	"CCDC124|115098"	"CDC42EP2|10435"	"CEP120|153241"	"CELF3|11189"	"CHIC2|26511"	"CENPA|1058"	"CISD2|493856"	"CHGA|1113"	"CLK1|1195"	"CCDC96|257236"	"CDC14B|8555"		"Ano6"	"Avpi1"		"Brwd3|382236"	"H2afx|15270"		"Cbr4|234309"	"Cdip1|66626"	"Cdc25c|12532"	"Ccser2|72972"	"Chek2|50883"	"Cluh|74148"	"Cep152|99100"	"Clcn4-2|12727"	"Cluap1|76779"	"Coro1c|23790"	"Depdc7|211896"	"Dhx36|72162"	"Cyfip1|20430"	"Dbnl|13169"
	"EMX2|2018"	"PIR|8544"	"PITX2|5308"		"ELF3"	"GAPDH"		"C16orf62"	"BAX"		"ATF6B|1388"	"NRBP2|340371"		"C15orf61|145853"	"C8orf33|65265"	"C5orf45|51149"	"CCDC132|55610"	"CDC42SE2|56990"	"CEP162|22832"	"CEND1|51286"	"CHKA|1119"	"CENPE|1062"	"CITED2|10370"	"CHMP3|51652"	"CLK3|1198"	"CCDC9|26093"	"CDC25C|995"		"Anp32b"	"B230118H07Rik"		"Bscl2|14705"	"H2afy|26914"		"Cbs|12411"	"Cdk11b|12537"	"Cdc42bpa|226751"	"Cct8|12469"	"Chga|12652"	"Clu|12759"	"Cep19|66994"	"Clcn6|26372"	"Cmah|12763"	"Cotl1|72042"	"Deptor|97998"	"Dhx57|106794"	"Cyp21a1|13079"	"Dcaf12|68970"
	"EN2|2020"	"PKIB|5570"	"PKDCC|91461"		"ELF4"	"GARS"		"C16orf72"	"BBC3"		"ATF6|22926"	"NSA2|10412"		"C16orf59|80178"	"C8orf37|157657"	"C6orf136|221545"	"CCDC136|64753"	"CDC45|8318"	"CEP170|9859"	"CENPA|1058"	"CHMP1B|57132"	"CEP131|22994"	"CIZ1|25792"	"CHORDC1|26973"	"CLSPN|63967"	"CCIN|881"	"CDC42BPB|9578"		"Antxr1"	"B2m"		"Bsdc1|100383"	"H2afz|51788"		"Cbwd1|226043"	"Cdk12|69131"	"Cdc42ep1|104445"	"Cd1d1|12479"	"Chic1|12212"	"Cmtm3|68119"	"Cep350|74081"	"Clcn7|26373"	"Cmbl|69574"	"Cox8a|12868"	"Derl2|116891"	"Dhx8|217207"	"Cyp2a12|13085"	"Dcaf15|212123"
	"ENC1|8507"	"PLA2G3|50487"	"PKNOX2|63876"		"ELMO1"	"GBA2"		"C16orf74"	"BBS2"		"ATF7IP2|80063"	"NTMT1|28989"		"C16orf70|80262"	"C9orf114|51490"	"C6orf1|221491"	"CCDC138|165055"	"CDC6|990"	"CEP350|9857"	"CENPE|1062"	"CHMP2A|27243"	"CEP164|22897"	"CKAP2|26586"	"CHPT1|56994"	"CLTC|1213"	"CCKBR|887"	"CDC42EP1|11135"		"Antxr2"	"B3galnt1"		"Bsnd|140475"	"Hadh|15107"		"Cbx3|12417"	"Cdk2|12566"	"Cdc42ep5|58804"	"Cd200|17470"	"Chic2|74277"	"Cnot3|232791"	"Cep57l1|103268"	"Cldn3|12739"	"Cmc2|66531"	"Cpd|12874"	"Derl3|70377"	"Dhx9|13211"	"Cyp2b13|13089"	"Dcaf5|320808"
	"ENDOD1|23052"	"PLA2G4C|8605"	"PLA2G12B|84647"		"EMB"	"GDI1"		"C16orf80"	"BCAM"		"ATF7IP|55729"	"NUAK2|81788"		"C16orf86|388284"	"C9orf116|138162"	"C6orf211|79624"	"CCDC146|57639"	"CDC7|8317"	"CEP68|23177"	"CENPM|79019"	"CHMP4B|128866"	"CEP170B|283638"	"CKAP4|10970"	"CHRNB2|1141"	"CMTM3|123920"	"CCL20|6364"	"CDC42EP3|10602"		"Anxa7"	"B3gat3"		"Bspry|192120"	"Hars|15115"		"Cbx4|12418"	"Cdk4|12567"	"Cdc45|12544"	"Cd248|70445"	"Chid1|68038"	"Cnot6l|231464"	"Cept1|99712"	"Cldn5|12741"	"Cml1|66116"	"Cpeb4|67579"	"Dffa|13347"	"Dimt1|66254"	"Cyp2c29|13095"	"Dcaf8|98193"
	"ENOX1|55068"	"PLEKHF1|79156"	"PLAGL1|5325"		"EMILIN2"	"GDI2"		"C16orf91"	"BCAP29"		"ATF7|11016"	"NUBP2|10101"		"C16orf89|146556"	"C9orf142|286257"	"C6orf226|441150"	"CCDC14|64770"	"CDCA2|157313"	"CEP70|80321"	"CENPN|55839"	"CHST14|113189"	"CEP76|79959"	"CLASP1|23332"	"CHST12|55501"	"CMTM6|54918"	"CCL21|6366"	"CDC42EP4|23580"		"Aox4"	"B3gnt5"		"Btbd10|68815"	"Hat1|107435"		"Cbx6|494448"	"Cdk5r2|12570"	"Cdc6|23834"	"Cd2bp2|70233"	"Chka|12660"	"Cnot6|104625"	"Cers5|71949"	"Clic1|114584"	"Cml2|93673"	"Cpe|12876"	"Dgka|13139"	"Dld|13382"	"Cyp2c68|433247"	"Dcakd|68087"
	"ENPEP|2028"	"PLK1|5347"	"PLAT|5327"		"EML1"	"GHITM"		"C17orf100"	"BCAR1"		"ATG13|9776"	"NUDT1|4521"		"C16orf91|283951"	"C9orf16|79095"	"C6orf47|57827"	"CCDC152|100129792"	"CDCA3|83461"	"CEP95|90799"	"CEP170B|283638"	"CHST3|9469"	"CEP78|84131"	"CLCC1|23155"	"CHST8|64377"	"CMTR1|23070"	"CCM2L|140706"	"CDC42EP5|148170"		"Ap1ar"	"B4galnt1"		"Btbd2|208198"	"Haus1|225745"		"Ccbl2|229905"	"Cdkn1c|12577"	"Cdca4|71963"	"Cd47|16423"	"Chpt1|212862"	"Cnot7|18983"	"Cfi|12630"	"Clip1|56430"	"Cmpk1|66588"	"Cpn1|93721"	"Dhcr7|13360"	"Dlg5|71228"	"Cyp2s1|74134"	"Dcbld2|73379"
	"ENPP2|5168"	"PLS1|5357"	"PLCXD3|345557"		"EMX2"	"GID8"		"C17orf107"	"BCAR3"		"ATG14|22863"	"NUDT9|53343"		"C16orf93|90835"	"C9orf91|203197"	"C7orf31|136895"	"CCDC167|154467"	"CDCA4|55038"	"CEP97|79598"	"CEP76|79959"	"CIAO1|9391"	"CEP85|64793"	"CLCN4|1183"	"CHTF18|63922"	"CNN2|1265"	"CCM2|83605"	"CDC42SE1|56882"		"Ap1m1"	"B4galt1"		"Btbd3|228662"	"Hdac1|433759"		"Ccdc132|73288"	"Cdkn2aipnl|52626"	"Cdca5|67849"	"Cd81|12520"	"Chrna4|11438"	"Cnot8|69125"	"Chchd10|103172"	"Clip2|269713"	"Cmtm6|67213"	"Cpox|12892"	"Dhodh|56749"	"Dlst|78920"	"Cyp3a11|13112"	"Dck|13178"
	"EOMES|8320"	"PMAIP1|5366"	"PLEKHG1|57480"		"EMX2OS"	"GIGYF1"		"C17orf51"	"BCAS2"		"ATG2B|55102"	"OMA1|115209"		"C17orf50|146853"	"CA11|770"	"C7orf43|55262"	"CCDC184|387856"	"CDCA5|113130"	"CERK|64781"	"CEP78|84131"	"CIR1|9541"	"CERCAM|51148"	"CLCN5|1184"	"CHUK|1147"	"CNN3|1266"	"CCNA1|8900"	"CDC42|998"		"Ap1s2"	"B4galt7"		"Btd|26363"	"Hddc2|69692"		"Ccdc137|67291"	"Cdkn2d|12581"	"Cdca7l|217946"	"Cd99l2|171486"	"Chrnb2|11444"	"Cnpy2|56530"	"Chchd2|14004"	"Clpp|53895"	"Cmya5|76469"	"Cpsf2|51786"	"Dhrs7|66375"	"Dmtf1|23857"	"Cyp4f13|170716"	"Dcp1a|75901"
	"EPB41L3|23136"	"PNLIPRP2|5408"	"PLK2|10769"		"ENPP4"	"GLG1"		"C17orf53"	"BCAT1"		"ATG4A|115201"	"OVCA2|124641"		"C17orf51|339263"	"CA14|23632"	"C8orf82|414919"	"CCDC22|28952"	"CDH15|1013"	"CERS6|253782"	"CERS1|10715"	"CIRBP|1153"	"CERS1|10715"	"CLDN12|9069"	"CHURC1-FNTB|100529261"	"CNOT3|4849"	"CCNC|892"	"CDC73|79577"		"Ap1s3"	"BC002163"		"Btf3l4|70533"	"Hdgf|15191"		"Ccdc142|243510"	"Cdo1|12583"	"Cdca7|66953"	"Cd99|673094"	"Chst1|76969"	"Cnpy3|72029"	"Chchd4|72170"	"Clstn1|65945"	"Cndp2|66054"	"Cpsf3|54451"	"Dhx16|69192"	"Dnajb4|67035"	"Cyp4f15|106648"	"Dcps|69305"
	"EPHA3|2042"	"POLR1D|51082"	"PON2|5445"		"ENTPD1"	"GLRX5"		"C17orf80"	"BCAT2"		"ATG4C|84938"	"OVOL1|5017"		"C17orf58|284018"	"CAAP1|79886"	"C9orf156|51531"	"CCDC23|374969"	"CDH1|999"	"CFDP1|10428"	"CES1|1066"	"CISD2|493856"	"CES1|1066"	"CLDND1|56650"	"CILP|8483"	"CNOT6L|246175"	"CCND3|896"	"CDCA7L|55536"		"Ap3m1"	"BC003331"		"Btg2|12227"	"Hebp1|15199"		"Ccdc166|223648"	"Cdon|57810"	"Cdh16|12556"	"Cdc23|52563"	"Cic|71722"	"Cntfr|12804"	"Chd1l|68058"	"Clu|12759"	"Cnep1r1|382030"	"Cpsf7|269061"	"Dhx32|101437"	"Dnajc14|74330"	"Cystm1|66060"	"Dctn4|67665"
	"EPHA4|2043"	"POLR3G|10622"	"POSTN|10631"		"EPB41L1"	"GLTSCR2"		"C17orf98"	"BCCIP"		"ATG5|9474"	"PAGE2B|389860"		"C17orf59|54785"	"CABIN1|23523"	"C9orf3|84909"	"CCDC34|91057"	"CDH22|64405"	"CFL1|1072"	"CES2|8824"	"CITED2|10370"	"CES2|8824"	"CLINT1|9685"	"CIRH1A|84916"	"CNPY3|10695"	"CCNDBP1|23582"	"CDCA7|83879"		"Ap3m2"	"BC003965"		"Btg4|56057"	"Hexa|15211"		"Ccdc186|213993"	"Cdr2l|237988"	"Cdh1|12550"	"Cdc25b|12531"	"Cidea|12683"	"Coa3|52469"	"Chd8|67772"	"Cmtm3|68119"	"Cnih3|72978"	"Cpt2|12896"	"Diap1|13367"	"Dnajc17|69408"	"D230025D16Rik|234678"	"Dctn5|59288"
	"EPHA7|2045"	"POU3F1|5453"	"POU3F2|5454"		"EPB41L3"	"GLUD1"		"C17orf99"	"BCDIN3D"		"ATG7|10533"	"PBDC1|51260"		"C17orf62|79415"	"CABLES2|81928"	"C9orf40|55071"	"CCDC50|152137"	"CDH24|64403"	"CFL2|1073"	"CES4A|283848"	"CIZ1|25792"	"CES4A|283848"	"CLIP3|25999"	"CISH|1154"	"CNPY4|245812"	"CCNE1|898"	"CDH24|64403"		"Ap3s1"	"BC004004"		"Btk|12229"	"Hexb|15212"		"Ccdc23|69216"	"Cdr2|12585"	"Cdhr5|72040"	"Cdc37l1|67072"	"Cideb|12684"	"Col13a1|12817"	"Chdh|218865"	"Cnih2|12794"	"Cnnm1|83674"	"Crabp2|12904"	"Dip2b|239667"	"Dnajc3|100037258"	"Dad1|13135"	"Dctpp1|66422"
	"EPHB3|2049"	"POU5F1B|5462"	"POU3F3|5455"		"EPC2"	"GLYR1"		"C18orf21"	"BCKDHA"		"ATL2|64225"	"PDCD11|22984"		"C17orf96|100170841"	"CACHD1|57685"	"C9orf64|84267"	"CCDC61|729440"	"CDIPT|10423"	"CFLAR|8837"	"CETN1|1068"	"CKAP2|26586"	"CETN1|1068"	"CLK1|1195"	"CITED4|163732"	"CNRIP1|25927"	"CCNF|899"	"CDH2|1000"		"Ap5m1"	"BC005624"		"Bub1b|12236"	"Hibch|227095"		"Ccdc28a|215814"	"Cebpz|12607"	"Cdipt|52858"	"Cdc37|12539"	"Cir1|66935"	"Col18a1|12822"	"Chek2|50883"	"Cnot3|232791"	"Cnot4|53621"	"Crat|12908"	"Diras1|208666"	"Dnajc5|13002"	"Dap3|65111"	"Dcun1d1|114893"
	"EPHX2|2053"	"POU5F1|5460"	"POU4F1|5457"		"EPCAM"	"GMPR2"		"C18orf25"	"BCKDK"		"ATL3|25923"	"PDHB|5162"		"C17orf97|400566"	"CACNA1G|8913"	"C9orf78|51759"	"CCDC82|79780"	"CDK20|23552"	"CGGBP1|8545"	"CETN3|1070"	"CKAP4|10970"	"CETN3|1070"	"CLN6|54982"	"CKAP2L|150468"	"CNTFR|1271"	"CCNH|902"	"CDH5|1003"		"Apaf1"	"BC017643"		"Bud13|215051"	"Hint1|15254"		"Ccdc47|67163"	"Celf1|13046"	"Cdk18|18557"	"Cdc42ep4|56699"	"Cish|12700"	"Col1a1|12842"	"Chfr|231600"	"Cnot6l|231464"	"Cnppd1|69171"	"Creb1|12912"	"Dis3|72662"	"Dnlz|52838"	"Dbndd2|52840"	"Dcun1d5|76863"
	"EPM2AIP1|9852"	"PPAP2C|8612"	"PPAP2B|8613"		"EPHA3"	"GNAI2"		"C19orf18"	"BCL2L1"		"ATMIN|23300"	"PEPD|5184"		"C17orf99|100141515"	"CACNA2D1|781"	"C9orf85|138241"	"CCDC85C|317762"	"CDK2AP1|8099"	"CGNL1|84952"	"CFAP36|112942"	"CLASP1|23332"	"CFAP20|29105"	"CLPTM1|1209"	"CKMT1A|548596"	"CNTRL|11064"	"CCNK|8812"	"CDIP1|29965"		"Apba1"	"BC021767"		"C1qa|12259"	"Hint2|68917"		"Ccdc6|76551"	"Celf2|14007"	"Cdk1|12534"	"Cdc42se2|72729"	"Ckap2|80986"	"Col1a2|12843"	"Chga|12652"	"Cnot6|104625"	"Cnr1|12801"	"Creb3l2|208647"	"Dkkl1|50722"	"Dnm1l|74006"	"Dbr1|83703"	"Ddah2|51793"
	"EPS8|2059"	"PPM1B|5495"	"PPAPDC1A|196051"		"EPHA4"	"GNAS"		"C19orf38"	"BCL2L12"		"ATN1|1822"	"PET117|100303755"		"C18orf21|83608"	"CACNG4|27092"	"CA12|771"	"CCDC88C|440193"	"CDK5R2|8941"	"CHCHD3|54927"	"CFD|1675"	"CLASP2|23122"	"CFAP36|112942"	"CLTC|1213"	"CKMT2|1160"	"COA1|55744"	"CCNYL1|151195"	"CDK10|8558"		"Apba2"	"BC026585"		"C1qtnf5|235312"	"Hint3|66847"		"Ccdc71|72454"	"Celf4|108013"	"Cdk2ap1|13445"	"Cdc7|12545"	"Ckm|12715"	"Col2a1|12824"	"Chic1|12212"	"Cnot7|18983"	"Cntn2|21367"	"Crip1|12925"	"Dlat|235339"	"Dnmt1|13433"	"Dcaf11|28199"	"Ddhd1|114874"
	"EPSTI1|94240"	"PPM1E|22843"	"PPEF1|5475"		"EPHB3"	"GNB1"		"C19orf47"	"BCL2L2"		"ATP10A|57194"	"PFAS|5198"		"C19orf10|56005"	"CACNG7|59284"	"CA2|760"	"CCDC92|80212"	"CDK5RAP1|51654"	"CHD1L|9557"	"CGN|57530"	"CLCC1|23155"	"CFD|1675"	"CMIP|80790"	"CKS1B|1163"	"COG3|83548"	"CCRN4L|25819"	"CDK13|8621"		"Apbb2"	"BC028528"		"C2cd2|207781"	"Hipk3|15259"		"Ccdc93|70829"	"Celsr1|12614"	"Cdk2|12566"	"Cdh22|104010"	"Cks2|66197"	"Col4a1|12826"	"Chic2|74277"	"Cnot8|69125"	"Cntrob|216846"	"Cript|56724"	"Dlg1|13383"	"Dnmt3a|13435"	"Dcbld1|66686"	"Ddr1|12305"
	"EPYC|1833"	"PPP1R14A|94274"	"PPP1R3E|90673"		"EPHB6"	"GNB2"		"C19orf53"	"BCL3"		"ATP10D|57205"	"PGAM1|5223"		"C19orf24|55009"	"CACTIN|58509"	"CA9|768"	"CCDC93|54520"	"CDK7|1022"	"CHD2|1106"	"CGREF1|10669"	"CLCN4|1183"	"CGRRF1|10668"	"CMPK1|51727"	"CLCN7|1186"	"COL12A1|1303"	"CCZ1|51622"	"CDK16|5127"		"Apc"	"BC031181"		"C2cd3|277939"	"Hk1|15275"		"Ccm2|216527"	"Celsr2|53883"	"Cdk5rap1|66971"	"Cdh2|12558"	"Clcn3|12725"	"Col4a2|12827"	"Chid1|68038"	"Cnpy2|56530"	"Coa6|67892"	"Crkl|12929"	"Dlgap5|218977"	"Dnttip2|99480"	"Dcc|13176"	"Ddx24|27225"
	"ERBB4|2066"	"PPP1R16B|26051"	"PPT2-EGFL8|100532746"		"EPN2"	"GNB2L1"		"C19orf67"	"BCL6"		"ATP12A|479"	"PGRMC1|10857"		"C19orf25|148223"	"CACUL1|143384"	"CAB39L|81617"	"CCNB2|9133"	"CDKN2C|1031"	"CHD3|1107"	"CGRRF1|10668"	"CLCN5|1184"	"CHAC1|79094"	"CMTM3|123920"	"CLDN10|9071"	"COL13A1|1305"	"CD2AP|23607"	"CDK18|5129"		"Apc2"	"BC048679"		"C330007P06Rik|77644"	"Hk2|15277"		"Ccnb1ip1|239083"	"Cenpc1|12617"	"Cdk8|264064"	"Cdip1|66626"	"Clcn5|12728"	"Col4a3bp|68018"	"Chka|12660"	"Cnpy3|72029"	"Coa7|69893"	"Crk|12928"	"Dlk2|106565"	"Dock6|319899"	"Dclre1b|140917"	"Ddx26b|236790"
	"ERICH4|100170765"	"PPP1R1B|84152"	"PPT2|9374"		"EPOR"	"GNG5"		"C19orf73"	"BCL7A"		"ATP13A3|79572"	"PHKA1|5255"		"C19orf47|126526"	"CADM1|23705"	"CABLES1|91768"	"CCND2|894"	"CDR2L|30850"	"CHD4|1108"	"CHAC1|79094"	"CLDN12|9069"	"CHAF1B|8208"	"CMTM6|54918"	"CLDN15|24146"	"COL16A1|1307"	"CD320|51293"	"CDK2AP2|10263"		"Apex2"	"BC051665"		"C330027C09Rik|224171"	"Hmbs|15288"		"Ccndbp1|17151"	"Cenph|26886"	"Cdkl2|53886"	"Cdk11b|12537"	"Clcnka|12733"	"Col4a6|94216"	"Chpt1|212862"	"Cntfr|12804"	"Coasy|71743"	"Crmp1|12933"	"Dmap1|66233"	"Dock7|67299"	"Dctn6|22428"	"Ddx27|228889"
	"ERP27|121506"	"PPP3R1|5534"	"PRDM16|63976"		"EPS8L2"	"GNPTG"		"C19orf83"	"BCL7B"		"ATP1A1|476"	"PHLDA2|7262"		"C19orf52|90580"	"CADM3|57863"	"CABYR|26256"	"CCNG2|901"	"CDR2|1039"	"CHD7|55636"	"CHAF1B|8208"	"CLDN22|53842"	"CHCHD4|131474"	"CNN2|1265"	"CLDN19|149461"	"COL18A1|80781"	"CD3EAP|10849"	"CDK2|1017"		"Aph1a"	"BC052688"		"C3ar1|12267"	"Hmgcl|15356"		"Ccng1|12450"	"Cenpk|60411"	"Cdkn1a|12575"	"Cdk12|69131"	"Clcnkb|56365"	"Col5a1|12831"	"Chrac1|93696"	"Coa3|52469"	"Cog2|76332"	"Crnkl1|66877"	"Dmgdh|74129"	"Dph7|67228"	"Dcxr|67880"	"Ddx39b|53817"
	"ERP44|23071"	"PPP4R4|57718"	"PROS1|5627"		"ERBB3"	"GOLGA7"		"C1GALT1"	"BCL7C"		"ATP1B1|481"	"PI4KA|5297"		"C19orf54|284325"	"CADM4|199731"	"CACFD1|11094"	"CCNI|10983"	"CDS1|1040"	"CHD8|57680"	"CHCHD10|400916"	"CLDND1|56650"	"CHCHD6|84303"	"CNN3|1266"	"CLDN4|1364"	"COL1A1|1277"	"CD53|963"	"CDK8|1024"		"Apip"	"BC053393"		"C6|12274"	"Hmgn2|15331"		"Ccnh|66671"	"Cenpm|66570"	"Cdkn2c|12580"	"Cdk16|18555"	"Cldn3|12739"	"Copg1|54161"	"Chrna4|11438"	"Col13a1|12817"	"Cog6|67542"	"Crocc|230872"	"Dnaaf1|68270"	"Dpp3|75221"	"Ddc|13195"	"Ddx41|72935"
	"ESRRG|2104"	"PRKCB|5579"	"PRRT2|112476"		"ERG"	"GPAA1"		"C1orf110"	"BCL9L"		"ATP1B2|482"	"PIN4|5303"		"C19orf57|79173"	"CAD|790"	"CACNA2D2|9254"	"CCNJ|54619"	"CDT1|81620"	"CHIC2|26511"	"CHCHD1|118487"	"CLIC5|53405"	"CHCHD7|79145"	"CNOT11|55571"	"CLDN5|7122"	"COL1A2|1278"	"CD55|1604"	"CDKN1C|1028"		"Apitd1"	"BC055324"		"C78339|97863"	"Hmmr|15366"		"Ccrn4l|12457"	"Cep55|74107"	"Cdpf1|72355"	"Cdk20|105278"	"Cldn4|12740"	"Coprs|66423"	"Chrnb2|11444"	"Col14a1|12818"	"Cog8|97484"	"Cry2|12953"	"Dnaaf2|109065"	"Dpp8|74388"	"Ddi2|68817"	"Ddx42|72047"
	"EXT1|2131"	"PRKCI|5584"	"PRRX1|5396"		"ESR1"	"GPBP1L1"		"C1orf162"	"BCR"		"ATP2A1|487"	"PLAC8|51316"		"C19orf60|55049"	"CALR|811"	"CACNB3|784"	"CCNL1|57018"	"CDYL2|124359"	"CHKA|1119"	"CHCHD4|131474"	"CLINT1|9685"	"CHERP|10523"	"CNOT3|4849"	"CLDN6|9074"	"COL27A1|85301"	"CD5L|922"	"CDKN2AIP|55602"		"Aplf"	"BC100530"		"C87436|232196"	"Hnrnpd|11991"		"Ccsap|73420"	"Cep68|216543"	"Cdt1|67177"	"Cdk4|12567"	"Cldn7|53624"	"Cops2|12848"	"Cidea|12683"	"Col18a1|12822"	"Coil|12812"	"Csad|246277"	"Dnah8|13417"	"Dpysl2|12934"	"Ddit3|13198"	"Ddx46|212880"
	"EXT2|2132"	"PROK2|60675"	"PRSS1|5644"		"ESRP2"	"GPI"		"C1orf210"	"BET1"		"ATP2A2|488"	"PLS3|5358"		"C19orf66|55337"	"CALU|813"	"CACNG3|10368"	"CCNL2|81669"	"CDYL|9425"	"CHMP1B|57132"	"CHCHD7|79145"	"CLIP3|25999"	"CHFR|55743"	"CNOT6L|246175"	"CLDN7|1366"	"COL4A1|1282"	"CD82|3732"	"CDON|50937"		"Apol7b"	"Babam1"		"C8b|110382"	"Hnrnpll|72692"		"Ccs|12460"	"Cep70|68121"	"Cdv3|321022"	"Cdk5r2|12570"	"Clec4f|51811"	"Cops5|26754"	"Cideb|12684"	"Col1a1|12842"	"Col15a1|12819"	"Csk|12988"	"Dnaja1|15502"	"Dpysl3|22240"	"Ddt|13202"	"Ddx47|67755"
	"EYA1|2138"	"PRPS1|5631"	"PRSS23|11098"		"ETNK2"	"GPS1"		"C1orf216"	"BEX2"		"ATP2A3|489"	"PMPCA|23203"		"C19orf68|374920"	"CAMK1G|57172"	"CALCOCO2|10241"	"CCNT2|905"	"CEACAM19|56971"	"CHMP2A|27243"	"CHERP|10523"	"CLK1|1195"	"CHGA|1113"	"CNPY3|10695"	"CLEC2L|154790"	"COL4A2|1284"	"CD83|9308"	"CELF1|10658"		"Apol7e"	"Bace1"		"C8g|69379"	"Hnrnpm|76936"		"Cct6b|12467"	"Cep85|70012"	"Cdyl|12593"	"Cdk5|12568"	"Clk2|12748"	"Cops6|26893"	"Cir1|66935"	"Col1a2|12843"	"Col16a1|107581"	"Csnk1e|27373"	"Dnajb2|56812"	"Dr1|13486"	"Ddx19b|234733"	"Ddx49|234374"
	"EYA4|2070"	"PRPS2|5634"	"PRSS2|5645"		"EVC"	"GPS2"		"C1orf52"	"BEX4"		"ATP2B1|490"	"POLR2G|5436"		"C19orf70|125988"	"CAMK2G|818"	"CALHM2|51063"	"CCNY|219771"	"CEBPB|1051"	"CHMP4B|128866"	"CHFR|55743"	"CLK3|1198"	"CHMP3|51652"	"CNRIP1|25927"	"CLP1|10978"	"COL5A1|1289"	"CD97|976"	"CELF2|10659"		"Apom"	"Bad"		"Cables2|252966"	"Hsd17b10|15108"		"Cd151|12476"	"Cep89|72140"	"Cebpa|12606"	"Cdkn1c|12577"	"Clmn|94040"	"Copz2|56358"	"Cish|12700"	"Col2a1|12824"	"Col25a1|77018"	"Csnk1g2|103236"	"Dnajb6|23950"	"Drap1|66556"	"Ddx20|53975"	"Ddx4|13206"
	"F10|2159"	"PRR15|222171"	"PRTG|283659"		"EXOC3L2"	"GPX1"		"C1orf54"	"BHMT2"		"ATP2B4|493"	"POLR2I|5438"		"C1D|10438"	"CAMK2N1|55450"	"CAMK2A|815"	"CCP110|9738"	"CEBPG|1054"	"CHPF|79586"	"CHGA|1113"	"CLSPN|63967"	"CHN1|1123"	"CNTRL|11064"	"CLPB|81570"	"COL6A1|1291"	"CD99|4267"	"CELSR2|1952"		"Apoo"	"Bag1"		"Cacfd1|381356"	"Hspa4|15525"		"Cd2ap|12488"	"Cetn2|26370"	"Cebpg|12611"	"Cdkn2aipnl|52626"	"Cln3|12752"	"Coq5|52064"	"Ckap2|80986"	"Col4a1|12826"	"Commd1|17846"	"Csnk2a1|12995"	"Dnajb8|56691"	"Drg2|13495"	"Ddx39|68278"	"Ddx56|52513"
	"F2RL2|2151"	"PRSS16|10279"	"PTN|5764"		"EXOSC5"	"GPX4"		"C1orf56"	"BICD1"		"ATP2C1|27032"	"POLR2L|5441"		"C1QTNF1|114897"	"CAMKK2|10645"	"CAMK2N2|94032"	"CCSAP|126731"	"CEBPZ|10153"	"CHST3|9469"	"CHMP3|51652"	"CLTC|1213"	"CHORDC1|26973"	"COBLL1|22837"	"CLPP|8192"	"COL6A2|1292"	"CD9|928"	"CENPBD1|92806"		"Appl1"	"Bag3"		"Cachd1|320508"	"Hspa5|14828"		"Cd5l|11801"	"Cetn3|12626"	"Cecr5|214932"	"Cdkn2d|12581"	"Cln5|211286"	"Coro1c|23790"	"Ckb|12709"	"Col4a2|12827"	"Commd2|52245"	"Csnk2b|13001"	"Dnajc11|230935"	"Dtl|76843"	"Ddx51|69663"	"Ddx6|13209"
	"F2|2147"	"PSMB8|5696"	"PTPRM|5797"		"EXT1"	"GRB2"		"C1orf64"	"BICD2"		"ATP2C2|9914"	"POLR3C|10623"		"C1orf115|79762"	"CAMSAP1|157922"	"CAMKK1|84254"	"CCSER2|54462"	"CELF3|11189"	"CIAO1|9391"	"CHN1|1123"	"CMIP|80790"	"CHRNB2|1141"	"COG1|9382"	"CLUH|23277"	"COL6A3|1293"	"CDC25B|994"	"CENPB|1059"		"Aqp11"	"Banf1"		"Cacna1h|58226"	"Hspa8|15481"		"Cd74|16149"	"Cfap20|14894"	"Cecr6|94047"	"Cdo1|12583"	"Cln8|26889"	"Cotl1|72042"	"Ckm|12715"	"Col4a3bp|68018"	"Commd7|99311"	"Csrp1|13007"	"Dnajc13|235567"	"Dtnbp1|94245"	"Ddx59|67997"	"Deaf1|54006"
	"F3|2152"	"PSMB9|5698"	"PTPRO|5800"		"EXTL3"	"GRINA"		"C20orf194"	"BIN1"		"ATP5SL|55101"	"POP5|51367"		"C1orf122|127687"	"CAMSAP2|23271"	"CAPG|822"	"CCT5|22948"	"CEND1|51286"	"CIB1|10519"	"CHORDC1|26973"	"CMTM3|123920"	"CHST10|9486"	"COG3|83548"	"CMC2|56942"	"COLGALT1|79709"	"CDC26|246184"	"CENPF|1063"		"Aqr"	"Bax"		"Cacna2d3|12294"	"Hspd1|15510"		"Cd82|12521"	"Cfl2|12632"	"Cela1|109901"	"Cdon|57810"	"Clp1|98985"	"Cox15|226139"	"Cks2|66197"	"Col5a1|12831"	"Comp|12845"	"Csrp3|13009"	"Dnajc19-ps|100503724"	"Dtx3|80904"	"Dedd2|67379"	"Deb1|26901"
	"F5|2153"	"PTGR2|145482"	"PTX3|5806"		"EYA1"	"GRN"		"C20orf26"	"BIN2"		"ATP6AP1L|92270"	"POP7|10248"		"C1orf123|54987"	"CAMSAP3|57662"	"CAPN12|147968"	"CD276|80381"	"CENPA|1058"	"CIB2|10518"	"CHPT1|56994"	"CMTM6|54918"	"CHST12|55501"	"COL18A1|80781"	"CMSS1|84319"	"COMMD10|51397"	"CDC42BPG|55561"	"CENPJ|55835"		"Arap2"	"Bbc3"		"Cacng8|81905"	"Htatip2|53415"		"Cd97|26364"	"Chaf1b|110749"	"Cenpa|12615"	"Cdr2l|237988"	"Clpx|270166"	"Cox20|66359"	"Clcn3|12725"	"Col6a1|12833"	"Cops7b|26895"	"Cst3|13010"	"Dnajc1|13418"	"Dusp7|235584"	"Degs1|13244"	"Dennd6a|211922"
	"F7|2155"	"PTPN14|5784"	"QPCT|25797"		"EYA2"	"GSK3A"		"C20orf96"	"BLMH"		"ATP6V0A1|535"	"POU5F1B|5462"		"C1orf131|128061"	"CAND1|55832"	"CAPN2|824"	"CD36|948"	"CENPE|1062"	"CIPC|85457"	"CHRNB2|1141"	"CMTR1|23070"	"CHST8|64377"	"COL1A1|1277"	"CMTM7|112616"	"COPB2|9276"	"CDC42EP2|10435"	"CENPQ|55166"		"Arel1"	"Bbx"		"Cadm1|54725"	"Iars2|381314"		"Cd9|12527"	"Chchd3|66075"	"Cenpf|108000"	"Cdr2|12585"	"Clrn3|212070"	"Cox6a2|12862"	"Clcn5|12728"	"Copb1|70349"	"Cops8|108679"	"Cstf1|67337"	"Dnajc21|78244"	"Dut|110074"	"Dennd1b|329260"	"Des|13346"
	"FABP1|2168"	"PTRF|284119"	"RASSF6|166824"		"F10"	"GSPT1"		"C21orf119"	"BLOC1S1"		"ATP6V0B|533"	"POU5F1|5460"		"C1orf162|128346"	"CANX|821"	"CAPS|828"	"CD46|4179"	"CENPM|79019"	"CIRBP|1153"	"CHST12|55501"	"CNN2|1265"	"CHTF18|63922"	"COL1A2|1278"	"CMTM8|152189"	"COPE|11316"	"CDC42SE2|56990"	"CENPT|80152"		"Arf3"	"Bcap31"		"Calb2|12308"	"Id2|15902"		"Cdc123|98828"	"Chchd5|66170"	"Cenph|26886"	"Cebpz|12607"	"Clstn3|232370"	"Cox8a|12868"	"Clcnka|12733"	"Copg1|54161"	"Coq3|230027"	"Ctc1|68964"	"Dnajc30|66114"	"Dvl2|13543"	"Depdc7|211896"	"Dgcr14|27886"
	"FAM107A|11170"	"PVALB|5816"	"RBP4|5950"		"F2R"	"GSTP1"		"C21orf49"	"BLOC1S2"		"ATP6V0D1|9114"	"PP7080|25845"		"C1orf174|339448"	"CAP2|10486"	"CARD10|29775"	"CD47|961"	"CENPN|55839"	"CISD2|493856"	"CHST8|64377"	"CNN3|1266"	"CHUK|1147"	"COL27A1|85301"	"CNEP1R1|255919"	"COPG1|22820"	"CDC6|990"	"CENPV|201161"		"Arf5"	"Bcas2"		"Caln1|140904"	"Idh2|269951"		"Cdc42bpa|226751"	"Chchd6|66098"	"Cenpk|60411"	"Celf1|13046"	"Cluap1|76779"	"Cpd|12874"	"Clcnkb|56365"	"Coprs|66423"	"Coq4|227683"	"Ctcf|13018"	"Dnase1|13419"	"Dvl3|13544"	"Deptor|97998"	"Dgcr2|13356"
	"FAM115A|9747"	"PYCARD|29108"	"REEP1|65055"		"FAAH"	"GTF2F1"		"C21orf91"	"BLOC1S4"		"ATP6V0E2|155066"	"PPAN|56342"		"C1orf213|148898"	"CAPN10|11132"	"CARKD|55739"	"CD93|22918"	"CENPO|79172"	"CITED2|10370"	"CHTF18|63922"	"CNOT11|55571"	"CHURC1-FNTB|100529261"	"COL4A1|1282"	"CNIH2|254263"	"COPG2|26958"	"CDC7|8317"	"CEP104|9731"		"Arf6"	"Bcas3"		"Calu|12321"	"Idh3b|170718"		"Cdc42ep1|104445"	"Chd4|107932"	"Cenpn|72155"	"Celf2|14007"	"Cmah|12763"	"Cpeb4|67579"	"Cldn7|53624"	"Cops2|12848"	"Coq6|217707"	"Ctdnep1|67181"	"Dnase2a|13423"	"Dync1li1|235661"	"Derl2|116891"	"Dgcr8|94223"
	"FAM122C|159091"	"PYDC1|260434"	"RELN|5649"		"FABP3"	"GTF3A"		"C22orf23"	"BLVRB"		"ATP6V1B2|526"	"PPAP2A|8611"		"C1orf216|127703"	"CAPN1|823"	"CARS|833"	"CD99L2|83692"	"CENPW|387103"	"CIZ1|25792"	"CHUK|1147"	"CNOT3|4849"	"CILP|8483"	"COL4A2|1284"	"CNIH4|29097"	"COPS4|51138"	"CDCA2|157313"	"CEP120|153241"		"Arfgap3"	"Bcat1"		"Camk1d|227541"	"Idh3g|15929"		"Cdc42ep3|260409"	"Chd7|320790"	"Cenpq|83815"	"Celf4|108013"	"Cmbl|69574"	"Cpe|12876"	"Clec16a|74374"	"Cops5|26754"	"Coq7|12850"	"Ctdsp1|227292"	"Dnmbp|71972"	"Dynlrb1|67068"	"Derl3|70377"	"Dhcr24|74754"
	"FAM13C|220965"	"PYGL|5836"	"RERG|85004"		"FABP5"	"GTF3C5"		"C22orf34"	"BMF"		"ATP6V1C1|528"	"PPID|5481"		"C1orf226|400793"	"CAPN7|23473"	"CASP9|842"	"CDAN1|146059"	"CEP164|22897"	"CKAP2|26586"	"CHURC1-FNTB|100529261"	"CNOT6L|246175"	"CIRH1A|84916"	"COL5A1|1289"	"CNKSR1|10256"	"COPS8|10920"	"CDCA3|83461"	"CEP162|22832"		"Arfgef1"	"Bcat2"		"Camk1g|215303"	"Ifi30|65972"		"Cdc42ep5|58804"	"Chek1|12649"	"Cep152|99100"	"Celsr2|53883"	"Cmip|74440"	"Cpox|12892"	"Clec4f|51811"	"Cops6|26893"	"Coq9|67914"	"Ctdsp2|52468"	"Dnmt3b|13436"	"Dyrk1a|13548"	"Dffa|13347"	"Dhdds|67422"
	"FAM161B|145483"	"RAB17|64284"	"RFX4|5992"		"FABP6"	"GTF3C6"		"C2CD3"	"BMP1"		"ATP6V1D|51382"	"PPP1R13L|10848"		"C1orf233|643988"	"CAPNS1|826"	"CASQ2|845"	"CDC14B|8555"	"CEP170B|283638"	"CKAP4|10970"	"CILP|8483"	"CNPY3|10695"	"CISH|1154"	"COL6A1|1291"	"CNN1|1264"	"COX15|1355"	"CDCA4|55038"	"CEP170|9859"		"Arfgef2"	"Bccip"		"Camk2g|12325"	"Igf2bp1|140486"		"Cdc6|23834"	"Cherp|27967"	"Cep19|66994"	"Celsr3|107934"	"Cml1|66116"	"Cpsf2|51786"	"Clec4g|75863"	"Cops7a|26894"	"Cort|12854"	"Ctnnb1|12387"	"Dnpep|13437"	"E2f3|13557"	"Dgat1|13350"	"Dhh|13363"
	"FAM174A|345757"	"RAB20|55647"	"RFX6|222546"		"FADS1"	"GTPBP6"		"C2CD5"	"BMPR1A"		"ATP6V1G1|9550"	"PPP1R14B|26472"		"C1orf35|79169"	"CAPRIN1|4076"	"CBLN2|147381"	"CDC23|8697"	"CEP76|79959"	"CKMT2|1160"	"CIRH1A|84916"	"CNPY4|245812"	"CITED4|163732"	"COL6A2|1292"	"CNNM4|26504"	"COX7B|1349"	"CDCA5|113130"	"CEP192|55125"		"Arfip1"	"Bcdin3d"		"Camk4|12326"	"Impa1|55980"		"Cdca5|67849"	"Chml|12663"	"Cep55|74107"	"Cenpc1|12617"	"Cml2|93673"	"Cpsf3|54451"	"Clmn|94040"	"Copz2|56358"	"Cox14|66379"	"Ctnnbip1|67087"	"Doc2a|13446"	"E2f4|104394"	"Dgat2|67800"	"Dhrs1|52585"
	"FAM179B|23116"	"RAB25|57111"	"RGL1|23179"		"FAHD2A"	"GUCD1"		"C2orf15"	"BMPR2"		"ATP6V1G2-DDX39B|100532737"	"PPT1|5538"		"C1orf50|79078"	"CAPRIN2|65981"	"CBLN3|643866"	"CDC25C|995"	"CEP78|84131"	"CKM|1158"	"CISH|1154"	"CNRIP1|25927"	"CIT|11113"	"COL6A3|1293"	"CNPY2|10330"	"CPAMD8|27151"	"CDH15|1013"	"CEP350|9857"		"Arg1"	"Bckdha"		"Camsap1|227634"	"Impdh2|23918"		"Cdh16|12556"	"Chmp1a|234852"	"Cep57l1|103268"	"Cenpt|320394"	"Cmpk1|66588"	"Cpt2|12896"	"Cln3|12752"	"Coro1c|23790"	"Cox17|12856"	"Ctps2|55936"	"Dock5|68813"	"E2f5|13559"	"Dgka|13139"	"Dhx36|72162"
	"FAM181B|220382"	"RAB31|11031"	"RGMB|285704"		"FAHD2B"	"GUK1"		"C2orf16"	"BNIP3"		"ATP6V1G2|534"	"PRDX1|5052"		"C1orf54|79630"	"CAPZA1|829"	"CBX6|23466"	"CDC27|996"	"CERS1|10715"	"CLASP1|23332"	"CITED4|163732"	"CNTFR|1271"	"CKAP2L|150468"	"COLEC10|10584"	"CNTN2|6900"	"CPD|1362"	"CDH1|999"	"CEP68|23177"		"Arg2"	"Bckdhb"		"Camta2|216874"	"Ipo11|76582"		"Cdh1|12550"	"Chmp2a|68953"	"Cept1|99712"	"Cep68|216543"	"Cmtm6|67213"	"Crabp2|12904"	"Cln5|211286"	"Cotl1|72042"	"Cox18|231430"	"Ctr9|22083"	"Dolk|227697"	"E330009J07Rik|243780"	"Dhcr7|13360"	"Dhx57|106794"
	"FAM184A|79632"	"RAB33A|9363"	"RHOU|58480"		"FAM101B"	"H1FX"		"C2orf42"	"BOK"		"ATP6V1H|51606"	"PRDX4|10549"		"C1orf74|148304"	"CAPZB|832"	"CCDC101|112869"	"CDC37L1|55664"	"CERS5|91012"	"CLASP2|23122"	"CIT|11113"	"CNTRL|11064"	"CKMT1A|548596"	"COLEC11|78989"	"CNTNAP1|8506"	"CPED1|79974"	"CDH22|64405"	"CEP70|80321"		"Arhgap10"	"Bckdk"		"Cand1|71902"	"Ipo7|233726"		"Cdhr5|72040"	"Chmp3|66700"	"Cers2|76893"	"Cep70|68121"	"Cmtm8|70031"	"Crat|12908"	"Cln6|76524"	"Cox20|66359"	"Cox19|68033"	"Ctsb|13030"	"Dolpp1|57170"	"Ece1|230857"	"Dhodh|56749"	"Dhx8|217207"
	"FAM198B|51313"	"RAB33B|83452"	"RIN2|54453"		"FAM107B"	"H2AFV"		"C2orf44"	"BOK-AS1"		"ATP7A|538"	"PRELID1|27166"		"C1orf95|375057"	"CARHSP1|23589"	"CCDC107|203260"	"CDC42BPB|9578"	"CES1|1066"	"CLCC1|23155"	"CKAP2L|150468"	"COA1|55744"	"CKS1B|1163"	"COLGALT1|79709"	"COA6|388753"	"CPNE3|8895"	"CDHR2|54825"	"CEP95|90799"		"Arhgap11a"	"Bcl2l12"		"Cant1|76025"	"Iqgap1|29875"		"Cdipt|52858"	"Chmp7|105513"	"Cers5|71949"	"Cep85|70012"	"Cmya5|76469"	"Creb1|12912"	"Cln8|26889"	"Cox8a|12868"	"Cox6a2|12862"	"Ctsz|64138"	"Donson|60364"	"Ednrb|13618"	"Dhrs7|66375"	"Dhx9|13211"
	"FAM213A|84293"	"RAB38|23682"	"RNASE1|6035"		"FAM129A"	"H2AFZ"		"C2orf49"	"BOLA3"		"ATP7B|540"	"PRICKLE4|29964"		"C20orf195|79025"	"CARM1|10498"	"CCDC109B|55013"	"CDC42EP4|23580"	"CES4A|283848"	"CLCN3|1182"	"CKMT1A|548596"	"COG3|83548"	"CLCN7|1186"	"COMMD10|51397"	"COA7|65260"	"CPPED1|55313"	"CDIPT|10423"	"CEP97|79598"		"Arhgap12"	"Bcl2l14"		"Capn12|60594"	"Ivns1abp|117198"		"Cdk5rap1|66971"	"Chm|12662"	"Cetn1|26369"	"Cetn3|12626"	"Cndp2|66054"	"Creb3l2|208647"	"Clp1|98985"	"Cpd|12874"	"Cox6c|12864"	"Cul3|26554"	"Dpcd|226162"	"Edrf1|214764"	"Dhx16|69192"	"Dimt1|66254"
	"FAM222A|84915"	"RAB42|115273"	"RNF128|79589"		"FAM134B"	"H3F3B"		"C2orf69"	"BOLA3-AS1"		"ATP8A1|10396"	"PRIM1|5557"		"C20orf24|55969"	"CARS2|79587"	"CCDC127|133957"	"CDC42EP5|148170"	"CETN1|1068"	"CLCN4|1183"	"CKMT2|1160"	"COL12A1|1303"	"CLCNKB|1188"	"COPB2|9276"	"COASY|80347"	"CPQ|10404"	"CDK20|23552"	"CERK|64781"		"Arhgap15"	"Bcs1l"		"Capn7|12339"	"Kdf1|69073"		"Cdkl2|53886"	"Chn2|69993"	"Cfi|12630"	"Cfap20|14894"	"Cnep1r1|382030"	"Crip1|12925"	"Clptm1|56457"	"Cpe|12876"	"Cox8b|12869"	"Cul4a|99375"	"Dpf3|70127"	"Eea1|216238"	"Dhx32|101437"	"Dld|13382"
	"FAM228B|375190"	"RABGAP1L|9910"	"RPS4Y1|6192"		"FAM13A"	"HADHA"		"C2orf76"	"BOP1"		"ATP9A|10079"	"PRMT3|10196"		"C21orf2|755"	"CASC10|399726"	"CCDC12|151903"	"CDC42SE1|56882"	"CETN3|1070"	"CLCN5|1184"	"CKS1B|1163"	"COL16A1|1307"	"CLDN10|9071"	"COPE|11316"	"COBL|23242"	"CPSF2|53981"	"CDK2AP1|8099"	"CERS6|253782"		"Arhgap18"	"Bend4"		"Capn9|73647"	"Klf5|12224"		"Cdkn1a|12575"	"Chp1|56398"	"Cggbp1|106143"	"Cfap36|216618"	"Cnih3|72978"	"Cript|56724"	"Clpx|270166"	"Cpox|12892"	"Cox8c|75483"	"Cul7|66515"	"Dph5|69740"	"Eef2k|13631"	"Diap1|13367"	"Dlg5|71228"
	"FAM46A|55603"	"RAI14|26064"	"RSPO1|284654"		"FAM150B"	"HADHB"		"C2orf88"	"BPNT1"		"ATPAF2|91647"	"PROM1|8842"		"C21orf59|56683"	"CASC4|113201"	"CCDC134|79879"	"CDC42|998"	"CFAP36|112942"	"CLDN12|9069"	"CLDN10|9071"	"COL18A1|80781"	"CLDN19|149461"	"COPG1|22820"	"COG8|84342"	"CPSF6|11052"	"CDK5R2|8941"	"CFDP1|10428"		"Arhgap19"	"Bet1l"		"Caprin2|232560"	"Klf9|16601"		"Cdkn2c|12580"	"Chpf2|100910"	"Cgnl1|68178"	"Cfl2|12632"	"Cnnm1|83674"	"Crkl|12929"	"Clstn3|232370"	"Cpsf2|51786"	"Cpeb2|231207"	"Cuta|67675"	"Dpp6|13483"	"Efcab14|230648"	"Diexf|215193"	"Dlst|78920"
	"FAM46C|54855"	"RARRES2|5919"	"RSPO2|340419"		"FAM162B"	"HAX1"		"C3"	"BRAT1"		"ATRAID|51374"	"PRSS23|11098"		"C21orf91|54149"	"CASC5|57082"	"CCDC137|339230"	"CDC5L|988"	"CFD|1675"	"CLDN22|53842"	"CLDN15|24146"	"COL1A1|1277"	"CLDN4|1364"	"COPG2|26958"	"COL11A2|1302"	"CPSF7|79869"	"CDK5RAP1|51654"	"CFL1|1072"		"Arhgap20os"	"Bglap3"		"Car14|23831"	"Kpna4|16649"		"Cdpf1|72355"	"Chtf18|214901"	"Chaf1b|110749"	"Chchd6|66098"	"Cnot4|53621"	"Crk|12928"	"Cluap1|76779"	"Cpsf3|54451"	"Cplx1|12889"	"Cxadr|13052"	"Dppa3|73708"	"Efemp2|58859"	"Dip2b|239667"	"Dmtf1|23857"
	"FAM81B|153643"	"RASGEF1A|221002"	"RSPO3|84870"		"FAM167B"	"HCFC1R1"		"C3orf17"	"BRCC3"		"ATRX|546"	"PSAP|5660"		"C22orf29|79680"	"CASKIN2|57513"	"CCDC149|91050"	"CDC73|79577"	"CGN|57530"	"CLDND1|56650"	"CLDN19|149461"	"COL1A2|1278"	"CLDN5|7122"	"COPS4|51138"	"COL4A3BP|10087"	"CPXM1|56265"	"CDK7|1022"	"CGGBP1|8545"		"Arhgap21"	"Bhmt"		"Car15|80733"	"Krt18|16668"		"Cds2|110911"	"Chtf8|214987"	"Chchd10|103172"	"Chd4|107932"	"Cnppd1|69171"	"Crlf3|54394"	"Cmah|12763"	"Cpsf7|269061"	"Cplx2|12890"	"Cxxc1|74322"	"Dppa4|73693"	"Efna1|13636"	"Diras1|208666"	"Dnajb4|67035"
	"FAM89A|375061"	"RASGRF2|5924"	"RTN1|6252"		"FAM172A"	"HDAC3"		"C3orf33"	"BRD3"		"ATR|545"	"PSAT1|29968"		"C2CD2L|9854"	"CASP2|835"	"CCDC159|126075"	"CDCA7L|55536"	"CGREF1|10669"	"CLIC5|53405"	"CLDN4|1364"	"COL23A1|91522"	"CLDN6|9074"	"COPS8|10920"	"COL7A1|1294"	"CRABP1|1381"	"CDKN1A|1026"	"CGNL1|84952"		"Arhgap26"	"Bhmt2"		"Car9|230099"	"Krt7|110310"		"Cebpa|12606"	"Chtop|66511"	"Chchd2|14004"	"Chd7|320790"	"Cnr1|12801"	"Crmp1|12933"	"Cmas|12764"	"Cpt1a|12894"	"Cpne3|70568"	"Cxxc5|67393"	"Dppa5a|434423"	"Efna2|13637"	"Dis3|72662"	"Dnajc14|74330"
	"FANK1|92565"	"RASGRP2|10235"	"RTN4RL1|146760"		"FAM188B"	"HDGF"		"C3orf43"	"BRD9"		"ATXN1L|342371"	"PSMA1|5682"		"C2CD2|25966"	"CASP3|836"	"CCDC173|129881"	"CDCA7|83879"	"CGRRF1|10668"	"CLINT1|9685"	"CLDN6|9074"	"COL27A1|85301"	"CLDN7|1366"	"COQ2|27235"	"COL9A3|1299"	"CRABP2|1382"	"CDKN2C|1031"	"CHCHD3|54927"		"Arhgap28"	"Bin1"		"Card10|105844"	"Krt8|16691"		"Cecr5|214932"	"Cipc|217732"	"Chchd4|72170"	"Cherp|27967"	"Cntn2|21367"	"Crnkl1|66877"	"Cmbl|69574"	"Cpt2|12896"	"Cpne6|12891"	"Cyb5b|66427"	"Dscr3|13185"	"Efna4|13639"	"Dkkl1|50722"	"Dnajc17|69408"
	"FAT4|79633"	"RASL11B|65997"	"S100A10|6281"		"FAM189A2"	"HDLBP"		"C3orf56"	"BRE"		"ATXN2L|11273"	"PSMC6|5706"		"C2CD4C|126567"	"CBFA2T2|9139"	"CCDC24|149473"	"CDH24|64403"	"CHAC1|79094"	"CLIP3|25999"	"CLDN7|1366"	"COL4A1|1282"	"CLEC2L|154790"	"COX15|1355"	"COMMD3|23412"	"CREB3L2|64764"	"CDR2L|30850"	"CHD1L|9557"		"Arhgap29"	"Bin2"		"Card14|170720"	"Krtcap2|66059"		"Cecr6|94047"	"Cirbp|12696"	"Chd1l|68058"	"Chfr|231600"	"Cntrob|216846"	"Cry2|12953"	"Cmc2|66531"	"Crabp2|12904"	"Cpped1|223978"	"Cyb5r3|109754"	"Dsg2|13511"	"Efnb1|13641"	"Dlat|235339"	"Dnajc3|100037258"
	"FBLN2|2199"	"RASSF3|283349"	"S100A14|57402"		"FAM198A"	"HERPUD1"		"C3orf58"	"BRI3BP"		"ATXN2|6311"	"PSMD12|5718"		"C2orf42|54980"	"CBL|867"	"CCDC28A|25901"	"CDH2|1000"	"CHAF1B|8208"	"CLK1|1195"	"CLEC2L|154790"	"COL4A2|1284"	"CLP1|10978"	"COX7B|1349"	"COMMD5|28991"	"CREB3L4|148327"	"CDR2|1039"	"CHD2|1106"		"Arhgap35"	"Birc2"		"Carhsp1|52502"	"Kxd1|75620"		"Cela1|109901"	"Cirh1a|21771"	"Chd8|67772"	"Chga|12652"	"Coa6|67892"	"Crybg3|224273"	"Cml1|66116"	"Crat|12908"	"Cpsf4|54188"	"Cyba|13057"	"Dsp|109620"	"Efnb2|13642"	"Dlg1|13383"	"Dnajc5|13002"
	"FBLN7|129804"	"RBFOX3|146713"	"S100A8|6279"		"FAM20A"	"HGS"		"C3orf67"	"BRICD5"		"ATXN7L1|222255"	"PSMD8|5714"		"C2orf47|79568"	"CBR1|873"	"CCDC3|83643"	"CDH4|1002"	"CHCHD1|118487"	"CLK3|1198"	"CLP1|10978"	"COL5A1|1289"	"CMC2|56942"	"CPD|1362"	"COMMD8|54951"	"CRISPLD1|83690"	"CDS1|1040"	"CHD3|1107"		"Arhgap39"	"Birc6"		"Carns1|107239"	"L2hgdh|217666"		"Cenpq|83815"	"Cisd1|52637"	"Chdh|218865"	"Chml|12663"	"Coa7|69893"	"Csad|246277"	"Cml2|93673"	"Creb1|12912"	"Cptp|79554"	"Cyfip2|76884"	"Dtd1|66044"	"Efnb3|13643"	"Dlg3|53310"	"Dnlz|52838"
	"FBN1|2200"	"RBM7|10179"	"SAMD5|389432"		"FAM211B"	"HIGD2A"		"C4orf22"	"BRK1"		"ATXN7L3B|552889"	"PSME2|5721"		"C2orf57|165100"	"CBR4|84869"	"CCDC47|57003"	"CDH5|1003"	"CHCHD4|131474"	"CLOCK|9575"	"CLPB|81570"	"COL6A1|1291"	"CMSS1|84319"	"CPEB4|80315"	"COMTD1|118881"	"CRKL|1399"	"CDT1|81620"	"CHD4|1108"		"Arhgap42"	"Bloc1s1"		"Caskin2|140721"	"LOC100044627|100044627"		"Cenpv|73139"	"Cited1|12705"	"Chek1|12649"	"Chmp1a|234852"	"Coasy|71743"	"Csk|12988"	"Cmpk1|66588"	"Creb3l2|208647"	"Cr1l|12946"	"Cyhr1|54151"	"Dtx2|74198"	"Efs|13644"	"Dlgap5|218977"	"Dnm1l|74006"
	"FBN2|2201"	"RBP7|116362"	"SCG2|7857"		"FAM213B"	"HINT1"		"C4orf27"	"BRMS1"		"ATXN7|6314"	"PTBP3|9991"		"C2orf69|205327"	"CBS|875"	"CCDC51|79714"	"CDIP1|29965"	"CHCHD7|79145"	"CLSPN|63967"	"CLUH|23277"	"COL6A2|1292"	"CMTM4|146223"	"CPN1|1369"	"COPS5|10987"	"CRTAP|10491"	"CDYL2|124359"	"CHD7|55636"		"Arhgap44"	"Bloc1s2"		"Cask|12361"	"LOC100503055|100503055"		"Cep152|99100"	"Cited2|17684"	"Chek2|50883"	"Chmp2a|68953"	"Cog2|76332"	"Csnk1e|27373"	"Cmtm6|67213"	"Crip1|12925"	"Cramp1l|57354"	"Cyp39a1|56050"	"Dus1l|68730"	"Ehmt2|110147"	"Dlk2|106565"	"Dnmt1|13433"
	"FBXL2|25827"	"RBPMS2|348093"	"SCN3A|6328"		"FAM214B"	"HLA-A"		"C4orf33"	"BRPF3"		"AUH|549"	"PTGES|9536"		"C2orf72|257407"	"CBX2|84733"	"CCDC59|29080"	"CDK10|8558"	"CHEK1|1111"	"CLTC|1213"	"CMC2|56942"	"COL6A3|1293"	"CNEP1R1|255919"	"CPNE3|8895"	"COQ10A|93058"	"CRYL1|51084"	"CDYL|9425"	"CHD8|57680"		"Arhgef10l"	"Bloc1s3"		"Casp2|12366"	"LOC100862433|100862433"		"Cep19|66994"	"Cit|12704"	"Chic1|12212"	"Chmp3|66700"	"Cog6|67542"	"Csnk1g2|103236"	"Cmtm7|102545"	"Cript|56724"	"Crb3|224912"	"Cyp51|13121"	"Dusp10|63953"	"Eif2ak1|15467"	"Dmap1|66233"	"Dnmt3a|13435"
	"FBXO15|201456"	"RDM1|201299"	"SCRG1|11341"		"FAM43A"	"HLA-B"		"C4orf45"	"BSCL2.uid_15605"		"AUNIP|79000"	"PTGR1|22949"		"C2orf76|130355"	"CBX4|8535"	"CCDC64|92558"	"CDK13|8621"	"CHERP|10523"	"CMTM3|123920"	"CMSS1|84319"	"COLGALT1|79709"	"CNIH2|254263"	"CPPED1|55313"	"COQ3|51805"	"CSGALNACT2|55454"	"CEACAM19|56971"	"CHGB|1114"		"Arhgef11"	"Bloc1s4"		"Casp8ap2|26885"	"LOC100862446|100862446"		"Cep57l1|103268"	"Ckap4|216197"	"Chic2|74277"	"Chmp7|105513"	"Cog8|97484"	"Csnk2a1|12995"	"Cmtm8|70031"	"Crkl|12929"	"Crbn|58799"	"Cyr61|16007"	"Dusp16|70686"	"Eif3a|13669"	"Dmgdh|74129"	"Dnttip2|99480"
	"FBXO6|26270"	"RGS10|6001"	"SDSL|113675"		"FAM46A"	"HLA-C"		"C4orf46"	"BSPRY"		"AURKAPS1|6791"	"PTPLAD1|51495"		"C2|717"	"CBX5|23468"	"CCDC6|8030"	"CDK16|5127"	"CHFR|55743"	"CMTM6|54918"	"CMTM7|112616"	"COMMD10|51397"	"CNKSR1|10256"	"CPQ|10404"	"CORO2A|7464"	"CSNK1E|1454"	"CEBPB|1051"	"CHIC2|26511"		"Arhgef12"	"Bloc1s5"		"Casp8|12370"	"LOC100862455|100862455"		"Cept1|99712"	"Ckap5|75786"	"Chid1|68038"	"Chm|12662"	"Coil|12812"	"Csnk2b|13001"	"Cmya5|76469"	"Crk|12928"	"Crcp|12909"	"Cyth2|19158"	"Dusp19|68082"	"Eif3h|68135"	"Dmrtb1|56296"	"Dock6|319899"
	"FEZF2|55079"	"RGS17|26575"	"SEBOX|645832"		"FAM46B"	"HLA-E"		"C4orf47"	"BTBD1"		"AURKA|6790"	"PUF60|22827"		"C3orf14|57415"	"CBX8|57332"	"CCDC84|338657"	"CDK17|5128"	"CHGA|1113"	"CMTR1|23070"	"CMTM8|152189"	"COPB2|9276"	"CNNM4|26504"	"CPS1|1373"	"COX10|1352"	"CSNK2A1|1457"	"CEBPG|1054"	"CHKA|1119"		"Arhgef16"	"Bloc1s6"		"Casq1|12372"	"LOC101055761|101055761"		"Cers1|93898"	"Clasp1|76707"	"Chka|12660"	"Chn2|69993"	"Col15a1|12819"	"Csrp1|13007"	"Cndp2|66054"	"Crmp1|12933"	"Creb3l3|208677"	"D16Ertd472e|67102"	"Dusp26|66959"	"Eif3l|223691"	"Dnaaf1|68270"	"Dock7|67299"
	"FGA|2243"	"RGS7|6000"	"SELE|6401"		"FAM49A"	"HM13"		"C5orf22"	"BTBD3"		"AURKC|6795"	"PUM1|9698"		"C3orf17|25871"	"CBY1|25776"	"CCDC86|79080"	"CDK2|1017"	"CHID1|66005"	"CNN1|1264"	"CNEP1R1|255919"	"COPE|11316"	"CNPY2|10330"	"CPSF2|53981"	"COX14|84987"	"CSPP1|79848"	"CEBPZ|10153"	"CHMP1B|57132"		"Arhgef39"	"Blvra"		"Casq2|12373"	"LOC101055915|101055915"		"Cers2|76893"	"Clasp2|76499"	"Chmp6|208092"	"Chpf2|100910"	"Col16a1|107581"	"Csrp3|13009"	"Cnep1r1|382030"	"Crnkl1|66877"	"Creb3|12913"	"D17Wsu104e|28106"	"Dusp3|72349"	"Eif3m|98221"	"Dnaaf2|109065"	"Dpagt1|13478"
	"FGB|2244"	"RHEBL1|121268"	"SEMA3C|10512"		"FAM53B"	"HMGB1"		"C5orf28"	"BTD"		"AUTS2|26053"	"PUS1|80324"		"C3orf18|51161"	"CC2D1A|54862"	"CCDC88B|283234"	"CDK5RAP3|80279"	"CHMP3|51652"	"CNN2|1265"	"CNIH2|254263"	"COPG1|22820"	"CNTN2|6900"	"CPSF6|11052"	"COX16|51241"	"CSRNP2|81566"	"CECR2|27443"	"CHMP2A|27243"		"Arhgef7"	"Blvrb"		"Cbfa2t2|12396"	"LOC101055956|101055956"		"Cers5|71949"	"Clcc1|229725"	"Chordc1|66917"	"Chpf|74241"	"Col25a1|77018"	"Cst3|13010"	"Cnih3|72978"	"Crocc|230872"	"Crebbp|12914"	"D19Bwg1357e|52874"	"Dync1i2|13427"	"Eif4ebp2|13688"	"Dnah8|13417"	"Dph7|67228"
	"FGF17|8822"	"RIMS4|140730"	"SEMA3E|9723"		"FAM60A"	"HMGN2"		"C5orf34"	"BTF3"		"AVEN|57099"	"PUSL1|126789"		"C3orf62|375341"	"CC2D1B|200014"	"CCDC94|55702"	"CDK8|1024"	"CHORDC1|26973"	"CNN3|1266"	"CNIH4|29097"	"COPG2|26958"	"CNTNAP1|8506"	"CPSF7|79869"	"COX19|90639"	"CSRP1|1465"	"CECR5|27440"	"CHMP4B|128866"		"Arid1a"	"Bmp4"		"Cbfa2t3|12398"	"LOC101056140|101056140"		"Ces2c|234671"	"Clcn4-2|12727"	"Chpt1|212862"	"Chrna4|11438"	"Col6a3|12835"	"Cstf1|67337"	"Cnih4|98417"	"Crtap|56693"	"Crebrf|77128"	"D430019H16Rik|268595"	"E130309D02Rik|231868"	"Eif4e|13684"	"Dnaja1|15502"	"Dpp3|75221"
	"FGF18|8817"	"RIPPLY2|134701"	"SEMA3G|56920"		"FAM65C"	"HNRNPA0"		"C5orf45"	"BTF3L4"		"AVPI1|60370"	"QARS|5859"		"C3|718"	"CCAR1|55749"	"CCDC96|257236"	"CDKN1C|1028"	"CHRAC1|54108"	"CNOT11|55571"	"CNKSR1|10256"	"COPS4|51138"	"COA6|388753"	"CPT2|1376"	"COX4I2|84701"	"CST3|1471"	"CELF3|11189"	"CHST14|113189"		"Arid1b"	"Bmpr1a"		"Cbln1|12404"	"Lactb2|212442"		"Cetn1|26369"	"Clcn6|26372"	"Chrac1|93696"	"Chrnb2|11444"	"Commd1|17846"	"Ctc1|68964"	"Cnnm1|83674"	"Cry2|12953"	"Creg1|433375"	"D8Ertd738e|101966"	"E2f8|108961"	"Eif4g1|208643"	"Dnajb2|56812"	"Dpp8|74388"
	"FGF8|2253"	"RIT2|6014"	"SERPINA1|5265"		"FAM69A"	"HNRNPA1"		"C5orf66-AS1"	"BTG1"		"AWAT1|158833"	"RAB11FIP1|80223"		"C4BPA|722"	"CCAR2|57805"	"CCDC9|26093"	"CDKN2AIP|55602"	"CHRNB2|1141"	"CNOT3|4849"	"CNNM4|26504"	"COPS8|10920"	"COA7|65260"	"CPXM1|56265"	"COX7A2L|9167"	"CSTF2T|23283"	"CELSR3|1951"	"CHST3|9469"		"Arid2"	"Bmyc"		"Cbx1|12412"	"Lamp1|16783"		"Cfi|12630"	"Clcn7|26373"	"Chst14|72136"	"Chst12|59031"	"Commd2|52245"	"Ctdnep1|67181"	"Cnppd1|69171"	"Crym|12971"	"Creld1|171508"	"D930015E06Rik|229473"	"Eapp|66266"	"Eif5b|226982"	"Dnajb6|23950"	"Dpysl2|12934"
	"FGF9|2254"	"RLN1|6013"	"SERPINE2|5270"		"FAM83D"	"HNRNPA2B1"		"C6orf203"	"BTG2"		"AXIN1|8312"	"RAB9A|9367"		"C4BPB|725"	"CCBL1|883"	"CCIN|881"	"CDON|50937"	"CHST10|9486"	"CNOT6L|246175"	"CNPY2|10330"	"COX15|1355"	"COBL|23242"	"CRABP1|1381"	"COX7B2|170712"	"CTBP1|1487"	"CEND1|51286"	"CIAO1|9391"		"Arid3a"	"Bnip3"		"Cbx2|12416"	"Lap3|66988"		"Cggbp1|106143"	"Cldn5|12741"	"Cib1|23991"	"Chst1|76969"	"Commd7|99311"	"Ctdsp1|227292"	"Cnr1|12801"	"Csad|246277"	"Crhr1|12921"	"Dact1|59036"	"Ebag9|55960"	"Elavl1|15568"	"Dnajb8|56691"	"Dpysl3|22240"
	"FGFR3|2261"	"RLN2|6019"	"SERPINF1|5176"		"FAM84B"	"HNRNPA3"		"C6orf226"	"BTN2A1"		"AXIN2|8313"	"RAF1|5894"		"C4orf29|80167"	"CCBL2|56267"	"CCKBR|887"	"CDS2|8760"	"CHST12|55501"	"CNPY3|10695"	"CNTN2|6900"	"COX7B|1349"	"COG8|84342"	"CREB3L2|64764"	"CPN1|1369"	"CTDSPL2|51496"	"CENPA|1058"	"CIB1|10519"		"Arid3b"	"Bok"		"Cby1|73739"	"Larp1b|214048"		"Cgnl1|68178"	"Clic1|114584"	"Cidea|12683"	"Chtf8|214987"	"Comp|12845"	"Ctdsp2|52468"	"Cntn2|21367"	"Csf2ra|12982"	"Crlf1|12931"	"Dak|225913"	"Ebpl|68177"	"Elf2|69257"	"Dnajb9|27362"	"Dr1|13486"
	"FGG|2266"	"RMI2|116028"	"SETBP1|26040"		"FAM89A"	"HNRNPAB"		"C6orf48"	"BYSL"		"AZGP1|563"	"RASGRP2|10235"		"C4orf46|201725"	"CCDC117|150275"	"CCL20|6364"	"CECR1|51816"	"CHST15|51363"	"CNTFR|1271"	"CNTNAP1|8506"	"CPAMD8|27151"	"COL11A2|1302"	"CREB3L4|148327"	"CPNE6|9362"	"CTNNB1|1499"	"CENPE|1062"	"CIRBP|1153"		"Arid4a"	"Bola1"		"Ccar2|219158"	"Larp1|73158"		"Chchd10|103172"	"Clip1|56430"	"Cideb|12684"	"Chtop|66511"	"Cops7b|26895"	"Ctnnb1|12387"	"Cntrob|216846"	"Csk|12988"	"Crlf2|57914"	"Dapk1|69635"	"Ebp|13595"	"Elk1|13712"	"Dnajc11|230935"	"Drap1|66556"
	"FHOD3|80206"	"RNF125|54941"	"SHISA6|388336"		"FARP1"	"HNRNPC"		"C6orf52"	"BZW2"		"AZI2|64343"	"RBM10|8241"		"C4orf48|401115"	"CCDC120|90060"	"CCL21|6366"	"CECR2|27443"	"CHST8|64377"	"CNTRL|11064"	"COA6|388753"	"CPD|1362"	"COL4A3BP|10087"	"CRELD1|78987"	"CPNE7|27132"	"CTNNBIP1|56998"	"CENPM|79019"	"CISD2|493856"		"Arid4b"	"Bola2"		"Ccdc101|75565"	"Lasp1|16796"		"Chchd2|14004"	"Clip2|269713"	"Cinp|67236"	"Cipc|217732"	"Cops8|108679"	"Ctnnbip1|67087"	"Coa6|67892"	"Csnk1d|104318"	"Crot|74114"	"Daxx|13163"	"Ece2|107522"	"Elmo2|140579"	"Dnajc13|235567"	"Drg2|13495"
	"FIBIN|387758"	"RNF138|51444"	"SIX3|6496"		"FAT1"	"HNRNPD"		"C6orf62"	"C10orf10"		"AZIN2|113451"	"RBM3|5935"		"C5orf27|202299"	"CCDC121|79635"	"CCM2L|140706"	"CELF1|10658"	"CHTF18|63922"	"COG3|83548"	"COA7|65260"	"CPNE1|8904"	"COL7A1|1294"	"CRISPLD1|83690"	"CPSF4|10898"	"CTSD|1509"	"CENPN|55839"	"CITED2|10370"		"Arid5a"	"Bola3"		"Ccdc109b|66815"	"Lclat1|225010"		"Chchd4|72170"	"Clk3|102414"	"Cir1|66935"	"Cirbp|12696"	"Coq3|230027"	"Ctr9|22083"	"Coa7|69893"	"Csnk1e|27373"	"Crtac1|72832"	"Dazap2|23994"	"Echdc2|52430"	"Elof1|66126"	"Dnajc19-ps|100503724"	"Dtl|76843"
	"FIGNL1|63979"	"RPL22L1|200916"	"SIX6|4990"		"FBXO2"	"HNRNPDL"		"C7orf13"	"C10orf32"		"B2M|567"	"RBP7|116362"		"C5orf45|51149"	"CCDC124|115098"	"CCM2|83605"	"CELF2|10659"	"CHUK|1147"	"COG5|10466"	"COASY|80347"	"CPNE2|221184"	"COL9A2|1298"	"CRKL|1399"	"CPTP|80772"	"CTSO|1519"	"CENPO|79172"	"CIZ1|25792"		"Arih1"	"Bop1"		"Ccdc115|69668"	"Lcp1|18826"		"Chd1l|68058"	"Clns1a|12729"	"Cirh1a|21771"	"Cisd1|52637"	"Coq4|227683"	"Ctsb|13030"	"Coasy|71743"	"Csnk1g2|103236"	"Crtc3|70461"	"Dbn1|56320"	"Echdc3|67856"	"Emg1|14791"	"Dnajc1|13418"	"Dtwd1|69185"
	"FILIP1L|11259"	"RPP25|54913"	"SKIDA1|387640"		"FBXO32"	"HNRNPF"		"C7orf25"	"C10orf35"		"B3GALNT1|8706"	"RCN1|5954"		"C6orf136|221545"	"CCDC132|55610"	"CCNA1|8900"	"CELF5|60680"	"CHURC1-FNTB|100529261"	"COL16A1|1307"	"COBL|23242"	"CPNE3|8895"	"COL9A3|1299"	"CRK|1398"	"CPVL|54504"	"CTTNBP2NL|55917"	"CEP170B|283638"	"CKAP2|26586"		"Arl13b"	"Bpnt1"		"Ccdc117|104479"	"Lgals1|16852"		"Chd8|67772"	"Clstn1|65945"	"Cish|12700"	"Cited2|17684"	"Coq6|217707"	"Ctsz|64138"	"Cog2|76332"	"Csnk2a1|12995"	"Cryzl1|66609"	"Dbnl|13169"	"Ect2|13605"	"Eml3|225898"	"Dnajc21|78244"	"Dtx3|80904"
	"FJX1|24147"	"RPRML|388394"	"SLC16A14|151473"		"FBXO34"	"HNRNPH1"		"C7orf60"	"C11orf1"		"B3GALT4|8705"	"RCN2|5955"		"C6orf1|221491"	"CCDC136|64753"	"CCNC|892"	"CELSR1|9620"	"CILP|8483"	"COL18A1|80781"	"COG8|84342"	"CPPED1|55313"	"COLEC12|81035"	"CRLS1|54675"	"CRACR2B|283229"	"CTTN|2017"	"CEP76|79959"	"CKAP4|10970"		"Arl14ep"	"Brd8"		"Ccdc120|54648"	"Lgals3|16854"		"Chdh|218865"	"Cmtm3|68119"	"Ckap2|80986"	"Ciz1|68379"	"Coq7|12850"	"Cul3|26554"	"Cog6|67542"	"Csnk2b|13001"	"Cryz|12972"	"Dbt|13171"	"Eef1a2|13628"	"Eng|13805"	"Dnajc30|66114"	"Dusp7|235584"
	"FKBP7|51661"	"RRAGD|58528"	"SLC16A4|9122"		"FBXO6"	"HNRNPH2"		"C8orf12"	"C11orf24"		"B3GAT1|27087"	"RDH14|57665"		"C6orf203|51250"	"CCDC138|165055"	"CCND3|896"	"CELSR2|1952"	"CIRH1A|84916"	"COL1A1|1277"	"COL4A3BP|10087"	"CPQ|10404"	"COMMD2|51122"	"CRTAP|10491"	"CRADD|8738"	"CTXN1|404217"	"CEP78|84131"	"CLASP1|23332"		"Arl2bp"	"Brd9"		"Ccdc132|73288"	"Lpcat3|14792"		"Chga|12652"	"Cmtr2|234728"	"Ckm|12715"	"Ckap4|216197"	"Cort|12854"	"Cul4a|99375"	"Cog8|97484"	"Csrp1|13007"	"Csdc2|105859"	"Dcaf12|68970"	"Efemp1|216616"	"Enkd1|102124"	"Dnajc4|57431"	"Dvl2|13543"
	"FKBP9|11328"	"RRAS2|22800"	"SLC16A9|220963"		"FCN3"	"HNRNPH3"		"C8orf33"	"C11orf49"		"B3GAT2|135152"	"REEP1|65055"		"C6orf211|79624"	"CCDC146|57639"	"CCNDBP1|23582"	"CELSR3|1951"	"CISH|1154"	"COL1A2|1278"	"COL7A1|1294"	"CPSF2|53981"	"COMMD3|23412"	"CRYL1|51084"	"CRBN|51185"	"CUEDC2|79004"	"CERS1|10715"	"CLASP2|23122"		"Arl3"	"Bre"		"Ccdc134|76457"	"Lrp2|14725"		"Chic1|12212"	"Cnih2|12794"	"Cks1b|54124"	"Ckap5|75786"	"Cox14|66379"	"Cul7|66515"	"Coil|12812"	"Cst3|13010"	"Cspg4|121021"	"Dcaf15|212123"	"Efhd1|98363"	"Eno3|13808"	"Dnase1|13419"	"Dvl3|13544"
	"FLRT2|23768"	"RRAS|6237"	"SLC17A6|57084"		"FENDRR"	"HNRNPK"		"C8orf37"	"C11orf54"		"B3GNT2|10678"	"REEP5|7905"		"C6orf226|441150"	"CCDC14|64770"	"CCNE1|898"	"CENPBD1|92806"	"CITED4|163732"	"COL23A1|91522"	"COL9A3|1299"	"CPSF6|11052"	"COMMD5|28991"	"CSF1R|1436"	"CRELD2|79174"	"CUL1|8454"	"CES1|1066"	"CLCC1|23155"		"Arl4a"	"Bri3bp"		"Ccdc136|232664"	"Lrpap1|16976"		"Chic2|74277"	"Cnot3|232791"	"Cks2|66197"	"Clasp1|76707"	"Cox17|12856"	"Cxadr|13052"	"Col25a1|77018"	"Cstf1|67337"	"Cspg5|29873"	"Dcaf5|320808"	"Eftud1|101592"	"Enpp2|18606"	"Dnase2a|13423"	"Dync1li1|235661"
	"FLRT3|23767"	"RRM2B|50484"	"SLC25A20|788"		"FGF10"	"HNRNPL"		"C8orf37-AS1"	"C11orf58"		"B3GNT4|79369"	"RELL1|768211"		"C6orf47|57827"	"CCDC152|100129792"	"CCNF|899"	"CENPB|1059"	"CIT|11113"	"COL27A1|85301"	"COMMD1|150684"	"CPSF7|79869"	"COMMD8|54951"	"CSF3R|1441"	"CRHR1|1394"	"CUL2|8453"	"CES2|8824"	"CLCN2|1181"		"Arl4d"	"Brk1"		"Ccdc186|213993"	"Lrrc58|320184"		"Chid1|68038"	"Cnot6l|231464"	"Clcn5|12728"	"Clasp2|76499"	"Cox18|231430"	"Cxx1c|72865"	"Col4a6|94216"	"Ctc1|68964"	"Cstf2|108062"	"Dcaf8|98193"	"Egf|13645"	"Ensa|56205"	"Dnmbp|71972"	"Dynlrb1|67068"
	"FMN2|56776"	"RSL24D1|51187"	"SLC30A10|55532"		"FGF2"	"HNRNPM"		"C8orf88"	"C11orf70"		"B3GNT6|192134"	"RFK|55312"		"C7orf31|136895"	"CCDC167|154467"	"CCNH|902"	"CENPC|1060"	"CKAP2L|150468"	"COL4A1|1282"	"COMMD3|23412"	"CPXM1|56265"	"COMTD1|118881"	"CSGALNACT2|55454"	"CRLF3|51379"	"CUL4A|8451"	"CES4A|283848"	"CLCN3|1182"		"Arl6"	"Brms1"		"Ccdc28a|215814"	"Lrrc59|98238"		"Chka|12660"	"Cnot6|104625"	"Clcnka|12733"	"Clasrp|53609"	"Cox19|68033"	"Cxxc1|74322"	"Commd1|17846"	"Ctcf|13018"	"Cstf3|228410"	"Dcakd|68087"	"Egln1|112405"	"Enthd2|78777"	"Dnmt3b|13436"	"Dyrk1a|13548"
	"FMO1|2326"	"RUNDC3B|154661"	"SLC40A1|30061"		"FGFBP2"	"HNRNPU"		"C9orf171"	"C11orf73"		"B3GNT9|84752"	"RGL2|5863"		"C7orf43|55262"	"CCDC22|28952"	"CCNK|8812"	"CENPF|1063"	"CKLF|51192"	"COL4A2|1284"	"COMMD5|28991"	"CRABP1|1381"	"COPS5|10987"	"CSNK1E|1454"	"CRY1|1407"	"CUL4B|8450"	"CETN1|1068"	"CLCN4|1183"		"Arl6ip6"	"Bsg"		"Ccdc34|68201"	"Lsm8|76522"		"Chpt1|212862"	"Cnot7|18983"	"Clcnkb|56365"	"Clcc1|229725"	"Cox6c|12864"	"Cxxc5|67393"	"Commd2|52245"	"Ctdnep1|67181"	"Ctbp2|13017"	"Dcbld2|73379"	"Egr3|13655"	"Eny2|223527"	"Dnpep|13437"	"E2f3|13557"
	"FMO5|2330"	"S1PR5|53637"	"SLC46A3|283537"		"FGFR4"	"HNRNPUL1"		"C9orf37"	"C11orf95"		"B3GNTL1|146712"	"RHOU|58480"		"C8orf58|541565"	"CCDC23|374969"	"CCRN4L|25819"	"CENPH|64946"	"CKMT1A|548596"	"COL5A1|1289"	"COMMD8|54951"	"CRABP2|1382"	"COPZ2|51226"	"CSNK2A1|1457"	"CRYM|1428"	"CUL5|8065"	"CETN3|1070"	"CLCN5|1184"		"Armc1"	"Btbd1"		"Ccdc47|67163"	"Lxn|17035"		"Chrac1|93696"	"Cnot8|69125"	"Cldn13|57255"	"Clcn4-2|12727"	"Cox8c|75483"	"Cyb5b|66427"	"Commd7|99311"	"Ctdsp1|227292"	"Ctdp1|67655"	"Dck|13178"	"Eif2ak4|27103"	"Epb4.1l2|13822"	"Dnttip1|76233"	"E2f4|104394"
	"FMOD|2331"	"SCGB3A2|117156"	"SLC7A7|9056"		"FGFRL1"	"HNRNPUL2"		"C9orf43"	"C12orf29"		"B4GALNT2|124872"	"RNF7|9616"		"C8orf82|414919"	"CCDC25|55246"	"CCZ1|51622"	"CENPI|2491"	"CKS1B|1163"	"COL6A1|1291"	"COMTD1|118881"	"CREB3L1|90993"	"COQ10A|93058"	"CST3|1471"	"CSK|1445"	"CUL7|9820"	"CFAP36|112942"	"CLDN12|9069"		"Armc10"	"Btbd6"		"Ccdc50|67501"	"Ly6a|110454"		"Chrna4|11438"	"Cnpy2|56530"	"Cldn3|12739"	"Clcn6|26372"	"Cplx1|12889"	"Cyb5r3|109754"	"Commd9|76501"	"Ctdsp2|52468"	"Ctdspl|69274"	"Dcp1a|75901"	"Eif2b4|13667"	"Epb4.1l3|13823"	"Doc2a|13446"	"E2f5|13559"
	"FN1|2335"	"SEC14L5|9717"	"SLCO2A1|6578"		"FHL5"	"HSD17B10"		"C9orf64"	"C12orf5"		"B4GALT1|2683"	"RNMTL1|55178"		"C9orf156|51531"	"CCDC34|91057"	"CD151|977"	"CENPJ|55835"	"CLASRP|11129"	"COL6A2|1292"	"COPS5|10987"	"CREB3L2|64764"	"COX10|1352"	"CSTB|1476"	"CSRNP1|64651"	"CUX1|1523"	"CFD|1675"	"CLDN22|53842"		"Armc2"	"Btrc"		"Ccdc64|75665"	"Lyar|17089"		"Chst14|72136"	"Cnpy3|72029"	"Cldn4|12740"	"Clcn7|26373"	"Cplx2|12890"	"Cyba|13057"	"Comp|12845"	"Ctnnb1|12387"	"Ctgf|14219"	"Dcps|69305"	"Eif2d|16865"	"Epb4.1|269587"	"Dock5|68813"	"E330009J07Rik|243780"
	"FOLR1|2348"	"SELM|140606"	"SLIT2|9353"		"FHOD3"	"HSD17B4"		"C9orf72"	"C12orf73"		"B4GALT3|8703"	"ROMO1|140823"		"C9orf3|84909"	"CCDC50|152137"	"CD164|8763"	"CENPQ|55166"	"CLCN7|1186"	"COL6A3|1293"	"COQ10A|93058"	"CREB3L4|148327"	"COX16|51241"	"CSTF2T|23283"	"CSRP2BP|57325"	"CUX2|23316"	"CGN|57530"	"CLDND1|56650"		"Armc7"	"Bub1b"		"Ccdc6|76551"	"Lztr1|66863"		"Ciao1|26371"	"Cntfr|12804"	"Cldn7|53624"	"Cldn5|12741"	"Cpne3|70568"	"Cyhr1|54151"	"Cops7b|26895"	"Ctnnbip1|67087"	"Cth|107869"	"Dctn4|67665"	"Eif2s2|67204"	"Ephb4|13846"	"Dock9|105445"	"Ece1|230857"
	"FOXA1|3169"	"SEMG1|6406"	"SLITRK6|84189"		"FIG4"	"HSF1"		"C9orf85"	"C12orf75"		"B4GALT4|8702"	"RPF2|84154"		"C9orf40|55071"	"CCDC57|284001"	"CD2AP|23607"	"CENPT|80152"	"CLDN10|9071"	"COL9A2|1298"	"COQ3|51805"	"CRELD1|78987"	"COX19|90639"	"CTBP1|1487"	"CSRP2|1466"	"CWC27|10283"	"CGREF1|10669"	"CLEC11A|6320"		"Armc8"	"Bub3"		"Ccdc84|382073"	"Macf1|11426"		"Cic|71722"	"Coa3|52469"	"Clec4f|51811"	"Clec16a|74374"	"Cpne6|12891"	"Cyp39a1|56050"	"Cops8|108679"	"Ctps2|55936"	"Ctsa|19025"	"Dctn5|59288"	"Eif2s3x|26905"	"Erbb2|13866"	"Dok3|27261"	"Ednrb|13618"
	"FOXA2|3170"	"SEPHS1|22929"	"SLN|6588"		"FIGF"	"HSP90AA1"		"C9orf91"	"C14orf1"		"B4GALT6|9331"	"RPL13|6137"		"C9orf64|84267"	"CCDC61|729440"	"CD320|51293"	"CENPU|79682"	"CLDN15|24146"	"COLEC11|78989"	"CORO2A|7464"	"CRIP2|1397"	"COX4I2|84701"	"CTNNB1|1499"	"CSTF2|1478"	"CWF19L2|143884"	"CGRRF1|10668"	"CLIC5|53405"		"Armcx5"	"Bysl"		"Ccdc90b|66365"	"Mak16|67920"		"Cidea|12683"	"Col18a1|12822"	"Clec4g|75863"	"Clic1|114584"	"Cpped1|223978"	"Cyp51|13121"	"Coq3|230027"	"Ctr9|22083"	"Ctsc|13032"	"Dctpp1|66422"	"Eif3j2|100042807"	"Ercc6l2|76251"	"Dolk|227697"	"Edrf1|214764"
	"FOXC1|2296"	"SEPT10|151011"	"SMAD9|4093"		"FLNC"	"HSP90AB1"		"C9orf92"	"C14orf2"		"B9D1|27077"	"RPL14|9045"		"C9orf78|51759"	"CCDC71|64925"	"CD3EAP|10849"	"CENPV|201161"	"CLDN19|149461"	"COLGALT1|79709"	"COX10|1352"	"CRISPLD1|83690"	"COX7A2L|9167"	"CTNNBIP1|56998"	"CTDP1|9150"	"CXCL12|6387"	"CHAC1|79094"	"CLINT1|9685"		"Arnt"	"Bzw1"		"Ccdc91|67015"	"Map1lc3b|67443"		"Cideb|12684"	"Col1a1|12842"	"Clic4|29876"	"Clip1|56430"	"Cps1|227231"	"Cyr61|16007"	"Coq4|227683"	"Ctsb|13030"	"Ctsh|13036"	"Dcun1d1|114893"	"Elane|50701"	"Erf|13875"	"Dolpp1|57170"	"Eea1|216238"
	"FOXE3|2301"	"SFRP1|6422"	"SMPX|23676"		"FLT4"	"HSP90B1"		"CA6"	"C14orf80"		"BAALCOS|157556"	"RPL17-C18orf32|100526842"		"C9orf85|138241"	"CCDC77|84318"	"CD40|958"	"CEP104|9731"	"CLDN4|1364"	"COLQ|8292"	"COX14|84987"	"CRKL|1399"	"COX7B2|170712"	"CTSD|1509"	"CTIF|9811"	"CXXC4|80319"	"CHAF1B|8208"	"CLIP2|7461"		"Arntl"	"Bzw2"		"Ccdc92|215707"	"Map4k3|225028"		"Cir1|66935"	"Col1a2|12843"	"Clmn|94040"	"Clip2|269713"	"Cpsf3l|71957"	"Cyth2|19158"	"Coq6|217707"	"Ctsz|64138"	"Cubn|65969"	"Dcun1d5|76863"	"Elf3|13710"	"Ergic1|67458"	"Donson|60364"	"Eef2k|13631"
	"FOXF1|2294"	"SGK1|6446"	"SNAI2|6591"		"FLVCR2"	"HSPA5"		"CAB39L"	"C14orf93"		"BACE2|25825"	"RPL17|6139"		"CA12|771"	"CCDC82|79780"	"CD53|963"	"CEP120|153241"	"CLDN5|7122"	"COMMD10|51397"	"COX16|51241"	"CRK|1398"	"CPNE5|57699"	"CTSO|1519"	"CTNNBL1|56259"	"CXXC5|51523"	"CHCHD10|400916"	"CLIP3|25999"		"Arpc3"	"C030006K11Rik"		"Ccdc97|52132"	"Marcksl1|17357"		"Cish|12700"	"Col2a1|12824"	"Cln3|12752"	"Clip4|78785"	"Cpsf4|54188"	"D17Wsu104e|28106"	"Coq7|12850"	"Cul3|26554"	"Cutc|66388"	"Dda1|66498"	"Elk4|13714"	"Ergic2|67456"	"Dpcd|226162"	"Efcab14|230648"
	"FOXF2|2295"	"SH2B3|10019"	"SNORA11D|100124541"		"FMNL3"	"HSPA8"		"CABP7"	"C15orf37"		"BACH1|571"	"RPL19|6143"		"CA2|760"	"CCDC85C|317762"	"CD55|1604"	"CEP152|22995"	"CLDN7|1366"	"COPB2|9276"	"COX19|90639"	"CRTAP|10491"	"CPNE6|9362"	"CTTN|2017"	"CTSE|1510"	"CXorf56|63932"	"CHCHD1|118487"	"CLK1|1195"		"Arpc5l"	"C030039L03Rik"		"Cckbr|12426"	"Marcks|17118"		"Ckap2|80986"	"Col4a1|12826"	"Cln5|211286"	"Clk3|102414"	"Cptp|79554"	"D8Ertd738e|101966"	"Coq9|67914"	"Cul4a|99375"	"Cwf19l1|72502"	"Ddah2|51793"	"Elmo1|140580"	"Ergic3|66366"	"Dpf3|70127"	"Efemp2|58859"
	"FOXG1|2290"	"SH2D3A|10045"	"SOAT1|6646"		"FMO2"	"HSPA9"		"CABYR"	"C15orf39"		"BACH2|60468"	"RPL21|6144"		"CA4|762"	"CCDC88C|440193"	"CD5L|922"	"CEP162|22832"	"CLEC14A|161198"	"COPE|11316"	"COX4I2|84701"	"CRYAB|1410"	"CPNE7|27132"	"CUEDC2|79004"	"CTSH|1512"	"CYB5B|80777"	"CHCHD4|131474"	"CLK3|1198"		"Arpp19"	"C130074G19Rik"		"Ccl17|20295"	"Mark3|17169"		"Ckm|12715"	"Col4a2|12827"	"Cln6|76524"	"Clock|12753"	"Cr1l|12946"	"Dact1|59036"	"Cort|12854"	"Cul7|66515"	"Cxcl16|66102"	"Ddhd1|114874"	"Elovl1|54325"	"Eri3|140546"	"Dph1|116905"	"Efna1|13636"
	"FOXP2|93986"	"SH3GL2|6456"	"SOAT2|8435"		"FMO3"	"HSPB1"		"CACNA1D"	"C15orf40"		"BAD|572"	"RPL22L1|200916"		"CA9|768"	"CCDC8|83987"	"CD81|975"	"CEP170|9859"	"CLEC2L|154790"	"COPG1|22820"	"COX7A2L|9167"	"CRYL1|51084"	"CPSF4|10898"	"CUL1|8454"	"CTSV|1515"	"CYP26B1|56603"	"CHCHD7|79145"	"CLMN|79789"		"Arrb2"	"C1qbp"		"Ccl19|24047"	"Mbnl3|171170"		"Clcn3|12725"	"Col4a3bp|68018"	"Cln8|26889"	"Clstn1|65945"	"Cramp1l|57354"	"Dag1|13138"	"Cox14|66379"	"Cuta|67675"	"Cyb561|13056"	"Ddr1|12305"	"Elovl6|170439"	"Esf1|66580"	"Dph5|69740"	"Efna2|13637"
	"FOXP4|116113"	"SHMT2|6472"	"SOSTDC1|25928"		"FNBP1L"	"HSPD1"		"CACNA1H"	"C15orf57"		"BAG4|9530"	"RPL22|6146"		"CAB39L|81617"	"CCDC92|80212"	"CD82|3732"	"CEP192|55125"	"CLP1|10978"	"COPG2|26958"	"COX7B2|170712"	"CSGALNACT2|55454"	"CPTP|80772"	"CUL2|8453"	"CUTC|51076"	"CYP2R1|120227"	"CHEK1|1111"	"CLN6|54982"		"Arrdc1"	"C1qtnf4"		"Ccl4|20303"	"Mccc1|72039"		"Clcn5|12728"	"Col5a1|12831"	"Clp1|98985"	"Clstn3|232370"	"Crb3|224912"	"Dazap2|23994"	"Cox17|12856"	"Cux2|13048"	"Cyb5r1|72017"	"Ddx17|67040"	"Emc3|66087"	"Esyt1|23943"	"Dpp6|13483"	"Efna4|13639"
	"FOXQ1|94234"	"SLAIN1|122060"	"SOST|50964"		"FNDC4"	"IDH3B"		"CACNA2D1"	"C15orf61"		"BAG5|9529"	"RPL27A|6157"		"CABLES1|91768"	"CCDC93|54520"	"CD83|9308"	"CEP350|9857"	"CLPB|81570"	"COPS4|51138"	"CPN1|1369"	"CSNK1E|1454"	"CRACR2B|283229"	"CUL4A|8451"	"CXADR|1525"	"CYR61|3491"	"CHERP|10523"	"CLNS1A|1207"		"Arrdc2"	"C2"		"Ccna2|12428"	"Mcl1|17210"		"Clcnka|12733"	"Copb1|70349"	"Clpx|270166"	"Cltb|74325"	"Crbn|58799"	"Dbi|13167"	"Cox18|231430"	"Cwc27|67285"	"Cyb5r4|266690"	"Ddx18|66942"	"Emc7|73024"	"Etnk1|75320"	"Dppa3|73708"	"Efnb1|13641"
	"FPGT|8790"	"SLC15A3|51296"	"SOX11|6664"		"FNIP2"	"IDH3G"		"CACNA2D2"	"C16orf13"		"BAHCC1|57597"	"RPL34|6164"		"CABYR|26256"	"CCHCR1|54535"	"CD97|976"	"CEP41|95681"	"CMBL|134147"	"COPS8|10920"	"CPNE6|9362"	"CSNK2A1|1457"	"CRADD|8738"	"CUL4B|8450"	"CXorf40A|91966"	"DAB2IP|153090"	"CHFR|55743"	"CLPTM1|1209"		"Arrdc3"	"C2cd4a"		"Ccnb1|268697"	"Mcts1|68995"		"Clcnkb|56365"	"Copg1|54161"	"Clrn3|212070"	"Cmip|74440"	"Crcp|12909"	"Dbn1|56320"	"Cox19|68033"	"Cxadr|13052"	"Cybrd1|73649"	"Ddx21|56200"	"Emc9|85308"	"Etv6|14011"	"Dppa4|73693"	"Efnb2|13642"
	"FREM1|158326"	"SLC18A2|6571"	"SOX17|64321"		"FNTB"	"IFITM1"		"CACNB1"	"C16orf47"		"BAI1|575"	"RPL36AL|6166"		"CACFD1|11094"	"CCNB2|9133"	"CD99|4267"	"CEP44|80817"	"CMC2|56942"	"COQ10B|80219"	"CPNE7|27132"	"CSPP1|79848"	"CRBN|51185"	"CUL5|8065"	"CXorf40B|541578"	"DACT1|51339"	"CHMP3|51652"	"CLSPN|63967"		"Arrdc5"	"C330013F16Rik"		"Ccndbp1|17151"	"Mdh2|17448"		"Cldn15|60363"	"Coprs|66423"	"Cluap1|76779"	"Cmtm3|68119"	"Creb3l3|208677"	"Dbnl|13169"	"Cox6a2|12862"	"Cxx1c|72865"	"Cycs|13063"	"Ddx24|27225"	"Emp2|13731"	"Evc|59056"	"Dppa5a|434423"	"Efnb3|13643"
	"FREM2|341640"	"SLC24A3|57419"	"SP5|389058"		"FOLR1"	"IFITM2"		"CACTIN"	"C16orf59"		"BAIAP2L1|55971"	"RPL4|6124"		"CACNA1B|774"	"CCND2|894"	"CD9|928"	"CEP57|9702"	"CMSS1|84319"	"COQ9|57017"	"CPSF4|10898"	"CSRNP2|81566"	"CRELD2|79174"	"CUL7|9820"	"CYB561A3|220002"	"DACT3|147906"	"CHN1|1123"	"CLSTN1|22883"		"Arsb"	"C430049B03Rik"		"Ccng2|12452"	"Med8|80509"		"Cldn3|12739"	"Cops2|12848"	"Cluh|74148"	"Cnih2|12794"	"Creb3|12913"	"Dbt|13171"	"Cox6c|12864"	"Cxxc1|74322"	"Cyfip1|20430"	"Ddx26b|236790"	"Endog|13804"	"Evl|14026"	"Dscr3|13185"	"Efs|13644"
	"FRK|2444"	"SLC25A1|6576"	"SPON1|10418"		"FOXC1"	"IFITM3"		"CACUL1"	"C16orf87"		"BAIAP2|10458"	"RPL6|6128"		"CACNA2D2|9254"	"CCNG2|901"	"CDA|978"	"CEP68|23177"	"CMTM4|146223"	"CORO6|84940"	"CPTP|80772"	"CSRP1|1465"	"CRHR1|1394"	"CWC27|10283"	"CYB561D1|284613"	"DAGLB|221955"	"CHORDC1|26973"	"CLTC|1213"		"Arsk"	"C77080"		"Ccnl1|56706"	"Mesdc2|67943"		"Cldn4|12740"	"Cops5|26754"	"Cmah|12763"	"Cnnm2|94219"	"Crebbp|12914"	"Dcaf12|68970"	"Cox8c|75483"	"Cxxc5|67393"	"Cyp21a1|13079"	"Ddx27|228889"	"Enpep|13809"	"Ewsr1|14030"	"Dsg2|13511"	"Ehmt2|110147"
	"FRZB|2487"	"SLC25A21|89874"	"SPTLC3|55304"		"FOXF1"	"IFNGR1"		"CADPS2"	"C17orf58"		"BAIAP3|8938"	"RPL7L1|285855"		"CACNB3|784"	"CCNI|10983"	"CDC26|246184"	"CEP70|80321"	"CMTM7|112616"	"COX15|1355"	"CPVL|54504"	"CST3|1471"	"CRIP3|401262"	"CWF19L2|143884"	"CYB561D2|11068"	"DAK|26007"	"CHPT1|56994"	"CMIP|80790"		"Arxes1"	"Caap1"		"Ccnl2|56036"	"Mettl5|75422"		"Cldn7|53624"	"Cops6|26893"	"Cmbl|69574"	"Cnot3|232791"	"Crebrf|77128"	"Dcaf15|212123"	"Cpeb2|231207"	"Cyb5b|66427"	"Cyp2a12|13085"	"Ddx39b|53817"	"Entpd5|12499"	"Exosc10|50912"	"Dsn1|66934"	"Eif2ak1|15467"
	"FSD1L|83856"	"SLC25A43|203427"	"SRY|6736"		"FOXF2"	"IK"		"CALCB"	"C17orf62"		"BANP|54971"	"RPN1|6184"		"CACNG3|10368"	"CCNJ|54619"	"CDC42BPG|55561"	"CEP95|90799"	"CMTM8|152189"	"COX7A1|1346"	"CRACR2B|283229"	"CSTF2T|23283"	"CRISPLD2|83716"	"CXCL12|6387"	"CYB5A|1528"	"DAPK1|1612"	"CHRAC1|54108"	"CMTM3|123920"		"Arxes2"	"Cab39l"		"Ccnt1|12455"	"Mfge8|17304"		"Clec16a|74374"	"Coro1c|23790"	"Cmc2|66531"	"Cnot6l|231464"	"Crhr1|12921"	"Dcaf5|320808"	"Cplx1|12889"	"Cyb5r3|109754"	"Cyp2b13|13089"	"Ddx41|72935"	"Entpd6|12497"	"Exosc1|66583"	"Dsp|109620"	"Eif3a|13669"
	"FSTL5|56884"	"SLC30A3|7781"	"SST|6750"		"FPR1"	"ILF2"		"CALCOCO2"	"C17orf70"		"BAP1|8314"	"RPP40|10799"		"CACNG8|59283"	"CCNL1|57018"	"CDC42EP2|10435"	"CEP97|79598"	"CNEP1R1|255919"	"COX7B|1349"	"CRADD|8738"	"CTBP1|1487"	"CRLF3|51379"	"CXCL14|9547"	"CYB5D1|124637"	"DAPK3|1613"	"CHRNB2|1141"	"CMTM6|54918"		"Asap1"	"Cacul1"		"Ccnt2|72949"	"Mfsd1|66868"		"Clec4f|51811"	"Cotl1|72042"	"Cml1|66116"	"Cnot6|104625"	"Crlf1|12931"	"Dcaf8|98193"	"Cplx2|12890"	"Cyba|13057"	"Cyp2c29|13095"	"Ddx42|72047"	"Eogt|101351"	"Exosc5|27998"	"Dtd1|66044"	"Eif3h|68135"
	"FST|10468"	"SLC35D3|340146"	"ST6GALNAC1|55808"		"FRMD6"	"ILF3"		"CALM3"	"C17orf89"		"BARD1|580"	"RPS17|6218"		"CACYBP|27101"	"CCNL2|81669"	"CDCA3|83461"	"CERK|64781"	"CNIH2|254263"	"CPD|1362"	"CRBN|51185"	"CTDSPL2|51496"	"CRMP1|1400"	"CXXC5|51523"	"CYFIP1|23191"	"DAP|1611"	"CHST12|55501"	"CMTR1|23070"		"Asb12"	"Cacybp"		"Ccr10|12777"	"Mgarp|67749"		"Clec4g|75863"	"Cox20|66359"	"Cml2|93673"	"Cnot7|18983"	"Crlf2|57914"	"Dcakd|68087"	"Cpne3|70568"	"Cyfip2|76884"	"Cyp2c68|433247"	"Ddx46|212880"	"Eomes|13813"	"Extl3|54616"	"Dtnb|13528"	"Eif3l|223691"
	"FUCA2|2519"	"SLC4A7|9497"	"ST8SIA2|8128"		"FUNDC1"	"ILK"		"CALML4"	"C18orf32"		"BARHL1|56751"	"RPS19BP1|91582"		"CALB1|793"	"CCNT2|905"	"CDH15|1013"	"CERS6|253782"	"CNIH4|29097"	"CPEB4|80315"	"CRELD2|79174"	"CTNNB1|1499"	"CRTC1|23373"	"CXorf56|63932"	"CYGB|114757"	"DAZAP2|9802"	"CHST13|166012"	"CNN2|1265"		"Asb4"	"Cad"		"Ccr1l1|12770"	"Mgat2|217664"		"Clk1|12747"	"Cox8a|12868"	"Cmtm6|67213"	"Cnot8|69125"	"Crot|74114"	"Dcbld2|73379"	"Cpne6|12891"	"Cyhr1|54151"	"Cyp2e1|13106"	"Ddx47|67755"	"Epb4.1l1|13821"	"F2r|14062"	"Dtx2|74198"	"Eif3m|98221"
	"FUK|197258"	"SLC51A|200931"	"ST8SIA4|7903"		"FUOM"	"IMMT"		"CALN1"	"C18orf54"		"BARX1|56033"	"RPS4Y1|6192"		"CALCOCO1|57658"	"CCNY|219771"	"CDH16|1014"	"CFDP1|10428"	"CNKSR1|10256"	"CPNE3|8895"	"CRHR1|1394"	"CTNNBIP1|56998"	"CRY1|1407"	"CYB5A|1528"	"CYP1A1|1543"	"DBF4B|80174"	"CHST8|64377"	"CNN3|1266"		"Asb8"	"Calcoco2"		"Ccr6|12458"	"Mien1|103742"		"Clmn|94040"	"Cpd|12874"	"Cmtm7|102545"	"Cnpy2|56530"	"Crtac1|72832"	"Dck|13178"	"Cpped1|223978"	"Cyp39a1|56050"	"Cyp2s1|74134"	"Ddx49|234374"	"Epb4.1l4a|13824"	"Fads1|76267"	"Dus1l|68730"	"Eif4ebp2|13688"
	"FUT8|2530"	"SLC7A3|84889"	"STK36|27148"		"FXYD3"	"IMPDH2"		"CALU"	"C19orf12"		"BARX2|8538"	"RPS6KA1|6195"		"CALCOCO2|10241"	"CCP110|9738"	"CDH1|999"	"CFL1|1072"	"CNNM4|26504"	"CPPED1|55313"	"CRISPLD2|83716"	"CTSD|1509"	"CRYM|1428"	"CYB5B|80777"	"CYP1A2|1544"	"DCAF15|90379"	"CHTF18|63922"	"CNOT11|55571"		"Ascc1"	"Calm2"		"Ccsap|73420"	"Mif|17319"		"Cln3|12752"	"Cpeb4|67579"	"Cmtm8|70031"	"Cnpy3|72029"	"Cryzl1|66609"	"Dcp1a|75901"	"Cps1|227231"	"Cyp46a1|13116"	"Cyp3a11|13112"	"Ddx56|52513"	"Epb4.1l4b|54357"	"Fads2|56473"	"Dusp10|63953"	"Eif4e|13684"
	"FZD10|11211"	"SLCO4A1|28231"	"SULF1|23213"		"FZD1"	"INO80B"		"CAMK1D"	"C19orf24"		"BATF2|116071"	"RRP1B|23076"		"CALHM2|51063"	"CCSAP|126731"	"CDH22|64405"	"CGGBP1|8545"	"CNOT2|4848"	"CPQ|10404"	"CRLF3|51379"	"CTSK|1513"	"CSK|1445"	"CYP2J2|1573"	"CYP20A1|57404"	"DCAF16|54876"	"CHUK|1147"	"CNOT1|23019"		"Ascc3"	"Calm3"		"Ccser2|72972"	"Mkrn1|54484"		"Cln5|211286"	"Cpe|12876"	"Cmya5|76469"	"Cnr1|12801"	"Cryz|12972"	"Dcps|69305"	"Cpsf4|54188"	"Cyp51|13121"	"Cyp4f13|170716"	"Ddx5|13207"	"Epb4.1l5|226352"	"Fam104a|28081"	"Dusp16|70686"	"Eif4g1|208643"
	"FZD1|8321"	"SLFN12|55106"	"SULF2|55959"		"FZD6"	"INTS1"		"CAMK2A"	"C19orf25"		"BATF|10538"	"RSAD1|55316"		"CAMK2A|815"	"CCSER2|54462"	"CDH3|1001"	"CHAF1A|10036"	"CNPY2|10330"	"CPSF1|29894"	"CRY1|1407"	"CTSO|1519"	"CSRNP1|64651"	"CYP2R1|120227"	"CYP26A1|1592"	"DCAF17|80067"	"CHURC1-FNTB|100529261"	"CNOT3|4849"		"Ascl1"	"Calr"		"Ccz1|231874"	"Mmachc|67096"		"Cln6|76524"	"Cpox|12892"	"Cndp2|66054"	"Cntfr|12804"	"Csdc2|105859"	"Dctn3|53598"	"Cptp|79554"	"Cyr61|16007"	"Cyp4f15|106648"	"Ddx6|13209"	"Epc1|13831"	"Fam114a1|68303"	"Dusp19|68082"	"Eif5b|226982"
	"FZD2|2535"	"SLFN13|146857"	"SYT11|23208"		"FZD7"	"INTS3"		"CAMK4"	"C19orf60"		"BAZ1A|11177"	"S100A10|6281"		"CAMK2B|816"	"CCT5|22948"	"CDHR2|54825"	"CHAMP1|283489"	"CNTN2|6900"	"CPSF6|11052"	"CRYM|1428"	"CTTNBP2NL|55917"	"CSRP2BP|57325"	"CYP3A7-CYP3AP1|100861540"	"CYP27A1|1593"	"DCAF5|8816"	"CHURC1|91612"	"CNOT6L|246175"		"Asf1a"	"Calu"		"Cd14|12475"	"Mogs|57377"		"Cln8|26889"	"Cpsf2|51786"	"Cnep1r1|382030"	"Cntn1|12805"	"Cspg5|29873"	"Dctn4|67665"	"Cr1l|12946"	"Cyth2|19158"	"Cyp8b1|13124"	"Deaf1|54006"	"Epcam|17075"	"Fam117b|72750"	"Dusp26|66959"	"Elavl1|15568"
	"FZD3|7976"	"SLMO2|51012"	"SYTL5|94122"		"FZD8"	"IRAK1"		"CAMSAP1"	"C1GALT1C1"		"BAZ1B|9031"	"S100A11|6282"		"CAMK2N2|94032"	"CCT8|10694"	"CDIPT|10423"	"CHCHD3|54927"	"COA6|388753"	"CPSF7|79869"	"CSK|1445"	"CTTN|2017"	"CSRP2|1466"	"DACT3|147906"	"CYP2D6|1565"	"DCAF6|55827"	"CIART|148523"	"CNPY3|10695"		"Asf1b"	"Camk1"		"Cd160|54215"	"Morf4l1|21761"		"Clp1|98985"	"Cpsf3|54451"	"Cnih3|72978"	"Cntn2|21367"	"Cstb|13014"	"Dctn5|59288"	"Cramp1l|57354"	"Cyth3|19159"	"Cys1|12879"	"Deb1|26901"	"Ephb3|13845"	"Fam122a|68034"	"Dusp3|72349"	"Elf2|69257"
	"FZD4|8322"	"SMCO4|56935"	"TBC1D3C|414060"		"GAB1"	"ISCU"		"CAMTA1"	"C1QBP"		"BAZ2A|11176"	"S100A13|6284"		"CAMKK1|84254"	"CD276|80381"	"CDK20|23552"	"CHD1L|9557"	"COA7|65260"	"CPT1A|1374"	"CSRNP1|64651"	"CTXN1|404217"	"CSTF1|1477"	"DAGLB|221955"	"CYP4F12|66002"	"DCAF7|10238"	"CILP|8483"	"CNPY4|245812"		"Asgr2"	"Camk2d"		"Cd164|53599"	"Mpc2|70456"		"Clptm1l|218335"	"Cpsf7|269061"	"Cnih4|98417"	"Coa3|52469"	"Cstf2|108062"	"Dctpp1|66422"	"Crb3|224912"	"D16Ertd472e|67102"	"Cystm1|66060"	"Dennd6a|211922"	"Epm2a|13853"	"Fam133b|68152"	"Dvl1|13542"	"Elk1|13712"
	"FZD8|8325"	"SMIM24|284422"	"TBC1D3H|729877"		"GAL"	"IST1"		"CAMTA2"	"C1QTNF4"		"BBIP1|92482"	"S100A14|57402"		"CAMTA1|23261"	"CD36|948"	"CDK2AP1|8099"	"CHD1|1105"	"COASY|80347"	"CPT2|1376"	"CSRP2BP|57325"	"CUEDC2|79004"	"CSTF2|1478"	"DAK|26007"	"CYSTM1|84418"	"DCAF8|50717"	"CIRH1A|84916"	"CNRIP1|25927"		"Ash1l"	"Cant1"		"Cd180|17079"	"Mpp1|17524"		"Clptm1|56457"	"Cpt2|12896"	"Cnn2|12798"	"Cog1|16834"	"Cstf3|228410"	"Dcun1d1|114893"	"Crbn|58799"	"D17Wsu104e|28106"	"D230025D16Rik|234678"	"Denr|68184"	"Epor|13857"	"Fam160b1|226252"	"Dync1i2|13427"	"Elmo2|140579"
	"G0S2|50486"	"SMIM3|85027"	"TBX3|6926"		"GALM"	"ITM2B"		"CAPN12"	"C1orf106"		"BBS1|582"	"S100A16|140576"		"CAPG|822"	"CD46|4179"	"CDK5RAP1|51654"	"CHD2|1106"	"COBL|23242"	"CPXM1|56265"	"CSRP2|1466"	"CUL1|8454"	"CTBP2|1488"	"DAPK1|1612"	"CYTH1|9267"	"DCAKD|79877"	"CISH|1154"	"CNTFR|1271"		"Asnsd1"	"Canx"		"Cd1d1|12479"	"Mpp7|75739"		"Clpx|270166"	"Crabp2|12904"	"Cnnm4|94220"	"Col11a2|12815"	"Ctbp2|13017"	"Dcun1d5|76863"	"Crcp|12909"	"D19Bwg1357e|52874"	"D2hgdh|98314"	"Desi2|78825"	"Eps8l2|98845"	"Fam174b|100038347"	"E130309D02Rik|231868"	"Elof1|66126"
	"GAB2|9846"	"SMN1|6606"	"TDO2|6999"		"GALNS"	"IVNS1ABP"		"CAPN13"	"C1orf109"		"BBS4|585"	"S100P|6286"		"CAPN12|147968"	"CD47|961"	"CDK7|1022"	"CHD3|1107"	"COCH|1690"	"CRABP2|1382"	"CTDP1|9150"	"CUL2|8453"	"CTDP1|9150"	"DAPK3|1613"	"D2HGDH|728294"	"DCBLD2|131566"	"CITED4|163732"	"CNTRL|11064"		"Asph"	"Cap1"		"Cd200|17470"	"Mpzl2|14012"		"Clrn3|212070"	"Crat|12908"	"Cnppd1|69171"	"Col18a1|12822"	"Ctdp1|67655"	"Dda1|66498"	"Creb3l3|208677"	"D430019H16Rik|268595"	"Dab2|13132"	"Des|13346"	"Erbb3|13867"	"Fam193b|212483"	"E2f8|108961"	"Emg1|14791"
	"GABPB2|126626"	"SMN2|6607"	"TDRD7|23424"		"GALNT10"	"JAK1"		"CAPN3"	"C1orf112"		"BBS5|129880"	"SAC3D1|29901"		"CAPN2|824"	"CD74|972"	"CDKN1A|1026"	"CHD4|1108"	"COG8|84342"	"CREB3L2|64764"	"CTIF|9811"	"CUL4A|8451"	"CTF1|1489"	"DAP|1611"	"DAGLA|747"	"DCDC2|51473"	"CIT|11113"	"COA1|55744"		"Aspm"	"Capg"		"Cd209g|70192"	"Mras|17532"		"Clstn3|232370"	"Creb1|12912"	"Cntln|338349"	"Col1a1|12842"	"Ctdspl|69274"	"Ddah2|51793"	"Creb3|12913"	"D8Ertd738e|101966"	"Dad1|13135"	"Dgcr14|27886"	"Erc1|111173"	"Fam208b|105203"	"Eapp|66266"	"Eml3|225898"
	"GAD1|2571"	"SNAI3|333929"	"TENM2|57451"		"GALNT12"	"JOSD2"		"CAPRIN2"	"C1orf115"		"BBS7|55212"	"SAPCD2|89958"		"CAPS|828"	"CD93|22918"	"CDKN2C|1031"	"CHD7|55636"	"COL4A3BP|10087"	"CREB5|9586"	"CTNNBL1|56259"	"CUL4B|8450"	"CTIF|9811"	"DAZAP2|9802"	"DALRD3|55152"	"DCHS1|8642"	"CKAP2L|150468"	"COG3|83548"		"Aspscr1"	"Capn1"		"Cd248|70445"	"Mrfap1|67568"		"Cltb|74325"	"Crip1|12925"	"Cntrob|216846"	"Col1a2|12843"	"Cth|107869"	"Ddhd1|114874"	"Crebbp|12914"	"D930015E06Rik|229473"	"Dap3|65111"	"Dgcr2|13356"	"Ercc1|13870"	"Fam216a|68948"	"Ebag9|55960"	"Eng|13805"
	"GADD45A|1647"	"SNAPC1|6617"	"TENM4|26011"		"GALNT18"	"JTB"		"CARKD"	"C1orf122"		"BBS9|27241"	"SARS2|54938"		"CARD10|29775"	"CD99L2|83692"	"CDR2|1039"	"CHD8|57680"	"COL7A1|1294"	"CRELD1|78987"	"CTPS1|1503"	"CUL5|8065"	"CTNNBL1|56259"	"DCAF11|80344"	"DAZAP1|26528"	"DCK|1633"	"CKMT1A|548596"	"COL12A1|1303"		"Aste1"	"Capn15"		"Cd274|60533"	"Mrpl11|66419"		"Cluap1|76779"	"Cript|56724"	"Coa6|67892"	"Col2a1|12824"	"Ctsa|19025"	"Ddr1|12305"	"Crebrf|77128"	"Dact1|59036"	"Dap|223453"	"Dgcr8|94223"	"Ercc5|22592"	"Fam53c|66306"	"Ebpl|68177"	"Enkd1|102124"
	"GALC|2581"	"SNCB|6620"	"TFAP2A|7020"		"GAMT"	"JUNB"		"CASC1"	"C1orf123"		"BCAN|63827"	"SBDS|51119"		"CARKD|55739"	"CDAN1|146059"	"CDS1|1040"	"CHGB|1114"	"COMMD1|150684"	"CRIP2|1397"	"CTSE|1510"	"CUL7|9820"	"CTPS1|1503"	"DCAF15|90379"	"DBF4|10926"	"DCTD|1635"	"CKMT2|1160"	"COL13A1|1305"		"Astl"	"Capn2"		"Cd300a|217303"	"Mrpl12|56282"		"Cluh|74148"	"Crkl|12929"	"Coa7|69893"	"Col4a1|12826"	"Ctsc|13032"	"Ddx17|67040"	"Creg1|433375"	"Dag1|13138"	"Dbndd2|52840"	"Dgkq|110524"	"Ercc6l|236930"	"Fam64a|109212"	"Ebp|13595"	"Eno3|13808"
	"GALNT4|8693"	"SNRNP48|154007"	"TFAP2B|7021"		"GAP43"	"JUND"		"CASC11"	"C1orf159"		"BCAR3|8412"	"SCD|6319"		"CARNS1|57571"	"CDC14B|8555"	"CDT1|81620"	"CHIC1|53344"	"COMMD2|51122"	"CRISPLD1|83690"	"CTSH|1512"	"CUX1|1523"	"CTR9|9646"	"DCAF16|54876"	"DBNL|28988"	"DCTN1|1639"	"CKS1B|1163"	"COL16A1|1307"		"Asun"	"Capn5"		"Cd300ld|217305"	"Mrpl13|68537"		"Cmah|12763"	"Crk|12928"	"Coasy|71743"	"Col4a2|12827"	"Ctsh|13036"	"Ddx21|56200"	"Creld1|171508"	"Dapk1|69635"	"Dbr1|83703"	"Dhcr24|74754"	"Erich3|209601"	"Fam76b|72826"	"Ece2|107522"	"Enpp2|18606"
	"GALP|85569"	"SNTG2|54221"	"TFF1|7031"		"GATA2"	"KARS"		"CASC15"	"C1orf174"		"BCAS2|10286"	"SCO1|6341"		"CARS|833"	"CDC23|8697"	"CDYL2|124359"	"CHIC2|26511"	"COMMD3|23412"	"CRKL|1399"	"CTSV|1515"	"CUX2|23316"	"CTSH|1512"	"DCAF17|80067"	"DCAF4|26094"	"DCTN2|10540"	"CLDN10|9071"	"COL18A1|80781"		"Asxl1"	"Capn6"		"Cd300lf|246746"	"Mrpl15|27395"		"Cmas|12764"	"Crmp1|12933"	"Cog2|76332"	"Col4a3bp|68018"	"Ctu1|233189"	"Ddx24|27225"	"Crhr1|12921"	"Daxx|13163"	"Dcaf11|28199"	"Dhdds|67422"	"Ermp1|226090"	"Farp1|223254"	"Ecel1|13599"	"Ensa|56205"
	"GAS1|2619"	"SNX10|29887"	"TFPI|7035"		"GATA3"	"KAT8"		"CASC5"	"C1orf198"		"BCAS4|55653"	"SCO2|9997"		"CASP9|842"	"CDC25A|993"	"CDYL|9425"	"CHKA|1119"	"COMMD5|28991"	"CRLS1|54675"	"CUTC|51076"	"CWC27|10283"	"CTSV|1515"	"DCAF5|8816"	"DCLRE1B|64858"	"DCTN4|51164"	"CLDN19|149461"	"COL1A1|1277"		"Asz1"	"Capns1"		"Cd320|54219"	"Mrpl19|56284"		"Cmbl|69574"	"Crnkl1|66877"	"Cog6|67542"	"Col5a1|12831"	"Cubn|65969"	"Ddx26b|236790"	"Crlf1|12931"	"Dazap1|70248"	"Dcaf13|223499"	"Dhrs1|52585"	"Erp29|67397"	"Fars2|69955"	"Echdc2|52430"	"Enthd2|78777"
	"GAS2|2620"	"SNX16|64089"	"TGFBI|7045"		"GATA4"	"KDELR1"		"CASC8"	"C1orf21"		"BCAT2|587"	"SDC4|6385"		"CASQ2|845"	"CDC25C|995"	"CEACAM19|56971"	"CHMP1B|57132"	"COMMD8|54951"	"CRTAP|10491"	"CWC25|54883"	"CWF19L2|143884"	"CUL9|23113"	"DCAF6|55827"	"DCPS|28960"	"DDA1|79016"	"CLDN4|1364"	"COL1A2|1278"		"Atad1"	"Caprin1"		"Cd37|12493"	"Mrpl23|19935"		"Cmc2|66531"	"Crocc|230872"	"Cog8|97484"	"Col6a1|12833"	"Cutc|66388"	"Ddx27|228889"	"Crlf2|57914"	"Dazap2|23994"	"Dcaf4|73828"	"Dhx36|72162"	"Errfi1|74155"	"Farsa|66590"	"Echdc3|67856"	"Eny2|223527"
	"GAS6|2621"	"SOCS1|8651"	"TGFBR3|7049"		"GATA6"	"KDELR2"		"CASP8AP2"	"C1orf27"		"BCKDHB|594"	"SDR39U1|56948"		"CBLN1|869"	"CDC27|996"	"CEBPB|1051"	"CHMP2A|27243"	"COMTD1|118881"	"CRYAB|1410"	"CXADR|1525"	"CXCL12|6387"	"CUTC|51076"	"DCAF7|10238"	"DCTN3|11258"	"DDAH1|23576"	"CLDN6|9074"	"COL23A1|91522"		"Atad2"	"Capza1"		"Cd59a|12509"	"Mrpl27|94064"		"Cmip|74440"	"Cry2|12953"	"Coil|12812"	"Copg1|54161"	"Cwf19l1|72502"	"Ddx39b|53817"	"Crot|74114"	"Dbn1|56320"	"Dcbld1|66686"	"Dhx38|64340"	"Esd|13885"	"Fastk|66587"	"Ect2|13605"	"Epb4.1l2|13822"
	"GATA3|2625"	"SOWAHC|65124"	"THBS3|7059"		"GATA6-AS1"	"KDM5C"		"CATIP-AS1"	"C1orf35"		"BCL10|8915"	"SEMA4C|54910"		"CBLN2|147381"	"CDC34|997"	"CEBPD|1052"	"CHMP4B|128866"	"COMT|1312"	"CRYBG3|131544"	"CXorf40A|91966"	"CXXC4|80319"	"CWC25|54883"	"DCAF8|50717"	"DCUN1D3|123879"	"DDAH2|23564"	"CLDN7|1366"	"COL27A1|85301"		"Atad2b"	"Capza2"		"Cd5l|11801"	"Mrpl28|68611"		"Cml1|66116"	"Crym|12971"	"Col12a1|12816"	"Coprs|66423"	"Cxcl16|66102"	"Ddx41|72935"	"Cryzl1|66609"	"Dbnl|13169"	"Dcc|13176"	"Dhx57|106794"	"Esrp1|207920"	"Fblim1|74202"	"Eef1a2|13628"	"Epb4.1l3|13823"
	"GATA4|2626"	"SP110|3431"	"THSD7A|221981"		"GATM"	"KHDRBS1"		"CATSPERD"	"C1orf43"		"BCL2L10|10017"	"SERBP1|26135"		"CBLN3|643866"	"CDC37L1|55664"	"CECR5|27440"	"CHN1|1123"	"COPRS|55352"	"CSGALNACT2|55454"	"CXorf40B|541578"	"CXXC5|51523"	"CXADR|1525"	"DCAKD|79877"	"DDRGK1|65992"	"DDR2|4921"	"CLEC2L|154790"	"COL4A1|1282"		"Atad5"	"Capzb"		"Cd5|12507"	"Mrpl2|27398"		"Cml2|93673"	"Csad|246277"	"Col15a1|12819"	"Cops2|12848"	"Cyb561|13056"	"Ddx42|72047"	"Cryz|12972"	"Dbt|13171"	"Dclre1a|55947"	"Dhx8|217207"	"Esrp2|77411"	"Fbln1|14114"	"Efemp1|216616"	"Epb4.1|269587"
	"GATA5|140628"	"SPAG4|6676"	"TIPARP|25976"		"GCA"	"KHSRP"		"CBFA2T2"	"C1orf61"		"BCL2L13|23786"	"SERTAD1|29950"		"CBX6|23466"	"CDC37|11140"	"CEND1|51286"	"CHRDL1|91851"	"COPS5|10987"	"CSNK1E|1454"	"CYB561A3|220002"	"CXorf56|63932"	"CXorf40A|91966"	"DCBLD2|131566"	"DDX19B|11269"	"DDX17|10521"	"CLP1|10978"	"COL4A2|1284"		"Atat1"	"Car4"		"Cd7|12516"	"Mrpl30|107734"		"Cmpk1|66588"	"Csk|12988"	"Col16a1|107581"	"Cops5|26754"	"Cyb5r1|72017"	"Ddx46|212880"	"Csdc2|105859"	"Dcaf12|68970"	"Dclre1b|140917"	"Dhx9|13211"	"Etfdh|66841"	"Fbln2|14115"	"Eftud1|101592"	"Epdr1|105298"
	"GATA6|2627"	"SPATC1L|84221"	"TKTL1|8277"		"GCLC"	"KIAA2013"		"CBFA2T3"	"C1orf85"		"BCL2L1|598"	"SF3B5|83443"		"CCDC101|112869"	"CDC42BPB|9578"	"CENPA|1058"	"CHST3|9469"	"COPZ2|51226"	"CSNK2A1|1457"	"CYB561D1|284613"	"CYB5B|80777"	"CXorf40B|541578"	"DCDC2|51473"	"DDX20|11218"	"DDX26B|203522"	"CLPB|81570"	"COL5A1|1289"		"Ate1"	"Carkd"		"Cd96|84544"	"Mrpl33|66845"		"Cmtm6|67213"	"Csnk1d|104318"	"Col25a1|77018"	"Cops6|26893"	"Cyb5r4|266690"	"Ddx47|67755"	"Cspg5|29873"	"Dcaf15|212123"	"Dctn6|22428"	"Dimt1|66254"	"Eva1a|232146"	"Fbn2|14119"	"Egf|13645"	"Ephb4|13846"
	"GATS|352954"	"SPATC1|375686"	"TMEM100|55273"		"GDF10"	"KLHDC3"		"CBLL1"	"C1orf86"		"BCL2L2-PABPN1|100529063"	"SFN|2810"		"CCDC107|203260"	"CDC42EP4|23580"	"CENPE|1062"	"CIAO1|9391"	"COQ10A|93058"	"CSPP1|79848"	"CYB561D2|11068"	"CYP26B1|56603"	"CYB561A3|220002"	"DCHS1|8642"	"DDX27|55661"	"DDX39B|7919"	"CLPX|10845"	"COL6A1|1291"		"Atf1"	"Cars"		"Cd99l2|171486"	"Mrpl36|94066"		"Cmtm7|102545"	"Csnk1e|27373"	"Commd1|17846"	"Coro1c|23790"	"Cybrd1|73649"	"Ddx49|234374"	"Cstf2|108062"	"Dcaf5|320808"	"Dcxr|67880"	"Dld|13382"	"Exoc1|69940"	"Fbrs|14123"	"Egln1|112405"	"Erbb2|13866"
	"GBA3|57733"	"SPX|80763"	"TMEM119|338773"		"GDPD5"	"KPNB1"		"CBLN1"	"C20orf27"		"BCL7A|605"	"SGK1|6446"		"CCDC109B|55013"	"CDC42EP5|148170"	"CENPM|79019"	"CIB2|10518"	"COQ3|51805"	"CSRP1|1465"	"CYB5A|1528"	"CYP2R1|120227"	"CYB561D1|284613"	"DCK|1633"	"DDX28|55794"	"DDX3X|1654"	"CLUH|23277"	"COL6A2|1292"		"Atf2"	"Cars2"		"Cdc25a|12530"	"Mrpl39|27393"		"Cmtm8|70031"	"Csnk1g2|103236"	"Commd2|52245"	"Coro2a|107684"	"Cycs|13063"	"Ddx56|52513"	"Cstf3|228410"	"Dcaf8|98193"	"Ddc|13195"	"Dlg5|71228"	"Exoc4|20336"	"Fbxl3|50789"	"Egr3|13655"	"Ercc6l2|76251"
	"GBA|2629"	"ST8SIA5|29906"	"TMEM132C|92293"		"GFER"	"KRTCAP2"		"CBR3-AS1"	"C21orf2"		"BCL9|607"	"SH3BP4|23677"		"CCDC127|133957"	"CDC42SE1|56882"	"CEP164|22897"	"CIPC|85457"	"CORO1A|11151"	"CST3|1471"	"CYB5D1|124637"	"CYR61|3491"	"CYB561D2|11068"	"DCTD|1635"	"DDX3Y|8653"	"DDX42|11325"	"CMC2|56942"	"COL6A3|1293"		"Atf4"	"Casc3"		"Cdc25b|12531"	"Mrpl40|18100"		"Cmya5|76469"	"Csnk2a1|12995"	"Commd7|99311"	"Coro2b|235431"	"Cyfip1|20430"	"Ddx5|13207"	"Ctbp2|13017"	"Dcakd|68087"	"Ddhd2|72108"	"Dlst|78920"	"Exoc6|107371"	"Fbxl6|30840"	"Eif2ak4|27103"	"Erf|13875"
	"GCNT1|2650"	"STAC|6769"	"TMEM144|55314"		"GFOD1"	"KXD1"		"CBX5"	"C21orf33"		"BCORL1|63035"	"SHFM1|7979"		"CCDC12|151903"	"CDC42|998"	"CEP170B|283638"	"CIRBP|1153"	"CORO2A|7464"	"CSTF2T|23283"	"CYFIP1|23191"	"DAB2IP|153090"	"CYB5D1|124637"	"DCTN1|1639"	"DDX55|57696"	"DDX50|79009"	"CMSS1|84319"	"COL9A2|1298"		"Atf7"	"Casc4"		"Cdc37l1|67072"	"Mrpl41|107733"		"Cndp2|66054"	"Csnk2b|13001"	"Comp|12845"	"Cotl1|72042"	"Cyp21a1|13079"	"Ddx6|13209"	"Ctdp1|67655"	"Dcbld2|73379"	"Ddi2|68817"	"Dmtf1|23857"	"Exoc8|102058"	"Fbxo11|225055"	"Eif2b4|13667"	"Ergic1|67458"
	"GDF10|2662"	"STARD4|134429"	"TMEM150C|441027"		"GFRA1"	"LAMP1"		"CBX6"	"C21orf58"		"BCR|613"	"SHISA5|51246"		"CCDC134|79879"	"CDC45|8318"	"CEP76|79959"	"CISD2|493856"	"COX10|1352"	"CTBP1|1487"	"CYGB|114757"	"DACT1|51339"	"CYFIP1|23191"	"DCTN2|10540"	"DECR2|26063"	"DDX56|54606"	"CMTM5|116173"	"COLGALT1|79709"		"Atf7ip"	"Casp6"		"Cdc42bpa|226751"	"Mrpl43|94067"		"Cnep1r1|382030"	"Csrp1|13007"	"Comt|12846"	"Cox20|66359"	"Cyp2a12|13085"	"Deaf1|54006"	"Ctgf|14219"	"Dck|13178"	"Ddit3|13198"	"Dmtn|13829"	"Exosc9|50911"	"Fbxo21|231670"	"Eif2d|16865"	"Ergic2|67456"
	"GDF15|9518"	"STAR|6770"	"TMEM2|23670"		"GHR"	"LAMTOR1"		"CBX8"	"C21orf59"		"BDH1|622"	"SLC12A3|6559"		"CCDC137|339230"	"CDC5L|988"	"CERS1|10715"	"CITED2|10370"	"COX16|51241"	"CTDSPL2|51496"	"CYP1A1|1543"	"DACT3|147906"	"CYFIP2|26999"	"DCTN4|51164"	"DEDD2|162989"	"DDX6|1656"	"CMTM7|112616"	"COMMD10|51397"		"Atf7ip2"	"Casp7"		"Cdc42se1|57912"	"Mrpl47|74600"		"Cnih3|72978"	"Cst3|13010"	"Copb2|50797"	"Cox8a|12868"	"Cyp2b13|13089"	"Deb1|26901"	"Cth|107869"	"Dcp1a|75901"	"Ddit4l|73284"	"Dna2|327762"	"Extl1|56219"	"Fbxo42|213499"	"Eif2s2|67204"	"Ergic3|66366"
	"GGH|8836"	"STC1|6781"	"TMEM88|92162"		"GJA5"	"LAMTOR2"		"CCDC11"	"C22orf39"		"BDH2|56898"	"SLC17A5|26503"		"CCDC149|91050"	"CDC73|79577"	"CES1|1066"	"CIZ1|25792"	"COX19|90639"	"CTNNB1|1499"	"CYP1A2|1544"	"DAGLB|221955"	"CYP1A1|1543"	"DCUN1D4|23142"	"DEF6|50619"	"DEAF1|10522"	"CMTM8|152189"	"COPB2|9276"		"Atg10"	"Casp9"		"Cdc42se2|72729"	"Mrpl51|66493"		"Cnih4|98417"	"Cstf1|67337"	"Cops3|26572"	"Cpd|12874"	"Cyp2c29|13095"	"Dennd6a|211922"	"Ctsa|19025"	"Dcps|69305"	"Ddit4|74747"	"Dnaja2|56445"	"F2rl1|14063"	"Fbxw2|30050"	"Eif2s3x|26905"	"Eri3|140546"
	"GHR|2690"	"STEAP2|261729"	"TMPRSS11E|28983"		"GK5"	"LAMTOR4"		"CCDC110"	"C2CD2"		"BDKRB1|623"	"SLC1A3|6507"		"CCDC159|126075"	"CDCA7L|55536"	"CES2|8824"	"CKAP2|26586"	"COX4I2|84701"	"CTNNBIP1|56998"	"CYP20A1|57404"	"DAK|26007"	"CYP1A2|1544"	"DDA1|79016"	"DEF8|54849"	"DECR1|1666"	"CNEP1R1|255919"	"COPE|11316"		"Atg12"	"Cast"		"Cdc45|12544"	"Mrpl52|68836"		"Cnnm1|83674"	"Ctbp1|13016"	"Cops7b|26895"	"Cpeb2|231207"	"Cyp2c68|433247"	"Denr|68184"	"Ctsc|13032"	"Dctn4|67665"	"Ddr2|18214"	"Dnaja3|83945"	"F2|14061"	"Fbxw5|30839"	"Eif3j2|100042807"	"Esam|69524"
	"GJA4|2701"	"STYX|6815"	"TMTC2|160335"		"GLCCI1"	"LAMTOR5"		"CCDC115"	"C2orf43"		"BDKRB2|624"	"SLC25A16|8034"		"CCDC173|129881"	"CDCA7|83879"	"CES4A|283848"	"CKAP4|10970"	"COX7A2L|9167"	"CTNND1|1500"	"CYP26A1|1592"	"DAPK1|1612"	"CYP20A1|57404"	"DDAH1|23576"	"DEFB123|245936"	"DEDD|9191"	"CNIH2|254263"	"COPG1|22820"		"Atg14"	"Cat"		"Cdc7|12545"	"Mrps12|24030"		"Cnot4|53621"	"Ctc1|68964"	"Cops8|108679"	"Cpeb3|208922"	"Cyp2c70|226105"	"Desi2|78825"	"Cubn|65969"	"Dctn5|59288"	"Ddx19b|234733"	"Dnajb4|67035"	"Fa2h|338521"	"Fbxw8|231672"	"Eif6|16418"	"Esf1|66580"
	"GJB1|2705"	"SUCLG2|8801"	"TNC|3371"		"GLI3"	"LAPTM4A"		"CCDC117"	"C2orf47"		"BDNF|627"	"SLC2A14|144195"		"CCDC24|149473"	"CDH24|64403"	"CETN1|1068"	"CKAP5|9793"	"COX7B2|170712"	"CTSD|1509"	"CYP27A1|1593"	"DAPK3|1613"	"CYP26A1|1592"	"DDAH2|23564"	"DEPDC5|9681"	"DENND2A|27147"	"CNIH4|29097"	"COPG2|26958"		"Atg4a"	"Cblc"		"Cdca4|71963"	"Mrps15|66407"		"Cnppd1|69171"	"Ctcf|13018"	"Copz2|56358"	"Cpeb4|67579"	"Cyp2e1|13106"	"Des|13346"	"Cutc|66388"	"Dctpp1|66422"	"Ddx20|53975"	"Dnajc14|74330"	"Faah|14073"	"Fcgrt|14132"	"Elane|50701"	"Esyt1|23943"
	"GLB1L|79411"	"SYN3|8224"	"TNFRSF11B|4982"		"GLI4"	"LDHA"		"CCDC12"	"C2orf72"		"BEAN1|146227"	"SLC2A1|6513"		"CCDC28A|25901"	"CDH2|1000"	"CETN3|1070"	"CLASP1|23332"	"CPNE6|9362"	"CTSK|1513"	"CYP2D6|1565"	"DAP|1611"	"CYP2D6|1565"	"DDC|1644"	"DERA|51071"	"DENND4C|55667"	"CNKSR1|10256"	"COPS4|51138"		"Atg5"	"Cbr1"		"Cdca5|67849"	"Mrps18c|68735"		"Cnr1|12801"	"Ctdnep1|67181"	"Coq3|230027"	"Cpe|12876"	"Cyp2s1|74134"	"Dgcr14|27886"	"Cwc22|80744"	"Dcun1d1|114893"	"Ddx39|68278"	"Dnajc17|69408"	"Fabp3|14077"	"Fech|14151"	"Elf3|13710"	"Etnk1|75320"
	"GLIS3|169792"	"SYNDIG1L|646658"	"TNFRSF19|55504"		"GLIPR1"	"LENG8"		"CCDC121"	"C2orf74"		"BECN1|8678"	"SLC2A3|6515"		"CCDC28B|79140"	"CDH4|1002"	"CFAP36|112942"	"CLASP2|23122"	"CPNE7|27132"	"CTSO|1519"	"CYP46A1|10858"	"DAZAP2|9802"	"CYP46A1|10858"	"DDT|1652"	"DERL2|51009"	"DENND5B|160518"	"CNN1|1264"	"COPS8|10920"		"Atl1"	"Cbr2"		"Cdca7l|217946"	"Mrps24|64660"		"Cntn2|21367"	"Ctdsp2|52468"	"Coq4|227683"	"Cplx1|12889"	"Cyp3a11|13112"	"Dgcr2|13356"	"Cwf19l1|72502"	"Dcun1d5|76863"	"Ddx51|69663"	"Dnajc27|217378"	"Fabp5|16592"	"Fgd1|14163"	"Elk4|13714"	"Etv6|14011"
	"GLRB|2743"	"SYNE4|163183"	"TNNC1|7134"		"GMPR"	"LGALS1"		"CCDC122"	"C3orf14"		"BEGAIN|57596"	"SLC37A3|84255"		"CCDC3|83643"	"CDH5|1003"	"CFD|1675"	"CLCC1|23155"	"CPSF3|51692"	"CTTN|2017"	"CYP4F12|66002"	"DBF4B|80174"	"CYP4F12|66002"	"DDX17|10521"	"DERL3|91319"	"DEPDC1B|55789"	"CNNM4|26504"	"COQ4|51117"		"Atl2"	"Cbr4"		"Cdca7|66953"	"Mrps31|57312"		"Cntrob|216846"	"Ctnnb1|12387"	"Coq6|217707"	"Cplx2|12890"	"Cyp4f13|170716"	"Dgcr8|94223"	"Cxcl16|66102"	"Dda1|66498"	"Ddx59|67997"	"Dnajc2|22791"	"Fadd|14082"	"Fgfr1op2|67529"	"Elmo1|140580"	"Evc|59056"
	"GLT8D1|55830"	"SYNGR3|9143"	"TPBG|7162"		"GNA14"	"LMAN2"		"CCDC126"	"C3orf52"		"BEST1|7439"	"SLC38A2|54407"		"CCDC47|57003"	"CDIP1|29965"	"CGN|57530"	"CLCN2|1181"	"CPSF4|10898"	"CUEDC2|79004"	"CYSTM1|84418"	"DBN1|1627"	"CYSTM1|84418"	"DDX26B|203522"	"DFFB|1677"	"DESI2|51029"	"CNOT2|4848"	"COX15|1355"		"Atm"	"Cbs"		"Cdh16|12556"	"Msn|17698"		"Coa6|67892"	"Ctnnbip1|67087"	"Coq7|12850"	"Cpsf2|51786"	"Cyp4f15|106648"	"Dhcr24|74754"	"Cyb561d2|56368"	"Ddah2|51793"	"Dedd2|67379"	"Dnajc3|100037258"	"Faim|23873"	"Fgfrl1|116701"	"Elovl1|54325"	"Evl|14026"
	"GLYCTK|132158"	"SYS1-DBNDD2|767557"	"TRH|7200"		"GNAI1"	"LMBRD1"		"CCDC127"	"C4BPB"		"BEX1|55859"	"SLC47A1|55244"		"CCDC51|79714"	"CDK10|8558"	"CGREF1|10669"	"CLCN3|1182"	"CPTP|80772"	"CUL1|8454"	"CYTH1|9267"	"DCAF15|90379"	"CYTH1|9267"	"DDX39B|7919"	"DGAT2|84649"	"DES|1674"	"CNPY2|10330"	"COX7B|1349"		"Atmin"	"Cbwd1"		"Cdh20|23836"	"Mt1|17748"		"Coa7|69893"	"Ctnnbl1|66642"	"Coq9|67914"	"Cpsf3|54451"	"Cyp8b1|13124"	"Dhdds|67422"	"Cyb561|13056"	"Ddhd1|114874"	"Dedd|21945"	"Dnajc5|13002"	"Fam101b|76566"	"Fibp|58249"	"Elovl6|170439"	"Ewsr1|14030"
	"GMPR|2766"	"SYT6|148281"	"TRIL|9865"		"GNAO1"	"LMF2"		"CCDC13"	"C4orf19"		"BFAR|51283"	"SLC4A11|83959"		"CCDC59|29080"	"CDK11A|728642"	"CGRRF1|10668"	"CLCN4|1183"	"CRADD|8738"	"CUL2|8453"	"D2HGDH|728294"	"DCAF16|54876"	"CYTH3|9265"	"DDX3X|1654"	"DGCR14|8220"	"DGAT1|8694"	"CNTN2|6900"	"CPAMD8|27151"		"Atp10a"	"Cbx3"		"Cdh22|104010"	"Mt2|17750"		"Coasy|71743"	"Ctps2|55936"	"Cort|12854"	"Cpsf7|269061"	"Cys1|12879"	"Dhrs1|52585"	"Cyb5r1|72017"	"Ddr1|12305"	"Degs1|13244"	"Dnajc9|108671"	"Fam103a1|67148"	"Fis1|66437"	"Elovl7|74559"	"Exosc10|50912"
	"GNRH2|2797"	"TAC1|6863"	"TRIM61|391712"		"GNAZ"	"LRCH4"		"CCDC135"	"C4orf29"		"BHLHB9|80823"	"SLC4A1AP|22950"		"CCDC64|92558"	"CDK12|51755"	"CHAC1|79094"	"CLCN6|1185"	"CRBN|51185"	"CUL4A|8451"	"DAGLA|747"	"DCAF17|80067"	"D2HGDH|728294"	"DDX42|11325"	"DGCR6|8214"	"DGUOK|1716"	"CNTNAP1|8506"	"CPD|1362"		"Atp10b"	"Cc2d1b"		"Cdh2|12558"	"Mtch2|56428"		"Cog2|76332"	"Ctr9|22083"	"Cox14|66379"	"Cpt1a|12894"	"Cystm1|66060"	"Dhx36|72162"	"Cyb5r4|266690"	"Ddx17|67040"	"Dennd1b|329260"	"Dnlz|52838"	"Fam107b|66540"	"Fkbp10|14230"	"Emc10|69683"	"Exosc1|66583"
	"GNS|2799"	"TAF4B|6875"	"TRO|7216"		"GNB5"	"LSM10"		"CCDC136"	"C4orf3"		"BHLHE40|8553"	"SLC6A19|340024"		"CCDC6|8030"	"CDK13|8621"	"CHCHD10|400916"	"CLDN12|9069"	"CRELD2|79174"	"CUL4B|8450"	"DALRD3|55152"	"DCAF5|8816"	"DAG1|1605"	"DDX50|79009"	"DGKD|8527"	"DHPS|1725"	"COA4|51287"	"CPNE1|8904"		"Atp11a"	"Ccar2"		"Cdip1|66626"	"Mtf2|17765"		"Cog6|67542"	"Ctsb|13030"	"Cox17|12856"	"Crabp2|12904"	"D230025D16Rik|234678"	"Dhx57|106794"	"Cybrd1|73649"	"Ddx18|66942"	"Dennd4c|329877"	"Dnm1l|74006"	"Fam118a|73225"	"Fkbp4|14228"	"Emc3|66087"	"Exosc5|27998"
	"GOLGA6L10|647042"	"TBC1D1|23216"	"TSHZ1|10194"		"GNG2"	"LSM14A"		"CCDC146"	"C4orf48"		"BHMT2|23743"	"SLC7A2|6542"		"CCDC84|338657"	"CDK16|5127"	"CHCHD1|118487"	"CLDN22|53842"	"CRHR1|1394"	"CUL5|8065"	"DAZAP1|26528"	"DCAF6|55827"	"DAGLA|747"	"DDX56|54606"	"DHDDS|79947"	"DHRS3|9249"	"COA6|388753"	"CPNE2|221184"		"Atp11b"	"Ccbl1"		"Cdk11b|12537"	"Mtm1|17772"		"Cog8|97484"	"Ctsz|64138"	"Cox18|231430"	"Crat|12908"	"D2Wsu81e|227695"	"Dhx8|217207"	"Cycs|13063"	"Ddx21|56200"	"Dennd5a|19347"	"Dnm2|13430"	"Fam118b|109229"	"Fmnl3|22379"	"Emc7|73024"	"Extl3|54616"
	"GOLGA6L3|100133220"	"TBC1D2|55357"	"TSPAN18|90139"		"GNG7"	"LSM2"		"CCDC147"	"C5orf15"		"BICC1|80114"	"SLC7A3|84889"		"CCDC86|79080"	"CDK17|5128"	"CHCHD4|131474"	"CLDND1|56650"	"CRISPLD2|83716"	"CUL7|9820"	"DBF4|10926"	"DCAF7|10238"	"DALRD3|55152"	"DEAF1|10522"	"DHRS13|147015"	"DHX30|22907"	"COA7|65260"	"CPNE3|8895"		"Atp11c"	"Ccbl2"		"Cdk12|69131"	"Mtrr|210009"		"Coil|12812"	"Cttn|13043"	"Cox6a2|12862"	"Creb1|12912"	"D2hgdh|98314"	"Dhx9|13211"	"Cyfip1|20430"	"Ddx24|27225"	"Depdc7|211896"	"Dnmt1|13433"	"Fam126a|84652"	"Fn1|14268"	"Emc9|85308"	"F11r|16456"
	"GOLGA6L4|643707"	"TBX15|6913"	"TTC13|79573"		"GPC3"	"LSM4"		"CCDC148"	"C5orf24"		"BICD2|23299"	"SLC7A5|8140"		"CCDC88B|283234"	"CDK18|5129"	"CHCHD7|79145"	"CLIC4|25932"	"CRLF3|51379"	"CUX1|1523"	"DBNL|28988"	"DCAF8|50717"	"DAZAP1|26528"	"DECR1|1666"	"DHRS7B|25979"	"DHX57|90957"	"COASY|80347"	"CPPED1|55313"		"Atp13a3"	"Ccdc107"		"Cdk16|18555"	"Mtx2|53375"		"Col12a1|12816"	"Cuedc2|67116"	"Cox6c|12864"	"Cript|56724"	"Dab2|13132"	"Diap3|56419"	"Cyp21a1|13079"	"Ddx26b|236790"	"Deptor|97998"	"Dnmt3a|13435"	"Fam129a|63913"	"Fnbp1|14269"	"Eme1|268465"	"F2r|14062"
	"GOLGA6L9|440295"	"TC2N|123036"	"TTC14|151613"		"GPD1"	"LSM7"		"CCDC15"	"C5orf30"		"BIN3|55909"	"SLIRP|81892"		"CCDC94|55702"	"CDK2AP2|10263"	"CHERP|10523"	"CLINT1|9685"	"CRTC1|23373"	"CWC27|10283"	"DCAF4|26094"	"DCAKD|79877"	"DBF4|10926"	"DEDD|9191"	"DHX32|55760"	"DHX9|1660"	"COBL|23242"	"CPQ|10404"		"Atp1a3"	"Ccdc124"		"Cdk20|105278"	"Mybbp1a|18432"		"Col15a1|12819"	"Cul3|26554"	"Cox8b|12869"	"Crkl|12929"	"Dad1|13135"	"Dimt1|66254"	"Cyp2a12|13085"	"Ddx27|228889"	"Derl2|116891"	"Dnph1|381101"	"Fam131a|78408"	"Fnbp4|55935"	"Emp2|13731"	"Fads1|76267"
	"GOLGA8A|23015"	"TCEAL2|140597"	"TTC29|83894"		"GPD2"	"LSMD1"		"CCDC157"	"C5orf51"		"BIRC2|329"	"SLK|9748"		"CCDC96|257236"	"CDK2|1017"	"CHFR|55743"	"CLIP1|6249"	"CRY1|1407"	"CWF19L2|143884"	"DCLRE1B|64858"	"DCBLD2|131566"	"DBH|1621"	"DENND2A|27147"	"DHX37|57647"	"DIAPH1|1729"	"COCH|1690"	"CPSF1|29894"		"Atp1b2"	"Ccdc127"		"Cdk2ap2|52004"	"Myg1|60315"		"Col16a1|107581"	"Cul4a|99375"	"Cox8c|75483"	"Crk|12928"	"Dap3|65111"	"Dkk3|50781"	"Cyp2b13|13089"	"Ddx39b|53817"	"Derl3|70377"	"Dnttip2|99480"	"Fam151a|230579"	"Foxk1|17425"	"Endog|13804"	"Fads2|56473"
	"GOLGA8B|440270"	"TCEB1|6921"	"TTC3P1|286495"		"GPIHBP1"	"LTA4H"		"CCDC163P"	"C6orf132"		"BLCAP|10904"	"SLTM|79811"		"CCDC9|26093"	"CDK5RAP3|80279"	"CHGA|1113"	"CLIP2|7461"	"CRYM|1428"	"CXCL12|6387"	"DCPS|28960"	"DCDC2|51473"	"DBNL|28988"	"DENND5B|160518"	"DHX58|79132"	"DIAPH3|81624"	"COG8|84342"	"CPSF2|53981"		"Atp2a2"	"Ccdc160"		"Cdk5r2|12570"	"Myh9|17886"		"Col25a1|77018"	"Cul7|66515"	"Cpne3|70568"	"Crmp1|12933"	"Dap|223453"	"Dld|13382"	"Cyp2c29|13095"	"Ddx3x|13205"	"Dffa|13347"	"Dock6|319899"	"Fam166a|68222"	"Foxk2|68837"	"Enpep|13809"	"Fah|14085"
	"GPC3|2719"	"TCERG1L|256536"	"TTC3|7267"		"GPM6B"	"LYPLA2"		"CCDC171"	"C6orf211"		"BLK|640"	"SLX1A-SULT1A3|100526830"		"CCIN|881"	"CDK8|1024"	"CHID1|66005"	"CLIP3|25999"	"CSK|1445"	"CXCL14|9547"	"DCTN3|11258"	"DCHS1|8642"	"DBR1|51163"	"DEPDC1B|55789"	"DIEXF|27042"	"DICER1|23405"	"COL4A3BP|10087"	"CPSF3L|54973"		"Atp2b1"	"Ccdc167"		"Cdk5rap1|66971"	"Myl12b|67938"		"Col4a3|12828"	"Cuta|67675"	"Cpne6|12891"	"Crocc|230872"	"Dbndd1|72185"	"Dlg5|71228"	"Cyp2c68|433247"	"Ddx41|72935"	"Dgat1|13350"	"Dock7|67299"	"Fam195a|68241"	"Foxm1|14235"	"Entpd5|12499"	"Fam104a|28081"
	"GPC6|10082"	"TCF24|100129654"	"TTR|7276"		"GPR133"	"MAEA"		"CCDC173"	"C6orf47"		"BLOC1S3|388552"	"SMAGP|57228"		"CCKBR|887"	"CDKN1C|1028"	"CHMP3|51652"	"CLK1|1195"	"CSNK1G2|1455"	"CXXC4|80319"	"DCUN1D3|123879"	"DCK|1633"	"DCAF4|26094"	"DEPDC7|91614"	"DIMT1|27292"	"DIS3L2|129563"	"COL7A1|1294"	"CPSF6|11052"		"Atp2c1"	"Ccdc22"		"Cdk5|12568"	"Nabp1|109019"		"Col4a6|94216"	"Cux2|13048"	"Cpped1|223978"	"Cry2|12953"	"Dbndd2|52840"	"Dlst|78920"	"Cyp2c70|226105"	"Ddx42|72047"	"Dgka|13139"	"Dpagt1|13478"	"Fam213a|70564"	"Foxo4|54601"	"Entpd6|12497"	"Fam114a1|68303"
	"GPM6A|2823"	"TCF7L1|83439"	"TTYH1|57348"		"GPR137B"	"MAF1"		"CCDC174"	"C6orf89"		"BLOC1S5|63915"	"SMIM20|389203"		"CCL20|6364"	"CDKN2AIP|55602"	"CHMP6|79643"	"CLK3|1198"	"CSRP2BP|57325"	"CXXC5|51523"	"DDIT3|1649"	"DCTD|1635"	"DCLRE1B|64858"	"DESI1|27351"	"DIRC2|84925"	"DISP1|84976"	"COL9A3|1299"	"CPSF7|79869"		"Atp5sl"	"Ccdc23"		"Cdk6|12571"	"Naca|17938"		"Col6a1|12833"	"Cwc15|66070"	"Cps1|227231"	"Csad|246277"	"Dbr1|83703"	"Dmtf1|23857"	"Cyp2e1|13106"	"Ddx46|212880"	"Dgke|56077"	"Dph2|67728"	"Fam213b|66469"	"Frg1|14300"	"Eogt|101351"	"Fam117b|72750"
	"GPNMB|10457"	"TCL1A|8115"	"TUSC1|286319"		"GPR153"	"MAGED2"		"CCDC176"	"C6orf99"		"BLVRA|644"	"SNF8|11267"		"CCL21|6366"	"CDON|50937"	"CHORDC1|26973"	"CLN6|54982"	"CSTF1|1477"	"CXorf56|63932"	"DDRGK1|65992"	"DCTN1|1639"	"DCP1A|55802"	"DES|1674"	"DKKL1|27120"	"DIXDC1|85458"	"COMMD1|150684"	"CPT1C|126129"		"Atp6ap1l"	"Ccdc25"		"Cdk8|264064"	"Nagk|56174"		"Col6a2|12834"	"Cwc27|67285"	"Cpsf3l|71957"	"Csdc2|105859"	"Dcaf11|28199"	"Dmtn|13829"	"Cyp2s1|74134"	"Ddx47|67755"	"Dhcr7|13360"	"Dph7|67228"	"Fam214b|230088"	"Fscn1|14086"	"Eomes|13813"	"Fam120a|218236"
	"GPR124|25960"	"TCL1B|9623"	"TWIST1|7291"		"GPR155"	"MALAT1"		"CCDC178"	"C7orf43"		"BMP15|9210"	"SNORA18|677805"		"CCM2L|140706"	"CDS2|8760"	"CHPF|79586"	"CLNS1A|1207"	"CSTF2|1478"	"CYB5B|80777"	"DDX19B|11269"	"DCTN2|10540"	"DCP1B|196513"	"DGAT1|8694"	"DLGAP3|58512"	"DLC1|10395"	"COMMD2|51122"	"CPXM1|56265"		"Atp6v0a2"	"Ccdc32"		"Cdkal1|68916"	"Nanp|67311"		"Col6a3|12835"	"Cx3cr1|13051"	"Cpsf4|54188"	"Csf2ra|12982"	"Dcaf13|223499"	"Dmxl1|240283"	"Cyp3a11|13112"	"Ddx49|234374"	"Dhodh|56749"	"Dpp3|75221"	"Fam3c|27999"	"Fto|26383"	"Epb4.1l1|13821"	"Fam122a|68034"
	"GPR128|84873"	"TCTEX1D1|200132"	"TYRP1|7306"		"GPR162"	"MAN2C1"		"CCDC18"	"C7orf49"		"BMP2K|55589"	"SNORA1|677792"		"CCM2|83605"	"CECR2|27443"	"CHPT1|56994"	"CLOCK|9575"	"CSTF3|1479"	"CYB5R1|51706"	"DDX20|11218"	"DCTN4|51164"	"DCPS|28960"	"DGCR6L|85359"	"DLL3|10683"	"DLG1|1739"	"COMMD3|23412"	"CRABP1|1381"		"Atp6v1c1"	"Ccdc42"		"Cdkl2|53886"	"Narfl|67563"		"Commd1|17846"	"Cxadr|13052"	"Cptp|79554"	"Csk|12988"	"Dcaf4|73828"	"Dna2|327762"	"Cyp4f13|170716"	"Ddx56|52513"	"Dhrs7|66375"	"Dpp8|74388"	"Fam45a|67894"	"Ftsj3|56095"	"Epb4.1l4a|13824"	"Fam133b|68152"
	"GPR133|283383"	"TDRP|157695"	"TYW3|127253"		"GPR176"	"MAP2K2"		"CCDC181"	"C7orf50"		"BMP3|651"	"SNORA27|619499"		"CCNA1|8900"	"CELF1|10658"	"CHRD|8646"	"CLSPN|63967"	"CTBP2|1488"	"CYCS|54205"	"DDX27|55661"	"DCUN1D4|23142"	"DCTN3|11258"	"DGUOK|1716"	"DLL4|54567"	"DLG4|1742"	"COMMD5|28991"	"CRABP2|1382"		"Atp6v1c2"	"Ccdc43"		"Cdkn2aipnl|52626"	"Ncbp1|433702"		"Commd2|52245"	"Cxx1c|72865"	"Cr1l|12946"	"Csnk1d|104318"	"Dcbld1|66686"	"Dnaja2|56445"	"Cyp4f15|106648"	"Ddx5|13207"	"Dhx16|69192"	"Dpysl2|12934"	"Fam53a|74504"	"Fubp1|51886"	"Epb4.1l4b|54357"	"Fam134c|67998"
	"GPR137C|283554"	"TEAD4|7004"	"UGT2B28|54490"		"GPR56"	"MAP2K7"		"CCDC186"	"C7orf55"		"BMP4|652"	"SNORA32|692063"		"CCNC|892"	"CELF2|10659"	"CHRNB2|1141"	"CLSTN1|22883"	"CTDP1|9150"	"CYFIP2|26999"	"DDX28|55794"	"DDA1|79016"	"DCUN1D2|55208"	"DHPS|1725"	"DMTN|2039"	"DLGAP4|22839"	"COMMD8|54951"	"CREB3L1|90993"		"Atp7a"	"Ccdc51"		"Cdo1|12583"	"Ndrg1|17988"		"Commd7|99311"	"Cxxc1|74322"	"Cramp1l|57354"	"Csnk1e|27373"	"Dcc|13176"	"Dnaja3|83945"	"Cyp8b1|13124"	"Ddx6|13209"	"Dhx30|72831"	"Dpysl3|22240"	"Fam63a|75007"	"Fxr1|14359"	"Epb4.1l5|226352"	"Fam160b1|226252"
	"GPR161|23432"	"TEPP|374739"	"UNC79|57578"		"GPRC5A"	"MAPK8IP3"		"CCDC25"	"C7orf73"		"BMP6|654"	"SNORA40|677822"		"CCND3|896"	"CELF5|60680"	"CHST12|55501"	"CLTC|1213"	"CTIF|9811"	"CYP2J2|1573"	"DDX55|57696"	"DDAH1|23576"	"DCUN1D3|123879"	"DHRS3|9249"	"DMXL1|1657"	"DLK1|8788"	"COMTD1|118881"	"CREB3L2|64764"		"Atp9a"	"Ccdc53"		"Cdon|57810"	"Ndufa11|69875"		"Comp|12845"	"Cxxc5|67393"	"Crb3|224912"	"Csnk1g2|103236"	"Dclre1a|55947"	"Dnaja4|58233"	"Cystm1|66060"	"Deaf1|54006"	"Dhx32|101437"	"Dr1|13486"	"Fam73b|108958"	"Fxr2|23879"	"Epcam|17075"	"Fam193b|212483"
	"GPR39|2863"	"TERF1|7013"	"UNC93A|54346"		"GPRC5B"	"MAPKAPK2"		"CCDC27"	"C8orf59"		"BMP7|655"	"SNORA41|619569"		"CCNDBP1|23582"	"CELSR1|9620"	"CHST13|166012"	"CMIP|80790"	"CTNNBL1|56259"	"CYP2R1|120227"	"DECR2|26063"	"DDAH2|23564"	"DDN|23109"	"DHX30|22907"	"DNAAF1|123872"	"DMTF1|9988"	"COPRS|55352"	"CREB3L4|148327"		"Atr"	"Ccdc58"		"Cdr2l|237988"	"Ndufa12|66414"		"Comt|12846"	"Cyb5b|66427"	"Creb3l1|26427"	"Csnk2a1|12995"	"Dclre1b|140917"	"Dnajb12|56709"	"D230025D16Rik|234678"	"Deb1|26901"	"Dhx40|67487"	"Drap1|66556"	"Fam81a|76886"	"Fxyd6|59095"	"Ephb3|13845"	"Fam195b|192173"
	"GPR56|9289"	"TERT|7015"	"USP9Y|8287"		"GPRC5C"	"MARCH7"		"CCDC3"	"C8orf76"		"BMPR1A|657"	"SNORA48|652965"		"CCNE1|898"	"CELSR2|1952"	"CHST8|64377"	"CMPK1|51727"	"CTPS1|1503"	"CYR61|3491"	"DEDD2|162989"	"DDR2|4921"	"DDX19B|11269"	"DHX57|90957"	"DNAJA3|9093"	"DNAAF2|55172"	"COPS5|10987"	"CREB5|9586"		"Atrn"	"Ccdc61"		"Cdr2|12585"	"Ndufa13|67184"		"Copa|12847"	"Cyb5r3|109754"	"Creb3l3|208677"	"Csnk2b|13001"	"Dctn6|22428"	"Dnajb4|67035"	"D2hgdh|98314"	"Dennd6a|211922"	"Diap1|13367"	"Drg2|13495"	"Fancf|100040608"	"Fyn|14360"	"Epm2a|13853"	"Fam208b|105203"
	"GPR85|54329"	"TESK2|10420"	"VCAM1|7412"		"GPT2"	"MARK3"		"CCDC30"	"C9orf135"		"BMPR2|659"	"SNORA67|26781"		"CCNF|899"	"CENPBD1|92806"	"CHSY1|22856"	"CMTM3|123920"	"CTR9|9646"	"DAAM1|23002"	"DEF6|50619"	"DDX17|10521"	"DDX20|11218"	"DHX9|1660"	"DNAJB11|51726"	"DNAJB4|11080"	"COQ10A|93058"	"CREBBP|1387"		"Atrx"	"Ccdc71"		"Cdt1|67177"	"Ndufa2|17991"		"Copb2|50797"	"Cyba|13057"	"Creb3|12913"	"Cspg5|29873"	"Dcxr|67880"	"Dnajc14|74330"	"Dab2|13132"	"Denr|68184"	"Diexf|215193"	"Dtl|76843"	"Fancl|67030"	"Fzd2|57265"	"Epn3|71889"	"Fam216a|68948"
	"GPX2|2877"	"TEX14|56155"	"VCAN|1462"		"GPX1P1"	"MARS"		"CCDC39"	"C9orf142"		"BMS1|9790"	"SNORA8|654320"		"CCNH|902"	"CENPB|1059"	"CHTF18|63922"	"CMTM6|54918"	"CTSH|1512"	"DAB2IP|153090"	"DEF8|54849"	"DDX26B|203522"	"DDX27|55661"	"DIAPH1|1729"	"DNAJC15|29103"	"DNAJB9|4189"	"COQ3|51805"	"CRELD1|78987"		"Atxn1"	"Ccdc77"		"Cdv3|321022"	"Ndufa3|66091"		"Cops3|26572"	"Cyfip2|76884"	"Creg1|433375"	"Cst3|13010"	"Ddc|13195"	"Dnajc15|66148"	"Dad1|13135"	"Des|13346"	"Dip2b|239667"	"Dtnbp1|94245"	"Fancm|104806"	"Fzd7|14369"	"Epor|13857"	"Fam222b|216971"
	"GPX7|2882"	"TEX15|56154"	"VIM|7431"		"GRAMD4"	"MAX"		"CCDC59"	"C9orf16"		"BNC1|646"	"SNORD102|26771"		"CCNK|8812"	"CENPC|1060"	"CHUK|1147"	"CMTR1|23070"	"CTSV|1515"	"DACT1|51339"	"DEFB123|245936"	"DDX39B|7919"	"DDX31|64794"	"DIAPH3|81624"	"DNAJC19|131118"	"DNAJC13|23317"	"CORO1A|11151"	"CRIP2|1397"		"Atxn1l"	"Ccdc86"		"Cdyl|12593"	"Ndufa5|68202"		"Cops7b|26895"	"Cyhr1|54151"	"Creld2|76737"	"Cstf1|67337"	"Ddhd2|72108"	"Dnajc17|69408"	"Dap3|65111"	"Dgcr14|27886"	"Diras1|208666"	"Dtwd1|69185"	"Fank1|66930"	"Fzr1|56371"	"Eps8l2|98845"	"Fam46c|74645"
	"GREM1|26585"	"TEX19|400629"	"VTN|7448"		"GREB1"	"MBD1"		"CCDC62"	"C9orf3"		"BNIP1|662"	"SNORD10|652966"		"CCNYL1|151195"	"CENPF|1063"	"CHURC1-FNTB|100529261"	"CNIH2|254263"	"CUTC|51076"	"DACT3|147906"	"DEPDC5|9681"	"DDX3X|1654"	"DDX55|57696"	"DICER1|23405"	"DNAJC25-GNG10|552891"	"DNAJC14|85406"	"CORO1C|23603"	"CRISPLD1|83690"		"Atxn2"	"Ccdc94"		"Ceacam2|26367"	"Ndufa6|67130"		"Cops8|108679"	"Cyp39a1|56050"	"Crhr1|12921"	"Ctbp1|13016"	"Ddi2|68817"	"Dnajc27|217378"	"Dapp1|26377"	"Dgcr2|13356"	"Dis3|72662"	"Dtx3|80904"	"Fastkd1|320720"	"G3bp1|27041"	"Erbb3|13867"	"Fam53c|66306"
	"GREM2|64388"	"THEMIS2|9473"	"WFDC1|58189"		"GREM1"	"MBD3"		"CCDC64"	"C9orf40"		"BNIP3L|665"	"SNORD16|595097"		"CCPG1|9236"	"CENPH|64946"	"CIDEB|27141"	"CNN2|1265"	"CWC15|51503"	"DAGLB|221955"	"DERA|51071"	"DDX42|11325"	"DECR2|26063"	"DLC1|10395"	"DNASE1L1|1774"	"DNAJC18|202052"	"CORO2A|7464"	"CRKL|1399"		"Atxn2l"	"Ccl27a"		"Cebpb|12608"	"Ndufa9|66108"		"Coq3|230027"	"Cyp46a1|13116"	"Crlf1|12931"	"Ctc1|68964"	"Ddit3|13198"	"Dnajc3|100037258"	"Dap|223453"	"Dgcr8|94223"	"Dkkl1|50722"	"Dusp6|67603"	"Fastkd2|75619"	"G6pdx|14381"	"Ercc1|13870"	"Fam64a|109212"
	"GRHL3|57822"	"THY1|7070"	"WLS|79971"		"GREM2"	"MBD4"		"CCDC65"	"C9orf41"		"BOC|91653"	"SNORD18A|595098"		"CCRN4L|25819"	"CENPI|2491"	"CILP|8483"	"CNN3|1266"	"CWC25|54883"	"DAPK1|1612"	"DERL1|79139"	"DDX50|79009"	"DEDD2|162989"	"DLG1|1739"	"DNASE2|1777"	"DNAJC21|134218"	"COX10|1352"	"CRK|1398"		"Atxn3"	"Ccm2"		"Cebpg|12611"	"Ndufaf1|69702"		"Coq4|227683"	"Cyp51|13121"	"Crlf2|57914"	"Ctcf|13018"	"Ddit4l|73284"	"Dnajc5|13002"	"Dbndd1|72185"	"Dgkq|110524"	"Dlat|235339"	"Dusp7|235584"	"Fastkd5|380601"	"Gabarapl1|57436"	"Ercc5|22592"	"Fam76b|72826"
	"GRM3|2913"	"TLR3|7098"	"WNT5A|7474"		"GS1-358P8.4"	"MCL1"		"CCDC7"	"C9orf69"		"BOD1L1|259282"	"SNORD18B|595099"		"CCZ1|51622"	"CENPJ|55835"	"CIRH1A|84916"	"CNOT11|55571"	"CXXC1|30827"	"DAPK3|1613"	"DERL2|51009"	"DDX56|54606"	"DEF8|54849"	"DLK1|8788"	"DNMT3B|1789"	"DNAJC4|3338"	"COX14|84987"	"CROCC|9696"		"Atxn7"	"Ccnb1ip1"		"Cebpz|12607"	"Ndufb10|68342"		"Coq6|217707"	"Cyr61|16007"	"Crlf3|54394"	"Ctdnep1|67181"	"Ddit4|74747"	"Dnase1l1|69537"	"Dbndd2|52840"	"Dhcr24|74754"	"Dlg1|13383"	"Dut|110074"	"Fbl|14113"	"Gabarap|56486"	"Ercc6l|236930"	"Farp1|223254"
	"GRP|2922"	"TMA16|55319"	"WNT8B|7479"		"GSAP"	"MCRS1"		"CCDC73"	"C9orf89"		"BOD1L2|284257"	"SNORD18C|595100"		"CD151|977"	"CENPQ|55166"	"CISH|1154"	"CNOT1|23019"	"CXorf40A|91966"	"DAP|1611"	"DERL3|91319"	"DDX6|1656"	"DEFB123|245936"	"DMAP1|55929"	"DNTTIP2|30836"	"DNM1|1759"	"COX16|51241"	"CRTAP|10491"		"Auh"	"Ccnd3"		"Cecr6|94047"	"Ndufb11|104130"		"Coq7|12850"	"Cyth2|19158"	"Crot|74114"	"Ctnnb1|12387"	"Ddr2|18214"	"Dnlz|52838"	"Dbr1|83703"	"Dhdds|67422"	"Dlg3|53310"	"Dvl2|13543"	"Fbp1|14121"	"Gabbr1|54393"	"Erich3|209601"	"Fars2|69955"
	"GSTA1|2938"	"TMEM125|128218"	"YAF2|10138"		"GSTA1"	"MDH2"		"CCDC77"	"CA12"		"BOD1|91272"	"SNORD38B|94163"		"CD164|8763"	"CENPT|80152"	"CITED4|163732"	"CNOT3|4849"	"CXorf40B|541578"	"DAZAP2|9802"	"DFFA|1676"	"DEAF1|10522"	"DEFB1|1672"	"DMD|1756"	"DOHH|83475"	"DNM2|1785"	"COX17|10063"	"CRYAB|1410"		"Aurkc"	"Ccnf"		"Cela1|109901"	"Ndufb3|66495"		"Coq9|67914"	"D030056L22Rik|225995"	"Crtap|56693"	"Ctnnbip1|67087"	"Ddt|13202"	"Dnm1l|74006"	"Dcaf11|28199"	"Dhrs1|52585"	"Dlgap5|218977"	"Dvl3|13544"	"Fbp2|14120"	"Gadd45gip1|102060"	"Ermp1|226090"	"Farsa|66590"
	"GSTA2|2939"	"TMEM145|284339"	"ZBTB16|7704"		"GSTM1"	"MEA1"		"CCDC79"	"CA2"		"BOK|666"	"SNORD55|26811"		"CD22|933"	"CENPU|79682"	"CKAP2L|150468"	"CNOT4|4850"	"CYB561A3|220002"	"DCAF11|80344"	"DFFB|1677"	"DECR1|1666"	"DENND6A|201627"	"DMKN|93099"	"DOK1|1796"	"DNMBP|23268"	"COX19|90639"	"CRYL1|51084"		"Auts2"	"Ccng1"		"Celf2|14007"	"Ndufb4|68194"		"Cort|12854"	"D16Ertd472e|67102"	"Crtc3|70461"	"Ctps2|55936"	"Ddx19b|234733"	"Dnm2|13430"	"Dcaf13|223499"	"Dhx36|72162"	"Dlk2|106565"	"Dync1li1|235661"	"Fbxl12|30843"	"Gak|231580"	"Erp29|67397"	"Fastk|66587"
	"GSTA3|2940"	"TMEM52|339456"	"ZEB1|6935"		"GUCA2A"	"MED15"		"CCDC82"	"CA8"		"BOLL|66037"	"SNORD58A|26791"		"CD2AP|23607"	"CENPV|201161"	"CKLF|51192"	"CNOT6L|246175"	"CYB561D1|284613"	"DCAF15|90379"	"DGAT2|84649"	"DEDD|9191"	"DEPDC5|9681"	"DNAAF2|55172"	"DOK3|79930"	"DOCK11|139818"	"COX20|116228"	"CSGALNACT2|55454"		"Aven"	"Ccnh"		"Celf4|108013"	"Ndufb5|66046"		"Cox14|66379"	"D17Wsu104e|28106"	"Cryzl1|66609"	"Ctr9|22083"	"Ddx20|53975"	"Dnmt1|13433"	"Dcaf4|73828"	"Dhx38|64340"	"Dmap1|66233"	"Dynll2|68097"	"Fbxl20|72194"	"Galc|14420"	"Errfi1|74155"	"Fblim1|74202"
	"GSTA4|2941"	"TMEM55A|55529"	"ZEB2|9839"		"GUCY1B3"	"MEPCE"		"CCDC88A"	"CAB39"		"BORA|79866"	"SNORD58B|26790"		"CD320|51293"	"CEP104|9731"	"CKMT1A|548596"	"CNOT8|9337"	"CYB561D2|11068"	"DCAF16|54876"	"DGCR14|8220"	"DENND2A|27147"	"DERA|51071"	"DNAJB4|11080"	"DOK5|55816"	"DOCK1|1793"	"COX4I2|84701"	"CSNK1D|1453"		"Avl9"	"Ccpg1os"		"Celsr1|12614"	"Ndufb6|230075"		"Cox17|12856"	"D19Bwg1357e|52874"	"Cryz|12972"	"Ctsb|13030"	"Ddx39|68278"	"Dnmt3a|13435"	"Dcbld1|66686"	"Dhx57|106794"	"Dmgdh|74129"	"Dynlrb1|67068"	"Fbxo31|76454"	"Ganab|14376"	"Esd|13885"	"Fbln1|14114"
	"GSTK1|373156"	"TMEM61|199964"	"ZFHX4|79776"		"H2AFY2"	"MFF"		"CCDC88C"	"CABIN1"		"BPGM|669"	"SNORD58C|100124516"		"CD3EAP|10849"	"CEP120|153241"	"CKMT2|1160"	"CNPY3|10695"	"CYB561|1534"	"DCAF17|80067"	"DGCR6|8214"	"DENND4C|55667"	"DERL1|79139"	"DNAJB9|4189"	"DOLK|22845"	"DOCK7|85440"	"COX6C|1345"	"CSNK1E|1454"		"Awat2"	"Ccs"		"Celsr2|53883"	"Ndufb7|66916"		"Cox18|231430"	"D430019H16Rik|268595"	"Cse1l|110750"	"Ctsz|64138"	"Ddx51|69663"	"Dnttip2|99480"	"Dcc|13176"	"Dhx8|217207"	"Dmrtb1|56296"	"Dyrk1a|13548"	"Fbxo36|66153"	"Gas1|14451"	"Esrp1|207920"	"Fbln2|14115"
	"GSTM3|2947"	"TNFRSF10A|8797"	"ZFP3|124961"		"HAAO"	"MFN2"		"CCDC92"	"CACHD1"		"BPIFA1|51297"	"SNORD5|692072"		"CD40|958"	"CEP131|22994"	"CKS1B|1163"	"CNRIP1|25927"	"CYB5D1|124637"	"DCAF5|8816"	"DGKD|8527"	"DENND5B|160518"	"DET1|55070"	"DNAJC13|23317"	"DPCD|25911"	"DOCK9|23348"	"COX7A2L|9167"	"CSNK2A1|1457"		"Axin1"	"Cct2"		"Cenpc1|12617"	"Ndufb8|67264"		"Cox19|68033"	"D8Ertd738e|101966"	"Cspg4|121021"	"Cttn|13043"	"Ddx54|71990"	"Dock6|319899"	"Dclre1a|55947"	"Dhx9|13211"	"Dnaaf1|68270"	"E2f3|13557"	"Fbxo6|50762"	"Gas6|14456"	"Esrp2|77411"	"Fbn2|14119"
	"GUCY1A3|2982"	"TNFSF11|8600"	"ZFPM2|23414"		"HAND1"	"MGAT1"		"CCDC94"	"CACYBP"		"BPIFB2|80341"	"SNORD68|606500"		"CD53|963"	"CEP152|22995"	"CLASRP|11129"	"CNST|163882"	"CYFIP1|23191"	"DCAF6|55827"	"DHDDS|79947"	"DEPDC1B|55789"	"DFFA|1676"	"DNAJC14|85406"	"DPEP1|1800"	"DOK4|55715"	"COX7B2|170712"	"CSPP1|79848"		"Axin2"	"Cct3"		"Cenpf|108000"	"Ndufb9|66218"		"Cox6a2|12862"	"D930015E06Rik|229473"	"Csrp1|13007"	"Cuedc2|67116"	"Ddx59|67997"	"Dock7|67299"	"Dclre1b|140917"	"Dimt1|66254"	"Dnaaf2|109065"	"E2f4|104394"	"Fbxo9|71538"	"Gas8|104346"	"Esrra|26379"	"Fbrs|14123"
	"GUCY1B3|2983"	"TNNC2|7125"	"ZHX1|11244"		"HAND2"	"MGAT4B"		"CCDC96"	"CAD"		"BPNT1|10380"	"SNORD95|619570"		"CD55|1604"	"CEP162|22832"	"CLCN7|1186"	"CNTFR|1271"	"CYGB|114757"	"DCAF7|10238"	"DHODH|1723"	"DESI2|51029"	"DFFB|1677"	"DNAJC21|134218"	"DPEP3|64180"	"DOPEY1|23033"	"CPN1|1369"	"CSRNP2|81566"		"Azin1"	"Cct4"		"Cenph|26886"	"Ndufc1|66377"		"Cox6c|12864"	"Dag1|13138"	"Cstb|13014"	"Cul3|26554"	"Dedd2|67379"	"Dok4|114255"	"Dctn6|22428"	"Dld|13382"	"Dnah8|13417"	"E2f5|13559"	"Fcgr2b|14130"	"Gata4|14463"	"Etfdh|66841"	"Fbxl3|50789"
	"GXYLT1|283464"	"TNNI3|7137"	"ZIC1|7545"		"HAND2-AS1"	"MGEA5"		"CCK"	"CALD1"		"BPTF|2186"	"SNORD96A|619571"		"CD5L|922"	"CEP170|9859"	"CLCNKB|1188"	"CNTN2|6900"	"CYP1A1|1543"	"DCAF8|50717"	"DHRS13|147015"	"DES|1674"	"DGCR14|8220"	"DNAJC22|79962"	"DPF1|8193"	"DPP4|1803"	"CPNE6|9362"	"CSRP1|1465"		"B020004C17Rik"	"Cct5"		"Cenpn|72155"	"Ndufc2|68197"		"Cox8b|12869"	"Dak|225913"	"Cstf2|108062"	"Cul4a|99375"	"Dedd|21945"	"Dpagt1|13478"	"Dcxr|67880"	"Dlg5|71228"	"Dnaja1|15502"	"E330009J07Rik|243780"	"Fcgr3|14131"	"Gatad2a|234366"	"Ethe1|66071"	"Fbxl6|30840"
	"H2AFY2|55506"	"TNNT2|7139"	"ZNF432|9668"		"HAS1"	"MIDN"		"CCL20"	"CALHM2"		"BRAF|673"	"SNRNP25|79622"		"CD81|975"	"CEP192|55125"	"CLDN10|9071"	"CNTRL|11064"	"CYP1A2|1544"	"DCAKD|79877"	"DHRS1|115817"	"DGAT1|8694"	"DGCR6|8214"	"DNAJC3|5611"	"DPH1|1801"	"DPPA4|55211"	"CPNE7|27132"	"CST3|1471"		"B020004J07Rik"	"Cct6a"		"Cenpo|52504"	"Ndufs1|227197"		"Cox8c|75483"	"Dapk1|69635"	"Cstf3|228410"	"Cul7|66515"	"Dennd1b|329260"	"Dph2|67728"	"Ddc|13195"	"Dlst|78920"	"Dnajb2|56812"	"Ece1|230857"	"Fcna|14133"	"Gatad2b|229542"	"Eva1a|232146"	"Fbxo11|225055"
	"HABP2|3026"	"TRIM22|10346"	"ZNF436|80818"		"HBA2"	"MIEN1"		"CCL25"	"CALM2"		"BRAP|8315"	"SNX7|51375"		"CD82|3732"	"CEP250|11190"	"CLDN15|24146"	"COA1|55744"	"CYP20A1|57404"	"DCBLD2|131566"	"DHRS7B|25979"	"DGUOK|1716"	"DGKD|8527"	"DNAJC4|3338"	"DPH2|1802"	"DPY19L3|147991"	"CPSF4|10898"	"CSTF2T|23283"		"B020031M17Rik"	"Cct6b"		"Cenpv|73139"	"Ndufs6|407785"		"Cpeb2|231207"	"Daxx|13163"	"Ctage5|217615"	"Cux2|13048"	"Dennd4c|329877"	"Dph7|67228"	"Ddhd2|72108"	"Dmtf1|23857"	"Dnajb6|23950"	"Echdc1|52665"	"Fdx1|14148"	"Gba2|230101"	"Exoc1|69940"	"Fbxo21|231670"
	"HAND1|9421"	"TRIML2|205860"	"ZNF521|25925"		"HCST"	"MKNK2"		"CCM2L"	"CALML5"		"BRCA1|672"	"SOAT1|6646"		"CD83|9308"	"CEP350|9857"	"CLDN19|149461"	"COG3|83548"	"CYP26A1|1592"	"DCHS1|8642"	"DHX32|55760"	"DHPS|1725"	"DHDDS|79947"	"DNM2|1785"	"DPH3|285381"	"DPYSL2|1808"	"CPTP|80772"	"CTBP1|1487"		"B3galnt2"	"Cct7"		"Cep104|230967"	"Ndufs7|75406"		"Cplx1|12889"	"Dazap2|23994"	"Ctbp2|13017"	"Cx3cl1|20312"	"Dennd5a|19347"	"Dpp3|75221"	"Ddi2|68817"	"Dna2|327762"	"Dnajb8|56691"	"Echs1|93747"	"Fez2|225020"	"Gcdh|270076"	"Exoc4|20336"	"Fbxo42|213499"
	"HAPLN1|1404"	"TRNP1|388610"	"ZNF680|340252"		"HDAC11"	"MKRN1"		"CCNA1"	"CAMK2D"		"BRCA2|675"	"SPC25|57405"		"CD97|976"	"CEP41|95681"	"CLDN4|1364"	"COG5|10466"	"CYP27A1|1593"	"DCK|1633"	"DHX37|57647"	"DHRS3|9249"	"DHRS13|147015"	"DNPH1|10591"	"DPP3|10072"	"DPYSL3|1809"	"CPVL|54504"	"CTDSPL2|51496"		"B3gnt2"	"Cct8"		"Cep164|214552"	"Ndufs8|225887"		"Cplx2|12890"	"Dbi|13167"	"Ctdp1|67655"	"Cx3cr1|13051"	"Depdc7|211896"	"Dpp8|74388"	"Ddit3|13198"	"Dnaja2|56445"	"Dnajb9|27362"	"Ecsit|26940"	"Fgd6|13998"	"Gclc|14629"	"Exoc6|107371"	"Fbxw2|30050"
	"HAS2|3037"	"TSHZ3|57616"	"ZNF703|80139"		"HDAC2"	"MLF2"		"CCNA2"	"CAMKK2"		"BRD1|23774"	"SPCS3|60559"		"CD99|4267"	"CEP44|80817"	"CLDN5|7122"	"COIL|8161"	"CYP2D6|1565"	"DCLK2|166614"	"DHX58|79132"	"DHX30|22907"	"DHX32|55760"	"DOCK11|139818"	"DPP8|54878"	"DPYSL4|10570"	"CRACR2B|283229"	"CTNNB1|1499"		"B3gnt4"	"Cd151"		"Cep41|83922"	"Ndufv1|17995"		"Cpne3|70568"	"Dbn1|56320"	"Ctdsp1|227292"	"Cxadr|13052"	"Deptor|97998"	"Dpysl2|12934"	"Ddit4l|73284"	"Dnaja3|83945"	"Dnajc11|230935"	"Edf1|59022"	"Fgf9|14180"	"Gdf10|14560"	"Exoc8|102058"	"Fbxw5|30839"
	"HBE1|3046"	"TSLP|85480"	"ZNF750|79755"		"HDDC3"	"MLX"		"CCNB1"	"CAMP"		"BRD2|6046"	"SPIN4|139886"		"CD9|928"	"CEP55|55165"	"CLDN6|9074"	"COL12A1|1303"	"CYP3A4|1576"	"DCTD|1635"	"DIEXF|27042"	"DHX57|90957"	"DHX33|56919"	"DOCK1|1793"	"DPY30|84661"	"DPYSL5|56896"	"CRADD|8738"	"CTNNBIP1|56998"		"B3gnt7"	"Cd22"		"Cep55|74107"	"Ndufv2|72900"		"Cpne6|12891"	"Dbnl|13169"	"Ctdspl|69274"	"Cxx1c|72865"	"Derl2|116891"	"Dpysl3|22240"	"Ddit4|74747"	"Dnajb4|67035"	"Dnajc13|235567"	"Ednrb|13618"	"Fgfbp1|14181"	"Gdi1|14567"	"Exosc9|50911"	"Fbxw8|231672"
	"HBG1|3047"	"TSPAN2|10100"	"ZNRF3|84133"		"HEBP2"	"MMADHC"		"CCNB1IP1"	"CAMSAP2"		"BRD3|8019"	"SPTSSA|171546"		"CDA|978"	"CEP57|9702"	"CLDN7|1366"	"COL18A1|80781"	"CYP4F12|66002"	"DCTN1|1639"	"DIMT1|27292"	"DHX9|1660"	"DHX37|57647"	"DOCK7|85440"	"DRAM1|55332"	"DRAP1|10589"	"CRBN|51185"	"CTNND1|1500"		"B3gntl1"	"Cd2ap"		"Cep57l1|103268"	"Ndufv3|78330"		"Cpped1|223978"	"Dbt|13171"	"Ctgf|14219"	"Cxxc1|74322"	"Derl3|70377"	"Dr1|13486"	"Ddr2|18214"	"Dnajc14|74330"	"Dnajc19-ps|100503724"	"Edrf1|214764"	"Fgl1|234199"	"Gdpd1|66569"	"Extl1|56219"	"Fcgrt|14132"
	"HBG2|3048"	"TSPO|706"	"ZPLD1|131368"		"HEPH"	"MMS19"		"CCNB3"	"CAND1"		"BRD4|23476"	"SRA1|10011"		"CDC25B|994"	"CEP68|23177"	"CLEC11A|6320"	"COL1A1|1277"	"CYSTM1|84418"	"DCTN2|10540"	"DIRC2|84925"	"DIAPH1|1729"	"DHX40|79665"	"DOK4|55715"	"DROSHA|29102"	"DSG2|1829"	"CREBL2|1389"	"CTSD|1509"		"B4galnt2"	"Cd300a"		"Cep68|216543"	"Nefl|18039"		"Cps1|227231"	"Dcaf12|68970"	"Cth|107869"	"Cxxc5|67393"	"Dgat1|13350"	"Drap1|66556"	"Ddt|13202"	"Dnajc15|66148"	"Dnajc1|13418"	"Eea1|216238"	"Fh1|14194"	"Gfpt1|14583"	"F2rl1|14063"	"Fdxr|14149"
	"HCFC2|29915"	"TTC39C|125488"			"HES6"	"MORF4L1"		"CCND2"	"CANT1"		"BRD7|29117"	"SRM|6723"		"CDC26|246184"	"CEP70|80321"	"CLEC14A|161198"	"COL1A2|1278"	"CYTH1|9267"	"DCTN4|51164"	"DKKL1|27120"	"DIAPH3|81624"	"DHX58|79132"	"DOPEY1|23033"	"DSCC1|79075"	"DSN1|79980"	"CRELD2|79174"	"CTSK|1513"		"B4galnt3"	"Cd59a"		"Cep70|68121"	"Nek9|217718"		"Cpsf4|54188"	"Dcaf15|212123"	"Ctnna1|12385"	"Cyb5b|66427"	"Dgat2|67800"	"Drg2|13495"	"Ddx19b|234733"	"Dnajc17|69408"	"Dnajc21|78244"	"Eef2k|13631"	"Fig4|103199"	"Ggps1|14593"	"F2|14061"	"Fech|14151"
	"HDC|3067"	"TTC9|23508"			"HEY1"	"MRFAP1"		"CCNE1"	"CANX"		"BRD8|10902"	"SRSF2|6427"		"CDC42BPG|55561"	"CEP95|90799"	"CLEC2L|154790"	"COL4A1|1282"	"D2HGDH|728294"	"DCUN1D4|23142"	"DLAT|1737"	"DICER1|23405"	"DIEXF|27042"	"DPP9|91039"	"DTWD2|285605"	"DTX3|196403"	"CRHR1|1394"	"CTSO|1519"		"B4galt2"	"Cd63"		"Cep85|70012"	"Nfatc3|18021"		"Cptp|79554"	"Dcaf5|320808"	"Ctps|51797"	"Cyb5r3|109754"	"Dgka|13139"	"Dsc2|13506"	"Ddx20|53975"	"Dnajc27|217378"	"Dnajc30|66114"	"Eepd1|67484"	"Fitm1|68680"	"Gid4|66771"	"F7|14068"	"Fgd1|14163"
	"HDHD3|81932"	"TUBA4A|7277"			"HEYL"	"MRPL10"		"CCNE2"	"CAP1"		"BRF2|55290"	"SRXN1|140809"		"CDC42EP2|10435"	"CEP97|79598"	"CLP1|10978"	"COL4A2|1284"	"DAB2|1601"	"DDA1|79016"	"DLGAP3|58512"	"DIS3L2|129563"	"DIMT1|27292"	"DPY19L3|147991"	"DTX1|1840"	"DUSP1|1843"	"CRIP3|401262"	"CTTNBP2NL|55917"		"B4galt3"	"Cd68"		"Cept1|99712"	"Ngfrap1|12070"		"Cr1l|12946"	"Dcaf8|98193"	"Ctsa|19025"	"Cyba|13057"	"Dgke|56077"	"Dtl|76843"	"Ddx39|68278"	"Dnajc3|100037258"	"Dnajc4|57431"	"Efcab14|230648"	"Fkbp15|338355"	"Gid8|76425"	"Fa2h|338521"	"Fgfr1op2|67529"
	"HEG1|57493"	"TUBB4A|10382"			"HHATL"	"MRPL12"		"CCNH"	"CAPG"		"BRI3BP|140707"	"STAG2|10735"		"CDCA3|83461"	"CERK|64781"	"CLPB|81570"	"COL5A1|1289"	"DAGLA|747"	"DDAH1|23576"	"DLL4|54567"	"DISP1|84976"	"DIRC2|84925"	"DPYSL3|1809"	"DTX4|23220"	"DUSP3|1845"	"CRIPT|9419"	"CTTN|2017"		"B4galt4"	"Cd81"		"Cers5|71949"	"Nhp2|52530"		"Cramp1l|57354"	"Dcakd|68087"	"Ctsc|13032"	"Cyfip2|76884"	"Dhcr7|13360"	"Dtnbp1|94245"	"Ddx51|69663"	"Dnajc5|13002"	"Dnajc7|56354"	"Efemp2|58859"	"Fmo4|226564"	"Gigyf1|57330"	"Faah|14073"	"Fgfrl1|116701"
	"HES1|3280"	"TUBBP5|643224"			"HIC1"	"MRPL16"		"CCNI"	"CAPN1"		"BRI3|25798"	"STAM|8027"		"CDH15|1013"	"CERS6|253782"	"CLPP|8192"	"COL6A1|1291"	"DALRD3|55152"	"DDAH2|23564"	"DMTN|2039"	"DIXDC1|85458"	"DKKL1|27120"	"DRAP1|10589"	"DUS1L|64118"	"DUSP9|1852"	"CRISPLD2|83716"	"CTXN1|404217"		"B4galt6"	"Cd82"		"Ces4a|234677"	"Nid1|18073"		"Crb3|224912"	"Dcbld2|73379"	"Ctse|13034"	"Cyhr1|54151"	"Dhodh|56749"	"Dtwd1|69185"	"Ddx59|67997"	"Dnajc9|108671"	"Dnase1|13419"	"Efna1|13636"	"Folr1|14275"	"Gipc1|67903"	"Fabp3|14077"	"Fibp|58249"
	"HES4|57801"	"TULP1|7287"			"HID1"	"MRPL20"		"CCNI2"	"CAPN10-AS1"		"BRICD5|283870"	"STUB1|10273"		"CDH16|1014"	"CFDP1|10428"	"CLPTM1L|81037"	"COL6A2|1292"	"DAZAP1|26528"	"DDR2|4921"	"DMXL1|1657"	"DLC1|10395"	"DLG3|1741"	"DSN1|79980"	"DUS2|54920"	"DVL3|1857"	"CRLF3|51379"	"CUEDC2|79004"		"B630005N14Rik"	"Cd84"		"Cfap20|14894"	"Nipa2|93790"		"Crcp|12909"	"Dck|13178"	"Ctsg|13035"	"Cyp39a1|56050"	"Dhrs7|66375"	"Dtx3|80904"	"Dedd2|67379"	"Dnal4|54152"	"Dnase2a|13423"	"Efna2|13637"	"Foxj3|230700"	"Git1|216963"	"Fabp5|16592"	"Fis1|66437"
	"HES5|388585"	"TWIST2|117581"			"HILPDA"	"MRPL23"		"CCNJ"	"CAPN15"		"BRINP1|1620"	"SULT1A1|6817"		"CDH18|1016"	"CFL1|1072"	"CLPX|10845"	"COL6A3|1293"	"DBF4|10926"	"DDT|1652"	"DNAAF1|123872"	"DLG1|1739"	"DLGAP3|58512"	"DUS3L|56931"	"DUSP11|8446"	"DYNC1H1|1778"	"CRY1|1407"	"CUL1|8454"		"B9d1"	"Cd9"		"Cfi|12630"	"Nipsnap3b|66536"		"Creb3l1|26427"	"Dcp1a|75901"	"Ctsh|13036"	"Cyp46a1|13116"	"Dhx16|69192"	"Dusp3|72349"	"Dedd|21945"	"Dnlz|52838"	"Dnmbp|71972"	"Efna4|13639"	"Foxn2|14236"	"Gli1|14632"	"Fadd|14082"	"Fkbp10|14230"
	"HEY1|23462"	"TYMSOS|494514"			"HIP1"	"MRPL28"		"CCNK"	"CAPN2"		"BRIX1|55299"	"SULT1A3|6818"		"CDH1|999"	"CGGBP1|8545"	"CLTB|1212"	"COL9A2|1298"	"DBH|1621"	"DDX17|10521"	"DNAJA2|10294"	"DLG4|1742"	"DLL3|10683"	"DUSP1|1843"	"DUSP14|11072"	"DYNC1I2|1781"	"CRYM|1428"	"CUL2|8453"		"B9d2"	"Cd97"		"Cfl2|12632"	"Nme1|18102"		"Creb3l3|208677"	"Dcps|69305"	"Ctsl|13039"	"Cyp51|13121"	"Dhx30|72831"	"Dut|110074"	"Degs1|13244"	"Dnm1l|74006"	"Dnmt3b|13436"	"Efnb1|13641"	"Foxo1|56458"	"Gli2|14633"	"Faf1|14084"	"Fkbp4|14228"
	"HGF|3082"	"UBE2E2|7325"			"HIST2H2BE"	"MRPL33"		"CCNL1"	"CAPN6"		"BRPF1|7862"	"SULT1A4|445329"		"CDH22|64405"	"CHAF1A|10036"	"CLUH|23277"	"COLGALT1|79709"	"DBNL|28988"	"DDX26B|203522"	"DNAJA3|9093"	"DLGAP4|22839"	"DMTN|2039"	"DUSP3|1845"	"DUSP22|56940"	"DYNC2H1|79659"	"CSF3R|1441"	"CUL4A|8451"		"BB287469"	"Cdc123"		"Cga|12640"	"Nme2|18103"		"Creb3|12913"	"Dctn2|69654"	"Cubn|65969"	"Cyth2|19158"	"Dhx32|101437"	"Dvl2|13543"	"Dennd1b|329260"	"Dnm2|13430"	"Dnpep|13437"	"Efnb2|13642"	"Fpgs|14287"	"Gli3|14634"	"Faim|23873"	"Flywch1|224613"
	"HGSNAT|138050"	"UBE2S|27338"			"HK3"	"MRPL37"		"CCNL2"	"CAPNS1"		"BRSK1|84446"	"SUPT4H1|6827"		"CDHR2|54825"	"CHAMP1|283489"	"CMBL|134147"	"COMMD10|51397"	"DBR1|51163"	"DDX39B|7919"	"DNAJB11|51726"	"DLK1|8788"	"DMXL1|1657"	"DUSP5|1847"	"DUSP26|78986"	"DYRK1A|1859"	"CSK|1445"	"CUL4B|8450"		"BB557941"	"Cdc20"		"Chac1|69065"	"Noc2l|57741"		"Crebbp|12914"	"Dctn3|53598"	"Cul4b|72584"	"D17Wsu104e|28106"	"Dhx40|67487"	"Dvl3|13544"	"Dennd4c|329877"	"Dnmt1|13433"	"Dnttip1|76233"	"Efnb3|13643"	"Frmd5|228564"	"Glis2|83396"	"Fam101b|76566"	"Fmnl3|22379"
	"HHAT|55733"	"UBE2V2|7336"			"HLA-DQA1"	"MRPL41"		"CCNO"	"CAPRIN1"		"BRWD1|54014"	"SUSD2|56241"		"CDHR5|53841"	"CHCHD3|54927"	"CMC2|56942"	"COPB2|9276"	"DCAF4|26094"	"DDX3X|1654"	"DNAJC19|131118"	"DMAP1|55929"	"DNA2|1763"	"DUSP9|1852"	"DUSP2|1844"	"DYRK1B|9149"	"CSRNP1|64651"	"CUL5|8065"		"BC005537"	"Cdc23"		"Chchd6|66098"	"Nol11|68979"		"Crebrf|77128"	"Dctn4|67665"	"Cutc|66388"	"D430019H16Rik|268595"	"Diap1|13367"	"Dym|69190"	"Dennd5a|19347"	"Dnmt3a|13435"	"Doc2a|13446"	"Efs|13644"	"Frrs1|20321"	"Glt25d1|234407"	"Fam103a1|67148"	"Fn1|14268"
	"HHIPL2|79802"	"UCMA|221044"			"HLA-K"	"MRPL49"		"CCNT1"	"CAPZA1"		"BRWD3|254065"	"TACSTD2|4070"		"CDIPT|10423"	"CHD1L|9557"	"CMSS1|84319"	"COPE|11316"	"DCLRE1B|64858"	"DDX42|11325"	"DNAJC25-GNG10|552891"	"DMPK|1760"	"DNAAF1|123872"	"DVL3|1857"	"DUSP8|1850"	"DYRK2|8445"	"CSRP2BP|57325"	"CUL7|9820"		"BC017158"	"Cdc34"		"Chd4|107932"	"Nop56|67134"		"Creg1|433375"	"Dctn5|59288"	"Cwf19l1|72502"	"D8Ertd738e|101966"	"Diexf|215193"	"Dync1li1|235661"	"Depdc7|211896"	"Dnph1|381101"	"Dock5|68813"	"Egln3|112407"	"Frs3|107971"	"Gltscr2|68077"	"Fam107b|66540"	"Fnbp1|14269"
	"HHIP|64399"	"UPK1A|11045"			"HLTF"	"MRPL51"		"CCNT2"	"CAPZA2"		"BSCL2|26580"	"TAF13|6884"		"CDK20|23552"	"CHD1|1105"	"CMTM4|146223"	"COPG1|22820"	"DCP1A|55802"	"DDX50|79009"	"DNASE1L1|1774"	"DMTF1|9988"	"DNAJA2|10294"	"DYM|54808"	"DVL1|1855"	"DZIP1|22873"	"CSRP2|1466"	"CUX1|1523"		"BC022687"	"Cdc37"		"Chd6|71389"	"Npc2|67963"		"Creld1|171508"	"Dctpp1|66422"	"Cxcl16|66102"	"D930015E06Rik|229473"	"Dip2b|239667"	"Dynlrb1|67068"	"Deptor|97998"	"Dnttip2|99480"	"Dock9|105445"	"Ehmt2|110147"	"Fstl3|83554"	"Gm12538|619973"	"Fam118a|73225"	"Fnbp4|55935"
	"HINT3|135114"	"USP43|124739"			"HLX"	"MRPL52"		"CCNYL1"	"CAPZB"		"BSDC1|55108"	"TAF1D|79101"		"CDK2AP1|8099"	"CHD2|1106"	"CMTM5|116173"	"COPG2|26958"	"DCP1B|196513"	"DDX6|1656"	"DNASE2|1777"	"DNAAF2|55172"	"DNAJB6|10049"	"DYNC1H1|1778"	"DYSF|8291"	"DZIP3|9666"	"CSTF1|1477"	"CUX2|23316"		"BC023829"	"Cdc42"		"Chd7|320790"	"Npl|74091"		"Creld2|76737"	"Dcun1d1|114893"	"Cyb561|13056"	"Dact1|59036"	"Diras1|208666"	"Dyrk1a|13548"	"Derl2|116891"	"Dock6|319899"	"Dok3|27261"	"Eif1ax|66235"	"Ftcd|14317"	"Gm12854|100502897"	"Fam118b|109229"	"Foxk1|17425"
	"HIST1H2BK|85236"	"USP44|84101"			"HMCN2"	"MRPL54"		"CCP110"	"CARD10"		"BSND|7809"	"TARBP2|6895"		"CDK5R2|8941"	"CHD3|1107"	"CMTM7|112616"	"COPS4|51138"	"DCPS|28960"	"DEAF1|10522"	"DNMT3B|1789"	"DNAJB4|11080"	"DNAJC15|29103"	"DYNC1I2|1781"	"E2F6|1876"	"EBF1|1879"	"CSTF2|1478"	"CWC27|10283"		"BC027231"	"Cdc42ep1"		"Chd8|67772"	"Nsfl1c|386649"		"Crhr1|12921"	"Dcun1d5|76863"	"Cyb5r1|72017"	"Dag1|13138"	"Dis3|72662"	"Dysf|26903"	"Derl3|70377"	"Dock7|67299"	"Dolk|227697"	"Eif1b|68969"	"Ftsj1|54632"	"Gm13770|619941"	"Fam126a|84652"	"Foxk2|68837"
	"HLA-B|3106"	"USP45|85015"			"HMGN2P15"	"MRPS34"		"CCPG1"	"CARD8"		"BST2|684"	"TBC1D3|729873"		"CDK5RAP1|51654"	"CHD4|1108"	"CMTM8|152189"	"COPS7B|64708"	"DCTN3|11258"	"DECR1|1666"	"DNTTIP2|30836"	"DNAJB9|4189"	"DNAJC19|131118"	"DYNLT3|6990"	"E2F8|79733"	"EBF2|64641"	"CTDP1|9150"	"CWF19L2|143884"		"BC030867"	"Cdc42ep3"		"Chdh|218865"	"Nucks1|98415"		"Crlf1|12931"	"Dda1|66498"	"Cyb5r4|266690"	"Dak|225913"	"Dkk1|13380"	"E2f3|13557"	"Dffa|13347"	"Dpagt1|13478"	"Dolpp1|57170"	"Eif2ak1|15467"	"Fuca2|66848"	"Gm14277|100043882"	"Fam129a|63913"	"Foxm1|14235"
	"HMGCLL1|54511"	"VASH2|79805"			"HOPX"	"MRPS5"		"CCR3"	"CARM1"		"BTBD10|84280"	"TCEB2|6923"		"CDK5|1020"	"CHD7|55636"	"CNEP1R1|255919"	"COPS8|10920"	"DCTPP1|79077"	"DEDD|9191"	"DOHH|83475"	"DNAJC13|23317"	"DNAJC25-GNG10|552891"	"DYRK2|8445"	"E4F1|1877"	"ECI2|10455"	"CTIF|9811"	"CXCL12|6387"		"BC048502"	"Cdc42ep4"		"Chek1|12649"	"Nudcd2|52653"		"Crlf2|57914"	"Ddah2|51793"	"Cybrd1|73649"	"Dapk1|69635"	"Dkkl1|50722"	"E2f4|104394"	"Dgat1|13350"	"Dph2|67728"	"Donson|60364"	"Eif3a|13669"	"Fxyd4|108017"	"Gm3258|100041294"	"Fam131a|78408"	"Foxo4|54601"
	"HMGCS2|3158"	"VLDLR|7436"			"HOTAIRM1"	"MSL1"		"CCR8"	"CARS"		"BTBD11|121551"	"TCIRG1|10312"		"CDK7|1022"	"CHD8|57680"	"CNIH4|29097"	"COX15|1355"	"DCUN1D3|123879"	"DENND2A|27147"	"DOK1|1796"	"DNAJC14|85406"	"DNAL4|10126"	"DZIP1|22873"	"EBAG9|9166"	"ECSCR|641700"	"CTNNBL1|56259"	"CXXC4|80319"		"BC051019"	"Cdc42ep5"		"Cherp|27967"	"Nudt21|68219"		"Crot|74114"	"Ddhd1|114874"	"Cycs|13063"	"Daxx|13163"	"Dlg1|13383"	"E2f5|13559"	"Dgat2|67800"	"Dph7|67228"	"Dos|100503659"	"Eif3h|68135"	"Fxyd5|18301"	"Gm4887|233637"	"Fam151a|230579"	"Frg1|14300"
	"HMP19|51617"	"VRTN|55237"			"HOXA10"	"MSN"		"CCRN4L"	"CARS2"		"BTBD17|388419"	"TDG|6996"		"CDKN1A|1026"	"CHEK1|1111"	"CNKSR1|10256"	"COX7B|1349"	"DDN|23109"	"DENND4C|55667"	"DOK3|79930"	"DNAJC18|202052"	"DNASE1L1|1774"	"DZIP3|9666"	"EBF4|57593"	"ECT2|1894"	"CTPS1|1503"	"CXXC5|51523"		"BC051226"	"Cdc6"		"Chfr|231600"	"Nudt2|66401"		"Crtac1|72832"	"Ddr1|12305"	"Cyfip1|20430"	"Dazap1|70248"	"Dlg3|53310"	"E330009J07Rik|243780"	"Dgka|13139"	"Dpp3|75221"	"Dpcd|226162"	"Eif3k|73830"	"Fzd5|14367"	"Gm7120|633640"	"Fam166a|68222"	"Fscn1|14086"
	"HNF4A|3172"	"VSNL1|7447"			"HOXA11"	"MT-ATP6"		"CCSAP"	"CASC4"		"BTBD2|55643"	"TEAD4|7004"		"CDKN2C|1031"	"CHIC1|53344"	"CNN1|1264"	"CPAMD8|27151"	"DDRGK1|65992"	"DENND5A|23258"	"DOK5|55816"	"DNAJC21|134218"	"DNASE2|1777"	"ECE1|1889"	"EBNA1BP2|10969"	"EDIL3|10085"	"CTR9|9646"	"CXorf56|63932"		"BC061195"	"Cdc7"		"Chga|12652"	"Nudt4|71207"		"Crtap|56693"	"Ddx17|67040"	"Cyp21a1|13079"	"Dazap2|23994"	"Dlgap4|228836"	"Ece1|230857"	"Dgke|56077"	"Dpp8|74388"	"Dpf3|70127"	"Eif3l|223691"	"Gabarapl2|93739"	"Gmfb|63985"	"Fam20b|215015"	"Fto|26383"
	"HOPX|84525"	"VSTM1|284415"			"HOXA11-AS"	"MT-ATP8"		"CCT6B"	"CASD1"		"BTBD9|114781"	"TET1|80312"		"CDR2L|30850"	"CHIC2|26511"	"CNNM4|26504"	"CPD|1362"	"DDX10|1662"	"DENND5B|160518"	"DOLK|22845"	"DNAJC3|5611"	"DNMT3B|1789"	"ECH1|1891"	"ECE2|9718"	"EDN1|1906"	"CTSE|1510"	"CYB5B|80777"		"BC080695"	"Cdca7"		"Chic1|12212"	"Odc1|18263"		"Crtc3|70461"	"Ddx18|66942"	"Cyp2a12|13085"	"Dbi|13167"	"Dlgap5|218977"	"Echdc1|52665"	"Dhcr7|13360"	"Dpysl2|12934"	"Dph1|116905"	"Eif3m|98221"	"Gabrg2|14406"	"Gmppa|69080"	"Fam213a|70564"	"Ftsj3|56095"
	"HOXA13|3209"	"WDR89|112840"			"HOXA13"	"MT-CO1"		"CD14"	"CASK"		"BTF3|689"	"TEX11|56159"		"CDR2|1039"	"CHKA|1119"	"CNPY2|10330"	"CPEB4|80315"	"DDX19B|11269"	"DESI1|27351"	"DPCD|25911"	"DNAJC4|3338"	"DNTTIP2|30836"	"ECI2|10455"	"ECHDC2|55268"	"EDRF1|26098"	"CTSH|1512"	"CYB5D2|124936"		"BC147527"	"Cdh1"		"Chic2|74277"	"Ola1|67059"		"Cryzl1|66609"	"Ddx21|56200"	"Cyp2b13|13089"	"Dbn1|56320"	"Dlk2|106565"	"Echs1|93747"	"Dhodh|56749"	"Dpysl3|22240"	"Dph5|69740"	"Eif4ebp2|13688"	"Gadd45b|17873"	"Gmpr2|105446"	"Fam213b|66469"	"Fubp1|51886"
	"HOXA1|3198"	"WDYHV1|55093"			"HOXA4"	"MT-CO2"		"CD200R1"	"CASP2"		"BTG4|54766"	"TFAP2C|7022"		"CDS1|1040"	"CHMP1B|57132"	"CNTNAP1|8506"	"CPED1|79974"	"DDX20|11218"	"DESI2|51029"	"DPEP3|64180"	"DNM1|1759"	"DOC2B|8447"	"ECSCR|641700"	"ECHDC3|79746"	"EFCAB14|9813"	"CTSV|1515"	"CYP26B1|56603"		"Bag4"	"Cdipt"		"Chml|12663"	"Osgep|66246"		"Cryz|12972"	"Ddx24|27225"	"Cyp2c29|13095"	"Dbndd1|72185"	"Dmap1|66233"	"Ecsit|26940"	"Dhrs7|66375"	"Dpysl4|26757"	"Dpp6|13483"	"Eif4e|13684"	"Gale|74246"	"Gmpr|66355"	"Fam3c|27999"	"Fxr1|14359"
	"HOXA9|3205"	"WFDC10A|140832"			"HOXA5"	"MT-CO3"		"CD2BP2"	"CASP9"		"BTNL2|56244"	"TFCP2L1|29842"		"CDT1|81620"	"CHMP2A|27243"	"COA4|51287"	"CPLX2|10814"	"DDX27|55661"	"DES|1674"	"DPF1|8193"	"DNM2|1785"	"DOK1|1796"	"ECT2|1894"	"ECI1|1632"	"EFCAB7|84455"	"CUTC|51076"	"CYP2R1|120227"		"Bag6"	"Cdk10"		"Chmp1a|234852"	"Osgin2|209212"		"Csdc2|105859"	"Ddx25|30959"	"Cyp2c68|433247"	"Dbnl|13169"	"Dmgdh|74129"	"Edem2|108687"	"Dhx16|69192"	"Dr1|13486"	"Dppa3|73708"	"Eif4g1|208643"	"Galnt16|108760"	"Gna12|14673"	"Fam45a|67894"	"Fxr2|23879"
	"HOXB2|3212"	"YEATS4|8089"			"HOXA9"	"MT-CYB"		"CD36"	"CAST"		"BTNL3|10917"	"TFRC|7037"		"CDYL2|124359"	"CHMP4B|128866"	"COA6|388753"	"CPNE1|8904"	"DDX28|55794"	"DGAT1|8694"	"DPH1|1801"	"DOCK11|139818"	"DOK3|79930"	"EDIL3|10085"	"ECM1|1893"	"EFEMP2|30008"	"CWC25|54883"	"CYR61|3491"		"Bai3"	"Cdk18"		"Chmp3|66700"	"Ostf1|20409"		"Csf1r|12978"	"Ddx26b|236790"	"Cyp2c70|226105"	"Dcaf12|68970"	"Dmrtb1|56296"	"Ednrb|13618"	"Dhx30|72831"	"Drap1|66556"	"Dppa4|73693"	"Eif5b|226982"	"Galt|14430"	"Gnai1|14677"	"Fam53a|74504"	"Fxyd6|59095"
	"HOXB3|3213"	"ZBTB3|79842"			"HOXB-AS3"	"MT-ND1"		"CD37"	"CAT"		"BTNL9|153579"	"TGFBR3|7049"		"CDYL|9425"	"CHN1|1123"	"COA7|65260"	"CPNE3|8895"	"DDX31|64794"	"DGCR6L|85359"	"DPH2|1802"	"DOCK1|1793"	"DOK5|55816"	"EEPD1|80820"	"ECSIT|51295"	"EFHC1|114327"	"CXADR|1525"	"DAB2IP|153090"		"Baiap2l1"	"Cdk2"		"Chmp5|76959"	"Oxsr1|108737"		"Csf2ra|12982"	"Ddx27|228889"	"Cyp2e1|13106"	"Dcaf15|212123"	"Dnaaf1|68270"	"Edrf1|214764"	"Dhx32|101437"	"Drg2|13495"	"Dppa5a|434423"	"Elac2|68626"	"Gapdhs|14447"	"Gnai2|14678"	"Fam63a|75007"	"Fyn|14360"
	"HOXB6|3216"	"ZBTB44|29068"			"HOXB2"	"MT-ND2"		"CD38"	"CAV1"		"BTRC|8945"	"TIGD1|200765"		"CEACAM19|56971"	"CHRDL1|91851"	"COASY|80347"	"CPPED1|55313"	"DDX39A|10212"	"DGKH|160851"	"DPH3|285381"	"DOCK7|85440"	"DOLK|22845"	"EFCAB14|9813"	"EEF1A2|1917"	"EFNA5|1946"	"CXCL8|3576"	"DACT1|51339"		"Bambi"	"Cdk4"		"Chmp7|105513"	"Pabpc1|18458"		"Cspg4|121021"	"Ddx39b|53817"	"Cyp2s1|74134"	"Dcaf5|320808"	"Dnaaf2|109065"	"Eea1|216238"	"Dhx40|67487"	"Dtl|76843"	"Dram2|67171"	"Elavl1|15568"	"Gapdh|14433"	"Gnaq|14682"	"Fam73b|108958"	"Fzd2|57265"
	"HOXB7|3217"	"ZDHHC22|283576"			"HOXB3"	"MT-ND3"		"CD59"	"CBL"		"BUB1B|701"	"TIMM10|26519"		"CEBPB|1051"	"CHST14|113189"	"COBL|23242"	"CPSF1|29894"	"DDX55|57696"	"DGUOK|1716"	"DPP3|10072"	"DOK4|55715"	"DPCD|25911"	"EFEMP2|30008"	"EEF1E1|9521"	"EFNB1|1947"	"CXorf40A|91966"	"DACT3|147906"		"Bambi-ps1"	"Cdk5rap1"		"Chn2|69993"	"Paics|67054"		"Cspg5|29873"	"Ddx3x|13205"	"Cyp3a11|13112"	"Dcaf8|98193"	"Dnah8|13417"	"Eef2k|13631"	"Diap1|13367"	"Dtnbp1|94245"	"Dscaml1|114873"	"Elf2|69257"	"Gar1|68147"	"Gnas|14683"	"Fam81a|76886"	"Fzd7|14369"
	"HOXB8|3218"	"ZFP42|132625"			"HOXB4"	"MT-ND4"		"CD72"	"CBLB"		"BUB1|699"	"TIMM13|26517"		"CEBPD|1052"	"CHST3|9469"	"COG8|84342"	"CPSF2|53981"	"DDX59|83479"	"DHPS|1725"	"DPP8|54878"	"DOPEY1|23033"	"DPF1|8193"	"EFNA5|1946"	"EEF2K|29904"	"EFNB2|1948"	"CXorf40B|541578"	"DAGLB|221955"		"Bank1"	"Cdk5rap3"		"Chp1|56398"	"Pak2|224105"		"Cstb|13014"	"Ddx41|72935"	"Cyp4f13|170716"	"Dcakd|68087"	"Dnaja1|15502"	"Eepd1|67484"	"Diexf|215193"	"Dtwd1|69185"	"Dscr3|13185"	"Elk1|13712"	"Gata1|14460"	"Gnb1|14688"	"Fam92a|68099"	"Fzd8|14370"
	"HOXC6|3223"	"ZFR|51663"			"HOXB5"	"MT-ND4L"		"CD82"	"CBLC"		"BUB3|9184"	"TIMM8B|26521"		"CEBPG|1054"	"CIAO1|9391"	"COL11A2|1302"	"CPSF6|11052"	"DECR2|26063"	"DHRS3|9249"	"DPY30|84661"	"DPP4|1803"	"DPF2|5977"	"EFNB1|1947"	"EFHD1|80303"	"EFNB3|1949"	"CYB561A3|220002"	"DAK|26007"		"Banp"	"Cdpf1"		"Chpf|74241"	"Pank3|211347"		"Cstf2|108062"	"Ddx42|72047"	"Cyp4f15|106648"	"Dcbld2|73379"	"Dnajb2|56812"	"Efcab14|230648"	"Dip2b|239667"	"Dtx3|80904"	"Dsg2|13511"	"Elmo2|140579"	"Gata3|14462"	"Gnb2|14693"	"Fam98c|73833"	"Fzr1|56371"
	"HPGD|3248"	"ZIC5|85416"			"HOXB7"	"MT-ND5"		"CD83"	"CBR1"		"BUD13|84811"	"TKTL1|8277"		"CEBPZ|10153"	"CIB2|10518"	"COL4A3BP|10087"	"CPSF7|79869"	"DEDD2|162989"	"DHX30|22907"	"DR1|1810"	"DPPA4|55211"	"DPH1|1801"	"EFNB2|1948"	"EFHD2|79180"	"EFS|10278"	"CYB561D1|284613"	"DAPK1|1612"		"Bap1"	"Cds2"		"Chrdl2|69121"	"Park7|57320"		"Cstf3|228410"	"Ddx46|212880"	"Cyp8b1|13124"	"Dcc|13176"	"Dnajb6|23950"	"Efemp2|58859"	"Diras1|208666"	"Dus3l|224907"	"Dsn1|66934"	"Elof1|66126"	"Gba|14466"	"Gng11|66066"	"Fancf|100040608"	"G0s2|14373"
	"HPR|3250"	"ZMAT4|79698"			"HOXB8"	"MT-ND6"		"CDA"	"CBS"		"BVES|11149"	"TKT|7086"		"CECR5|27440"	"CIPC|85457"	"COL7A1|1294"	"CPT1C|126129"	"DEF6|50619"	"DHX57|90957"	"DRAM1|55332"	"DPY19L3|147991"	"DPH3|285381"	"EGFL7|51162"	"EFR3A|23167"	"EGLN1|54583"	"CYB561D2|11068"	"DAPK3|1613"		"Batf3"	"Cdt1"		"Chrd|12667"	"Pawr|114774"		"Ctbp2|13017"	"Ddx47|67755"	"Cys1|12879"	"Dck|13178"	"Dnajb8|56691"	"Efna1|13636"	"Dis3|72662"	"Dusp6|67603"	"Dsp|109620"	"Emg1|14791"	"Gcgr|14527"	"Gng2|14702"	"Fancl|67030"	"G3bp1|27041"
	"HPX|3263"	"ZNF101|94039"			"HOXC10"	"MT-RNR1"		"CDAN1"	"CBWD1"		"C10orf11|83938"	"TMA7|51372"		"CELF3|11189"	"CIRBP|1153"	"COL9A3|1299"	"CPXM1|56265"	"DEF8|54849"	"DHX9|1660"	"DRAM2|128338"	"DPYSL2|1808"	"DPP8|54878"	"EGLN1|54583"	"EFR3B|22979"	"EGR1|1958"	"CYB561|1534"	"DAP|1611"		"Baz1a"	"Cdx2"		"Chrm1|12669"	"Pbdc1|67683"		"Ctdp1|67655"	"Ddx49|234374"	"Cystm1|66060"	"Dcp1a|75901"	"Dnajb9|27362"	"Efna2|13637"	"Dkkl1|50722"	"Dusp7|235584"	"Dst|13518"	"Eml3|225898"	"Gch1|14528"	"Gnl1|14670"	"Fancm|104806"	"G6pdx|14381"
	"HP|3240"	"ZNF165|7718"			"HOXC6"	"MT-RNR2"		"CDC20"	"CBWD2"		"C10orf35|219738"	"TMED3|23423"		"CEND1|51286"	"CISD2|493856"	"COMMD1|150684"	"CRABP1|1381"	"DEFB123|245936"	"DIAPH1|1729"	"DROSHA|29102"	"DPYSL3|1809"	"DPY30|84661"	"EGR1|1958"	"EGFLAM|133584"	"EHD3|30845"	"CYB5A|1528"	"DAZAP2|9802"		"Baz1b"	"Cdyl2"		"Chrna3|110834"	"Pcnp|76302"		"Ctdspl|69274"	"Ddx52|78394"	"D10Jhu81e|28295"	"Dcps|69305"	"Dnajc11|230935"	"Efnb2|13642"	"Dlat|235339"	"Dut|110074"	"Dtnb|13528"	"Enkd1|102124"	"Gcnt1|14537"	"Golga3|269682"	"Fank1|66930"	"Gabarapl1|57436"
	"HS2ST1|9653"	"ZNF488|118738"			"HOXC9"	"MT2A"		"CDC20B"	"CBWD6"		"C10orf67|256815"	"TMED7|51014"		"CENPA|1058"	"CITED2|10370"	"COMMD3|23412"	"CRABP2|1382"	"DEFB1|1672"	"DIAPH3|81624"	"DSCC1|79075"	"DPYSL4|10570"	"DR1|1810"	"EHBP1L1|254102"	"EGLN2|112398"	"EHMT2|10919"	"CYB5D1|124637"	"DBF4B|80174"		"Baz2a"	"Ceacam10"		"Chrnb2|11444"	"Pdcd10|56426"		"Ctgf|14219"	"Ddx56|52513"	"D10Wsu102e|28109"	"Dctn2|69654"	"Dnajc13|235567"	"Efnb3|13643"	"Dlg1|13383"	"Dvl2|13543"	"Dtx1|14357"	"Eno3|13808"	"Gdap2|14547"	"Golph3l|229593"	"Fastkd1|320720"	"Gabarap|56486"
	"HS6ST2|90161"	"ZNF57|126295"			"HOXD10"	"MTATP6P1"		"CDC25A"	"CBX2"		"C10orf71|118461"	"TMEM170A|124491"		"CENPE|1062"	"CIZ1|25792"	"COMMD5|28991"	"CRCP|27297"	"DENND6A|201627"	"DICER1|23405"	"DTD1|92675"	"DPYSL5|56896"	"DROSHA|29102"	"EHD3|30845"	"EGLN3|112399"	"EID1|23741"	"CYFIP1|23191"	"DBN1|1627"		"Baz2b"	"Cebpzos"		"Chrnb4|108015"	"Pdcd2|18567"		"Cth|107869"	"Ddx5|13207"	"D230025D16Rik|234678"	"Dctn3|53598"	"Dnajc19-ps|100503724"	"Efr3a|76740"	"Dlg3|53310"	"Dvl3|13544"	"Dtx2|74198"	"Ensa|56205"	"Gdf2|12165"	"Golph3|66629"	"Fastkd2|75619"	"Gabbr1|54393"
	"HSD17B11|51170"	"ZNF581|51545"			"HOXD13"	"MTCH1"		"CDC25B"	"CBX3"		"C10orf82|143379"	"TMEM203|94107"		"CENPM|79019"	"CKAP2|26586"	"COMMD8|54951"	"CREB1|1385"	"DEPDC5|9681"	"DIP2A|23181"	"DTL|51514"	"DRAP1|10589"	"DSCC1|79075"	"EHMT2|10919"	"EID2|163126"	"EIF2AK1|27102"	"CYP1A1|1543"	"DCAF15|90379"		"Bbip1"	"Cenpm"		"Chrnd|11447"	"Pdcd4|18569"		"Ctsa|19025"	"Ddx6|13209"	"D2Wsu81e|227695"	"Dctn4|67665"	"Dnajc1|13418"	"Efs|13644"	"Dlgap4|228836"	"Dync1li1|235661"	"Dus1l|68730"	"Enthd2|78777"	"Gemin2|66603"	"Golt1b|66964"	"Fastkd5|380601"	"Gadd45gip1|102060"
	"HSD17B2|3294"	"ZSCAN10|84891"			"HOXD3"	"MTND2P28"		"CDC25C"	"CC2D1A"		"C10orf91|170393"	"TMEM208|29100"		"CEP164|22897"	"CKAP4|10970"	"COMTD1|118881"	"CREB3L2|64764"	"DEPTOR|64798"	"DIS3L2|129563"	"DTWD2|285605"	"DSG2|1829"	"DTD1|92675"	"EID1|23741"	"EIF1AD|84285"	"EIF3F|8665"	"CYP1A2|1544"	"DCAF16|54876"		"Bbs2"	"Cenpt"		"Chst14|72136"	"Pdcd5|56330"		"Ctsc|13032"	"Deaf1|54006"	"D2hgdh|98314"	"Dctn5|59288"	"Dnajc21|78244"	"Ehbp1|216565"	"Dlgap5|218977"	"Dynlrb1|67068"	"Dusp10|63953"	"Eny2|223527"	"Gemin6|67242"	"Gorasp2|70231"	"Fbl|14113"	"Gak|231580"
	"HSF2|3298"				"HOXD4"	"MUS81"		"CDC26"	"CC2D1B"		"C10orf95|79946"	"TMEM54|113452"		"CEP170B|283638"	"CKAP5|9793"	"COMT|1312"	"CREB3L4|148327"	"DERA|51071"	"DIXDC1|85458"	"DTX1|1840"	"DSN1|79980"	"DTL|51514"	"EIF2AK1|27102"	"EIF2B2|8892"	"EIF3M|10480"	"CYP20A1|57404"	"DCAF17|80067"		"Bbs4"	"Cep44"		"Chst3|53374"	"Pdgfa|18590"		"Ctsg|13035"	"Deb1|26901"	"Dab2|13132"	"Dctpp1|66422"	"Dnajc30|66114"	"Ehd4|98878"	"Dlk2|106565"	"Dyrk1a|13548"	"Dusp16|70686"	"Epb4.1l2|13822"	"Gfer|11692"	"Gpatch8|237943"	"Fbp1|14121"	"Galc|14420"
	"HSPA12A|259217"				"HOXD8"	"MYH9"		"CDC37"	"CCAR1"		"C10orf99|387695"	"TMEM99|147184"		"CEP76|79959"	"CKB|1152"	"COPRS|55352"	"CREBBP|1387"	"DERL1|79139"	"DLC1|10395"	"DTX4|23220"	"DTX3|196403"	"DTWD2|285605"	"EIF3F|8665"	"EIF2B3|8891"	"EIF4A2|1974"	"CYP26A1|1592"	"DCAF5|8816"		"Bbs5"	"Cep72"		"Chst7|60322"	"Pdha1|18597"		"Ctsh|13036"	"Dennd1a|227801"	"Dad1|13135"	"Dcun1d1|114893"	"Dnajc4|57431"	"Ehmt2|110147"	"Dmap1|66233"	"E2f3|13557"	"Dusp19|68082"	"Epb4.1l3|13823"	"Gfi1b|14582"	"Gpbp1l1|77110"	"Fbp2|14120"	"Galnt10|171212"
	"HSPA13|6782"				"HOXD9"	"MYL12A"		"CDC40"	"CCBL1"		"C11orf16|56673"	"TMSB10|9168"		"CERCAM|51148"	"CLASP1|23332"	"COPS5|10987"	"CRIP2|1397"	"DERL2|51009"	"DLG1|1739"	"DUS1L|64118"	"DUSP1|1843"	"DTX1|1840"	"EIF3M|10480"	"EIF2B4|8890"	"EIF4EBP2|1979"	"CYP27A1|1593"	"DCAF6|55827"		"Bbs7"	"Cep89"		"Ciapin1|109006"	"Pdzd3|170761"		"Ctsl|13039"	"Dennd6a|211922"	"Dap3|65111"	"Dcun1d5|76863"	"Dnajc7|56354"	"Eif1ax|66235"	"Dmgdh|74129"	"E2f4|104394"	"Dusp1|19252"	"Epb4.1|269587"	"Gfm1|28030"	"Gpc1|14733"	"Fbxl12|30843"	"Ganab|14376"
	"HTN3|3347"				"HPCAL1"	"MYL12B"		"CDC42BPA"	"CCBL2"		"C11orf21|29125"	"TMUB1|83590"		"CERS1|10715"	"CLASP2|23122"	"COPZ2|51226"	"CRISPLD1|83690"	"DET1|55070"	"DLG4|1742"	"DUS2|54920"	"DUSP3|1845"	"DTX4|23220"	"EIF4A2|1974"	"EIF4E|1977"	"EIF4ENIF1|56478"	"CYP2D6|1565"	"DCAF7|10238"		"Bbs9"	"Cers2"		"Cib1|23991"	"Pepd|18624"		"Cubn|65969"	"Denr|68184"	"Dapk2|13143"	"Dda1|66498"	"Dnase1|13419"	"Eif1b|68969"	"Dmrtb1|56296"	"E2f5|13559"	"Dusp26|66959"	"Epdr1|105298"	"Gga2|74105"	"Gpc6|23888"	"Fbxl20|72194"	"Gas1|14451"
	"ID1|3397"				"HPGD"	"MYL6"		"CDC42BPB"	"CCDC102A"		"C11orf24|53838"	"TOE1|114034"		"CERS5|91012"	"CLCC1|23155"	"COQ10A|93058"	"CRKL|1399"	"DFFA|1676"	"DLGAP4|22839"	"DUSP11|8446"	"DUSP9|1852"	"DUS1L|64118"	"EIF4EBP2|1979"	"ELF4|2000"	"EIF4G1|1981"	"CYP3A4|1576"	"DCAF8|50717"		"Bcap29"	"Cfc1"		"Cic|71722"	"Perp|64058"		"Cutc|66388"	"Desi2|78825"	"Dapp1|26377"	"Ddah2|51793"	"Dnase2a|13423"	"Eif2ak1|15467"	"Dnaaf1|68270"	"E330009J07Rik|243780"	"Dusp3|72349"	"Epha4|13838"	"Ggt1|14598"	"Gphn|268566"	"Fbxo31|76454"	"Gas6|14456"
	"ID2|3398"				"HPSE2"	"MZT2B"		"CDC5L"	"CCDC104"		"C11orf31|280636"	"TOMM6|100188893"		"CES1|1066"	"CLCN2|1181"	"COQ3|51805"	"CRK|1398"	"DFFB|1677"	"DMD|1756"	"DUSP14|11072"	"DVL3|1857"	"DUS2|54920"	"EIF4G1|1981"	"ELMOD1|55531"	"EIF4G2|1982"	"CYP3A7-CYP3AP1|100861540"	"DCAKD|79877"		"Bcar1"	"Cfdp1"		"Cirbp|12696"	"Pex2|19302"		"Cwf19l1|72502"	"Dgcr14|27886"	"Dap|223453"	"Ddhd1|114874"	"Dnmbp|71972"	"Eif3a|13669"	"Dnaaf2|109065"	"E4f1|13560"	"Dvl1|13542"	"Ephb4|13846"	"Ggta1|14594"	"Gpn2|100210"	"Fbxo36|66153"	"Gas8|104346"
	"ID4|3400"				"HRC"	"NAA10"		"CDC6"	"CCDC106"		"C11orf40|143501"	"TOPBP1|11073"		"CES2|8824"	"CLCN3|1182"	"COQ5|84274"	"CRMP1|1400"	"DGAT2|84649"	"DMKN|93099"	"DUSP22|56940"	"DYNC1H1|1778"	"DUSP11|8446"	"EIF4G2|1982"	"ELMOD3|84173"	"EIF4G3|8672"	"CYP46A1|10858"	"DCBLD2|131566"		"Bcar3"	"Cfl1"		"Cirh1a|21771"	"Pfdn6|14976"		"Cxcl16|66102"	"Dgcr2|13356"	"Dars|226414"	"Ddr1|12305"	"Dnmt3b|13436"	"Eif3h|68135"	"Dnah8|13417"	"Ece1|230857"	"Dync1i2|13427"	"Eral1|57837"	"Gins1|69270"	"Gpr108|78308"	"Fbxo6|50762"	"Gata4|14463"
	"IDNK|414328"				"HRCT1"	"NACA"		"CDCA2"	"CCDC107"		"C11orf53|341032"	"TOR1B|27348"		"CES4A|283848"	"CLCN4|1183"	"COQ7|10229"	"CROCC|9696"	"DGCR14|8220"	"DMPK|1760"	"DUSP26|78986"	"DYNC1I2|1781"	"DUSP14|11072"	"EIF4G3|8672"	"ELN|2006"	"EIF5B|9669"	"CYP4F12|66002"	"DCDC2|51473"		"Bcas1"	"Cflar"		"Cited2|17684"	"Pgd|110208"		"Cyb561d2|56368"	"Dgcr6|13353"	"Dbf4|27214"	"Ddx17|67040"	"Dnpep|13437"	"Eif3k|73830"	"Dnaja1|15502"	"Echdc1|52665"	"Dyrk1b|13549"	"Erbb2|13866"	"Gipc2|54120"	"Gpr125|70693"	"Fbxo9|71538"	"Gatad2a|234366"
	"IER5L|389792"				"HSD11B1"	"NAP1L1"		"CDCA7L"	"CCDC109B"		"C11orf57|55216"	"TPI1|7167"		"CETN1|1068"	"CLCN5|1184"	"CORO2A|7464"	"CRYBG3|131544"	"DGCR6|8214"	"DNAJA4|55466"	"DUSP2|1844"	"DYNC1LI2|1783"	"DUSP22|56940"	"EIF5B|9669"	"ELOF1|84337"	"ELAVL1|1994"	"CYSTM1|84418"	"DCHS1|8642"		"Bcl2l1"	"Cgn"		"Cit|12704"	"Phgdh|236539"		"Cyb561|13056"	"Dgcr8|94223"	"Dbndd2|52840"	"Ddx24|27225"	"Dnttip1|76233"	"Eif3l|223691"	"Dnajb1|81489"	"Ecsit|26940"	"E130309D02Rik|231868"	"Ercc6l2|76251"	"Gkap1|56278"	"Gpr153|100129"	"Fcgr2b|14130"	"Gatad2b|229542"
	"IER5|51278"				"HSD17B13"	"NAP1L4"		"CDCA8"	"CCDC112"		"C11orf71|54494"	"TPM4|7171"		"CETN3|1070"	"CLCN6|1185"	"COX10|1352"	"CSGALNACT2|55454"	"DGKD|8527"	"DNAJB4|11080"	"DUSP8|1850"	"DYNC2H1|79659"	"DUSP26|78986"	"ELAVL1|1994"	"ELOVL6|79071"	"ELK3|2004"	"CYTH1|9267"	"DCK|1633"		"Bcl2l10"	"Cgnl1"		"Ckap2|80986"	"Pink1|68943"		"Cyb5r1|72017"	"Dgkq|110524"	"Dbr1|83703"	"Ddx25|30959"	"Doc2a|13446"	"Eif3m|98221"	"Dnajb2|56812"	"Edf1|59022"	"E2f8|108961"	"Erf|13875"	"Glb1|12091"	"Gprc5c|70355"	"Fcgr3|14131"	"Gba2|230101"
	"IFI16|3428"				"HSD17B14"	"NAPA"		"CDH12"	"CCDC116"		"C11orf74|119710"	"TPRG1L|127262"		"CFAP20|29105"	"CLDN12|9069"	"COX14|84987"	"CSNK1E|1454"	"DHDDS|79947"	"DNAJB5|25822"	"DVL1|1855"	"DYNLT3|6990"	"DUSP2|1844"	"ELF1|1997"	"EMC4|51234"	"ELMO2|63916"	"D2HGDH|728294"	"DCTD|1635"		"Bcl2l11"	"Cgref1"		"Ckap5|75786"	"Pitrm1|69617"		"Cyb5r4|266690"	"Dhcr24|74754"	"Dcaf11|28199"	"Ddx26b|236790"	"Dock1|330662"	"Eif4ebp2|13688"	"Dnajb6|23950"	"Ednrb|13618"	"Eapp|66266"	"Ergic1|67458"	"Gldc|104174"	"Gps2|56310"	"Fcna|14133"	"Gbas|14467"
	"IFI44L|10964"				"HSD17B6"	"NARS"		"CDH17"	"CCDC124"		"C11orf84|144097"	"TPRKB|51002"		"CFAP36|112942"	"CLDN22|53842"	"COX16|51241"	"CSNK1G3|1456"	"DHODH|1723"	"DNAJB9|4189"	"DYSF|8291"	"DYRK1A|1859"	"DUSP8|1850"	"ELK3|2004"	"EMC6|83460"	"ELOVL2|54898"	"DAB1|1600"	"DCTN1|1639"		"Bcl2l13"	"Cgrrf1"		"Ckm|12715"	"Piwil2|57746"		"Cybrd1|73649"	"Dhdds|67422"	"Dcaf13|223499"	"Ddx27|228889"	"Dock5|68813"	"Eif4e|13684"	"Dnajb8|56691"	"Edrf1|214764"	"Ebag9|55960"	"Ergic2|67456"	"Glmp|56700"	"Gpt2|108682"	"Fdx1|14148"	"Gcdh|270076"
	"IFI44|10561"				"HSDL1"	"NBR1"		"CDH3"	"CCDC125"		"C11orf85|283129"	"TPST2|8459"		"CFD|1675"	"CLDND1|56650"	"COX19|90639"	"CSNK2A1|1457"	"DHRS13|147015"	"DNAJC13|23317"	"E2F6|1876"	"DYRK1B|9149"	"DVL1|1855"	"ELL2|22936"	"EMC8|10328"	"ELOVL5|60481"	"DAGLA|747"	"DCTN2|10540"		"Bcl7a"	"Chaf1b"		"Cks1b|54124"	"Pkp2|67451"		"Cycs|13063"	"Dhfr|13361"	"Dcaf4|73828"	"Ddx39b|53817"	"Dock9|105445"	"Eif4g1|208643"	"Dnajb9|27362"	"Eea1|216238"	"Ebpl|68177"	"Ergic3|66366"	"Glod4|67201"	"Gpx3|14778"	"Fez2|225020"	"Gclc|14629"
	"IFIT3|3437"				"HSPA12A"	"NCL"		"CDIP1"	"CCDC130"		"C11orf94|143678"	"TRAPPC5|126003"		"CGNL1|84952"	"CLIC4|25932"	"COX4I2|84701"	"CSPG5|10675"	"DHRS7B|25979"	"DNAJC18|202052"	"E2F8|79733"	"DYRK2|8445"	"DYNLL2|140735"	"ELMO2|63916"	"EMC9|51016"	"ELP2|55250"	"DALRD3|55152"	"DCTN4|51164"		"Bcl7b"	"Chchd1"		"Cks2|66197"	"Plekhf2|71801"		"Cyfip1|20430"	"Dhrs1|52585"	"Dcbld1|66686"	"Ddx3x|13205"	"Dok3|27261"	"Eif5b|226982"	"Dnajc11|230935"	"Eef2k|13631"	"Ebp|13595"	"Eri3|140546"	"Glrx|93692"	"Grasp|56149"	"Fgd6|13998"	"Gdf10|14560"
	"IFT88|8100"				"HSPA2"	"NCLN"		"CDIPT-AS1"	"CCDC132"		"C12orf43|64897"	"TRIAP1|51499"		"CGN|57530"	"CLINT1|9685"	"COX6C|1345"	"CSPP1|79848"	"DHX16|8449"	"DNAJC21|134218"	"EBAG9|9166"	"DZIP1|22873"	"DYSF|8291"	"ELOVL2|54898"	"EME1|146956"	"EMC10|284361"	"DAO|1610"	"DDA1|79016"		"Bcl7c"	"Chchd10"		"Clasp1|76707"	"Plin2|11520"		"Cyp21a1|13079"	"Dhx36|72162"	"Dclre1a|55947"	"Ddx41|72935"	"Dolk|227697"	"Elavl1|15568"	"Dnajc13|235567"	"Efcab14|230648"	"Ece2|107522"	"Ermap|27028"	"Gltp|56356"	"Grb10|14783"	"Fgf9|14180"	"Gdi1|14567"
	"IGDCC3|9543"				"HSPA7"	"NCOA4"		"CDK11B"	"CCDC134"		"C12orf4|57102"	"TRIM28|10155"		"CGREF1|10669"	"CLIP1|6249"	"COX7A2L|9167"	"CSRNP2|81566"	"DHX32|55760"	"DNAJC3|5611"	"EBF4|57593"	"DZIP3|9666"	"E2F6|1876"	"ELOVL4|6785"	"EMILIN2|84034"	"EMC1|23065"	"DARS2|55157"	"DDAH1|23576"		"Bcl9"	"Chchd2"		"Clasp2|76499"	"Plp2|18824"		"Cyp2a12|13085"	"Dhx38|64340"	"Dclre1b|140917"	"Ddx42|72047"	"Dolpp1|57170"	"Elf2|69257"	"Dnajc19-ps|100503724"	"Efemp2|58859"	"Ecel1|13599"	"Esam|69524"	"Gm10045|100043348"	"Grik5|14809"	"Fgfbp1|14181"	"Gdpd1|66569"
	"IGDCC4|57722"				"HTT"	"NCSTN"		"CDK12"	"CCDC138"		"C12orf57|113246"	"TRIM63|84676"		"CGRRF1|10668"	"CLIP2|7461"	"COX7B2|170712"	"CST3|1471"	"DHX33|56919"	"DNAJC4|3338"	"EBNA1BP2|10969"	"EBF1|1879"	"E2F8|79733"	"ELOVL5|60481"	"EML2|24139"	"EMILIN3|90187"	"DAZAP1|26528"	"DDAH2|23564"		"Bcor"	"Chchd4"		"Clcc1|229725"	"Pls3|102866"		"Cyp2b13|13089"	"Dhx57|106794"	"Dcxr|67880"	"Ddx46|212880"	"Donson|60364"	"Elf4|56501"	"Dnajc1|13418"	"Efna1|13636"	"Echdc2|52430"	"Esf1|66580"	"Gm10051|100039731"	"Grk5|14773"	"Fgl1|234199"	"Gfpt1|14583"
	"IGF1|3479"				"HYAL1"	"NDUFA1"		"CDK17"	"CCDC142"		"C12orf60|144608"	"TRIML2|205860"		"CHAC1|79094"	"CLIP3|25999"	"CPN1|1369"	"CSTF2T|23283"	"DHX37|57647"	"DNAJC5|80331"	"EBPL|84650"	"EBF2|64641"	"E4F1|1877"	"ELP2|55250"	"EMP2|2013"	"EML1|2009"	"DBF4|10926"	"DDR1|780"		"Bcorl1"	"Chchd5"		"Clcn1|12723"	"Pltp|18830"		"Cyp2b9|13094"	"Dhx8|217207"	"Ddc|13195"	"Ddx47|67755"	"Dos|100503659"	"Elk1|13712"	"Dnajc21|78244"	"Efna2|13637"	"Echdc3|67856"	"Esyt1|23943"	"Gm10071|100040416"	"Grk6|26385"	"Fh1|14194"	"Ggps1|14593"
	"IGF2|3481"				"IFFO2"	"NDUFA11"		"CDK20"	"CCDC167"		"C12orf65|91574"	"TSPAN13|27075"		"CHCHD10|400916"	"CLK1|1195"	"CPNE5|57699"	"CTBP1|1487"	"DHX58|79132"	"DNM1L|10059"	"ECE2|9718"	"ECE1|1889"	"EBAG9|9166"	"EMC10|284361"	"ENDOD1|23052"	"EML4|27436"	"DBNL|28988"	"DDR2|4921"		"Bcr"	"Chchd7"		"Clcn5|12728"	"Pmpca|66865"		"Cyp2c29|13095"	"Dhx9|13211"	"Ddi2|68817"	"Ddx49|234374"	"Dpcd|226162"	"Elmo2|140579"	"Dnajc30|66114"	"Efna3|13638"	"Ect2|13605"	"Etnk1|75320"	"Gm10094|100041953"	"Gsg2|14841"	"Fig4|103199"	"Gid4|66771"
	"IGFBP3|3486"				"IFIT3"	"NDUFA13"		"CDK2AP2"	"CCDC19"		"C12orf75|387882"	"TSPAN6|7105"		"CHCHD1|118487"	"CLK3|1198"	"CPNE6|9362"	"CTDSPL2|51496"	"DIEXF|27042"	"DNM1|1759"	"ECEL1|9427"	"ECI2|10455"	"EBF4|57593"	"EMC1|23065"	"ENDOG|2021"	"EMP3|2014"	"DBR1|51163"	"DDX17|10521"		"Bdh1"	"Chid1"		"Cldn10|58187"	"Pmpcb|73078"		"Cyp2c39|13098"	"Dicer1|192119"	"Ddit3|13198"	"Ddx56|52513"	"Dpf3|70127"	"Elof1|66126"	"Dnajc4|57431"	"Efna4|13639"	"Edem3|66967"	"Ets2|23872"	"Gm10349|621832"	"Gspt1|14852"	"Fitm1|68680"	"Gid8|76425"
	"IGFBP5|3488"				"IFT140"	"NDUFA2"		"CDK5R2"	"CCDC22"		"C12orf77|196415"	"TSPY10|100289087"		"CHCHD4|131474"	"CLN6|54982"	"CPNE7|27132"	"CTNNA2|1496"	"DIMT1|27292"	"DNM2|1785"	"ECHDC2|55268"	"ECSCR|641700"	"ECE2|9718"	"EML1|2009"	"ENGASE|64772"	"ENAH|55740"	"DCAF4|26094"	"DDX26B|203522"		"Becn1"	"Chkb"		"Cldn15|60363"	"Pmvk|68603"		"Cyp2c68|433247"	"Dimt1|66254"	"Ddit4l|73284"	"Ddx5|13207"	"Dph1|116905"	"Emg1|14791"	"Dnase1|13419"	"Efnb1|13641"	"Eef1a2|13628"	"Etv6|14011"	"Gm10362|100040929"	"Gsr|14782"	"Fkbp15|338355"	"Gigyf1|57330"
	"IGFBP6|3489"				"IGHA1"	"NDUFA3"		"CDK7"	"CCDC23"		"C14orf166|51637"	"TSPY3|728137"		"CHCHD7|79145"	"CLNS1A|1207"	"CPSF4|10898"	"CTNNB1|1499"	"DIRC2|84925"	"DOCK11|139818"	"ECHDC3|79746"	"ECT2|1894"	"ECEL1|9427"	"EML4|27436"	"ENHO|375704"	"ENC1|8507"	"DCLRE1B|64858"	"DDX39B|7919"		"Bend3"	"Chm"		"Cldn16|114141"	"Pnrc2|52830"		"Cyp2c70|226105"	"Dld|13382"	"Ddit4|74747"	"Ddx6|13209"	"Dph5|69740"	"Eml3|225898"	"Dnase2a|13423"	"Efnb2|13642"	"Efemp1|216616"	"Evc|59056"	"Gm10420|639606"	"Gstm1|14862"	"Fkbp6|94244"	"Gipc1|67903"
	"IGFBP7|3490"				"IGHG1"	"NDUFA7"		"CDK9"	"CCDC43"		"C14orf183|196913"	"TSPY4|728395"		"CHERP|10523"	"CLOCK|9575"	"CPTP|80772"	"CTNNBIP1|56998"	"DKC1|1736"	"DOCK1|1793"	"ECI1|1632"	"EDIL3|10085"	"ECHDC3|79746"	"EMP3|2014"	"ENO2|2026"	"ENG|2022"	"DCP1A|55802"	"DDX3X|1654"		"Best2"	"Chmp1a"		"Cldn26|74720"	"Pold1|18971"		"Cyp2e1|13106"	"Dlg5|71228"	"Ddr2|18214"	"Deaf1|54006"	"Dpp6|13483"	"Eng|13805"	"Dnmbp|71972"	"Efnb3|13643"	"Efhd1|98363"	"Evl|14026"	"Gm10913|100503125"	"Gstm5|14866"	"Fmo4|226564"	"Git1|216963"
	"IHH|3549"				"IGHG3"	"NDUFAF3"		"CDKL3"	"CCDC47"		"C14orf1|11161"	"TSPY8|728403"		"CHFR|55743"	"CLSPN|63967"	"CPVL|54504"	"CTNND1|1500"	"DKKL1|27120"	"DOCK7|85440"	"ECM1|1893"	"EDN1|1906"	"ECI1|1632"	"ENC1|8507"	"ENOSF1|55556"	"ENO1|2023"	"DCPS|28960"	"DDX3Y|8653"		"Bet1"	"Chmp1b"		"Cldn9|56863"	"Polr1c|20016"		"Cyp2f2|13107"	"Dll1|13388"	"Ddt|13202"	"Deb1|26901"	"Dppa3|73708"	"Enkd1|102124"	"Dnmt3b|13436"	"Efs|13644"	"Eftud1|101592"	"Ewsr1|14030"	"Gm11787|666513"	"Gstm7|68312"	"Folr1|14275"	"Gja4|14612"
	"IKBIP|121457"				"IGHMBP2"	"NDUFB10"		"CDKL5"	"CCDC51"		"C14orf28|122525"	"TST|7263"		"CHGA|1113"	"CLSTN1|22883"	"CRACR2B|283229"	"CTSD|1509"	"DLG3|1741"	"DOCK9|23348"	"ECSIT|51295"	"EDRF1|26098"	"EED|8726"	"ENG|2022"	"ENTHD2|146705"	"ENOX1|55068"	"DCTN3|11258"	"DDX42|11325"		"Bex6"	"Chmp2a"		"Clec10a|17312"	"Polr2m|28015"		"Cyp2s1|74134"	"Dlst|78920"	"Ddx10|77591"	"Dennd1a|227801"	"Dppa4|73693"	"Eno3|13808"	"Dnpep|13437"	"Egln3|112407"	"Egf|13645"	"Exo1|26909"	"Gm12693|100039252"	"Gstz1|14874"	"Foxa2|15376"	"Gli1|14632"
	"IL10RB|3588"				"IGKJ3"	"NDUFB11"		"CDKN2AIP"	"CCDC57"		"C14orf37|145407"	"TTC19|54902"		"CHID1|66005"	"CLTC|1213"	"CRADD|8738"	"CTSK|1513"	"DLGAP3|58512"	"DOK4|55715"	"EED|8726"	"EFCAB14|9813"	"EEF1A2|1917"	"ENO1|2023"	"ENTPD6|955"	"ENPP2|5168"	"DCTPP1|79077"	"DDX49|54555"		"Bfar"	"Chmp2b"		"Clec16a|74374"	"Polr3g|67486"		"Cyp3a11|13112"	"Dmtf1|23857"	"Ddx18|66942"	"Dennd6a|211922"	"Dppa5a|434423"	"Ensa|56205"	"Dnttip1|76233"	"Ehmt2|110147"	"Egln1|112405"	"Exosc10|50912"	"Gm12816|433745"	"Gtf2a1|83602"	"Foxj3|230700"	"Gli2|14633"
	"IL11RA|3590"				"IGKJ4"	"NDUFB4"		"CDKN2C"	"CCDC58"		"C15orf27|123591"	"TUBB2A|7280"		"CHMP3|51652"	"CMIP|80790"	"CRAT|1384"	"CTSO|1519"	"DLL3|10683"	"DOPEY1|23033"	"EEF1E1|9521"	"EFCAB7|84455"	"EEF1E1|9521"	"ENPP2|5168"	"EPCAM|4072"	"ENTPD4|9583"	"DCUN1D3|123879"	"DDX50|79009"		"Bgn"	"Chmp4b"		"Clec4f|51811"	"Ppat|231327"		"Cyp4b1|13120"	"Dmtn|13829"	"Ddx19a|13680"	"Dgcr14|27886"	"Drc1|381738"	"Enthd2|78777"	"Doc2a|13446"	"Eif1ax|66235"	"Egr1|13653"	"Exosc1|66583"	"Gm14680|671878"	"Gtf2f2|68705"	"Foxn2|14236"	"Gli3|14634"
	"IL13RA1|3597"				"IGLV5-52"	"NDUFB6"		"CDON"	"CCDC64B"		"C15orf41|84529"	"TUBB4A|10382"		"CHMP6|79643"	"CMPK1|51727"	"CRBN|51185"	"CTTNBP2NL|55917"	"DLL4|54567"	"DPF3|8110"	"EEF2K|29904"	"EFEMP2|30008"	"EEF2K|29904"	"ENTPD4|9583"	"EPT1|85465"	"ENTPD7|57089"	"DDI2|84301"	"DDX56|54606"		"Bhlhe40"	"Chmp4c"		"Clec7a|56644"	"Ppia|268373"		"Cyp4f13|170716"	"Dmxl1|240283"	"Ddx19b|234733"	"Dgcr2|13356"	"Drg1|13494"	"Eny2|223527"	"Dock5|68813"	"Eif1b|68969"	"Egr3|13655"	"Exosc2|227715"	"Gm15453|100043257"	"Gtf2i|14886"	"Frmd5|228564"	"Glipr2|384009"
	"IL17D|53342"				"IL10RA"	"NDUFB7"		"CDR1"	"CCDC66"		"C15orf59|388135"	"TUBB6|84617"		"CHORDC1|26973"	"CMTM3|123920"	"CREB3L1|90993"	"CTTN|2017"	"DMTN|2039"	"DPP7|29952"	"EFHD1|80303"	"EFHC1|114327"	"EFHD1|80303"	"ENTPD7|57089"	"ERCC5|2073"	"ENY2|56943"	"DDIT3|1649"	"DDX6|1656"		"Bicc1"	"Chmp5"		"Clint1|216705"	"Ppib|19035"		"Cyp4f15|106648"	"Dna2|327762"	"Ddx20|53975"	"Dgcr6|13353"	"Dscaml1|114873"	"Epb4.1l2|13822"	"Dock9|105445"	"Eif2ak1|15467"	"Ehd4|98878"	"Exosc5|27998"	"Gm15483|100043695"	"Gtf3c5|70239"	"Frrs1|20321"	"Glis2|83396"
	"IL1R1|3554"				"IL18"	"NDUFB8"		"CDR2"	"CCDC84"		"C15orf61|145853"	"TUBB|203068"		"CHPF2|54480"	"CMTM6|54918"	"CREG1|8804"	"CTXN1|404217"	"DMXL1|1657"	"DPY19L3|147991"	"EFHD2|79180"	"EFNA5|1946"	"EFHD2|79180"	"ENY2|56943"	"ERO1L|30001"	"EP400|57634"	"DDRGK1|65992"	"DEAF1|10522"		"Bicd2"	"Chmp6"		"Clip1|56430"	"Ppic|19038"		"Cyp8b1|13124"	"Dnaja2|56445"	"Ddx39|68278"	"Dgcr8|94223"	"Dscr3|13185"	"Epb4.1l3|13823"	"Dok3|27261"	"Eif3a|13669"	"Ei24|13663"	"Extl3|54616"	"Gm20604|100859931"	"Gtf3c6|67371"	"Frs3|107971"	"Glt25d1|234407"
	"IL6ST|3572"				"IL1RL1"	"NDUFB9"		"CDS2"	"CCDC85B"		"C15orf65|145788"	"TUFM|7284"		"CHPF|79586"	"CMTR1|23070"	"CRELD2|79174"	"CUEDC1|404093"	"DNA2|1763"	"DPYSL3|1809"	"EFNA3|1944"	"EFNB1|1947"	"EFNA3|1944"	"EP400|57634"	"ERP27|121506"	"EPB41L1|2036"	"DDX18|8886"	"DECR1|1666"		"Bik"	"Chmp7"		"Clip4|78785"	"Ppp1cc|19047"		"Cys1|12879"	"Dnaja3|83945"	"Ddx51|69663"	"Dgkq|110524"	"Dsg2|13511"	"Epb4.1|269587"	"Dolk|227697"	"Eif3h|68135"	"Eif2ak4|27103"	"F2r|14062"	"Gm21540|100862175"	"Gtpbp1|14904"	"Fstl3|83554"	"Gltscr2|68077"
	"IL7R|3575"				"IL34"	"NDUFS2"		"CDV3"	"CCDC85C"		"C16orf46|123775"	"TUFT1|7286"		"CHPT1|56994"	"CNIH2|254263"	"CRHR1|1394"	"CUEDC2|79004"	"DNAAF1|123872"	"DPYSL4|10570"	"EFR3A|23167"	"EFNB2|1948"	"EFR3A|23167"	"EPAS1|2034"	"ERRFI1|54206"	"EPB41L2|2037"	"DDX19B|11269"	"DEDD|9191"		"Bin3"	"Chordc1"		"Clk1|12747"	"Ppp1r15b|108954"		"Cystm1|66060"	"Dnajb4|67035"	"Ddx54|71990"	"Dguok|27369"	"Dsn1|66934"	"Epdr1|105298"	"Dolpp1|57170"	"Eif3k|73830"	"Eif2b4|13667"	"Fads1|76267"	"Gm21571|100862223"	"Gtpbp4|69237"	"Ftcd|14317"	"Gm12538|619973"
	"ILDR2|387597"				"IL6R"	"NDUFS5"		"CECR2"	"CCDC86"		"C16orf58|64755"	"TXNDC12|51060"		"CHRAC1|54108"	"CNN2|1265"	"CRIP3|401262"	"CUL1|8454"	"DNAJA2|10294"	"DRAP1|10589"	"EFR3B|22979"	"EFNB3|1949"	"EFR3B|22979"	"EPB41L1|2036"	"ESPL1|9700"	"EPB41L5|57669"	"DDX20|11218"	"DEFB1|1672"		"Birc3"	"Chpf"		"Clk2|12748"	"Ppp2ca|19052"		"Cyth3|19159"	"Dnajb5|56323"	"Ddx59|67997"	"Dhcr24|74754"	"Dtd1|66044"	"Epha4|13838"	"Donson|60364"	"Eif3l|223691"	"Eif2d|16865"	"Fads2|56473"	"Gm21949|100505386"	"Gyg|27357"	"Ftsj1|54632"	"Gm12854|100502897"
	"IMPAD1|54928"				"IMPA1"	"NDUFS6"		"CELA3A"	"CCDC90B"		"C16orf62|57020"	"TXNL4A|10907"		"CHRD|8646"	"CNN3|1266"	"CRISPLD2|83716"	"CUL2|8453"	"DNAJA3|9093"	"DSG2|1829"	"EFTUD1|79631"	"EFS|10278"	"EFTUD1|79631"	"EPB41L2|2037"	"ESRP2|80004"	"EPB41|2035"	"DDX21|9188"	"DENND2A|27147"		"Birc5"	"Chpf2"		"Clk3|102414"	"Ppp2cb|19053"		"D10Jhu81e|28295"	"Dnajc14|74330"	"Decr1|67460"	"Dhdds|67422"	"Dtnb|13528"	"Ephb4|13846"	"Dos|100503659"	"Eif3m|98221"	"Eif2s2|67204"	"Fah|14085"	"Gm2808|100040500"	"Gypc|71683"	"Fuca2|66848"	"Gm13770|619941"
	"INPP5E|56623"				"IMPA2"	"NDUFS7"		"CELA3B"	"CCKBR"		"C16orf70|80262"	"TXN|7295"		"CHRNB2|1141"	"CNOT11|55571"	"CRLF3|51379"	"CUL3|8452"	"DNAJB11|51726"	"DSN1|79980"	"EGFL8|80864"	"EGFL7|51162"	"EGLN2|112398"	"EPB41L4B|54566"	"ESRRA|2101"	"EPC2|26122"	"DDX27|55661"	"DENND4C|55667"		"Bivm"	"Chpt1"		"Clock|12753"	"Pqlc3|217430"		"D230025D16Rik|234678"	"Dnajc15|66148"	"Dedd2|67379"	"Dhrs1|52585"	"Dtx1|14357"	"Epn2|13855"	"Dpcd|226162"	"Eif4b|75705"	"Eif2s3x|26905"	"Fam104a|28081"	"Gm2a|14667"	"H1fx|243529"	"Fxyd4|108017"	"Gm14277|100043882"
	"INS-IGF2|723961"				"IMPACT"	"NDUFS8"		"CELF2"	"CCL28"		"C16orf72|29035"	"UBA2|10054"		"CHST12|55501"	"CNOT1|23019"	"CRTC1|23373"	"CUL4A|8451"	"DNAJC19|131118"	"DTX3|196403"	"EGFLAM|133584"	"EGLN1|54583"	"EGLN3|112399"	"EPB41L5|57669"	"ETFB|2109"	"EPHA2|1969"	"DDX28|55794"	"DENND5B|160518"		"Blcap"	"Chrac1"		"Clptm1l|218335"	"Pramel6|347711"		"D2Wsu81e|227695"	"Dnajc17|69408"	"Dedd|21945"	"Dhx36|72162"	"Dtx2|74198"	"Eral1|57837"	"Dpf3|70127"	"Eif4ebp2|13688"	"Eif3j2|100042807"	"Fam110a|73847"	"Gm3244|100041273"	"H2-K1|14972"	"Fxyd5|18301"	"Gm3258|100041294"
	"INSM1|3642"				"ING2"	"NDUFV1"		"CELSR1"	"CCM2"		"C16orf74|404550"	"UBE4A|9354"		"CHST13|166012"	"CNOT3|4849"	"CRTC3|64784"	"CUL4B|8450"	"DNAJC25-GNG10|552891"	"DUSP1|1843"	"EGLN2|112398"	"EGR1|1958"	"EHD2|30846"	"EPB41|2035"	"ETHE1|23474"	"EPHA4|2043"	"DDX31|64794"	"DEPDC1B|55789"		"Blm"	"Chrna1"		"Clrn3|212070"	"Pramel7|347712"		"D2hgdh|98314"	"Dnajc27|217378"	"Degs1|13244"	"Dhx57|106794"	"Dus1l|68730"	"Erbb2|13866"	"Dph1|116905"	"Eif4e|13684"	"Elane|50701"	"Fam114a1|68303"	"Gm3362|100041478"	"H2afy2|404634"	"Fzd5|14367"	"Gm4887|233637"
	"INSM2|84684"				"INHBB"	"NDUFV2"		"CENPA"	"CCNB2"		"C16orf87|388272"	"UBL4A|8266"		"CHST15|51363"	"CNOT4|4850"	"CRY1|1407"	"CUL5|8065"	"DNAJC2|27000"	"DUSP3|1845"	"EGLN3|112399"	"EHD3|30845"	"EHD4|30844"	"EPHA2|1969"	"ETNPPL|64850"	"EPHB2|2048"	"DDX39A|10212"	"DESI2|51029"		"Blmh"	"Chtf18"		"Cltb|74325"	"Prdx4|53381"		"Dab2ip|69601"	"Dnajc2|22791"	"Dek|110052"	"Dhx8|217207"	"Dusp16|70686"	"Ercc6l2|76251"	"Dph5|69740"	"Eif4g1|208643"	"Elf3|13710"	"Fam117b|72750"	"Gm3837|100042424"	"Hadha|97212"	"Gabarapl2|93739"	"Gm7120|633640"
	"INTU|27152"				"INMT"	"NEDD8"		"CENPC"	"CCNC"		"C16orf93|90835"	"UBP1|7342"		"CHST1|8534"	"CNOT6L|246175"	"CRY2|1408"	"CUL7|9820"	"DNAL4|10126"	"DUSP5|1847"	"EHD4|30844"	"EHMT2|10919"	"EID2|163126"	"EPHA4|2043"	"EXD3|54932"	"EPHX1|2052"	"DDX55|57696"	"DES|1674"		"Blzf1"	"Chtf8"		"Cluh|74148"	"Prdx6|11758"		"Dab2|13132"	"Dnajc3|100037258"	"Dennd1b|329260"	"Dhx9|13211"	"Dusp19|68082"	"Ergic1|67458"	"Dpp6|13483"	"Eif5b|226982"	"Elk4|13714"	"Fam120a|218236"	"Gm4705|100043876"	"Haus2|66296"	"Gabrg2|14406"	"Gmfb|63985"
	"IQCE|23288"				"INPP5F"	"NELFB"		"CENPL"	"CCND1"		"C16orf95|100506581"	"UFD1L|7353"		"CHST8|64377"	"CNOT7|29883"	"CRYM|1428"	"CUX1|1523"	"DNASE1L1|1774"	"DVL3|1857"	"EID2|163126"	"EID1|23741"	"EIF1AD|84285"	"EPHX1|2052"	"EXO1|9156"	"EPM2AIP1|9852"	"DDX59|83479"	"DGAT1|8694"		"Bmi1"	"Churc1"		"Cmas|12764"	"Prickle4|381104"		"Dad1|13135"	"Dnajc5|13002"	"Dennd4c|329877"	"Dimt1|66254"	"Dusp26|66959"	"Ergic2|67456"	"Dppa3|73708"	"Elac2|68626"	"Elmo1|140580"	"Fam122a|68034"	"Gm5553|433874"	"Haus4|219072"	"Gadd45b|17873"	"Gmppa|69080"
	"IRX1|79192"				"INSIG2"	"NELFE"		"CENPO"	"CCND3"		"C17orf49|124944"	"UPP1|7378"		"CHSY1|22856"	"CNOT8|9337"	"CRYZ|1429"	"CUX2|23316"	"DNASE2|1777"	"DYM|54808"	"EIF1AD|84285"	"EIF2AK1|27102"	"EIF2B2|8892"	"EPM2AIP1|9852"	"EXOC3L2|90332"	"EPOR|2057"	"DECR2|26063"	"DGCR2|9993"		"Bmp15"	"Ciao1"		"Cmc2|66531"	"Prim1|19075"		"Dap3|65111"	"Dnajc9|108671"	"Depdc7|211896"	"Diras1|208666"	"Dvl1|13542"	"Ergic3|66366"	"Dppa4|73693"	"Elavl1|15568"	"Eln|13717"	"Fam133b|68152"	"Gm561|228715"	"Haus7|73738"	"Gadd45g|23882"	"Gmpr2|105446"
	"IRX3|79191"				"IQCK"	"NEU1"		"CENPP"	"CCNG1"		"C17orf51|339263"	"UQCC3|790955"		"CHUK|1147"	"CNPY3|10695"	"CSDC2|27254"	"CWC27|10283"	"DNMT3B|1789"	"DYNC1H1|1778"	"EIF2B2|8892"	"EIF3F|8665"	"EIF2B3|8891"	"EPOR|2057"	"EXOC3L4|91828"	"EPRS|2058"	"DEDD2|162989"	"DGCR6L|85359"		"Bmp2k"	"Cib2"		"Cml2|93673"	"Pros1|19128"		"Dapp1|26377"	"Dnal4|54152"	"Deptor|97998"	"Dkk3|50781"	"Dxo|112403"	"Eri3|140546"	"Dppa5a|434423"	"Elf2|69257"	"Elovl1|54325"	"Fam134c|67998"	"Gm6177|620750"	"Hba-x|15126"	"Gale|74246"	"Gmpr|66355"
	"IRX5|10265"				"IRS1"	"NFE2L1"		"CENPW"	"CCNG2"		"C17orf53|78995"	"UQCR11|10975"		"CHURC1-FNTB|100529261"	"CNRIP1|25927"	"CSF1|1435"	"CWF19L1|55280"	"DNTTIP2|30836"	"DYNC1I2|1781"	"EIF2B3|8891"	"EIF3M|10480"	"EIF2B4|8890"	"EPO|2056"	"EXOC8|149371"	"EPS8|2059"	"DEF6|50619"	"DGUOK|1716"		"Bmp5"	"Cidea"		"Cmpk1|66588"	"Prosc|114863"		"Dap|223453"	"Dnlz|52838"	"Dera|232449"	"Dld|13382"	"Dync1i2|13427"	"Ermap|27028"	"Dram2|67171"	"Elk1|13712"	"Elovl5|68801"	"Fam160b1|226252"	"Gm6238|621542"	"Hbp1|73389"	"Galnt16|108760"	"Gna12|14673"
	"ISL1|3670"				"IRX1"	"NFE2L2"		"CEP112"	"CCNY"		"C17orf75|64149"	"UQCRC1|7384"		"CIDEB|27141"	"CNTFR|1271"	"CSF3R|1441"	"CWF19L2|143884"	"DOC2B|8447"	"DYRK1A|1859"	"EIF2B4|8890"	"EIF4A2|1974"	"EIF4A3|9775"	"EPRS|2058"	"EXOSC4|54512"	"ERBB4|2066"	"DEF8|54849"	"DHPS|1725"		"Bmp6"	"Cidec"		"Cmtm8|70031"	"Prps1|19139"		"Dbndd2|52840"	"Dnm1l|74006"	"Derl2|116891"	"Dlg5|71228"	"Dyrk1b|13549"	"Esam|69524"	"Drc1|381738"	"Elmo2|140579"	"Elovl6|170439"	"Fam174b|100038347"	"Gm6747|627352"	"Hcfc1|15161"	"Galt|14430"	"Gna13|14674"
	"ISLR2|57611"				"IRX2"	"NFKBIA"		"CEP120"	"CCR7"		"C17orf82|388407"	"UQCRHL|440567"		"CILP|8483"	"CNTRL|11064"	"CSK|1445"	"CXCL12|6387"	"DOHH|83475"	"DYRK1B|9149"	"EIF4E|1977"	"EIF4EBP2|1979"	"EIF4E|1977"	"EPS8|2059"	"EXOSC7|23016"	"ERGIC1|57222"	"DEFB123|245936"	"DHRS3|9249"		"Bmpr1b"	"Cilp"		"Cmtr2|234728"	"Psap|19156"		"Dbr1|83703"	"Dnm2|13430"	"Derl3|70377"	"Dlgap4|228836"	"E130309D02Rik|231868"	"Esf1|66580"	"Drg1|13494"	"Elof1|66126"	"Elovl7|74559"	"Fam193b|212483"	"Gm6750|627375"	"Hdac2|15182"	"Gapdhs|14447"	"Gnai1|14677"
	"ISM1|140862"				"IRX3"	"NHP2"		"CEP128"	"CCS"		"C17orf85|55421"	"UQCRH|7388"		"CIRH1A|84916"	"COA1|55744"	"CSNK2B|1460"	"CXCL14|9547"	"DOK1|1796"	"DYRK2|8445"	"ELF4|2000"	"EIF4ENIF1|56478"	"ELF4|2000"	"ERBB3|2065"	"EXOSC9|5393"	"ERGIC3|51614"	"DEPDC5|9681"	"DHX30|22907"		"Bmpr2"	"Cinp"		"Cmya5|76469"	"Psat1|107272"		"Dcaf11|28199"	"Dnmt1|13433"	"Des|13346"	"Dll1|13388"	"Eapp|66266"	"Esrrg|26381"	"Dsc2|13506"	"Emg1|14791"	"Emc10|69683"	"Fam195b|192173"	"Gm8069|666377"	"Hdgfrp2|15193"	"Gapdh|14433"	"Gnai2|14678"
	"ISX|91464"				"ISL1"	"NHP2L1"		"CEP152"	"CCT2"		"C17orf99|100141515"	"USMG5|84833"		"CISH|1154"	"COBLL1|22837"	"CSRNP1|64651"	"CXXC4|80319"	"DOK3|79930"	"DZIP1|22873"	"ELMOD3|84173"	"EIF4G1|1981"	"ELMOD1|55531"	"ERGIC1|57222"	"F11R|50848"	"ERI3|79033"	"DERA|51071"	"DHX38|9785"		"Bmx"	"Cirh1a"		"Cnbd2|70873"	"Psma3|19167"		"Dcaf13|223499"	"Dnph1|381101"	"Dffa|13347"	"Dlst|78920"	"Ebag9|55960"	"Esyt1|23943"	"Dscaml1|114873"	"Emid1|140703"	"Emc3|66087"	"Fam207a|108707"	"Gm8430|667035"	"Hdgfrp3|29877"	"Gar1|68147"	"Gnaq|14682"
	"ITFG1|81533"				"ISM1"	"NISCH"		"CEP162"	"CCT3"		"C18orf32|497661"	"VCP|7415"		"CITED4|163732"	"COCH|1690"	"CSRP1|1465"	"CXXC5|51523"	"DOK5|55816"	"DZIP3|9666"	"ELOF1|84337"	"EIF4G2|1982"	"ELMOD3|84173"	"ERGIC3|51614"	"F12|2161"	"ERLIN2|11160"	"DERL1|79139"	"DHX57|90957"		"Bnc1"	"Cisd1"		"Cnep1r1|382030"	"Psma6|26443"		"Dcaf4|73828"	"Dnttip2|99480"	"Dgat2|67800"	"Dmrtb1|56296"	"Ebpl|68177"	"Etnk1|75320"	"Dscr3|13185"	"Eml3|225898"	"Emc7|73024"	"Fam208b|105203"	"Gm8618|667414"	"Hdlbp|110611"	"Gata1|14460"	"Gnas|14683"
	"ITGA5|3678"				"ITGA10"	"NME1-NME2"		"CEP170"	"CCT4"		"C18orf8|29919"	"VDAC2|7417"		"CKAP2L|150468"	"COG3|83548"	"CSRP2BP|57325"	"CXorf23|256643"	"DOLK|22845"	"EBF1|1879"	"ELOVL6|79071"	"EIF4G3|8672"	"ELN|2006"	"ERI3|79033"	"F2RL1|2150"	"ERMAP|114625"	"DERL2|51009"	"DHX9|1660"		"Bnc2"	"Cish"		"Cnga2|12789"	"Psma7|26444"		"Dcbld1|66686"	"Dock7|67299"	"Dgka|13139"	"Dmtf1|23857"	"Ebp|13595"	"Ets2|23872"	"Dsg2|13511"	"Enc1|13803"	"Emc9|85308"	"Fam20c|80752"	"Gmip|78816"	"Heatr2|433956"	"Gba|14466"	"Gnb1|14688"
	"ITGB8|3696"				"ITGA11"	"NME3"		"CEP192"	"CCT5"		"C19orf18|147685"	"VPS54|51542"		"CKLF|51192"	"COG5|10466"	"CSTF1|1477"	"CXorf56|63932"	"DOLPP1|57171"	"ECE1|1889"	"ELP3|55140"	"EIF5B|9669"	"ELOF1|84337"	"ERLEC1|27248"	"F2|2147"	"ESAM|90952"	"DERL3|91319"	"DIAPH1|1729"		"Bnip1"	"Cited4"		"Cnih1|12793"	"Psmb4|19172"		"Dcc|13176"	"Dpagt1|13478"	"Dgkz|104418"	"Dmtn|13829"	"Ece2|107522"	"Etv1|14009"	"Dsn1|66934"	"Eng|13805"	"Emp2|13731"	"Fam216a|68948"	"Gmppb|331026"	"Hes1|15205"	"Gcgr|14527"	"Gnb2|14693"
	"ITLN1|55600"				"ITGA8"	"NMT1"		"CEP44"	"CCT6A"		"C19orf40|91442"	"VSIG10|54621"		"CKMT1A|548596"	"COIL|8161"	"CTDP1|9150"	"CYB5B|80777"	"DONSON|29980"	"ECH1|1891"	"EMC4|51234"	"ELAVL1|1994"	"EMC4|51234"	"ERLIN2|11160"	"F3|2152"	"ESD|2098"	"DFFA|1676"	"DIAPH3|81624"		"Bnip2"	"Ciz1"		"Cnot2|72068"	"Psmb5|19173"		"Dclre1a|55947"	"Dph2|67728"	"Dhcr7|13360"	"Dmxl1|240283"	"Ecel1|13599"	"Etv6|14011"	"Dsp|109620"	"Enkd1|102124"	"Endog|13804"	"Fam222b|216971"	"Gng3|14704"	"Hes6|55927"	"Gch1|14528"	"Gng11|66066"
	"JAG1|182"				"ITGA9"	"NONO"		"CEP57"	"CCT7"		"C19orf45|374877"	"WBP5|51186"		"CKMT2|1160"	"COL12A1|1303"	"CTDSP1|58190"	"CYCS|54205"	"DPAGT1|1798"	"ECI2|10455"	"EMC6|83460"	"ELK3|2004"	"EMC8|10328"	"ERMAP|114625"	"F7|2155"	"ESF1|51575"	"DFFB|1677"	"DICER1|23405"		"Bnip3l"	"Ckap2l"		"Cnot3|232791"	"Psmb6|19175"		"Dclre1b|140917"	"Dph7|67228"	"Dhfr|13361"	"Dnaja2|56445"	"Echdc2|52430"	"Evl|14026"	"Dtd1|66044"	"Eno3|13808"	"Enpep|13809"	"Fam60a|56306"	"Gnpda1|26384"	"Hif1a|15251"	"Gcnt1|14537"	"Gng2|14702"
	"KANK4|163782"				"ITGB3"	"NOP10"		"CEP70"	"CCT8"		"C19orf47|126526"	"WDR3|10885"		"CKS1B|1163"	"COL13A1|1305"	"CTF1|1489"	"CYFIP2|26999"	"DPCD|25911"	"ECSCR|641700"	"EMC8|10328"	"ELMO2|63916"	"EMC9|51016"	"ERO1LB|56605"	"F8A1|8263"	"ETAA1|54465"	"DGAT2|84649"	"DIDO1|11083"		"Bod1"	"Ckb"		"Cnot4|53621"	"Psmc1|19179"		"Dctn6|22428"	"Dpp3|75221"	"Dhodh|56749"	"Dnajb4|67035"	"Echdc3|67856"	"Ewsr1|14030"	"Dtnb|13528"	"Enpp2|18606"	"Entpd1|12495"	"Fam64a|109212"	"Gpank1|81845"	"Hilpda|69573"	"Gdap2|14547"	"Gnl1|14670"
	"KAT2B|8850"				"ITGBL1"	"NOSIP"		"CEP78"	"CD151"		"C19orf54|284325"	"WDR43|23160"		"CLASRP|11129"	"COL18A1|80781"	"CTIF|9811"	"CYLD|1540"	"DPEP1|1800"	"ECT2|1894"	"EMC9|51016"	"ELOVL2|54898"	"EME1|146956"	"ERP44|23071"	"FA2H|79152"	"ETS1|2113"	"DGCR14|8220"	"DIS3L2|129563"		"Bod1l"	"Cklf"		"Cnot6l|231464"	"Psmc2|19181"		"Dcxr|67880"	"Dpp8|74388"	"Dhrs7b|216820"	"Dnajb5|56323"	"Ect2|13605"	"Exosc10|50912"	"Dtx2|74198"	"Ensa|56205"	"Entpd5|12499"	"Fam76b|72826"	"Gpatch1|67471"	"Hip1|215114"	"Gdf2|12165"	"Golga3|269682"
	"KCNC1|3746"				"ITLN1"	"NPEPL1"		"CEP83"	"CD24"		"C19orf57|79173"	"WDR45|11152"		"CLCN7|1186"	"COL1A1|1277"	"CTNNBL1|56259"	"CYP26B1|56603"	"DPEP3|64180"	"EDIL3|10085"	"EME1|146956"	"ELOVL5|60481"	"EMILIN2|84034"	"ESAM|90952"	"FABP3|2170"	"ETS2|2114"	"DGCR6|8214"	"DISP1|84976"		"Bora"	"Ckm"		"Cnot7|18983"	"Psmc3|19182"		"Ddc|13195"	"Dpysl2|12934"	"Dhrs7|66375"	"Dnajc14|74330"	"Edc4|234699"	"Exosc1|66583"	"Dus1l|68730"	"Enthd2|78777"	"Entpd6|12497"	"Fance|72775"	"Gpcpd1|74182"	"Hipk1|15257"	"Gemin2|66603"	"Golph3l|229593"
	"KCNJ13|3769"				"ITPR1"	"NPM1"		"CEP85L"	"CD274"		"C19orf66|55337"	"WDR77|79084"		"CLCNKB|1188"	"COL1A2|1278"	"CTR9|9646"	"CYP2R1|120227"	"DPF1|8193"	"EDN1|1906"	"EMILIN2|84034"	"ELP2|55250"	"EML2|24139"	"ESD|2098"	"FADS3|3995"	"ETV6|2120"	"DGKD|8527"	"DIXDC1|85458"		"Bpgm"	"Ckmt1"		"Cnot8|69125"	"Psmc4|23996"		"Ddhd2|72108"	"Dpysl3|22240"	"Dhx16|69192"	"Dnajc17|69408"	"Edem1|192193"	"Exosc5|27998"	"Dusp10|63953"	"Eny2|223527"	"Eogt|101351"	"Farp1|223254"	"Gpd2|14571"	"Hivep1|110521"	"Gemin6|67242"	"Golph3|66629"
	"KCNJ16|3773"				"JAG2"	"NR1H2"		"CEP95"	"CD276"		"C19orf73|55150"	"WDR82|80335"		"CLDN10|9071"	"COL23A1|91522"	"CTSA|5476"	"CYR61|3491"	"DPF2|5977"	"EEF1A2|1917"	"EML2|24139"	"EMC10|284361"	"EMP2|2013"	"ESF1|51575"	"FAHD2A|51011"	"EVC|2121"	"DHDDS|79947"	"DLC1|10395"		"Bpifc"	"Clasrp"		"Cnppd1|69171"	"Psmc6|67089"		"Ddi2|68817"	"Dpysl4|26757"	"Dhx32|101437"	"Dnajc27|217378"	"Edem3|66967"	"Ext1|14042"	"Dusp16|70686"	"Epb4.1l2|13822"	"Eomes|13813"	"Fars2|69955"	"Gpld1|14756"	"Hmbox1|219150"	"Get4|67604"	"Golt1b|66964"
[truncated: 6,174 more rows]
[truncated: 2 more columns]

## Sheet: S1.Pathways
Supplemental Table S1.2: Pathways enriched (as computed by DAVID) in the analyzed gene sets.
H1 --- Embryonic stem cells to embryoid body, Kim et al. Upregulated
Category	Term	Count	%	Pvalue	Genes	List Total	Pop Hits	Pop Total	Fold Enrichment	Bonferroni	Benjamini	FDR
[truncated: 11,073 more rows]
