# Supplementary material for: The transcriptional trajectories of pluripotency and differentiation comprise genes with antithetical architecture and repetitive-element content
Source: BMC Biol. 2021 Mar 25;19:60. doi: 10.1186/s12915-020-00928-8 (PMC7995781; doi:10.1186/s12915-020-00928-8)
Supplement: Supplementary file 3 — Additional file 3: Supplemental Table S2. Gene characteristics and architecture. [file 12915_2020_928_MOESM3_ESM.xlsx]

## Sheet: S2.Human
Supplemental Table S2 (Human, GRCh37): Gene characteristics
Note: Numbers are number of nucleotides. The columns of repetitive elements show the overlap (in bases) of each gene with each element in a format of a,b,c,d where a is the overlap with exons at sense orientation, b the overlap with exons at antisense orientation and c and d the overlaps with introns at sense and antisense orientation, respectively.
Gene	Exon_Length	Intron_Length	DNA	DNA/Kolobok	DNA/MULE-MuDR	DNA/Merlin	DNA/PIF-Harbinger	DNA/PiggyBac	DNA/TcMar	DNA/TcMar-Mariner	DNA/TcMar-Pogo	DNA/TcMar-Tc1	DNA/TcMar-Tc2	DNA/TcMar-Tigger	DNA/hAT	DNA/hAT-Ac	DNA/hAT-Blackjack	DNA/hAT-Charlie	DNA/hAT-Tag1	DNA/hAT-Tip100	LINE/CR1	LINE/Dong-R4	LINE/Jockey	LINE/L1	LINE/L1-Tx1	LINE/L2	LINE/Penelope	LINE/RTE-BovB	LINE/RTE-X	LTR	LTR/ERV1	LTR/ERVK	LTR/ERVL	LTR/ERVL-MaLR	LTR/Gypsy	RC/Helitron	RNA	Retroposon/SVA	SINE/5S-Deu-L2	SINE/Alu	SINE/MIR	SINE/tRNA	SINE/tRNA-Deu	SINE/tRNA-RTE	Satellite	Satellite/acro	Satellite/centr	Satellite/telo	rRNA
ENSG00000214026|MRPL23	736	8596	"0,0,0,0"	"0,0,0,0"	"0,0,0,0"	"0,0,0,0"	"0,0,0,0"	"0,0,0,0"	"0,0,0,0"	"0,0,0,0"	"0,0,0,0"	"0,0,0,0"	"0,0,0,0"	"0,0,0,0"	"0,0,0,0"	"0,0,0,0"	"0,0,0,0"	"0,0,0,0"	"0,0,0,0"	"0,0,0,0"	"0,0,0,0"	"0,0,0,0"	"0,0,0,0"	"0,0,0,0"	"0,0,0,0"	"0,0,0,0"	"0,0,0,0"	"0,0,0,0"	"0,0,0,0"	"0,0,0,0"	"0,0,0,0"	"0,0,0,0"	"0,0,0,0"	"0,0,0,0"	"0,0,0,0"	"0,0,0,0"	"0,0,0,0"	"0,0,0,0"	"0,0,0,0"	"0,0,0,0"	"0,0,0,96"	"0,0,0,0"	"0,0,77,0"	"0,0,0,0"	"0,0,0,0"	"0,0,0,0"	"0,0,0,0"	"0,0,0,0"	"0,0,0,0"
ENSG00000176601|MAP3K19	4827	55361	"0,0,272,0"	"0,0,0,0"	"0,0,0,0"	"0,0,0,0"	"0,0,0,0"	"0,0,129,0"	"0,0,0,0"	"0,0,0,0"	"0,0,0,0"	"0,0,0,105"	"0,0,157,0"	"0,0,0,482"	"0,0,0,0"	"0,0,0,0"	"0,0,0,0"	"0,0,676,187"	"0,0,0,0"	"0,0,0,0"	"0,0,49,85"	"0,0,0,0"	"0,0,0,0"	"20,0,12125,2732"	"0,0,0,0"	"0,125,602,1199"	"0,0,0,0"	"0,0,0,0"	"0,0,0,0"	"0,0,0,0"	"0,0,0,494"	"0,0,0,964"	"0,0,495,221"	"0,34,0,1331"	"0,0,0,0"	"0,0,0,0"	"0,0,0,0"	"0,0,1550,0"	"0,0,0,0"	"0,0,6363,5385"	"0,0,357,471"	"0,0,0,0"	"0,0,0,0"	"0,0,0,0"	"0,0,0,0"	"0,0,0,0"	"0,0,0,0"	"0,0,0,0"	"0,0,0,0"
ENSG00000171421|MRPL36	720	2261	"0,0,0,0"	"0,0,0,0"	"0,0,0,0"	"0,0,0,0"	"0,0,0,0"	"0,0,0,0"	"0,0,0,0"	"0,0,0,0"	"0,0,0,0"	"0,0,0,0"	"0,0,0,0"	"0,0,0,0"	"0,0,0,0"	"0,0,0,0"	"0,0,0,0"	"0,0,0,0"	"0,0,0,0"	"0,0,0,0"	"0,0,0,0"	"0,0,0,0"	"0,0,0,0"	"0,0,141,0"	"0,0,0,0"	"0,0,0,0"	"0,0,0,0"	"0,0,0,0"	"0,0,0,0"	"0,0,0,0"	"0,0,0,0"	"0,0,0,0"	"0,0,0,0"	"0,0,0,0"	"0,0,0,0"	"0,0,0,0"	"0,0,0,0"	"0,0,0,0"	"0,0,0,0"	"0,0,0,0"	"0,0,0,0"	"0,0,0,0"	"0,0,0,0"	"0,0,0,0"	"0,0,0,0"	"0,0,0,0"	"0,0,0,0"	"0,0,0,0"	"0,0,0,0"
ENSG00000144504|ANKMY1	3793	74807	"0,0,0,0"	"0,0,0,0"	"0,0,0,0"	"0,0,0,0"	"0,0,0,0"	"0,0,0,0"	"0,0,0,0"	"0,0,0,0"	"0,0,0,0"	"0,0,0,0"	"0,0,0,0"	"0,0,0,356"	"0,0,0,0"	"0,0,0,0"	"0,0,0,0"	"0,0,1471,265"	"0,0,0,0"	"0,0,0,253"	"0,0,0,0"	"0,0,0,0"	"0,0,0,0"	"0,0,11014,12411"	"0,0,0,0"	"0,0,150,342"	"0,0,0,0"	"0,0,0,0"	"0,0,0,0"	"0,0,0,0"	"0,0,1353,11173"	"0,0,0,1548"	"0,0,0,0"	"0,0,273,1295"	"0,0,0,0"	"0,0,0,0"	"0,0,0,0"	"0,0,0,0"	"0,0,0,0"	"0,0,2557,4558"	"0,0,135,0"	"0,0,0,0"	"0,0,0,0"	"0,0,0,0"	"0,0,0,0"	"0,0,0,0"	"0,0,0,0"	"0,0,0,0"	"0,0,0,0"
ENSG00000135763|URB2	5613	28353	"0,0,0,0"	"0,0,0,0"	"0,0,0,0"	"0,0,0,0"	"0,0,0,0"	"0,0,0,0"	"0,0,0,0"	"0,0,0,0"	"0,0,0,0"	"0,0,0,0"	"0,0,0,0"	"0,0,1116,3521"	"0,0,0,0"	"0,0,0,0"	"0,0,0,0"	"0,0,588,0"	"0,0,0,0"	"0,0,0,0"	"0,0,0,0"	"0,0,0,0"	"0,0,0,0"	"0,227,201,380"	"0,0,0,0"	"0,0,0,216"	"0,0,0,0"	"0,0,0,0"	"0,0,0,0"	"0,0,0,0"	"0,0,0,0"	"0,0,0,0"	"0,0,0,60"	"0,0,0,0"	"0,0,0,0"	"0,0,0,0"	"0,0,0,0"	"0,0,0,0"	"0,0,0,0"	"0,0,2052,2202"	"0,0,236,605"	"0,0,0,0"	"0,0,0,0"	"0,0,0,0"	"0,0,0,0"	"0,0,0,0"	"0,0,0,0"	"0,0,0,0"	"0,0,0,0"
ENSG00000118434|SPACA1	1499	17545	"0,0,0,0"	"0,0,0,0"	"0,0,0,0"	"0,0,0,0"	"0,0,0,0"	"0,0,0,1601"	"0,0,0,0"	"0,0,0,0"	"0,0,0,0"	"0,0,0,0"	"0,0,0,158"	"0,0,0,0"	"0,0,0,0"	"0,0,0,0"	"0,0,0,0"	"0,0,157,566"	"0,0,0,0"	"0,0,0,0"	"0,0,0,643"	"0,0,0,0"	"0,0,0,0"	"0,0,1139,314"	"0,0,0,0"	"0,0,0,179"	"0,0,0,64"	"0,0,0,0"	"0,0,0,0"	"0,0,0,0"	"0,0,0,0"	"0,0,0,0"	"0,0,0,0"	"0,0,474,0"	"0,0,0,0"	"0,0,0,0"	"0,0,0,0"	"0,0,0,0"	"0,0,0,0"	"0,0,1581,0"	"0,25,157,556"	"0,0,0,0"	"0,0,0,0"	"0,0,0,0"	"0,0,0,0"	"0,0,0,0"	"0,0,0,0"	"0,0,0,0"	"0,0,0,0"
ENSG00000163468|CCT3	2425	27073	"0,0,0,0"	"0,0,0,0"	"0,0,0,0"	"0,0,0,0"	"0,0,0,0"	"0,0,0,0"	"0,0,0,0"	"0,0,0,0"	"0,0,0,0"	"0,0,0,0"	"0,0,0,0"	"0,0,0,3011"	"0,0,0,0"	"0,0,0,0"	"0,0,0,84"	"0,0,0,157"	"0,0,0,0"	"0,0,0,0"	"0,0,0,296"	"0,0,0,0"	"0,0,0,0"	"0,0,0,277"	"0,0,0,0"	"0,0,250,0"	"0,0,0,0"	"0,0,0,0"	"0,0,0,0"	"0,0,0,0"	"0,0,0,0"	"0,0,0,0"	"0,0,0,0"	"0,0,0,419"	"0,0,0,0"	"0,0,0,0"	"0,0,0,0"	"0,0,0,1612"	"0,0,0,0"	"0,118,3829,7785"	"107,0,39,237"	"0,0,0,0"	"0,0,0,0"	"0,0,0,0"	"0,0,0,0"	"0,0,0,0"	"0,0,0,0"	"0,0,0,0"	"0,0,0,0"
ENSG00000134755|DSC2	5237	31202	"0,0,0,0"	"0,0,0,0"	"0,0,0,0"	"0,0,0,0"	"0,0,0,0"	"0,0,0,0"	"0,0,0,0"	"0,0,0,0"	"0,0,0,0"	"0,0,0,0"	"0,0,0,0"	"0,0,0,418"	"0,0,0,0"	"0,0,0,0"	"0,0,0,0"	"0,0,202,927"	"0,0,0,0"	"0,0,0,0"	"0,0,190,0"	"0,0,0,0"	"0,0,0,0"	"0,0,663,1731"	"0,0,0,0"	"0,0,2139,62"	"0,0,0,0"	"0,0,0,0"	"0,0,0,0"	"0,0,0,0"	"0,0,0,0"	"0,0,0,0"	"0,0,0,366"	"0,0,0,377"	"0,0,0,0"	"0,0,0,0"	"0,0,0,0"	"0,0,0,0"	"0,0,0,0"	"0,0,1074,1632"	"101,0,393,157"	"0,0,0,0"	"0,0,0,0"	"0,0,0,0"	"0,0,0,0"	"0,0,0,0"	"0,0,0,0"	"0,0,0,0"	"0,0,0,0"
ENSG00000102547|CAB39L	4107	131370	"0,0,0,0"	"0,0,0,0"	"0,0,0,0"	"0,0,0,0"	"0,0,0,0"	"0,0,0,0"	"0,0,0,0"	"0,0,159,489"	"0,0,0,0"	"0,0,0,0"	"0,0,0,153"	"0,0,4258,1908"	"0,0,0,167"	"0,0,0,0"	"0,0,0,0"	"0,0,976,677"	"0,0,0,0"	"0,0,660,0"	"76,0,845,96"	"0,0,0,0"	"0,0,0,0"	"0,0,11192,20255"	"0,0,0,0"	"0,0,2346,2267"	"0,0,0,90"	"0,0,0,0"	"0,0,0,0"	"0,0,0,0"	"0,0,541,1036"	"0,0,0,0"	"0,0,0,543"	"0,0,2332,1075"	"0,0,0,0"	"0,0,0,0"	"0,0,0,0"	"0,0,0,2271"	"0,0,0,0"	"0,0,6948,10520"	"0,0,1304,1589"	"0,0,0,0"	"0,0,0,0"	"0,0,95,0"	"0,0,0,0"	"0,0,0,0"	"0,0,0,0"	"0,0,0,0"	"0,0,0,0"
ENSG00000151490|PTPRO	6663	268340	"0,0,0,69"	"0,0,0,0"	"0,0,0,0"	"0,0,0,0"	"0,0,0,0"	"0,0,0,0"	"0,0,0,0"	"0,0,0,1377"	"0,0,0,0"	"0,0,0,0"	"0,0,0,0"	"0,0,1023,1417"	"0,0,0,63"	"0,0,0,0"	"0,0,60,118"	"0,0,2081,2399"	"0,0,0,0"	"0,0,0,117"	"0,0,989,399"	"0,0,0,0"	"0,0,0,0"	"0,0,27593,13516"	"0,0,0,0"	"0,0,4978,10639"	"0,0,0,105"	"0,0,0,519"	"0,0,0,0"	"0,0,392,0"	"0,0,592,3211"	"0,0,0,490"	"0,0,1262,5506"	"0,0,2074,7408"	"0,0,0,165"	"0,0,0,0"	"0,0,0,0"	"0,0,0,0"	"0,0,0,252"	"0,0,12222,8475"	"0,0,4917,4226"	"0,0,0,0"	"0,0,0,0"	"0,0,0,53"	"0,0,0,0"	"0,0,0,0"	"0,0,0,0"	"0,0,0,0"	"0,0,0,0"
ENSG00000158711|ELK4	10937	13083	"0,0,0,0"	"0,0,0,0"	"0,0,0,0"	"0,0,0,0"	"0,0,0,0"	"0,0,0,0"	"0,0,0,0"	"0,0,0,0"	"0,0,0,0"	"0,0,0,0"	"0,0,0,0"	"56,0,0,0"	"0,0,0,0"	"0,0,0,0"	"0,79,0,0"	"0,249,217,0"	"0,0,0,0"	"0,0,0,0"	"0,0,0,0"	"0,0,0,0"	"0,0,0,0"	"86,0,0,1039"	"0,0,0,0"	"0,0,0,0"	"0,0,0,0"	"0,0,0,0"	"0,0,0,0"	"0,0,0,0"	"0,0,0,0"	"0,0,0,0"	"0,0,0,0"	"0,0,0,0"	"0,0,0,0"	"0,0,0,0"	"0,0,0,0"	"0,0,0,0"	"0,0,0,0"	"0,395,1434,2724"	"0,0,346,0"	"0,0,0,0"	"0,0,0,0"	"0,0,0,0"	"0,0,0,0"	"0,0,0,0"	"0,0,0,0"	"0,0,0,0"	"0,0,0,0"
ENSG00000103966|EHD4	3603	70224	"0,0,51,0"	"0,0,0,0"	"0,0,0,0"	"0,0,0,0"	"0,0,0,0"	"0,0,0,0"	"0,0,126,0"	"0,0,75,0"	"0,0,0,0"	"0,0,0,0"	"0,0,0,775"	"0,0,343,0"	"0,0,0,0"	"0,0,0,0"	"0,0,0,0"	"0,0,480,697"	"0,0,0,0"	"0,0,0,0"	"0,0,1584,0"	"0,0,0,0"	"0,0,0,0"	"0,0,1536,2896"	"0,0,0,0"	"0,0,302,1878"	"0,0,0,0"	"0,0,0,0"	"0,0,180,0"	"0,0,0,0"	"0,0,0,874"	"0,0,0,0"	"0,0,0,0"	"0,0,493,484"	"0,0,0,0"	"0,0,0,0"	"0,0,0,0"	"0,0,0,668"	"0,0,0,0"	"0,111,4053,5264"	"181,0,2194,1829"	"0,0,0,0"	"0,0,0,0"	"0,0,117,0"	"0,0,0,0"	"0,0,0,0"	"0,0,0,0"	"0,0,0,0"	"0,0,0,0"
ENSG00000139343|SNRPF	1389	6737	"0,0,0,0"	"0,0,0,0"	"0,0,0,0"	"0,0,0,0"	"0,0,0,0"	"0,0,0,0"	"0,0,0,0"	"0,0,0,0"	"0,0,0,0"	"0,0,0,0"	"0,0,0,0"	"0,0,0,0"	"0,0,0,0"	"0,0,0,0"	"0,0,0,0"	"0,0,0,0"	"0,0,0,0"	"0,0,0,0"	"0,0,0,0"	"0,0,0,0"	"0,0,0,0"	"0,0,122,959"	"0,0,0,0"	"0,0,358,981"	"0,0,0,0"	"0,0,0,0"	"0,0,0,543"	"0,0,0,0"	"0,0,0,0"	"0,0,0,0"	"0,0,0,0"	"0,0,0,0"	"0,0,0,0"	"0,0,0,0"	"0,0,0,0"	"0,0,0,0"	"0,0,0,0"	"0,0,567,274"	"0,0,0,0"	"0,0,0,0"	"0,0,0,0"	"0,0,0,0"	"0,0,0,0"	"0,0,0,0"	"0,0,0,0"	"0,0,0,0"	"0,0,0,0"
ENSG00000142765|SYTL1	2358	9551	"0,0,0,0"	"0,0,0,0"	"0,0,0,0"	"0,0,0,0"	"0,0,0,0"	"0,0,0,0"	"0,0,0,0"	"0,0,0,0"	"0,0,0,0"	"0,0,0,0"	"0,0,0,0"	"0,0,0,0"	"0,0,0,0"	"0,0,0,0"	"0,0,0,0"	"0,0,0,0"	"0,0,0,0"	"0,0,0,0"	"0,0,0,0"	"0,0,0,0"	"0,0,0,0"	"0,0,0,0"	"0,0,0,0"	"0,12,288,270"	"0,0,0,0"	"0,0,0,0"	"0,0,0,0"	"0,0,0,0"	"0,0,0,0"	"0,0,0,0"	"0,0,0,0"	"0,0,0,0"	"0,0,0,0"	"0,0,0,0"	"0,0,0,0"	"0,0,0,0"	"0,0,0,0"	"0,0,1629,1511"	"0,0,256,0"	"0,0,0,0"	"0,0,0,0"	"0,0,0,0"	"0,0,0,0"	"0,0,0,0"	"0,0,0,0"	"0,0,0,0"	"0,0,0,0"
ENSG00000092820|EZR	3170	50502	"0,0,0,0"	"0,0,0,0"	"0,0,0,0"	"0,0,0,0"	"0,0,0,0"	"0,0,0,0"	"0,0,0,0"	"0,0,0,0"	"0,0,0,0"	"0,0,0,0"	"0,0,0,0"	"0,0,0,0"	"0,0,0,0"	"0,0,0,0"	"0,0,0,0"	"0,0,480,429"	"0,0,0,0"	"0,0,0,0"	"0,0,0,0"	"0,0,0,0"	"0,0,0,0"	"0,0,1151,1552"	"0,0,0,0"	"0,0,121,1274"	"0,0,0,0"	"0,0,0,0"	"0,0,0,0"	"0,0,0,0"	"0,0,0,0"	"0,0,0,0"	"0,0,0,283"	"0,0,0,364"	"0,0,0,0"	"0,0,0,0"	"0,0,0,0"	"0,0,0,0"	"0,0,0,0"	"0,0,3033,4594"	"0,0,526,375"	"0,0,0,0"	"0,0,0,0"	"0,0,0,56"	"0,0,0,0"	"0,0,0,0"	"0,0,0,0"	"0,0,0,0"	"0,0,0,0"
ENSG00000100478|AP4S1	3273	64874	"0,0,0,0"	"0,0,0,0"	"0,0,0,0"	"0,0,0,0"	"0,0,0,0"	"0,0,0,0"	"0,0,0,0"	"0,0,0,0"	"0,0,0,0"	"0,0,0,0"	"0,0,0,0"	"0,0,238,119"	"0,0,0,0"	"0,0,0,133"	"0,0,0,0"	"0,0,488,291"	"0,0,0,122"	"0,0,0,0"	"0,0,169,0"	"0,0,0,0"	"0,0,0,0"	"0,0,831,4943"	"0,0,0,0"	"0,0,573,212"	"0,0,0,0"	"0,0,0,0"	"0,0,0,0"	"0,0,0,0"	"0,0,0,0"	"0,0,0,0"	"0,0,372,0"	"0,0,729,0"	"0,0,0,0"	"0,0,0,0"	"0,0,0,0"	"0,0,0,0"	"0,0,0,0"	"298,274,9077,16534"	"0,0,638,652"	"0,0,0,0"	"0,0,0,0"	"0,0,0,0"	"0,0,0,0"	"0,0,0,0"	"0,0,0,0"	"0,0,0,0"	"0,0,0,0"
ENSG00000170786|SDR16C5	3279	17488	"0,0,0,0"	"0,0,0,0"	"0,0,0,0"	"0,0,0,0"	"0,0,0,0"	"0,0,0,0"	"0,0,0,0"	"0,0,0,0"	"0,0,0,0"	"0,0,0,0"	"0,0,0,0"	"0,0,347,0"	"0,0,0,0"	"0,0,0,0"	"0,0,0,117"	"0,118,127,0"	"0,0,0,0"	"0,0,0,0"	"0,0,0,127"	"0,0,0,0"	"0,0,0,0"	"0,0,0,0"	"0,0,0,0"	"0,0,427,333"	"0,0,0,0"	"0,0,0,0"	"0,0,0,0"	"0,0,0,0"	"0,0,0,0"	"0,0,0,0"	"0,0,0,0"	"0,0,0,267"	"0,0,0,0"	"0,0,0,0"	"0,0,0,0"	"0,0,0,0"	"0,0,0,0"	"0,0,823,2390"	"110,0,145,1004"	"0,0,0,0"	"0,0,0,0"	"0,0,0,0"	"0,0,0,0"	"0,0,0,0"	"0,0,0,0"	"0,0,0,0"	"0,0,0,0"
ENSG00000107643|MAPK8	5873	126798	"0,0,0,0"	"0,0,0,0"	"0,0,0,0"	"0,0,0,0"	"0,0,0,0"	"0,0,0,0"	"0,0,0,0"	"0,0,0,0"	"0,0,0,0"	"0,0,0,0"	"0,0,0,157"	"0,0,1115,1136"	"0,0,0,0"	"0,0,0,0"	"0,0,0,0"	"0,0,626,1814"	"0,0,0,0"	"0,0,0,0"	"0,0,0,446"	"0,0,0,0"	"0,0,0,0"	"0,0,22771,14862"	"0,0,0,0"	"0,0,1379,5397"	"0,0,0,0"	"0,0,0,257"	"0,0,255,0"	"0,0,0,0"	"0,0,65,10275"	"0,0,1029,0"	"0,0,0,2525"	"0,0,394,2732"	"0,0,0,0"	"0,0,0,0"	"0,0,0,0"	"0,0,0,0"	"0,0,0,0"	"0,0,2914,6646"	"0,0,570,748"	"0,0,0,0"	"0,0,0,0"	"0,0,0,0"	"0,0,0,0"	"0,0,0,0"	"0,0,0,0"	"0,0,0,0"	"0,0,0,0"
ENSG00000125971|DYNLRB1	2837	21712	"0,0,0,0"	"0,0,0,0"	"0,0,0,0"	"0,0,0,0"	"0,0,0,0"	"0,0,0,0"	"0,0,0,0"	"0,0,0,0"	"0,0,0,0"	"0,0,0,0"	"0,0,0,0"	"0,338,0,102"	"0,0,0,0"	"0,0,0,0"	"0,0,0,0"	"0,0,290,155"	"0,0,0,0"	"0,0,0,0"	"0,0,0,378"	"0,0,0,0"	"0,0,0,0"	"0,0,171,1764"	"0,0,0,0"	"298,154,931,565"	"0,0,0,0"	"0,0,0,0"	"0,0,0,0"	"0,0,0,0"	"0,0,0,0"	"0,0,0,0"	"0,0,0,0"	"0,0,0,0"	"0,0,0,0"	"0,0,0,0"	"0,0,0,0"	"0,0,0,0"	"0,0,0,0"	"0,0,2984,2668"	"260,151,933,565"	"0,0,0,0"	"0,0,0,0"	"0,0,0,0"	"0,0,0,0"	"0,0,0,0"	"0,0,0,0"	"0,0,0,0"	"0,0,0,0"
ENSG00000103479|RBL2	5116	52114	"0,0,0,0"	"0,0,0,0"	"0,0,0,0"	"0,0,0,0"	"0,0,0,0"	"0,0,0,0"	"0,0,0,0"	"0,0,0,0"	"0,0,0,0"	"0,0,0,0"	"0,0,0,0"	"0,0,0,0"	"0,0,0,0"	"0,0,0,0"	"0,0,0,0"	"0,0,0,702"	"0,0,0,0"	"0,0,0,0"	"0,0,0,0"	"0,0,0,0"	"0,0,0,0"	"0,0,5314,6114"	"0,0,0,0"	"0,0,539,1937"	"0,0,0,0"	"0,0,0,0"	"0,0,0,0"	"0,0,0,0"	"0,0,0,0"	"0,0,0,0"	"0,0,0,450"	"0,0,0,895"	"0,0,0,0"	"0,0,0,0"	"0,0,0,0"	"0,0,0,0"	"0,0,0,0"	"0,0,5841,6152"	"0,0,308,616"	"0,0,0,0"	"0,0,0,0"	"0,0,0,0"	"0,0,0,0"	"0,0,0,0"	"0,0,0,0"	"0,0,0,0"	"0,0,0,0"
ENSG00000157800|SLC37A3	3867	60931	"0,0,0,0"	"0,0,0,0"	"0,0,0,0"	"0,0,0,0"	"0,0,0,0"	"0,0,0,0"	"0,0,0,0"	"0,0,0,0"	"0,0,0,0"	"0,0,0,0"	"0,0,0,0"	"0,217,289,426"	"0,0,0,0"	"0,0,0,0"	"0,0,0,0"	"0,0,596,1472"	"0,0,0,0"	"0,0,0,0"	"0,0,0,902"	"0,0,0,0"	"0,0,0,0"	"0,0,2639,1324"	"0,0,0,0"	"0,0,799,2952"	"0,0,0,0"	"0,0,0,0"	"0,0,0,0"	"0,0,0,0"	"0,0,38,1399"	"0,0,0,0"	"0,0,0,197"	"0,0,0,0"	"0,0,0,0"	"0,0,0,0"	"0,0,0,0"	"0,0,0,2198"	"0,0,0,0"	"0,0,7416,15061"	"160,0,640,340"	"0,0,0,0"	"0,0,0,0"	"0,0,0,0"	"0,0,0,0"	"0,0,0,0"	"0,0,0,0"	"0,0,0,0"	"0,0,112,89"
ENSG00000083067|TRPM3	13783	903990	"0,0,0,293"	"0,0,0,0"	"0,0,0,0"	"0,0,0,0"	"0,0,0,0"	"0,0,0,0"	"0,0,0,0"	"0,0,232,380"	"0,0,0,0"	"0,0,0,357"	"0,0,0,0"	"0,0,2737,8731"	"0,0,174,214"	"0,0,0,0"	"0,0,502,781"	"0,215,10722,12490"	"0,0,0,0"	"0,0,2533,3204"	"0,0,2359,1717"	"0,0,0,0"	"0,0,0,0"	"0,0,32872,106151"	"0,0,0,0"	"0,0,19476,30334"	"0,0,0,0"	"0,0,37,462"	"0,0,222,0"	"0,0,326,116"	"0,0,820,9898"	"0,0,0,1558"	"0,0,2072,4518"	"0,0,4284,17303"	"0,0,115,1362"	"0,0,0,0"	"0,0,0,0"	"0,0,0,0"	"0,0,0,0"	"0,0,29202,23907"	"0,138,16257,23235"	"0,0,0,297"	"0,0,0,112"	"0,0,121,83"	"0,0,0,0"	"0,0,0,0"	"0,0,0,0"	"0,0,0,0"	"0,0,0,0"
ENSG00000142409|ZNF787	1928	31990	"0,0,0,0"	"0,0,0,0"	"0,0,0,0"	"0,0,0,0"	"0,0,0,0"	"0,0,0,0"	"0,0,0,0"	"0,0,0,0"	"0,0,0,0"	"0,0,0,0"	"0,0,0,0"	"0,0,0,0"	"0,0,0,0"	"0,0,0,75"	"0,0,0,0"	"0,0,336,416"	"0,0,0,0"	"0,0,0,124"	"0,0,0,0"	"0,0,0,0"	"0,0,0,0"	"0,0,1958,1330"	"0,0,0,0"	"0,0,0,739"	"0,0,0,0"	"0,0,0,0"	"0,0,0,0"	"0,0,0,0"	"0,0,0,380"	"0,0,0,0"	"0,0,0,0"	"0,0,0,0"	"0,0,0,0"	"0,0,0,0"	"0,0,0,0"	"0,0,0,0"	"0,0,0,0"	"0,0,803,2832"	"0,0,709,287"	"0,0,0,0"	"0,0,0,0"	"0,0,0,0"	"0,0,0,0"	"0,0,0,0"	"0,0,0,0"	"0,0,0,0"	"0,0,0,0"
ENSG00000047579|DTNBP1	2366	137876	"0,0,0,0"	"0,0,0,0"	"0,0,0,0"	"0,0,0,0"	"0,0,0,0"	"0,0,0,0"	"0,0,0,0"	"0,0,79,1274"	"0,0,0,0"	"0,0,0,0"	"0,0,0,0"	"0,0,647,3716"	"0,0,0,0"	"0,0,0,0"	"0,0,0,0"	"0,0,661,707"	"0,0,0,0"	"0,0,256,32"	"0,0,0,427"	"0,0,0,0"	"0,0,54,0"	"0,0,7422,20074"	"0,0,0,0"	"0,0,3125,4902"	"0,0,0,0"	"0,0,298,157"	"0,0,0,0"	"0,0,0,0"	"0,0,824,8838"	"0,0,0,0"	"0,0,0,452"	"0,0,0,3100"	"0,0,0,0"	"0,0,0,0"	"0,0,0,0"	"0,0,0,0"	"0,0,0,0"	"0,0,10811,5692"	"0,0,1976,1347"	"0,0,0,0"	"0,0,0,0"	"0,0,0,78"	"0,0,0,0"	"0,0,0,0"	"0,0,0,0"	"0,0,0,0"	"0,0,0,0"
ENSG00000198015|MRPL42	3161	33121	"0,0,0,0"	"0,0,0,0"	"0,0,0,0"	"0,0,0,0"	"0,0,0,0"	"0,0,0,0"	"0,0,0,0"	"0,0,0,0"	"0,0,0,0"	"0,0,0,0"	"0,0,0,0"	"242,0,48,1218"	"0,0,0,0"	"0,0,0,0"	"0,0,0,0"	"0,61,139,141"	"0,0,0,0"	"0,0,0,505"	"0,0,0,0"	"0,0,0,0"	"0,0,0,0"	"0,90,1331,1924"	"0,0,0,0"	"0,0,2147,1324"	"0,0,0,0"	"0,0,0,0"	"0,0,0,0"	"0,0,0,0"	"0,0,265,0"	"0,0,0,0"	"0,0,0,0"	"0,0,0,0"	"0,0,0,0"	"0,0,0,0"	"0,0,0,0"	"0,0,0,0"	"0,0,0,0"	"0,301,1686,8728"	"0,160,317,336"	"0,0,0,0"	"0,0,0,0"	"0,0,0,0"	"0,0,0,0"	"0,0,0,0"	"0,0,0,0"	"0,0,0,0"	"0,0,0,0"
ENSG00000148357|HMCN2	1344	2496	"0,0,0,0"	"0,0,0,0"	"0,0,0,0"	"0,0,0,0"	"0,0,0,0"	"0,0,0,0"	"0,0,0,0"	"0,0,0,0"	"0,0,0,0"	"0,0,0,0"	"0,0,0,0"	"0,0,0,0"	"0,0,0,0"	"0,0,0,0"	"0,0,0,0"	"0,0,163,0"	"0,0,0,0"	"0,0,0,0"	"0,0,0,0"	"0,0,0,0"	"0,0,0,0"	"0,0,0,0"	"0,0,0,0"	"0,0,0,0"	"0,0,0,0"	"0,0,0,0"	"0,0,0,0"	"0,0,0,0"	"0,0,0,0"	"0,0,0,0"	"0,0,0,0"	"0,0,0,0"	"0,0,0,0"	"0,0,0,0"	"0,0,0,0"	"0,0,0,0"	"0,0,0,0"	"0,0,0,0"	"0,0,218,0"	"0,0,0,0"	"0,0,0,0"	"0,0,0,0"	"0,0,0,0"	"0,0,0,0"	"0,0,0,0"	"0,0,0,0"	"0,0,0,0"
ENSG00000170075|GPR37L1	6588	4147	"0,0,0,0"	"0,0,0,0"	"0,0,0,0"	"0,0,0,0"	"0,0,0,0"	"0,0,0,0"	"0,0,0,0"	"0,0,0,0"	"0,0,0,0"	"0,0,0,0"	"0,0,0,0"	"0,0,0,0"	"0,0,0,0"	"0,0,0,0"	"0,0,0,0"	"0,0,0,0"	"0,0,0,0"	"0,0,0,0"	"0,0,0,0"	"0,0,0,0"	"0,0,0,0"	"0,0,0,0"	"0,0,0,0"	"0,0,0,0"	"0,0,0,0"	"0,0,0,0"	"0,0,0,0"	"0,0,0,0"	"0,0,0,0"	"0,0,0,0"	"0,0,0,0"	"0,0,0,0"	"0,0,0,0"	"0,0,0,0"	"0,0,0,0"	"0,0,0,0"	"0,0,0,0"	"0,723,595,613"	"117,0,530,0"	"0,0,0,0"	"0,0,0,0"	"0,0,0,0"	"0,0,0,0"	"0,0,0,0"	"0,0,0,0"	"0,0,0,0"	"0,0,0,0"
ENSG00000180592|SKIDA1	2667	237	"0,0,0,0"	"0,0,0,0"	"0,0,0,0"	"0,0,0,0"	"0,0,0,0"	"0,0,0,0"	"0,0,0,0"	"0,0,0,0"	"0,0,0,0"	"0,0,0,0"	"0,0,0,0"	"0,0,0,0"	"0,0,0,0"	"0,0,0,0"	"0,0,0,0"	"0,0,0,0"	"0,0,0,0"	"0,0,0,0"	"0,0,0,0"	"0,0,0,0"	"0,0,0,0"	"0,0,0,0"	"0,0,0,0"	"0,0,0,0"	"0,0,0,0"	"0,0,0,0"	"0,0,0,0"	"0,0,0,0"	"0,0,0,0"	"0,0,0,0"	"0,0,0,0"	"0,0,0,0"	"0,0,0,0"	"0,0,0,0"	"0,0,0,0"	"0,0,0,0"	"0,0,0,0"	"0,0,0,0"	"0,0,0,0"	"0,0,0,0"	"0,0,0,0"	"0,0,0,0"	"0,0,0,0"	"0,0,0,0"	"0,0,0,0"	"0,0,0,0"	"0,0,0,0"
ENSG00000145916|RMND5B	4066	15504	"0,0,0,0"	"0,0,0,0"	"0,0,0,0"	"0,0,0,0"	"0,0,0,0"	"0,0,0,0"	"0,0,0,0"	"0,0,0,0"	"0,0,0,0"	"0,0,0,0"	"0,0,0,0"	"0,0,0,0"	"0,0,0,0"	"0,0,0,0"	"0,0,0,0"	"199,0,0,584"	"0,0,0,0"	"0,0,0,0"	"0,0,0,0"	"0,0,0,0"	"0,0,0,0"	"0,0,102,2027"	"0,0,0,0"	"0,0,0,582"	"0,0,0,0"	"0,0,0,0"	"0,0,0,0"	"0,0,0,0"	"0,0,0,0"	"0,0,0,0"	"0,0,0,0"	"0,0,0,0"	"0,0,0,0"	"0,0,0,0"	"0,0,0,0"	"0,0,0,0"	"0,0,0,0"	"0,321,2845,2418"	"0,207,253,510"	"0,0,0,0"	"0,0,0,0"	"0,0,0,0"	"0,0,0,0"	"0,0,0,0"	"0,0,0,0"	"0,0,0,0"	"0,0,0,0"
ENSG00000110400|PVRL1	6270	84717	"0,0,0,0"	"0,0,0,0"	"0,0,0,0"	"0,0,0,0"	"0,0,0,0"	"0,0,0,0"	"0,0,0,0"	"0,0,0,0"	"0,0,0,0"	"0,0,0,0"	"0,0,0,0"	"0,0,881,0"	"0,0,0,0"	"0,0,0,0"	"0,0,0,0"	"0,0,369,152"	"0,0,0,0"	"0,0,329,0"	"0,0,330,634"	"0,0,0,0"	"0,0,0,0"	"0,0,339,910"	"0,0,0,0"	"0,0,2240,3222"	"0,0,0,0"	"0,0,0,0"	"0,0,0,0"	"0,0,0,0"	"0,0,412,0"	"0,0,0,0"	"0,0,0,0"	"0,0,0,0"	"0,0,0,0"	"0,0,0,0"	"0,0,0,0"	"0,0,0,0"	"0,0,0,0"	"0,0,2640,2638"	"0,0,3351,3800"	"0,0,0,0"	"0,0,0,0"	"0,0,0,0"	"0,0,0,0"	"0,0,0,0"	"0,0,0,0"	"0,0,0,0"	"0,0,0,0"
ENSG00000205560|CPT1B	3090	6717	"0,0,0,0"	"0,0,0,0"	"0,0,0,0"	"0,0,0,0"	"0,0,0,0"	"0,0,0,0"	"0,0,0,0"	"0,0,0,0"	"0,0,0,0"	"0,0,0,0"	"0,0,0,0"	"0,0,0,0"	"0,0,0,0"	"0,0,0,0"	"0,0,0,0"	"0,0,0,0"	"0,0,0,0"	"0,0,0,0"	"0,0,0,0"	"0,0,0,0"	"0,0,0,0"	"0,0,0,0"	"0,0,0,0"	"0,0,0,194"	"0,0,0,0"	"69,0,24,0"	"0,0,0,0"	"0,0,0,0"	"0,0,0,0"	"0,0,0,0"	"0,0,0,0"	"0,0,0,0"	"0,0,0,0"	"0,0,0,0"	"0,0,0,0"	"0,0,0,0"	"0,0,0,0"	"0,0,843,0"	"0,0,132,0"	"0,0,0,0"	"0,0,0,0"	"0,0,0,0"	"0,0,0,0"	"0,0,0,0"	"0,0,0,0"	"0,0,0,0"	"0,0,0,0"
ENSG00000118495|PLAGL1	5858	118441	"0,0,0,0"	"0,0,0,0"	"0,0,0,0"	"0,0,0,0"	"0,0,0,0"	"0,0,0,0"	"0,0,0,0"	"0,0,0,0"	"0,0,0,0"	"0,0,0,0"	"0,0,0,0"	"0,0,481,296"	"0,0,0,0"	"0,0,0,0"	"0,0,0,0"	"0,112,1082,1057"	"0,0,0,0"	"0,0,395,699"	"0,0,96,0"	"0,0,0,0"	"0,0,0,0"	"0,61,15950,16850"	"0,0,0,0"	"58,102,2865,1969"	"0,0,0,0"	"0,0,136,0"	"0,0,0,0"	"0,0,0,0"	"0,0,0,0"	"0,0,0,0"	"0,0,1014,437"	"0,0,4908,2802"	"0,506,0,587"	"0,0,0,0"	"0,0,0,0"	"0,0,0,0"	"0,0,0,0"	"0,0,4390,4645"	"0,0,2120,1474"	"0,0,0,0"	"0,0,0,0"	"0,0,0,0"	"0,0,0,0"	"0,0,0,0"	"0,0,0,0"	"0,0,0,0"	"0,0,0,0"
ENSG00000186907|RTN4RL2	2387	14599	"0,0,0,0"	"0,0,0,0"	"0,0,0,0"	"0,0,0,0"	"0,0,0,0"	"0,0,0,0"	"0,0,0,0"	"0,0,0,0"	"0,0,0,0"	"0,0,0,0"	"0,0,0,0"	"0,0,0,0"	"0,0,0,0"	"0,0,0,0"	"0,0,0,0"	"0,0,376,52"	"0,0,0,0"	"0,0,0,195"	"0,0,0,0"	"0,0,0,0"	"0,0,0,0"	"0,0,0,0"	"0,0,0,0"	"0,0,48,293"	"0,0,0,0"	"0,0,0,0"	"0,0,0,0"	"0,0,0,0"	"0,0,0,0"	"0,0,0,0"	"0,0,0,0"	"0,0,0,0"	"0,0,0,0"	"0,0,0,0"	"0,0,0,0"	"0,0,0,0"	"0,0,0,0"	"0,0,610,1522"	"0,0,1670,1077"	"0,0,0,0"	"0,0,0,0"	"0,0,0,0"	"0,0,0,0"	"0,0,0,0"	"0,0,0,0"	"0,0,0,0"	"0,0,0,0"
ENSG00000143815|LBR	3857	23459	"0,0,0,0"	"0,0,0,0"	"0,0,0,0"	"0,0,0,0"	"0,0,0,0"	"0,0,0,0"	"0,0,0,0"	"0,0,0,0"	"0,0,0,0"	"0,0,0,0"	"0,0,0,0"	"0,0,168,412"	"0,0,0,0"	"0,0,0,0"	"0,0,0,0"	"0,0,0,498"	"0,0,0,0"	"0,0,0,0"	"0,0,0,0"	"0,0,0,0"	"0,0,0,0"	"0,0,396,998"	"0,0,0,0"	"0,0,339,1040"	"0,0,0,0"	"0,0,0,0"	"0,0,0,0"	"0,0,0,0"	"0,0,0,0"	"0,0,0,0"	"0,0,0,0"	"0,0,0,405"	"0,0,0,0"	"0,0,0,0"	"0,0,0,0"	"0,0,0,0"	"0,0,0,0"	"0,0,389,1000"	"0,0,37,0"	"0,0,0,0"	"0,0,0,0"	"0,0,0,0"	"0,0,0,0"	"0,0,0,0"	"0,0,0,0"	"0,0,0,0"	"0,0,0,0"
ENSG00000243955|GSTA1	1019	11228	"0,0,0,0"	"0,0,0,0"	"0,0,0,0"	"0,0,0,0"	"0,0,0,0"	"0,0,0,0"	"0,0,0,0"	"0,0,0,0"	"0,0,0,0"	"0,0,0,0"	"0,0,0,0"	"0,0,0,0"	"0,0,0,0"	"0,0,0,0"	"0,0,0,0"	"0,0,0,354"	"0,0,0,0"	"0,0,0,0"	"0,0,0,0"	"0,0,0,0"	"0,0,0,0"	"0,0,1100,77"	"0,0,0,0"	"0,0,0,135"	"0,0,0,0"	"0,0,0,0"	"0,0,0,0"	"0,0,0,0"	"0,0,0,0"	"0,0,0,0"	"0,0,0,0"	"0,0,0,0"	"0,0,0,0"	"0,0,0,0"	"0,0,0,0"	"0,0,0,0"	"0,0,0,0"	"0,0,582,0"	"0,0,622,128"	"0,0,0,0"	"0,0,0,0"	"0,0,0,0"	"0,0,0,0"	"0,0,0,0"	"0,0,0,0"	"0,0,0,0"	"0,0,0,0"
ENSG00000167080|B4GALNT2	2110	35420	"0,0,0,0"	"0,0,0,0"	"0,0,0,0"	"0,0,0,0"	"0,0,0,0"	"0,0,0,0"	"0,0,0,0"	"0,0,0,0"	"0,0,0,0"	"0,0,0,0"	"0,0,0,0"	"0,0,0,194"	"0,0,0,0"	"0,0,0,0"	"0,0,0,0"	"0,0,0,117"	"0,0,0,0"	"0,0,0,210"	"0,0,0,0"	"0,0,0,0"	"0,0,0,0"	"0,0,212,1479"	"0,0,0,0"	"0,0,97,579"	"0,0,0,0"	"0,0,0,0"	"0,0,297,0"	"0,0,0,0"	"0,0,0,0"	"0,0,0,0"	"0,0,373,1714"	"0,0,514,661"	"0,0,0,0"	"0,0,0,0"	"0,0,0,0"	"0,0,877,0"	"0,0,0,0"	"0,0,6906,5622"	"0,0,241,128"	"0,0,0,0"	"0,0,0,0"	"0,0,0,0"	"0,0,0,0"	"0,0,0,0"	"0,0,0,0"	"0,0,0,0"	"0,0,0,0"
ENSG00000094796|KRT31	1596	2273	"0,0,0,0"	"0,0,0,0"	"0,0,0,0"	"0,0,0,0"	"0,0,0,0"	"0,0,0,0"	"0,0,0,0"	"0,0,0,0"	"0,0,0,0"	"0,0,0,0"	"0,0,0,0"	"0,0,0,0"	"0,0,0,0"	"0,0,0,0"	"0,0,0,0"	"0,0,0,0"	"0,0,0,0"	"0,0,0,0"	"0,0,0,0"	"0,0,0,0"	"0,0,0,0"	"0,0,0,0"	"0,0,0,0"	"0,0,0,0"	"0,0,0,0"	"0,0,0,0"	"0,0,0,0"	"0,0,0,0"	"0,0,0,0"	"0,0,0,0"	"0,0,0,0"	"0,0,0,0"	"0,0,0,0"	"0,0,0,0"	"0,0,0,0"	"0,0,0,0"	"0,0,0,0"	"0,0,0,0"	"0,0,0,234"	"0,0,0,0"	"0,0,0,0"	"0,0,0,0"	"0,0,0,0"	"0,0,0,0"	"0,0,0,0"	"0,0,0,0"	"0,0,0,0"
ENSG00000173826|KCNH6	4211	21433	"0,0,0,0"	"0,0,0,0"	"0,0,0,0"	"0,0,0,0"	"0,0,0,0"	"0,0,0,0"	"0,0,0,0"	"0,0,0,0"	"0,0,0,0"	"0,0,0,0"	"0,0,0,0"	"0,0,0,0"	"0,0,0,0"	"0,0,0,0"	"0,0,0,0"	"0,0,0,642"	"0,0,0,0"	"0,0,0,191"	"0,0,0,0"	"0,0,0,0"	"0,0,0,0"	"0,78,81,18"	"0,0,0,0"	"0,0,1638,228"	"0,0,0,0"	"0,0,0,0"	"0,0,0,0"	"0,0,0,0"	"0,0,0,0"	"0,0,0,0"	"0,0,0,0"	"0,0,0,0"	"0,0,0,0"	"0,0,0,0"	"0,0,0,0"	"0,0,0,0"	"0,0,0,0"	"452,0,1886,1104"	"0,79,694,1158"	"0,0,0,0"	"0,0,0,0"	"0,0,0,0"	"0,0,0,0"	"0,0,0,0"	"0,0,0,0"	"0,0,0,0"	"0,0,0,0"
ENSG00000089486|CDIP1	3302	24808	"0,0,0,0"	"0,0,0,0"	"0,0,0,0"	"0,0,0,0"	"0,0,0,0"	"0,0,0,0"	"0,0,0,0"	"0,0,34,0"	"0,0,0,0"	"0,0,0,0"	"0,0,0,86"	"0,0,211,67"	"0,0,0,0"	"0,0,0,0"	"0,0,0,0"	"0,0,1126,0"	"0,0,0,0"	"0,0,0,231"	"0,0,0,0"	"0,0,0,0"	"0,0,0,0"	"0,0,194,1464"	"0,0,0,0"	"0,0,771,0"	"0,0,0,0"	"0,0,0,0"	"0,0,0,0"	"0,0,0,0"	"0,0,0,0"	"0,0,0,0"	"0,0,274,0"	"0,0,0,768"	"0,0,0,0"	"0,0,0,0"	"0,0,0,0"	"0,0,0,0"	"0,0,0,0"	"0,0,2229,2839"	"0,0,125,566"	"0,0,0,0"	"0,0,0,0"	"0,0,107,0"	"0,0,0,0"	"0,0,0,0"	"0,0,0,0"	"0,0,0,0"	"0,0,0,0"
ENSG00000138111|TMEM180	3376	12278	"0,0,0,0"	"0,0,0,0"	"0,0,0,0"	"0,0,0,0"	"0,0,0,0"	"0,0,0,0"	"0,0,0,0"	"0,0,0,0"	"0,0,0,0"	"0,0,0,0"	"0,0,0,0"	"0,0,0,0"	"0,0,0,0"	"0,0,0,0"	"0,0,0,0"	"0,0,0,124"	"0,0,0,0"	"0,0,0,0"	"0,0,0,0"	"0,0,0,0"	"0,0,0,0"	"0,0,167,0"	"0,0,0,0"	"0,0,0,842"	"0,0,0,0"	"0,0,0,0"	"0,0,0,0"	"0,0,0,0"	"0,0,0,221"	"0,0,0,0"	"0,0,0,0"	"0,0,0,0"	"0,0,0,0"	"0,0,0,0"	"0,0,0,0"	"0,0,0,0"	"0,0,0,0"	"154,676,2378,1785"	"0,0,583,740"	"0,0,0,0"	"0,0,0,0"	"0,0,0,0"	"0,0,0,0"	"0,0,0,0"	"0,0,0,0"	"0,0,0,0"	"0,0,0,0"
ENSG00000168918|INPP5D	4728	186632	"0,0,130,163"	"0,0,0,0"	"0,0,0,0"	"0,0,0,0"	"0,0,0,0"	"0,0,0,0"	"0,0,0,0"	"0,0,0,150"	"0,0,0,0"	"0,0,0,0"	"0,0,121,0"	"0,0,133,1461"	"0,0,350,0"	"0,0,0,0"	"0,0,217,96"	"0,0,1689,1501"	"0,0,0,0"	"0,0,0,0"	"0,0,665,1063"	"0,0,0,0"	"0,0,0,0"	"0,0,4252,6986"	"0,0,0,0"	"0,48,2216,3988"	"0,0,0,0"	"0,0,0,0"	"0,0,0,154"	"0,0,664,0"	"0,0,0,835"	"0,0,0,0"	"0,0,329,1416"	"0,0,768,2227"	"0,0,0,83"	"0,0,0,0"	"0,0,0,0"	"0,0,0,0"	"0,0,0,0"	"0,0,13805,14642"	"0,70,2110,1460"	"0,0,0,0"	"0,0,0,0"	"0,0,0,0"	"0,0,0,0"	"0,0,0,0"	"0,0,0,0"	"0,0,0,0"	"0,0,0,0"
ENSG00000132329|RAMP1	1234	51987	"0,0,0,0"	"0,0,0,0"	"0,0,0,0"	"0,0,0,0"	"0,0,0,0"	"0,0,0,0"	"0,0,0,0"	"0,0,0,0"	"0,0,0,0"	"0,0,0,0"	"0,0,0,0"	"0,0,0,421"	"0,0,0,163"	"0,0,0,0"	"0,0,0,0"	"0,0,0,102"	"0,0,0,0"	"0,0,84,0"	"0,0,0,0"	"0,0,0,0"	"0,0,0,0"	"0,0,199,5235"	"0,0,0,0"	"0,0,0,151"	"0,0,0,0"	"0,0,0,0"	"0,0,0,0"	"0,0,0,0"	"0,0,0,0"	"0,0,0,0"	"0,0,0,264"	"0,0,294,0"	"0,0,0,0"	"0,0,0,0"	"0,0,0,0"	"0,0,0,0"	"0,0,0,0"	"0,0,2969,5068"	"0,0,255,185"	"0,0,0,0"	"0,0,0,0"	"0,0,0,0"	"0,0,0,0"	"0,0,0,0"	"0,0,0,0"	"0,0,0,0"	"0,0,0,0"
ENSG00000039139|DNAH5	15633	238580	"0,0,0,0"	"0,0,0,0"	"0,0,0,0"	"0,0,0,0"	"0,0,0,0"	"0,0,0,0"	"0,0,0,0"	"0,0,72,0"	"0,0,0,0"	"0,0,0,0"	"0,0,0,0"	"0,0,1903,1813"	"0,0,0,0"	"0,0,0,0"	"0,0,183,643"	"0,0,3054,1660"	"0,0,0,0"	"0,0,663,322"	"0,0,708,217"	"0,0,0,0"	"0,0,0,0"	"486,0,5156,30080"	"0,0,0,0"	"45,0,5534,9654"	"0,67,0,0"	"0,0,0,0"	"0,0,189,873"	"0,0,0,0"	"0,0,0,2846"	"0,0,0,0"	"0,0,686,2253"	"0,0,929,10368"	"0,0,552,1031"	"0,0,0,0"	"0,0,0,0"	"0,0,0,0"	"0,0,0,0"	"0,0,6760,9424"	"0,0,2925,3727"	"0,0,0,0"	"0,0,0,0"	"0,0,163,82"	"0,0,0,0"	"0,0,0,0"	"0,0,0,0"	"0,0,0,0"	"0,0,0,0"
ENSG00000117226|GBP3	3067	13150	"0,0,0,0"	"0,0,0,0"	"0,0,0,0"	"0,0,0,0"	"0,0,0,0"	"0,0,0,0"	"0,0,0,0"	"0,0,0,0"	"0,0,0,0"	"0,0,0,0"	"0,0,0,0"	"0,0,0,0"	"0,0,0,0"	"0,0,0,0"	"0,0,0,0"	"0,0,180,442"	"0,0,0,0"	"0,0,138,0"	"0,0,0,0"	"0,0,0,0"	"0,0,0,0"	"0,0,151,2087"	"0,0,0,0"	"0,0,0,97"	"0,0,0,0"	"0,0,84,0"	"0,0,0,0"	"0,0,0,0"	"0,0,0,0"	"0,0,0,856"	"0,0,0,0"	"0,0,0,134"	"0,0,0,0"	"0,0,0,0"	"0,0,0,0"	"0,0,0,0"	"0,0,0,0"	"0,0,1417,972"	"0,0,0,154"	"0,0,0,0"	"0,0,0,0"	"0,0,184,0"	"0,0,0,0"	"0,0,0,0"	"0,0,0,0"	"0,0,0,0"	"0,0,0,0"
ENSG00000169379|ARL13B	3982	71548	"0,0,0,0"	"0,0,0,0"	"0,0,0,0"	"0,0,0,0"	"0,0,0,0"	"0,0,0,0"	"0,0,0,0"	"0,0,0,0"	"0,0,0,0"	"0,0,0,0"	"0,0,0,0"	"0,0,0,861"	"0,0,0,0"	"0,0,0,0"	"0,0,207,0"	"0,0,1416,332"	"0,0,0,0"	"0,0,0,47"	"0,0,1063,0"	"0,0,0,0"	"0,0,0,0"	"0,0,4967,1932"	"0,0,0,0"	"0,0,5366,1175"	"0,0,0,0"	"0,0,0,0"	"0,0,545,0"	"0,0,0,0"	"0,0,221,0"	"0,0,0,0"	"0,0,0,0"	"0,0,0,857"	"0,0,0,0"	"0,0,0,0"	"0,0,0,0"	"0,0,1854,0"	"0,0,0,0"	"0,0,4452,6167"	"0,0,1095,1132"	"0,0,0,0"	"0,0,0,0"	"0,0,0,0"	"0,0,0,0"	"0,0,0,0"	"0,0,0,0"	"0,0,0,0"	"0,0,0,0"
ENSG00000140463|BBS4	2544	49747	"0,0,0,0"	"0,0,0,0"	"0,0,0,0"	"0,0,0,0"	"0,0,0,0"	"0,0,0,0"	"0,0,0,0"	"0,0,0,0"	"0,0,0,0"	"0,0,0,0"	"0,0,0,0"	"0,0,405,1411"	"0,0,0,0"	"0,0,0,0"	"0,0,0,0"	"0,0,0,918"	"0,0,0,0"	"0,0,69,0"	"0,0,0,102"	"0,0,0,0"	"0,0,0,0"	"0,0,533,6622"	"0,0,0,0"	"0,0,417,235"	"0,0,0,0"	"0,0,0,0"	"0,0,123,0"	"0,0,0,223"	"0,0,87,0"	"0,0,1027,0"	"0,0,371,536"	"0,0,0,617"	"0,0,0,0"	"0,0,0,0"	"0,0,0,0"	"0,0,0,0"	"0,0,0,0"	"0,0,2827,8876"	"0,0,338,403"	"0,0,0,0"	"0,0,0,0"	"0,0,0,0"	"0,0,0,0"	"0,0,0,0"	"0,0,0,0"	"0,0,0,0"	"0,0,0,0"
ENSG00000111652|COPS7A	2560	5575	"0,0,0,0"	"0,0,0,0"	"0,0,0,0"	"0,0,0,0"	"0,0,0,0"	"0,0,0,0"	"0,0,0,0"	"0,0,0,0"	"0,0,0,0"	"0,0,0,0"	"0,0,0,0"	"0,0,0,0"	"0,0,0,0"	"0,0,0,0"	"0,0,0,0"	"0,0,0,0"	"0,0,0,0"	"0,0,0,0"	"0,0,0,0"	"0,0,0,0"	"0,0,0,0"	"0,0,0,0"	"0,0,0,0"	"0,0,0,441"	"0,0,0,0"	"0,0,0,0"	"0,0,0,0"	"0,0,0,0"	"0,0,0,0"	"0,0,0,0"	"0,0,0,0"	"0,0,0,0"	"0,0,0,0"	"0,0,0,0"	"0,0,0,0"	"0,0,0,0"	"0,0,0,0"	"0,0,1171,579"	"0,0,202,0"	"0,0,0,0"	"0,0,0,0"	"0,0,0,0"	"0,0,0,0"	"0,0,0,0"	"0,0,0,0"	"0,0,0,0"	"0,0,0,0"
ENSG00000164609|SLU7	4220	13534	"0,0,0,0"	"0,0,0,0"	"0,0,0,0"	"0,0,0,0"	"0,0,0,0"	"0,0,0,0"	"0,0,0,0"	"0,0,0,0"	"0,0,0,0"	"0,0,0,0"	"0,0,0,0"	"0,0,0,0"	"0,0,0,0"	"0,0,0,0"	"0,0,0,0"	"0,0,461,209"	"0,0,0,0"	"0,0,0,0"	"0,0,0,0"	"0,0,0,0"	"0,0,0,0"	"0,0,492,2134"	"0,0,0,0"	"0,0,0,1149"	"0,0,0,0"	"0,0,0,0"	"0,0,0,0"	"0,0,0,0"	"0,0,0,0"	"0,0,0,0"	"0,0,0,0"	"0,0,0,824"	"0,0,0,0"	"0,0,0,0"	"0,0,0,0"	"0,0,0,0"	"0,0,0,0"	"0,443,872,737"	"79,0,301,0"	"0,0,0,0"	"0,0,0,0"	"0,0,0,0"	"0,0,0,0"	"0,0,0,0"	"0,0,0,0"	"0,0,0,0"	"0,0,0,0"
ENSG00000124613|ZNF391	4079	11108	"0,0,0,0"	"0,0,0,0"	"0,0,0,0"	"0,0,0,0"	"0,0,0,0"	"0,0,0,0"	"0,0,0,0"	"0,0,0,0"	"0,0,0,0"	"0,0,0,0"	"0,0,0,0"	"0,0,0,0"	"0,0,0,0"	"0,0,0,0"	"0,0,0,0"	"0,0,100,591"	"0,0,0,0"	"0,0,0,0"	"0,0,0,0"	"0,0,0,0"	"0,0,0,0"	"0,0,0,0"	"0,0,0,0"	"122,0,0,0"	"0,0,0,0"	"0,0,0,0"	"0,0,0,0"	"0,0,0,0"	"0,0,0,0"	"0,0,0,0"	"0,0,0,506"	"0,0,2395,464"	"0,0,0,0"	"0,0,0,0"	"0,0,0,0"	"0,0,0,0"	"0,0,0,0"	"0,288,875,839"	"96,0,299,259"	"0,0,0,0"	"0,0,0,0"	"0,0,0,0"	"0,0,0,0"	"0,0,0,0"	"0,0,0,0"	"0,0,0,0"	"0,0,0,0"
ENSG00000149483|TMEM138	4112	3397	"0,0,0,0"	"0,0,0,0"	"0,0,0,0"	"0,0,0,0"	"0,0,0,0"	"0,0,0,0"	"0,0,0,0"	"0,0,0,0"	"0,0,0,0"	"0,0,0,0"	"0,0,0,0"	"0,0,0,0"	"0,0,0,0"	"0,0,0,0"	"0,0,0,0"	"0,0,0,0"	"0,0,0,0"	"0,0,0,0"	"0,0,0,0"	"0,0,0,0"	"0,0,0,0"	"0,0,0,0"	"0,0,0,0"	"0,0,122,0"	"0,0,0,0"	"0,0,0,0"	"0,0,0,0"	"0,0,0,0"	"0,0,0,0"	"0,0,0,0"	"0,0,0,0"	"0,0,0,0"	"0,0,0,0"	"0,0,0,0"	"0,0,0,0"	"0,0,0,0"	"0,0,0,0"	"0,761,1085,308"	"0,0,575,0"	"0,0,0,0"	"0,0,0,0"	"0,0,0,0"	"0,0,0,0"	"0,0,0,0"	"0,0,0,0"	"0,0,0,0"	"0,0,0,0"
ENSG00000111348|ARHGDIB	1515	18138	"0,0,0,0"	"0,0,0,0"	"0,0,0,0"	"0,0,0,0"	"0,0,0,0"	"0,0,0,0"	"0,0,0,0"	"0,0,0,0"	"0,0,0,0"	"0,0,0,0"	"0,0,0,0"	"0,0,0,0"	"0,0,0,0"	"0,0,0,0"	"0,0,0,0"	"0,0,282,0"	"0,0,0,0"	"0,0,355,493"	"0,0,0,0"	"0,0,0,0"	"0,0,0,0"	"0,0,170,221"	"0,0,0,0"	"0,0,38,102"	"0,0,0,0"	"0,0,0,0"	"0,0,0,0"	"0,0,0,0"	"0,0,0,0"	"0,0,0,0"	"0,0,0,0"	"0,0,0,0"	"0,0,0,0"	"0,0,0,0"	"0,0,0,0"	"0,0,0,0"	"0,0,0,0"	"0,0,882,305"	"0,120,448,660"	"0,0,0,0"	"0,0,0,0"	"0,0,0,0"	"0,0,0,0"	"0,0,0,0"	"0,0,0,0"	"0,0,0,0"	"0,0,0,0"
ENSG00000188687|SLC4A5	6414	120754	"0,0,0,0"	"0,0,0,0"	"0,0,0,0"	"0,0,0,0"	"0,0,0,0"	"0,0,517,0"	"0,0,0,0"	"0,0,80,0"	"0,0,0,0"	"0,0,0,0"	"0,0,0,0"	"0,0,101,1279"	"0,0,138,132"	"0,0,0,0"	"0,0,0,216"	"0,0,1715,1996"	"0,0,0,0"	"0,0,107,667"	"0,0,517,59"	"0,0,0,0"	"0,0,0,0"	"0,49,5987,10207"	"0,0,0,0"	"116,0,893,4470"	"0,0,0,0"	"0,0,0,0"	"0,0,0,112"	"0,0,0,0"	"0,0,68,1781"	"0,0,0,0"	"0,0,0,774"	"0,0,73,2192"	"0,0,0,143"	"0,0,0,0"	"0,0,0,0"	"0,0,0,0"	"0,0,0,0"	"590,0,9261,7594"	"95,20,1911,2938"	"0,0,0,0"	"0,0,0,0"	"0,0,0,0"	"0,0,0,0"	"0,0,0,0"	"0,0,0,0"	"0,0,0,0"	"0,0,0,0"
ENSG00000122035|RASL11A	1543	1821	"0,0,0,0"	"0,0,0,0"	"0,0,0,0"	"0,0,0,0"	"0,0,0,0"	"0,0,0,0"	"0,0,0,0"	"0,0,0,0"	"0,0,0,0"	"0,0,0,0"	"0,0,0,0"	"0,0,0,0"	"0,0,0,0"	"0,0,0,0"	"0,0,0,0"	"0,0,0,0"	"0,0,0,0"	"0,0,0,0"	"0,0,0,0"	"0,0,0,0"	"0,0,0,0"	"0,0,0,0"	"0,0,0,0"	"0,0,0,0"	"0,0,0,0"	"0,0,0,0"	"0,0,0,0"	"0,0,0,0"	"0,0,0,0"	"0,0,0,0"	"0,0,0,0"	"0,0,0,0"	"0,0,0,0"	"0,0,0,0"	"0,0,0,0"	"0,0,0,0"	"0,0,0,0"	"0,49,0,305"	"0,0,0,0"	"0,0,0,0"	"0,0,0,0"	"0,0,0,0"	"0,0,0,0"	"0,0,0,0"	"0,0,0,0"	"0,0,0,0"	"0,0,0,0"
ENSG00000186007|LEMD1	1025	67529	"97,0,189,58"	"0,0,0,0"	"0,0,0,0"	"0,0,0,0"	"0,0,0,0"	"0,0,0,0"	"0,0,91,0"	"0,0,0,0"	"0,0,0,0"	"0,0,0,0"	"0,0,0,0"	"0,0,381,0"	"0,0,0,131"	"0,0,0,0"	"0,0,0,123"	"0,0,0,0"	"0,0,0,0"	"0,0,0,174"	"0,0,0,0"	"0,0,0,0"	"0,0,0,0"	"0,0,6616,6048"	"0,0,0,0"	"0,0,2359,264"	"0,0,0,0"	"0,0,0,0"	"0,0,0,0"	"0,0,0,0"	"0,0,0,0"	"0,0,0,0"	"0,0,0,925"	"0,0,0,0"	"0,0,0,0"	"0,0,0,0"	"0,0,0,0"	"0,0,0,0"	"0,0,0,0"	"0,0,6175,4471"	"0,0,1638,1287"	"0,0,0,0"	"0,0,0,0"	"0,0,0,0"	"0,0,0,0"	"0,0,0,0"	"0,0,0,0"	"0,0,0,0"	"0,0,0,0"
ENSG00000213886|UBD	1087	3324	"0,0,0,0"	"0,0,0,0"	"0,0,0,0"	"0,0,0,0"	"0,0,0,0"	"0,0,0,0"	"0,0,0,0"	"0,0,0,91"	"0,0,0,0"	"0,0,0,0"	"0,0,0,0"	"0,0,0,0"	"0,0,0,0"	"0,0,0,0"	"0,0,0,0"	"0,0,0,0"	"0,0,0,0"	"0,0,0,0"	"0,0,0,0"	"0,0,0,0"	"0,0,0,0"	"0,0,0,0"	"0,0,0,0"	"0,0,0,0"	"0,0,0,0"	"0,0,0,0"	"0,0,0,0"	"0,0,0,0"	"0,0,0,1688"	"0,0,0,0"	"0,0,0,0"	"0,0,0,0"	"0,0,0,0"	"0,0,0,0"	"0,0,0,0"	"0,0,0,0"	"0,0,0,0"	"0,0,0,302"	"0,0,0,0"	"0,0,0,0"	"0,0,0,0"	"0,0,0,0"	"0,0,0,0"	"0,0,0,0"	"0,0,0,0"	"0,0,0,0"	"0,0,0,0"
ENSG00000142661|MYOM3	6279	49862	"0,0,0,0"	"0,0,0,0"	"0,0,0,0"	"0,0,0,0"	"0,0,0,0"	"0,0,0,0"	"0,0,0,0"	"0,0,0,0"	"0,0,0,0"	"0,0,0,0"	"0,0,0,0"	"0,0,111,0"	"0,0,0,0"	"0,0,0,0"	"0,0,109,0"	"96,0,646,467"	"0,0,0,0"	"0,0,208,368"	"0,0,0,0"	"0,0,0,0"	"0,0,0,0"	"0,0,242,0"	"0,0,0,0"	"0,724,297,3065"	"0,0,0,0"	"0,0,0,0"	"0,0,0,0"	"0,0,0,0"	"0,0,0,481"	"0,0,0,0"	"0,0,0,319"	"0,0,0,624"	"0,0,0,0"	"0,0,0,0"	"0,0,0,0"	"0,0,0,0"	"0,0,0,0"	"243,0,4976,2059"	"0,64,3106,3937"	"0,0,0,0"	"0,0,0,0"	"0,0,0,0"	"0,0,0,0"	"0,0,0,0"	"0,0,0,0"	"0,0,0,0"	"0,0,0,0"
ENSG00000164162|ANAPC10	1110	102104	"0,0,0,0"	"0,0,0,0"	"0,0,0,0"	"0,0,0,0"	"0,0,0,0"	"0,0,0,0"	"0,0,0,0"	"0,0,44,0"	"0,0,0,0"	"0,0,0,0"	"0,0,0,0"	"0,0,5465,739"	"0,0,0,0"	"0,0,0,0"	"0,0,0,0"	"0,0,693,1542"	"0,0,0,0"	"0,0,0,0"	"0,0,523,0"	"0,0,0,0"	"0,0,0,0"	"0,0,4567,33511"	"0,0,0,0"	"0,0,749,2570"	"0,0,0,0"	"0,0,0,0"	"0,0,91,0"	"0,0,0,0"	"0,0,0,1272"	"0,0,0,0"	"0,0,409,7454"	"0,0,446,901"	"0,0,0,0"	"0,0,0,0"	"0,0,0,243"	"0,0,0,0"	"0,0,0,0"	"0,0,3071,5656"	"0,0,1421,454"	"0,0,0,0"	"0,0,0,0"	"0,0,0,0"	"0,0,0,0"	"0,0,0,0"	"0,0,0,0"	"0,0,0,0"	"0,0,0,0"
ENSG00000145107|TM4SF19	1139	13816	"0,0,0,0"	"0,0,0,0"	"0,0,0,0"	"0,0,0,0"	"0,0,0,0"	"0,0,0,0"	"0,0,0,0"	"0,0,0,0"	"0,0,0,0"	"0,0,0,0"	"0,0,0,0"	"0,0,493,94"	"0,0,0,0"	"0,0,0,0"	"0,0,0,0"	"0,0,0,177"	"0,0,0,0"	"0,0,0,0"	"0,0,0,0"	"0,0,0,0"	"0,0,0,0"	"0,0,0,1978"	"0,0,0,0"	"0,0,284,0"	"0,0,0,0"	"0,0,0,0"	"0,0,0,0"	"0,0,0,0"	"0,0,0,620"	"0,0,0,0"	"0,0,0,0"	"0,0,0,0"	"0,0,0,0"	"0,0,0,0"	"0,0,0,0"	"0,0,0,0"	"0,0,0,0"	"0,0,2617,1733"	"0,59,202,47"	"0,0,0,0"	"0,0,0,0"	"0,0,0,0"	"0,0,0,0"	"0,0,0,0"	"0,0,0,0"	"0,0,0,0"	"0,0,0,0"
ENSG00000112237|CCNC	3818	22776	"0,0,0,0"	"0,0,0,0"	"0,0,0,0"	"0,0,0,0"	"0,0,0,0"	"0,0,0,0"	"0,0,0,0"	"0,0,0,0"	"0,0,0,0"	"0,0,0,0"	"0,0,131,138"	"0,0,208,0"	"0,0,0,0"	"0,0,0,0"	"0,0,0,0"	"0,0,545,65"	"0,0,0,0"	"0,0,58,0"	"0,0,0,0"	"0,0,0,0"	"0,0,0,0"	"0,0,3045,141"	"0,0,0,0"	"0,0,328,0"	"0,0,0,0"	"0,0,0,0"	"0,0,0,0"	"0,0,0,0"	"0,0,0,0"	"0,0,0,0"	"0,0,0,0"	"0,355,0,97"	"0,0,0,0"	"0,0,0,0"	"0,0,0,0"	"0,0,0,0"	"0,0,0,0"	"0,294,1159,1225"	"100,0,216,232"	"0,0,0,0"	"0,0,0,0"	"0,0,0,0"	"0,0,0,0"	"0,0,0,0"	"0,0,0,0"	"0,0,0,0"	"0,0,0,0"
ENSG00000118197|DDX59	3707	42367	"0,0,0,0"	"0,0,0,0"	"0,0,0,0"	"0,0,0,0"	"0,0,0,0"	"0,0,0,0"	"0,0,0,0"	"0,0,0,0"	"0,0,0,0"	"0,0,0,0"	"0,0,0,0"	"0,0,120,951"	"0,0,263,0"	"0,0,0,0"	"0,0,0,0"	"0,0,415,899"	"0,0,0,0"	"0,0,0,32"	"0,0,74,56"	"0,0,0,0"	"0,0,0,0"	"0,0,540,2193"	"0,0,0,0"	"0,0,581,1467"	"0,0,0,0"	"0,0,0,0"	"0,0,0,0"	"0,0,0,207"	"0,0,0,713"	"0,0,0,0"	"0,0,0,0"	"0,0,99,761"	"0,0,0,0"	"0,0,0,0"	"0,0,0,0"	"0,0,0,0"	"0,0,0,0"	"585,0,4798,7128"	"0,0,378,1092"	"0,0,0,0"	"0,0,0,0"	"0,0,0,0"	"0,0,0,0"	"0,0,0,0"	"0,0,0,0"	"0,0,0,0"	"0,0,0,0"
ENSG00000068831|RASGRP2	3434	15112	"0,0,129,0"	"0,0,0,0"	"0,0,0,0"	"0,0,0,0"	"0,0,0,0"	"0,0,0,0"	"0,0,0,0"	"0,0,0,0"	"0,0,0,0"	"0,0,0,0"	"0,0,0,0"	"0,0,0,187"	"0,0,0,0"	"0,0,0,0"	"0,0,0,0"	"0,0,0,0"	"0,0,0,0"	"0,0,0,0"	"0,0,0,65"	"0,0,0,0"	"0,0,0,0"	"0,0,0,1697"	"0,0,0,0"	"0,0,441,0"	"0,0,0,0"	"0,0,0,0"	"0,0,0,0"	"0,0,0,0"	"0,0,0,0"	"0,0,0,0"	"0,0,0,0"	"0,0,0,0"	"0,0,0,0"	"0,0,0,0"	"0,0,0,0"	"0,0,0,0"	"0,0,0,0"	"0,0,1554,2461"	"0,0,72,629"	"0,0,0,0"	"0,0,0,0"	"0,0,0,0"	"0,0,0,0"	"0,0,0,0"	"0,0,0,0"	"0,0,0,0"	"0,0,0,0"
ENSG00000185087|FAM169B	3299	73922	"0,0,0,0"	"0,0,0,0"	"0,0,0,0"	"0,0,0,0"	"0,0,0,0"	"0,0,0,0"	"0,0,0,0"	"0,0,0,0"	"0,0,0,0"	"0,0,0,0"	"0,0,0,0"	"0,0,2683,1206"	"0,0,0,0"	"0,0,0,0"	"0,0,0,0"	"0,0,1440,505"	"0,0,0,0"	"0,0,628,0"	"0,0,86,682"	"0,0,0,0"	"0,0,0,0"	"0,0,8231,16785"	"0,0,0,0"	"89,0,0,130"	"39,0,0,0"	"0,0,0,0"	"0,0,45,0"	"0,0,0,0"	"0,0,0,0"	"0,0,0,0"	"0,0,0,502"	"0,0,1181,1979"	"0,0,0,0"	"0,0,0,0"	"0,0,0,0"	"0,0,1242,0"	"0,0,0,0"	"0,0,2367,3450"	"80,0,643,306"	"0,0,0,0"	"0,0,0,0"	"0,0,0,0"	"0,0,0,0"	"0,0,0,0"	"0,0,0,0"	"0,0,0,0"	"0,0,0,0"
ENSG00000166347|CYB5A	1012	37709	"0,0,0,0"	"0,0,0,0"	"0,0,0,0"	"0,0,0,0"	"0,0,0,0"	"0,0,0,0"	"0,0,0,0"	"0,0,0,0"	"0,0,0,0"	"0,0,0,0"	"0,0,0,0"	"0,0,101,645"	"0,0,0,0"	"0,0,0,0"	"0,0,0,0"	"0,0,245,223"	"0,0,0,0"	"0,0,0,0"	"0,0,0,0"	"0,0,0,0"	"0,0,0,0"	"0,0,809,109"	"0,0,0,0"	"0,0,2342,766"	"0,0,0,0"	"0,0,0,0"	"0,0,0,0"	"0,0,0,0"	"0,0,0,563"	"0,0,0,0"	"0,0,0,0"	"0,0,400,229"	"0,0,0,0"	"0,0,0,0"	"0,0,0,0"	"0,0,0,0"	"0,0,0,0"	"0,0,879,4003"	"0,0,485,145"	"0,0,0,0"	"0,0,0,0"	"0,0,0,0"	"0,0,0,0"	"0,0,0,0"	"0,0,0,0"	"0,0,0,0"	"0,0,0,0"
ENSG00000198231|DDX42	4337	41118	"0,0,0,0"	"0,0,0,0"	"0,0,0,0"	"0,0,0,0"	"0,0,0,0"	"0,0,0,0"	"0,0,0,0"	"0,0,0,0"	"0,0,0,0"	"0,0,0,0"	"0,0,0,0"	"0,0,121,142"	"0,0,0,0"	"0,0,0,0"	"0,0,0,0"	"0,0,1697,205"	"0,0,0,0"	"0,0,142,0"	"0,0,0,150"	"0,0,0,0"	"0,0,0,0"	"0,0,427,636"	"0,0,0,0"	"71,0,364,669"	"0,0,0,0"	"0,0,0,0"	"0,0,0,0"	"0,0,0,0"	"0,0,0,0"	"0,0,0,0"	"0,0,0,0"	"0,0,0,0"	"0,0,0,0"	"0,0,0,0"	"0,0,0,0"	"0,0,0,0"	"0,0,0,0"	"0,0,5404,7551"	"0,0,0,867"	"0,0,0,0"	"0,0,0,0"	"0,0,0,0"	"0,0,0,0"	"0,0,0,0"	"0,0,0,0"	"0,0,0,0"	"0,0,0,0"
ENSG00000132952|USPL1	3814	37953	"0,0,0,0"	"0,0,0,0"	"0,0,0,0"	"0,0,0,0"	"0,0,0,0"	"0,0,0,0"	"0,0,0,0"	"0,0,0,0"	"0,0,0,0"	"0,0,0,0"	"0,0,150,150"	"0,0,544,720"	"0,0,0,0"	"0,0,0,0"	"0,0,0,0"	"0,0,1133,81"	"0,0,0,0"	"0,0,0,0"	"0,0,0,189"	"0,0,0,0"	"0,0,0,0"	"0,0,158,3746"	"0,0,0,0"	"0,0,0,1193"	"0,0,0,0"	"0,0,0,0"	"0,0,0,0"	"0,0,0,0"	"0,0,484,0"	"0,0,0,0"	"0,0,766,0"	"0,0,177,784"	"0,0,0,0"	"0,0,0,0"	"0,0,0,0"	"0,0,0,0"	"0,0,0,0"	"0,0,3101,2735"	"0,0,259,472"	"0,0,0,0"	"0,0,0,0"	"0,0,0,0"	"0,0,0,0"	"0,0,0,0"	"0,0,0,0"	"0,0,0,0"	"0,0,0,0"
ENSG00000050730|TNIP3	2747	93312	"0,0,0,48"	"0,0,0,0"	"0,0,0,0"	"0,0,0,0"	"0,0,0,0"	"0,0,0,0"	"0,0,0,0"	"0,0,0,0"	"0,0,0,0"	"0,0,0,0"	"0,0,0,0"	"0,0,1226,0"	"0,0,154,0"	"0,0,0,0"	"0,0,0,0"	"0,0,193,708"	"0,0,0,0"	"0,0,338,658"	"0,0,258,371"	"0,0,0,0"	"0,0,0,0"	"0,0,566,2763"	"0,0,0,0"	"0,0,2054,2904"	"0,0,0,0"	"0,0,0,89"	"0,0,0,0"	"0,0,0,0"	"0,0,0,1466"	"0,0,0,0"	"0,0,0,806"	"0,0,743,1009"	"0,0,0,525"	"0,0,0,0"	"0,0,0,0"	"0,0,0,0"	"0,0,0,0"	"272,0,3204,3586"	"0,0,1511,1589"	"0,0,0,0"	"0,0,0,0"	"0,0,0,0"	"0,0,0,0"	"0,0,0,0"	"0,0,0,0"	"0,0,0,0"	"0,0,0,0"
ENSG00000161791|FMNL3	11284	58190	"0,0,0,0"	"0,0,0,0"	"0,0,0,0"	"0,0,0,0"	"0,0,0,0"	"0,0,0,0"	"0,0,0,0"	"0,0,0,0"	"0,0,0,0"	"0,0,0,0"	"0,0,0,0"	"0,0,577,0"	"0,0,0,0"	"0,0,0,0"	"0,0,79,0"	"219,664,706,220"	"0,0,0,0"	"0,0,0,0"	"0,0,213,251"	"0,0,0,0"	"0,0,0,0"	"0,0,643,1150"	"0,0,0,0"	"134,0,1420,2883"	"0,0,0,0"	"0,0,0,0"	"0,0,0,0"	"0,0,0,0"	"0,0,0,0"	"0,0,0,0"	"0,0,0,0"	"0,0,0,360"	"0,0,0,0"	"0,0,0,0"	"0,0,0,0"	"0,0,0,0"	"0,0,0,0"	"0,0,4016,6079"	"0,577,1548,1357"	"0,0,0,0"	"0,0,0,0"	"0,0,0,0"	"0,0,0,0"	"0,0,0,0"	"0,0,0,0"	"0,0,0,0"	"0,0,0,0"
ENSG00000182534|MXRA7	9157	29309	"0,0,0,0"	"0,0,0,0"	"0,0,0,0"	"0,0,0,0"	"0,0,0,0"	"0,0,0,0"	"0,0,0,0"	"0,0,0,0"	"0,0,0,0"	"0,0,500,0"	"0,0,0,0"	"0,445,0,150"	"0,0,0,0"	"0,0,0,0"	"0,0,0,0"	"0,0,209,192"	"0,0,0,0"	"0,0,0,61"	"0,0,77,0"	"0,0,0,0"	"0,0,0,0"	"0,446,586,34"	"0,0,0,0"	"0,220,617,0"	"0,0,69,0"	"0,0,0,0"	"0,0,0,0"	"0,0,0,0"	"0,0,0,0"	"0,0,0,0"	"157,0,0,915"	"0,518,0,771"	"0,0,0,0"	"0,0,0,0"	"0,0,0,0"	"0,0,0,0"	"0,0,0,0"	"560,1045,2210,3864"	"0,0,0,92"	"0,0,0,0"	"0,0,0,0"	"0,0,0,0"	"0,0,0,0"	"0,0,0,0"	"0,0,0,0"	"0,0,0,0"	"0,0,0,0"
ENSG00000115295|CLIP4	5615	80494	"0,0,0,0"	"0,0,0,0"	"0,0,0,0"	"0,0,0,0"	"0,0,0,0"	"0,0,0,0"	"0,0,0,0"	"0,0,0,0"	"0,0,0,0"	"0,0,0,0"	"0,0,0,0"	"0,0,724,1589"	"0,0,163,0"	"0,0,0,0"	"0,0,301,0"	"0,0,603,566"	"0,0,0,0"	"0,0,0,0"	"220,0,920,938"	"0,0,0,0"	"0,0,0,0"	"0,0,1210,18560"	"0,0,0,0"	"0,0,1894,1984"	"0,0,0,0"	"0,0,395,0"	"0,0,0,0"	"0,0,0,0"	"0,0,0,3105"	"0,0,0,0"	"0,0,0,1306"	"0,0,323,390"	"0,0,0,0"	"0,0,0,0"	"0,0,0,0"	"0,0,0,0"	"0,0,0,0"	"0,0,2197,5286"	"0,166,1469,839"	"0,0,0,0"	"0,0,0,0"	"0,0,0,0"	"0,0,107,0"	"0,0,0,0"	"0,0,0,0"	"0,0,0,0"	"0,0,0,0"
ENSG00000064393|HIPK2	15109	216153	"0,0,0,0"	"0,0,0,0"	"0,0,0,0"	"0,0,0,0"	"0,0,0,0"	"0,0,0,0"	"0,0,0,0"	"0,0,355,0"	"0,0,0,0"	"0,0,0,180"	"0,0,0,0"	"0,0,2249,4694"	"0,0,0,0"	"0,0,0,0"	"0,0,140,0"	"0,0,1453,1962"	"0,0,0,225"	"0,0,411,218"	"0,0,1348,966"	"0,0,0,0"	"0,0,0,0"	"0,0,3729,7977"	"0,0,0,0"	"0,0,3575,8621"	"0,0,0,0"	"0,0,883,47"	"0,0,127,566"	"0,0,0,0"	"0,0,0,1506"	"0,0,0,0"	"0,0,0,130"	"0,0,1620,4705"	"0,0,0,0"	"0,0,0,0"	"0,0,0,0"	"0,0,0,0"	"0,0,0,0"	"0,0,10677,10317"	"0,377,2340,3189"	"0,0,0,0"	"0,0,0,0"	"0,0,343,131"	"0,0,0,0"	"0,0,0,0"	"0,0,0,0"	"0,0,0,0"	"0,0,0,0"
ENSG00000130830|MPP1	2197	24647	"0,0,0,0"	"0,0,0,0"	"0,0,0,0"	"0,0,0,0"	"0,0,0,0"	"0,0,0,0"	"0,0,0,0"	"0,0,0,0"	"0,0,0,0"	"0,0,0,0"	"0,0,0,0"	"0,0,0,424"	"0,0,0,0"	"0,0,0,0"	"0,0,0,0"	"0,0,0,286"	"0,0,0,0"	"0,0,0,0"	"0,0,0,0"	"0,0,0,0"	"0,0,0,0"	"0,0,762,5527"	"0,0,0,0"	"0,0,104,574"	"0,0,0,0"	"0,0,43,0"	"0,0,0,0"	"0,0,0,0"	"0,0,0,0"	"0,0,0,0"	"0,0,0,317"	"0,0,0,120"	"0,0,0,0"	"0,0,0,0"	"0,0,0,0"	"0,0,0,0"	"0,0,0,0"	"0,0,1025,1877"	"0,0,127,150"	"0,0,0,0"	"0,0,0,0"	"0,0,0,0"	"0,0,0,0"	"0,0,0,0"	"0,0,0,0"	"0,0,0,0"	"0,0,0,0"
ENSG00000134369|NAV1	13305	165421	"0,0,121,232"	"0,0,87,0"	"0,0,0,0"	"0,0,0,0"	"0,0,0,0"	"0,0,0,0"	"0,0,0,494"	"0,0,77,0"	"0,0,0,0"	"0,0,0,0"	"0,0,0,0"	"0,0,644,601"	"0,0,184,0"	"0,0,0,0"	"0,0,201,0"	"172,0,1327,1637"	"0,0,0,0"	"0,0,47,45"	"0,0,766,1260"	"0,0,0,0"	"0,0,0,0"	"0,0,6885,4477"	"0,0,0,0"	"0,0,2067,4176"	"0,0,0,0"	"0,0,0,0"	"0,0,0,0"	"0,0,0,0"	"0,0,0,0"	"0,0,0,0"	"0,0,176,341"	"0,0,0,1428"	"0,0,0,279"	"0,0,0,0"	"0,0,0,0"	"0,0,0,0"	"0,0,0,0"	"0,306,15443,8591"	"0,0,4324,4162"	"0,0,0,0"	"0,0,0,0"	"0,0,0,260"	"0,0,0,0"	"0,0,0,0"	"0,0,0,0"	"0,0,0,0"	"0,0,0,0"
ENSG00000214021|TTLL3	6021	20345	"0,0,0,0"	"0,0,0,0"	"0,0,0,0"	"0,0,0,0"	"0,0,0,0"	"0,0,0,0"	"0,0,0,0"	"0,0,0,151"	"0,0,0,0"	"0,0,0,0"	"0,0,0,0"	"0,0,0,0"	"0,0,0,0"	"0,0,0,0"	"0,0,0,0"	"0,0,268,123"	"0,0,0,0"	"0,0,66,0"	"0,0,0,0"	"0,0,0,0"	"0,0,0,0"	"0,0,0,628"	"0,0,0,0"	"0,115,1221,673"	"0,0,0,0"	"0,0,0,0"	"0,0,0,0"	"0,0,0,0"	"0,0,0,0"	"0,0,0,0"	"0,0,0,0"	"125,0,0,350"	"0,0,0,0"	"0,0,0,0"	"0,0,0,0"	"0,0,0,0"	"0,0,0,0"	"287,296,4386,3100"	"0,86,1865,564"	"0,0,0,0"	"0,0,0,0"	"0,0,0,0"	"0,0,0,0"	"0,0,0,0"	"0,0,0,0"	"0,0,0,0"	"0,0,0,0"
ENSG00000178878|APOLD1	4812	60724	"58,0,0,0"	"0,0,0,0"	"0,0,0,0"	"0,0,0,0"	"0,0,0,0"	"0,0,0,0"	"0,0,0,0"	"0,0,0,0"	"0,0,0,0"	"0,0,0,0"	"0,0,0,0"	"0,0,710,1079"	"0,0,0,0"	"0,0,0,0"	"0,0,0,0"	"187,0,397,0"	"0,0,0,74"	"0,0,0,393"	"0,0,221,0"	"0,0,0,0"	"0,0,0,0"	"0,0,6956,1605"	"0,0,0,0"	"50,0,440,321"	"0,0,0,0"	"0,0,0,0"	"0,0,0,0"	"0,0,0,0"	"0,0,631,0"	"0,0,0,0"	"0,0,855,732"	"0,0,1465,802"	"0,0,0,0"	"0,0,0,0"	"0,0,0,0"	"0,0,0,25"	"0,0,0,0"	"0,300,11216,7776"	"165,0,285,412"	"0,0,0,0"	"0,0,0,0"	"0,0,0,0"	"0,0,0,0"	"0,0,0,0"	"0,0,0,0"	"0,0,0,0"	"0,0,0,0"
ENSG00000126249|PDCD2L	1171	20613	"0,0,0,0"	"0,0,0,0"	"0,0,0,0"	"0,0,0,0"	"0,0,0,0"	"0,0,0,0"	"0,0,0,0"	"0,0,0,0"	"0,0,0,0"	"0,0,0,0"	"0,0,0,0"	"0,0,0,0"	"0,0,0,0"	"0,0,0,0"	"0,0,0,0"	"0,0,0,328"	"0,0,0,0"	"0,0,0,0"	"0,0,0,0"	"0,0,0,0"	"0,0,0,0"	"0,0,816,2784"	"0,0,0,0"	"0,0,0,121"	"0,0,0,0"	"0,0,0,0"	"0,0,0,0"	"0,0,0,0"	"0,0,0,438"	"0,0,0,0"	"0,0,0,398"	"0,0,0,0"	"0,0,0,0"	"0,0,0,0"	"0,0,0,0"	"0,0,0,0"	"0,0,0,0"	"0,0,2083,8552"	"0,0,143,0"	"0,0,0,0"	"0,0,0,0"	"0,0,0,0"	"0,0,0,0"	"0,0,0,0"	"0,0,0,0"	"0,0,0,0"	"0,0,0,0"
ENSG00000171860|C3AR1	2088	6082	"0,0,0,0"	"0,0,0,0"	"0,0,0,0"	"0,0,0,0"	"0,0,0,0"	"0,0,0,0"	"0,0,0,0"	"0,0,0,0"	"0,0,0,0"	"0,0,0,0"	"0,0,0,0"	"0,0,0,0"	"0,0,0,0"	"0,0,0,0"	"0,0,0,0"	"179,0,0,159"	"0,0,0,0"	"0,0,0,0"	"0,0,0,0"	"0,0,0,0"	"0,0,0,0"	"0,0,635,0"	"0,0,0,0"	"0,0,0,0"	"0,0,0,0"	"0,0,0,0"	"0,0,0,0"	"0,0,0,0"	"0,0,0,0"	"0,0,0,0"	"0,0,0,0"	"0,0,0,0"	"0,0,0,0"	"0,0,0,0"	"0,0,0,0"	"0,0,0,0"	"0,0,0,0"	"0,0,1440,915"	"0,0,68,0"	"0,0,0,0"	"0,0,0,0"	"0,0,0,0"	"0,0,0,0"	"0,0,0,0"	"0,0,0,0"	"0,0,0,0"	"0,0,0,0"
ENSG00000206199|ANKUB1	2434	23705	"0,0,0,0"	"0,0,0,0"	"0,0,0,0"	"0,0,0,0"	"0,0,0,0"	"0,0,0,0"	"0,0,0,0"	"0,0,0,0"	"0,0,0,0"	"0,0,0,0"	"0,0,0,0"	"0,0,457,416"	"0,0,0,0"	"0,0,0,0"	"0,0,0,0"	"0,0,0,576"	"0,0,0,0"	"0,0,0,119"	"0,0,0,0"	"0,0,0,0"	"0,0,0,0"	"0,0,2043,378"	"0,0,0,0"	"0,0,90,1326"	"0,0,0,0"	"0,0,0,38"	"0,0,0,0"	"0,0,0,0"	"0,0,0,0"	"0,0,0,0"	"0,0,0,0"	"0,0,0,381"	"0,0,0,0"	"0,0,0,0"	"0,0,0,0"	"0,0,0,89"	"0,0,0,0"	"0,190,2330,705"	"0,0,179,641"	"0,0,0,0"	"0,0,0,0"	"0,0,0,0"	"0,0,0,0"	"0,0,0,0"	"0,0,0,0"	"0,0,0,0"	"0,0,0,0"
ENSG00000206560|ANKRD28	6690	185846	"0,0,0,0"	"0,0,0,0"	"0,0,0,0"	"0,0,0,0"	"0,0,0,0"	"0,0,125,0"	"0,0,120,0"	"63,0,440,0"	"0,0,0,0"	"0,0,0,0"	"0,0,0,0"	"0,0,637,5346"	"0,0,0,0"	"0,0,0,0"	"0,0,0,0"	"0,0,2802,1885"	"0,0,0,0"	"0,0,0,0"	"0,233,0,1087"	"0,0,0,0"	"0,0,0,0"	"0,0,9089,31133"	"0,0,0,0"	"0,0,3565,1945"	"0,0,0,0"	"0,0,0,0"	"0,0,0,108"	"0,0,0,150"	"0,0,0,1043"	"0,0,1277,0"	"0,0,848,2422"	"0,0,3959,3218"	"0,0,0,0"	"0,0,0,0"	"0,0,0,0"	"0,0,72,1555"	"0,0,0,0"	"0,0,8472,11886"	"0,0,2059,1395"	"0,0,0,0"	"0,0,0,0"	"0,0,0,0"	"0,0,0,0"	"0,0,0,0"	"0,0,0,0"	"0,0,0,0"	"0,0,0,0"
ENSG00000164764|SBSPON	3801	24932	"0,0,0,0"	"0,0,0,0"	"0,0,0,0"	"0,0,0,0"	"0,0,0,0"	"0,0,0,0"	"0,0,0,0"	"0,0,0,0"	"0,0,0,0"	"0,0,0,0"	"0,0,0,0"	"0,0,305,0"	"0,0,0,0"	"0,0,0,0"	"0,0,0,0"	"0,0,709,330"	"0,0,0,0"	"0,0,0,0"	"0,0,381,0"	"0,0,0,0"	"0,0,0,0"	"0,0,0,109"	"0,0,0,0"	"0,42,179,1007"	"0,0,0,0"	"0,0,0,0"	"0,0,0,0"	"0,0,0,0"	"0,0,0,0"	"0,0,0,0"	"0,0,111,0"	"0,0,0,492"	"0,0,0,0"	"0,0,0,0"	"0,0,0,0"	"0,0,0,0"	"0,0,0,0"	"0,298,1597,1834"	"0,87,754,637"	"0,0,0,0"	"0,0,0,0"	"0,0,0,0"	"0,0,0,0"	"0,0,0,0"	"0,0,0,0"	"0,0,0,0"	"0,0,0,0"
ENSG00000089154|GCN1L1	8675	58832	"0,0,0,0"	"0,0,0,0"	"0,0,0,0"	"0,0,0,0"	"0,0,0,0"	"0,0,0,0"	"0,0,0,0"	"0,0,0,0"	"0,0,0,0"	"0,0,0,0"	"0,0,0,0"	"0,0,0,0"	"0,0,0,0"	"0,0,0,0"	"0,0,0,0"	"0,0,852,539"	"0,0,0,0"	"0,0,0,0"	"0,0,0,0"	"0,0,0,0"	"0,0,0,0"	"0,0,1196,1706"	"0,0,0,0"	"0,0,1028,2123"	"0,0,0,0"	"0,0,0,0"	"0,0,0,0"	"0,0,0,0"	"0,0,0,0"	"0,0,0,0"	"0,0,0,0"	"0,0,0,458"	"0,0,0,0"	"0,0,0,0"	"0,0,0,0"	"0,0,0,0"	"0,0,0,0"	"0,0,7067,10533"	"0,0,1687,600"	"0,0,0,0"	"0,0,0,0"	"0,0,0,0"	"0,0,0,0"	"0,0,0,0"	"0,0,0,0"	"0,0,0,0"	"0,0,0,0"
ENSG00000188517|COL25A1	3022	485923	"0,0,0,65"	"0,0,0,0"	"0,0,2041,142"	"0,0,0,0"	"0,0,0,0"	"0,0,0,0"	"0,0,0,0"	"0,0,201,129"	"0,0,0,0"	"0,0,0,0"	"0,0,0,0"	"0,0,3249,5540"	"0,0,168,190"	"0,0,0,0"	"0,0,136,270"	"0,0,2282,3933"	"0,0,0,0"	"0,0,355,669"	"0,0,1680,3374"	"0,0,0,0"	"0,0,0,0"	"0,0,17111,29246"	"0,0,0,0"	"0,0,11145,11631"	"0,0,0,0"	"0,0,0,996"	"0,0,0,0"	"0,0,0,0"	"0,0,3045,4477"	"0,0,0,1004"	"0,0,3287,3201"	"0,0,2018,5284"	"0,0,0,376"	"0,0,0,0"	"0,0,0,0"	"0,0,0,0"	"0,0,0,0"	"0,0,18059,16017"	"0,0,6870,7562"	"0,0,301,87"	"0,0,0,0"	"0,0,230,209"	"0,0,0,0"	"0,0,0,0"	"0,0,0,0"	"0,0,0,0"	"0,0,0,0"
ENSG00000150768|DLAT	4458	35119	"0,0,0,0"	"0,0,0,0"	"0,0,0,0"	"0,0,0,0"	"0,0,0,0"	"0,0,0,0"	"0,0,0,0"	"0,0,0,0"	"0,0,0,0"	"0,0,0,0"	"0,0,0,0"	"0,0,1187,720"	"0,0,0,0"	"0,0,0,0"	"0,0,0,0"	"0,0,557,173"	"0,0,0,0"	"0,0,0,0"	"0,0,0,0"	"0,0,0,0"	"0,0,0,0"	"0,0,268,5097"	"0,0,0,0"	"0,0,0,463"	"0,0,0,0"	"0,0,0,0"	"0,0,0,1340"	"0,0,0,0"	"0,0,0,0"	"0,0,0,0"	"0,0,0,876"	"0,0,0,914"	"0,0,0,0"	"0,0,0,0"	"0,0,0,0"	"0,0,0,1624"	"0,0,0,0"	"0,0,2368,5980"	"0,0,550,578"	"0,0,0,0"	"0,0,0,0"	"0,0,0,0"	"0,0,0,0"	"0,0,0,0"	"0,0,0,0"	"0,0,0,0"	"0,0,0,0"
ENSG00000178342|KCNG2	1401	34748	"0,0,0,0"	"0,0,0,0"	"0,0,0,0"	"0,0,0,0"	"0,0,0,0"	"0,0,0,0"	"0,0,0,0"	"0,0,0,0"	"0,0,0,0"	"0,0,0,0"	"0,0,0,0"	"0,0,0,0"	"0,0,0,0"	"0,0,0,0"	"0,0,0,0"	"0,0,0,0"	"0,0,0,0"	"0,0,0,0"	"0,0,0,0"	"0,0,0,0"	"0,0,0,0"	"0,0,3273,8342"	"0,0,0,0"	"0,0,0,0"	"0,0,0,0"	"0,0,0,0"	"0,0,0,0"	"0,0,0,0"	"0,0,632,216"	"0,0,0,0"	"0,0,0,280"	"0,0,0,0"	"0,0,0,0"	"0,0,0,0"	"0,0,0,0"	"0,0,0,0"	"0,0,0,0"	"0,0,359,1173"	"0,0,211,0"	"0,0,0,0"	"0,0,0,0"	"0,0,0,0"	"0,0,0,0"	"0,0,0,0"	"0,0,0,0"	"0,0,0,0"	"0,0,0,0"
ENSG00000179348|GATA2	3757	10002	"0,0,0,0"	"0,0,0,0"	"0,0,0,0"	"0,0,0,0"	"0,0,0,0"	"0,0,0,0"	"0,0,0,0"	"0,0,0,0"	"0,0,0,0"	"0,0,0,0"	"0,0,0,0"	"0,0,0,0"	"0,0,0,0"	"0,0,0,0"	"0,0,0,0"	"0,0,181,0"	"0,0,0,0"	"0,0,0,0"	"0,0,0,0"	"0,0,0,0"	"0,0,0,0"	"0,0,0,0"	"0,0,0,0"	"0,0,0,0"	"0,0,0,0"	"0,0,0,0"	"0,0,0,0"	"0,0,0,0"	"0,0,0,0"	"0,0,0,0"	"0,0,0,0"	"0,0,0,0"	"0,0,0,0"	"0,0,0,0"	"0,0,0,0"	"0,0,0,0"	"0,0,0,0"	"0,0,0,0"	"0,0,102,0"	"0,0,0,0"	"0,0,0,0"	"0,0,0,0"	"0,0,0,0"	"0,0,0,0"	"0,0,0,0"	"0,0,0,0"	"0,0,0,0"
ENSG00000147168|IL2RG	1534	2694	"0,0,0,0"	"0,0,0,0"	"0,0,0,0"	"0,0,0,0"	"0,0,0,0"	"0,0,0,0"	"0,0,0,0"	"0,0,0,0"	"0,0,0,0"	"0,0,0,0"	"0,0,0,0"	"0,0,0,0"	"0,0,0,0"	"0,0,0,0"	"0,0,0,0"	"0,0,0,0"	"0,0,0,0"	"0,0,0,0"	"0,0,0,0"	"0,0,0,0"	"0,0,0,0"	"0,0,0,0"	"0,0,0,0"	"0,0,0,0"	"0,0,0,0"	"0,0,0,0"	"0,0,0,0"	"0,0,0,0"	"0,0,0,0"	"0,0,0,0"	"0,0,0,0"	"0,0,0,0"	"0,0,0,0"	"0,0,0,0"	"0,0,0,0"	"0,0,0,0"	"0,0,0,0"	"0,0,0,427"	"0,0,232,0"	"0,0,0,0"	"0,0,0,0"	"0,0,0,0"	"0,0,0,0"	"0,0,0,0"	"0,0,0,0"	"0,0,0,0"	"0,0,0,0"
ENSG00000188706|ZDHHC9	4703	35894	"0,0,0,0"	"0,0,0,0"	"0,0,0,0"	"0,0,0,0"	"0,0,0,0"	"0,0,0,0"	"0,0,0,0"	"0,0,0,0"	"0,0,0,0"	"0,0,0,0"	"0,0,0,0"	"246,0,212,430"	"0,0,0,0"	"0,0,0,0"	"0,0,0,0"	"0,0,0,285"	"0,0,0,0"	"0,0,0,43"	"0,0,0,223"	"0,0,0,0"	"0,0,0,0"	"0,0,2139,5321"	"0,0,0,0"	"0,0,425,614"	"0,0,0,0"	"0,0,978,0"	"0,0,0,0"	"0,0,0,0"	"0,0,0,89"	"0,0,0,0"	"0,0,0,0"	"0,0,0,737"	"0,0,0,0"	"0,0,0,0"	"0,0,0,56"	"0,0,0,0"	"0,0,0,0"	"0,0,2424,4974"	"0,0,564,635"	"0,0,0,0"	"0,0,0,0"	"0,0,0,0"	"0,0,0,0"	"0,0,0,0"	"0,0,0,0"	"0,0,0,0"	"0,0,0,0"
ENSG00000137561|TTPA	2338	23933	"0,0,0,0"	"0,0,0,0"	"0,0,0,0"	"0,0,0,0"	"0,0,0,0"	"0,0,0,0"	"0,0,0,0"	"0,0,0,0"	"0,0,0,0"	"0,0,0,0"	"0,0,0,0"	"0,0,0,0"	"0,0,151,0"	"0,0,0,0"	"0,0,0,0"	"0,0,180,123"	"0,0,0,0"	"0,0,0,0"	"0,0,0,0"	"0,0,0,0"	"0,0,0,0"	"0,46,834,6589"	"0,0,0,0"	"0,0,1057,61"	"0,0,0,0"	"0,0,0,0"	"0,0,0,0"	"0,0,0,0"	"0,0,0,76"	"0,0,0,0"	"0,0,0,0"	"0,0,0,783"	"0,0,0,0"	"0,0,0,0"	"0,0,0,0"	"0,0,0,0"	"0,0,0,0"	"139,253,579,1586"	"0,0,464,366"	"0,0,0,0"	"0,0,0,0"	"0,0,0,0"	"0,0,0,0"	"0,0,0,0"	"0,0,0,0"	"0,0,0,0"	"0,0,0,0"
ENSG00000152726|FAM21B	4321	51069	"0,0,0,0"	"0,0,0,0"	"0,0,0,0"	"0,0,0,0"	"0,0,0,0"	"0,0,0,0"	"0,0,0,0"	"0,0,0,0"	"0,0,0,0"	"0,0,0,0"	"0,0,80,0"	"0,0,0,364"	"0,0,0,0"	"0,0,0,0"	"0,0,0,0"	"58,0,72,1442"	"0,0,0,0"	"0,0,0,0"	"0,0,0,416"	"0,0,0,0"	"0,0,0,0"	"0,0,3536,3460"	"0,0,0,0"	"0,0,510,453"	"0,0,0,0"	"0,0,0,0"	"0,0,0,0"	"0,0,0,0"	"0,0,0,633"	"0,0,0,0"	"0,0,0,0"	"0,0,0,456"	"0,0,0,0"	"0,0,0,0"	"0,0,0,0"	"0,0,0,0"	"0,0,0,0"	"0,0,3898,5140"	"0,0,502,55"	"0,0,0,0"	"0,0,0,0"	"0,0,0,0"	"0,0,0,0"	"0,0,0,0"	"0,0,0,0"	"0,0,0,0"	"0,0,0,0"
ENSG00000102934|PLLP	1517	27079	"0,0,0,0"	"0,0,0,0"	"0,0,0,0"	"0,0,0,0"	"0,0,0,0"	"0,0,0,0"	"0,0,0,0"	"0,0,0,0"	"0,0,0,0"	"0,0,0,0"	"0,0,0,0"	"0,0,0,0"	"0,0,0,0"	"0,0,0,0"	"0,0,0,0"	"0,0,493,354"	"0,0,0,0"	"0,0,0,0"	"0,0,0,125"	"0,0,0,0"	"0,0,0,0"	"0,0,175,1053"	"0,0,0,0"	"0,0,183,543"	"0,0,0,0"	"0,0,0,0"	"0,0,0,79"	"0,0,0,0"	"0,0,0,0"	"0,0,0,0"	"0,0,0,0"	"0,0,0,444"	"0,0,0,0"	"0,0,0,0"	"0,0,0,0"	"0,0,0,0"	"0,0,0,0"	"0,0,2502,5592"	"0,0,292,1008"	"62,0,0,0"	"0,0,0,0"	"0,0,0,0"	"0,0,0,0"	"0,0,0,0"	"0,0,0,0"	"0,0,0,0"	"0,0,0,0"
ENSG00000067208|EVI5	7403	276306	"0,0,0,0"	"0,0,0,0"	"0,0,0,0"	"0,0,0,0"	"0,0,0,0"	"0,0,0,0"	"0,0,0,0"	"0,0,77,178"	"0,0,0,0"	"0,0,0,0"	"0,0,0,0"	"0,0,5121,4246"	"0,0,0,0"	"0,0,0,0"	"0,0,0,123"	"258,0,2681,2115"	"0,0,0,0"	"0,0,185,114"	"0,0,345,630"	"0,0,0,0"	"0,0,0,0"	"0,0,20470,63582"	"0,0,0,0"	"0,0,2908,6510"	"0,0,0,0"	"0,0,166,0"	"0,0,0,1195"	"0,0,0,0"	"0,0,0,595"	"0,0,0,1039"	"0,0,141,5397"	"0,0,1857,1985"	"0,0,0,0"	"0,0,0,0"	"0,0,0,0"	"0,0,0,0"	"0,0,0,0"	"167,745,16801,31720"	"0,91,2686,2061"	"0,0,0,0"	"0,0,0,0"	"0,0,0,0"	"0,0,0,0"	"0,0,0,0"	"0,0,0,0"	"0,0,0,0"	"0,0,0,0"
ENSG00000123297|TSFM	2560	17708	"0,0,0,0"	"0,0,0,0"	"0,0,0,0"	"0,0,0,0"	"0,0,0,0"	"0,0,0,0"	"0,0,0,0"	"0,0,0,0"	"0,0,0,0"	"0,0,0,0"	"0,0,0,0"	"0,0,0,1209"	"0,0,0,0"	"0,0,0,0"	"0,0,0,0"	"0,0,0,321"	"0,0,0,0"	"0,0,0,0"	"0,0,0,0"	"0,0,0,0"	"0,0,0,0"	"0,0,0,1622"	"0,0,0,0"	"302,0,366,766"	"0,0,0,0"	"0,0,0,0"	"0,0,0,0"	"0,0,0,0"	"0,0,0,0"	"0,0,0,0"	"0,0,0,0"	"0,0,0,0"	"0,0,0,0"	"0,0,0,0"	"0,0,0,0"	"0,0,0,0"	"0,0,0,0"	"63,0,1300,4769"	"0,0,563,238"	"0,0,0,0"	"0,0,0,0"	"0,0,0,0"	"0,0,0,0"	"0,0,0,0"	"0,0,0,0"	"0,0,0,0"	"0,0,0,0"
ENSG00000137267|TUBB2A	1595	2263	"0,0,0,0"	"0,0,0,0"	"0,0,0,0"	"0,0,0,0"	"0,0,0,0"	"0,0,0,0"	"0,0,0,0"	"0,0,0,0"	"0,0,0,0"	"0,0,0,0"	"0,0,0,0"	"0,0,0,0"	"0,0,0,0"	"0,0,0,0"	"0,0,0,0"	"0,0,0,0"	"0,0,0,0"	"0,0,0,0"	"0,0,0,0"	"0,0,0,0"	"0,0,0,0"	"0,0,0,0"	"0,0,0,0"	"0,0,0,0"	"0,0,0,0"	"0,0,0,0"	"0,0,0,0"	"0,0,0,0"	"0,0,0,0"	"0,0,0,0"	"0,0,0,0"	"0,0,0,0"	"0,0,0,0"	"0,0,0,0"	"0,0,0,0"	"0,0,0,0"	"0,0,0,0"	"0,0,0,0"	"0,0,0,0"	"0,0,0,0"	"0,0,0,0"	"0,0,0,0"	"0,0,0,0"	"0,0,0,0"	"0,0,0,0"	"0,0,0,0"	"0,0,0,0"
ENSG00000183807|FAM162B	1033	12491	"0,0,0,0"	"0,0,0,0"	"0,0,0,0"	"0,0,0,0"	"0,0,0,0"	"0,0,0,0"	"0,0,0,0"	"0,0,0,0"	"0,0,0,0"	"0,0,0,0"	"0,0,0,0"	"0,0,0,2278"	"0,0,0,0"	"0,0,0,0"	"0,0,0,0"	"0,0,0,301"	"0,0,0,0"	"0,0,0,0"	"0,0,0,211"	"0,0,0,0"	"0,0,0,0"	"0,243,936,172"	"0,0,0,0"	"0,0,1168,788"	"0,0,0,0"	"0,0,0,0"	"0,0,0,0"	"0,0,0,0"	"0,0,0,0"	"0,0,0,0"	"0,0,0,0"	"0,0,0,0"	"0,0,0,0"	"0,0,0,0"	"0,0,0,0"	"0,0,0,0"	"0,0,0,0"	"0,0,311,299"	"0,0,0,0"	"0,0,0,0"	"0,0,0,0"	"0,0,0,0"	"0,0,0,0"	"0,0,0,0"	"0,0,0,0"	"0,0,0,0"	"0,0,0,0"
ENSG00000127507|EMR2	6771	39378	"0,0,0,0"	"0,0,0,0"	"0,0,0,0"	"0,0,0,0"	"0,0,0,0"	"0,0,0,0"	"0,0,0,0"	"0,0,0,0"	"0,0,0,0"	"0,0,0,0"	"0,0,0,0"	"0,211,0,0"	"0,0,193,0"	"0,0,0,0"	"0,0,0,0"	"0,423,0,0"	"0,0,0,0"	"0,0,160,210"	"0,0,0,0"	"0,0,0,0"	"0,0,0,0"	"0,0,1758,3354"	"0,0,0,0"	"0,55,146,0"	"0,109,0,0"	"0,0,0,0"	"0,0,0,0"	"0,0,0,0"	"509,561,945,1287"	"0,0,0,0"	"0,0,0,573"	"0,0,74,1109"	"0,0,0,0"	"0,0,0,0"	"0,0,0,0"	"0,0,0,0"	"0,0,0,0"	"280,473,9390,4567"	"0,200,237,99"	"0,0,0,0"	"0,0,0,0"	"0,0,0,0"	"0,0,0,0"	"0,0,0,0"	"0,0,0,0"	"0,0,0,0"	"0,0,0,0"
ENSG00000198815|FOXJ3	5782	153557	"0,0,0,0"	"0,0,0,0"	"0,0,0,0"	"0,0,0,0"	"0,0,0,0"	"0,0,354,0"	"0,0,82,456"	"0,0,0,0"	"0,0,0,0"	"0,0,0,0"	"0,0,0,0"	"0,0,1547,923"	"0,0,0,0"	"0,0,0,0"	"0,0,90,0"	"0,0,2036,1597"	"0,0,0,0"	"0,0,0,0"	"0,97,735,485"	"0,0,0,0"	"0,0,0,0"	"0,9,17637,31450"	"0,0,0,0"	"0,67,2124,4433"	"0,0,0,0"	"0,0,996,0"	"0,0,0,0"	"0,0,0,0"	"0,0,376,0"	"0,0,0,0"	"0,72,0,1635"	"0,0,0,3235"	"0,0,0,0"	"0,0,0,0"	"0,0,0,0"	"0,0,0,0"	"0,0,0,0"	"0,297,7343,12174"	"0,0,1804,3485"	"0,0,0,0"	"0,0,0,0"	"0,0,0,0"	"0,0,0,0"	"0,0,0,0"	"0,0,0,0"	"0,0,0,0"	"0,0,0,173"
ENSG00000242259|C22orf39	4159	3188	"0,0,0,0"	"0,0,0,0"	"0,0,0,0"	"0,0,0,0"	"0,0,0,0"	"0,0,0,0"	"0,0,0,0"	"0,0,0,0"	"0,0,0,0"	"0,0,0,0"	"0,0,0,0"	"0,0,0,0"	"0,0,0,0"	"0,0,0,0"	"0,0,0,0"	"0,3,0,0"	"0,0,0,0"	"0,0,0,0"	"0,0,0,0"	"0,0,0,0"	"0,0,0,0"	"489,0,266,0"	"0,0,0,0"	"0,126,0,169"	"0,0,0,0"	"0,0,0,0"	"0,0,0,0"	"0,0,0,0"	"0,0,0,0"	"0,0,0,0"	"0,0,0,0"	"225,0,0,0"	"0,0,0,0"	"0,0,0,0"	"0,0,0,0"	"0,0,0,0"	"0,0,0,0"	"752,0,594,0"	"0,0,0,0"	"0,0,0,0"	"0,0,0,0"	"0,0,0,0"	"0,0,0,0"	"0,0,0,0"	"0,0,0,0"	"0,0,0,0"	"0,0,0,0"
ENSG00000182687|GALR2	1364	1384	"0,0,0,0"	"0,0,0,0"	"0,0,0,0"	"0,0,0,0"	"0,0,0,0"	"0,0,0,0"	"0,0,0,0"	"0,0,0,0"	"0,0,0,0"	"0,0,0,0"	"0,0,0,0"	"0,0,0,0"	"0,0,0,0"	"0,0,0,0"	"0,0,0,0"	"0,0,0,0"	"0,0,0,0"	"0,0,0,0"	"0,0,0,0"	"0,0,0,0"	"0,0,0,0"	"0,0,0,0"	"0,0,0,0"	"0,0,0,0"	"0,0,0,0"	"0,0,0,0"	"0,0,0,0"	"0,0,0,0"	"0,0,0,0"	"0,0,0,0"	"0,0,0,0"	"0,0,0,0"	"0,0,0,0"	"0,0,0,0"	"0,0,0,0"	"0,0,0,0"	"0,0,0,0"	"0,0,0,0"	"0,0,0,0"	"0,0,0,0"	"0,0,0,0"	"0,0,0,0"	"0,0,0,0"	"0,0,0,0"	"0,0,0,0"	"0,0,0,0"	"0,0,0,0"
ENSG00000158882|TOMM40L	2770	1846	"0,0,0,0"	"0,0,0,0"	"0,0,0,0"	"0,0,0,0"	"0,0,0,0"	"0,0,0,0"	"0,0,0,0"	"0,0,0,0"	"0,0,0,0"	"0,0,0,0"	"0,0,0,0"	"0,0,0,0"	"0,0,0,0"	"0,0,0,0"	"0,0,0,0"	"0,0,0,0"	"0,0,0,0"	"0,0,0,0"	"0,0,0,0"	"0,0,0,0"	"0,0,0,0"	"0,0,0,0"	"0,0,0,0"	"0,0,0,0"	"0,0,0,0"	"0,0,0,0"	"0,0,0,0"	"0,0,0,0"	"0,0,0,0"	"0,0,0,0"	"0,0,0,0"	"0,0,0,0"	"0,0,0,0"	"0,0,0,0"	"0,0,0,0"	"0,0,0,0"	"0,0,0,0"	"0,0,0,0"	"0,0,0,0"	"0,0,0,0"	"0,0,0,0"	"0,0,0,0"	"0,0,0,0"	"0,0,0,0"	"0,0,0,0"	"0,0,0,0"	"0,0,0,0"
ENSG00000179532|DNHD1	15671	59056	"0,0,0,0"	"0,0,0,0"	"0,0,0,0"	"0,0,0,0"	"0,0,0,0"	"0,0,0,0"	"0,0,0,0"	"0,0,0,0"	"0,0,0,0"	"0,0,0,0"	"0,0,315,0"	"0,0,0,703"	"0,0,0,0"	"0,0,0,0"	"0,0,0,0"	"0,0,0,492"	"0,0,0,0"	"0,0,295,168"	"0,0,135,366"	"0,0,0,0"	"0,0,0,0"	"0,0,5878,4278"	"0,0,0,0"	"0,0,1920,4268"	"0,0,0,0"	"0,0,0,0"	"0,0,0,0"	"0,0,0,0"	"0,0,0,0"	"0,0,0,0"	"0,0,1579,0"	"0,0,268,1516"	"0,0,0,132"	"0,0,0,0"	"0,0,0,0"	"0,0,0,0"	"0,0,0,0"	"0,0,2177,4694"	"0,0,1002,849"	"0,0,0,0"	"0,0,0,0"	"0,0,0,0"	"0,0,0,0"	"0,0,0,0"	"0,0,0,0"	"0,0,0,0"	"0,0,0,0"
ENSG00000114745|GORASP1	4071	7634	"0,0,0,0"	"0,0,0,0"	"0,0,0,0"	"0,0,0,0"	"0,0,0,0"	"0,0,0,0"	"0,0,0,0"	"0,0,0,0"	"0,0,0,0"	"0,0,0,0"	"0,0,0,0"	"0,0,324,0"	"0,0,0,0"	"0,0,0,0"	"0,0,0,0"	"0,0,0,0"	"0,0,0,0"	"0,0,0,0"	"0,0,0,0"	"0,0,0,0"	"0,0,0,0"	"0,0,0,0"	"0,0,0,0"	"0,0,0,548"	"0,0,0,0"	"0,0,0,0"	"0,0,0,0"	"0,0,0,0"	"0,0,0,0"	"0,0,0,0"	"0,0,0,0"	"0,0,0,0"	"0,0,0,0"	"0,0,0,0"	"0,0,0,0"	"0,0,0,0"	"0,0,0,0"	"0,0,0,0"	"0,0,172,473"	"0,0,0,0"	"0,0,0,0"	"0,0,0,0"	"0,0,0,0"	"0,0,0,0"	"0,0,0,0"	"0,0,0,0"	"0,0,0,0"
ENSG00000072364|AFF4	9899	78357	"0,0,0,0"	"0,0,0,0"	"0,0,0,0"	"0,0,0,0"	"0,0,0,0"	"0,0,128,0"	"0,0,0,0"	"0,0,0,0"	"0,0,0,0"	"0,0,0,0"	"0,0,0,0"	"0,0,0,0"	"0,0,0,0"	"0,0,0,0"	"0,0,0,0"	"0,0,990,199"	"0,45,0,0"	"0,0,0,0"	"0,0,0,176"	"0,0,0,0"	"0,0,0,0"	"0,0,1334,8817"	"0,0,0,0"	"0,0,979,1891"	"0,0,0,0"	"0,0,0,0"	"0,0,0,0"	"0,0,0,0"	"0,0,789,1146"	"0,0,0,0"	"0,0,511,0"	"0,0,0,0"	"0,0,0,0"	"0,0,0,0"	"0,0,0,0"	"0,0,0,0"	"0,0,0,0"	"126,0,9646,17179"	"0,0,491,0"	"0,0,0,0"	"0,0,0,0"	"0,0,97,0"	"0,0,0,0"	"0,0,0,0"	"0,0,0,0"	"0,0,0,0"	"0,0,0,0"
ENSG00000102226|USP11	3515	12124	"0,0,0,0"	"0,0,0,0"	"0,0,0,0"	"0,0,0,0"	"0,0,0,0"	"0,0,0,0"	"0,0,0,0"	"0,0,0,0"	"0,0,0,0"	"0,0,0,0"	"0,0,0,119"	"0,0,0,0"	"0,0,0,0"	"0,0,0,0"	"0,0,0,0"	"0,0,0,0"	"0,0,0,0"	"0,0,0,0"	"0,0,0,0"	"0,0,0,0"	"0,0,0,0"	"0,0,1433,456"	"0,0,0,0"	"0,0,839,52"	"0,0,0,0"	"0,0,0,0"	"0,0,0,0"	"0,0,0,0"	"0,0,0,444"	"0,0,0,0"	"0,0,0,0"	"0,0,0,0"	"0,0,0,0"	"0,0,0,0"	"0,0,0,0"	"0,0,0,0"	"0,0,0,0"	"0,0,855,771"	"0,0,0,0"	"0,0,0,0"	"0,0,0,0"	"0,0,0,0"	"0,0,0,0"	"0,0,0,0"	"0,0,0,0"	"0,0,0,0"	"0,0,0,0"
ENSG00000134775|FHOD3	5516	476826	"0,0,244,0"	"0,0,0,0"	"0,0,0,62"	"0,0,0,0"	"0,0,0,0"	"0,0,132,0"	"0,0,0,0"	"0,0,229,275"	"0,0,0,0"	"0,0,0,0"	"0,0,0,0"	"0,0,6349,1681"	"0,0,0,0"	"0,0,0,0"	"0,0,413,103"	"0,0,6938,4253"	"0,0,0,0"	"0,0,1720,1299"	"0,0,1992,2731"	"0,0,0,0"	"0,0,0,0"	"0,0,29918,45303"	"0,0,0,0"	"0,0,5200,8283"	"0,0,0,0"	"0,0,0,63"	"0,0,251,856"	"0,0,0,212"	"0,0,548,3516"	"0,0,0,465"	"0,0,458,3483"	"0,0,3328,9213"	"0,0,0,0"	"0,0,0,0"	"0,0,0,0"	"0,0,0,0"	"0,0,0,0"	"0,0,13704,14746"	"0,0,5057,5107"	"0,0,0,0"	"0,0,0,0"	"0,0,137,301"	"0,0,0,0"	"0,0,0,0"	"0,0,0,0"	"0,0,0,0"	"0,0,0,0"
ENSG00000125730|C3	5263	37716	"0,0,0,0"	"0,0,0,0"	"0,0,0,0"	"0,0,0,0"	"0,0,0,0"	"0,0,0,0"	"0,0,0,0"	"0,0,0,0"	"0,0,0,0"	"0,0,0,0"	"0,0,0,0"	"0,0,0,1069"	"0,0,0,0"	"0,0,0,0"	"0,0,610,0"	"0,0,271,531"	"0,0,0,0"	"0,0,117,466"	"0,0,0,0"	"0,0,0,0"	"0,0,0,0"	"0,0,0,0"	"0,0,0,0"	"0,0,1126,0"	"0,0,0,0"	"0,0,0,0"	"0,0,0,0"	"0,0,0,0"	"0,0,0,561"	"0,0,0,0"	"0,0,0,0"	"0,0,0,974"	"0,0,0,0"	"0,0,0,0"	"0,0,0,0"	"0,0,0,0"	"0,0,0,0"	"0,0,4942,5555"	"0,0,607,465"	"0,0,0,0"	"0,0,0,0"	"0,0,0,0"	"0,0,0,0"	"0,0,0,0"	"0,0,0,0"	"0,0,0,0"	"0,0,0,0"
ENSG00000159899|NPR2	3686	13893	"0,0,0,0"	"0,0,0,0"	"0,0,0,0"	"0,0,0,0"	"0,0,0,0"	"0,0,0,0"	"0,0,0,0"	"0,0,0,0"	"0,0,0,0"	"0,0,0,0"	"0,0,0,0"	"0,0,121,0"	"0,0,0,0"	"0,0,0,0"	"0,0,0,0"	"0,0,317,0"	"0,0,0,0"	"0,0,291,0"	"0,0,0,0"	"0,0,0,0"	"0,0,0,0"	"0,0,0,79"	"0,0,0,0"	"0,33,541,765"	"0,0,0,0"	"0,0,0,0"	"0,0,0,49"	"0,0,0,0"	"0,0,0,0"	"0,0,0,0"	"0,0,0,0"	"0,0,0,0"	"0,0,0,0"	"0,0,0,0"	"0,0,0,0"	"0,0,0,0"	"0,0,0,0"	"0,0,0,877"	"0,0,117,0"	"0,0,0,0"	"0,0,0,0"	"0,0,0,0"	"0,0,0,0"	"0,0,0,0"	"0,0,0,0"	"0,0,0,0"	"0,0,0,0"
ENSG00000184900|SUMO3	1971	10542	"0,0,0,0"	"0,0,0,0"	"0,0,0,0"	"0,0,0,0"	"0,0,0,0"	"0,0,0,0"	"0,0,0,0"	"0,0,0,0"	"0,0,0,0"	"0,0,0,0"	"0,0,0,0"	"0,0,0,0"	"0,0,0,0"	"0,5,0,90"	"0,0,0,0"	"0,0,0,0"	"0,0,0,0"	"0,0,0,0"	"0,0,0,0"	"0,0,0,0"	"0,0,0,0"	"0,0,0,1077"	"0,0,0,0"	"0,0,0,261"	"0,0,0,0"	"0,0,0,0"	"0,0,0,0"	"0,0,0,0"	"0,0,0,0"	"0,0,0,0"	"0,0,0,0"	"0,0,0,0"	"0,0,0,0"	"0,0,0,0"	"0,0,0,0"	"0,0,0,0"	"0,0,0,0"	"0,0,324,708"	"0,0,273,0"	"0,0,0,0"	"0,0,0,0"	"0,0,0,0"	"0,0,0,0"	"0,0,0,0"	"0,0,0,0"	"0,0,0,0"	"0,0,0,0"
ENSG00000161513|FDXR	2688	7850	"0,0,0,0"	"0,0,0,0"	"0,0,0,0"	"0,0,0,0"	"0,0,0,0"	"0,0,0,0"	"0,0,0,0"	"0,0,0,0"	"0,0,0,0"	"0,0,0,0"	"0,0,0,0"	"0,0,0,0"	"0,0,0,0"	"0,0,0,0"	"0,0,0,91"	"0,0,125,0"	"0,0,0,0"	"0,0,0,0"	"0,0,0,0"	"0,0,0,0"	"0,0,0,0"	"0,0,0,0"	"0,0,0,0"	"0,32,429,720"	"0,0,0,0"	"0,0,0,0"	"0,0,0,0"	"0,0,0,0"	"0,0,0,0"	"0,0,0,0"	"0,0,0,0"	"0,0,0,0"	"0,0,0,0"	"0,0,0,0"	"0,0,0,0"	"0,0,0,0"	"0,0,0,0"	"0,0,315,611"	"0,90,0,363"	"0,0,0,0"	"0,0,0,0"	"0,0,0,0"	"0,0,0,0"	"0,0,0,0"	"0,0,0,0"	"0,0,0,0"	"0,0,0,0"
ENSG00000106348|IMPDH1	2978	14998	"0,0,0,0"	"0,0,0,0"	"0,0,0,0"	"0,0,0,0"	"0,0,0,0"	"0,0,0,0"	"0,0,0,0"	"0,0,0,0"	"0,0,0,0"	"0,0,0,0"	"0,0,0,0"	"0,0,0,0"	"0,0,0,0"	"0,0,0,0"	"0,0,0,0"	"0,0,0,160"	"0,0,0,0"	"0,0,0,0"	"0,0,0,0"	"0,0,0,0"	"0,0,0,0"	"0,0,356,0"	"0,0,0,0"	"0,0,596,304"	"0,0,0,0"	"0,0,0,0"	"0,0,0,0"	"0,0,0,0"	"0,0,0,0"	"0,0,0,0"	"0,0,0,0"	"0,0,0,0"	"0,0,0,0"	"0,0,0,0"	"0,0,0,0"	"0,0,0,0"	"0,0,0,0"	"0,0,420,884"	"0,0,248,295"	"0,0,0,0"	"0,0,0,0"	"0,0,0,0"	"0,0,0,0"	"0,0,0,0"	"0,0,0,0"	"0,0,0,0"	"0,0,0,0"
ENSG00000213199|ASIC3	2490	1973	"0,0,0,0"	"0,0,0,0"	"0,0,0,0"	"0,0,0,0"	"0,0,0,0"	"0,0,0,0"	"0,0,0,0"	"0,0,0,0"	"0,0,0,0"	"0,0,0,0"	"0,0,0,0"	"0,0,0,0"	"0,0,0,0"	"0,0,0,0"	"0,0,0,0"	"0,0,0,0"	"0,0,0,0"	"0,0,0,0"	"0,0,0,0"	"0,0,0,0"	"0,0,0,0"	"0,0,0,0"	"0,0,0,0"	"0,0,0,0"	"0,0,0,0"	"0,0,0,0"	"0,0,0,0"	"0,0,0,0"	"0,0,0,0"	"0,0,0,0"	"0,0,0,0"	"0,0,0,0"	"0,0,0,0"	"0,0,0,0"	"0,0,0,0"	"0,0,0,0"	"0,0,0,0"	"0,0,0,115"	"0,0,0,0"	"0,0,0,0"	"0,0,0,0"	"0,0,0,0"	"0,0,0,0"	"0,0,0,0"	"0,0,0,0"	"0,0,0,0"	"0,0,0,0"
ENSG00000152291|TGOLN2	7019	3383	"0,0,0,0"	"0,0,0,0"	"0,0,0,0"	"0,0,0,0"	"0,0,0,0"	"0,0,0,0"	"0,0,0,0"	"0,0,0,0"	"0,0,0,0"	"0,0,0,0"	"0,0,0,0"	"0,0,0,0"	"0,0,0,0"	"0,0,0,0"	"0,0,0,0"	"0,103,0,70"	"0,0,0,0"	"0,0,0,0"	"0,0,0,0"	"0,0,0,0"	"0,0,0,0"	"0,0,0,0"	"0,0,0,0"	"0,0,0,0"	"0,0,0,0"	"0,0,0,0"	"0,0,0,0"	"0,0,0,0"	"0,0,0,0"	"0,0,0,0"	"0,0,0,0"	"0,0,0,0"	"0,0,0,0"	"0,0,0,0"	"0,0,0,0"	"0,0,0,0"	"0,0,0,0"	"304,54,573,544"	"0,181,0,0"	"0,0,0,0"	"0,0,0,0"	"0,0,0,0"	"0,0,0,0"	"0,0,0,0"	"0,0,0,0"	"0,0,0,0"	"0,0,0,0"
ENSG00000105971|CAV2	3854	5298	"0,0,0,0"	"0,0,0,0"	"0,0,0,0"	"0,0,0,0"	"0,0,0,0"	"0,0,0,0"	"0,0,0,0"	"0,264,0,0"	"0,0,0,0"	"0,0,0,0"	"0,0,0,0"	"0,0,0,0"	"0,0,0,0"	"0,0,0,0"	"0,0,0,0"	"0,0,0,0"	"0,0,0,0"	"0,0,0,0"	"0,0,0,0"	"0,0,0,0"	"0,0,0,0"	"0,0,0,0"	"0,0,0,0"	"0,0,0,97"	"0,0,0,0"	"0,0,0,0"	"0,0,0,0"	"0,0,0,0"	"0,0,0,0"	"0,0,0,0"	"0,0,0,0"	"0,0,0,420"	"0,0,0,0"	"0,0,0,0"	"0,0,0,0"	"0,0,0,0"	"0,0,0,0"	"281,0,274,0"	"0,0,0,0"	"0,0,0,0"	"0,0,0,0"	"0,0,155,0"	"0,0,0,0"	"0,0,0,0"	"0,0,0,0"	"0,0,0,0"	"0,0,0,0"
ENSG00000132963|POMP	1330	18492	"0,0,0,0"	"0,0,0,0"	"0,0,0,0"	"0,0,0,0"	"0,0,0,0"	"0,0,0,0"	"0,0,0,0"	"0,0,0,0"	"0,0,0,0"	"0,0,0,0"	"0,0,0,0"	"0,0,359,0"	"0,0,0,0"	"0,0,0,0"	"0,0,0,0"	"0,0,238,0"	"0,0,0,0"	"0,0,0,0"	"0,0,1248,0"	"0,0,0,0"	"0,0,0,0"	"0,0,0,377"	"0,0,0,0"	"0,0,1876,1008"	"0,0,0,0"	"0,0,0,0"	"0,0,95,0"	"0,0,0,0"	"0,0,0,0"	"0,0,0,0"	"0,0,0,416"	"0,0,0,431"	"0,0,0,0"	"0,0,0,0"	"0,0,0,0"	"0,0,0,0"	"0,0,0,0"	"0,0,1550,1434"	"0,0,555,275"	"0,0,0,0"	"0,0,0,0"	"0,0,0,0"	"0,0,0,0"	"0,0,0,0"	"0,0,0,0"	"0,0,0,0"	"0,0,0,0"
ENSG00000168566|SNRNP48	4173	17596	"0,0,0,0"	"0,0,0,0"	"0,0,0,0"	"0,0,0,0"	"0,0,0,0"	"0,0,128,0"	"0,0,0,0"	"0,67,0,0"	"0,0,0,0"	"0,0,0,0"	"0,0,0,0"	"0,0,512,84"	"0,0,0,0"	"0,0,0,0"	"0,0,0,0"	"0,0,0,125"	"0,0,0,0"	"0,0,0,0"	"0,0,0,0"	"0,0,0,0"	"0,0,0,0"	"418,359,139,372"	"0,0,0,0"	"107,0,891,1349"	"0,0,0,0"	"0,0,0,0"	"0,0,0,0"	"0,0,0,0"	"0,0,0,0"	"0,0,0,0"	"0,0,0,0"	"0,0,0,0"	"0,0,0,0"	"0,0,0,0"	"0,0,0,0"	"0,0,0,0"	"0,0,0,0"	"0,381,1493,603"	"0,0,624,628"	"0,0,0,0"	"0,0,0,0"	"0,0,0,0"	"0,0,0,0"	"0,0,0,0"	"0,0,0,0"	"0,0,0,0"	"0,0,0,0"
ENSG00000180979|LRRC57	2649	3632	"0,0,0,0"	"0,0,0,0"	"0,0,0,0"	"0,0,0,0"	"0,0,0,0"	"0,0,0,0"	"0,0,0,0"	"0,0,0,0"	"0,0,0,0"	"0,0,0,0"	"0,0,0,0"	"0,0,0,0"	"0,0,0,0"	"0,0,0,0"	"0,0,0,0"	"0,0,0,130"	"0,0,0,0"	"0,0,0,0"	"0,0,0,0"	"0,0,0,0"	"0,0,0,0"	"0,0,151,0"	"0,0,0,0"	"0,0,0,105"	"0,0,0,0"	"0,0,0,0"	"0,0,0,0"	"0,0,0,0"	"0,0,0,0"	"0,0,0,0"	"0,0,0,0"	"0,0,0,0"	"0,0,0,0"	"0,0,0,0"	"0,0,0,0"	"0,0,0,0"	"0,0,0,0"	"601,0,0,523"	"0,0,0,0"	"0,0,0,0"	"0,0,0,0"	"0,0,0,0"	"0,0,0,0"	"0,0,0,0"	"0,0,0,0"	"0,0,0,0"	"0,0,0,0"
ENSG00000105612|DNASE2	1955	4303	"0,0,0,0"	"0,0,0,0"	"0,0,0,0"	"0,0,0,0"	"0,0,0,0"	"0,0,0,0"	"0,0,0,0"	"0,0,0,0"	"0,0,0,0"	"0,0,0,0"	"0,0,0,0"	"0,0,0,0"	"0,0,0,0"	"0,0,0,0"	"0,0,0,0"	"0,0,0,0"	"0,0,0,0"	"0,0,0,0"	"0,0,0,0"	"0,0,0,0"	"0,0,0,0"	"0,0,0,0"	"0,0,0,0"	"0,0,0,0"	"0,0,0,0"	"0,0,0,0"	"0,0,0,0"	"0,0,0,0"	"0,0,0,0"	"0,0,0,0"	"0,0,0,0"	"0,0,0,0"	"0,0,0,0"	"0,0,0,0"	"0,0,0,0"	"0,0,0,0"	"0,0,0,0"	"575,0,1506,1462"	"160,0,137,0"	"0,0,0,0"	"0,0,0,0"	"0,0,0,0"	"0,0,0,0"	"0,0,0,0"	"0,0,0,0"	"0,0,0,0"	"0,0,0,0"
ENSG00000135063|FAM189A2	2482	65401	"0,0,0,0"	"0,0,0,0"	"0,0,0,0"	"0,0,0,0"	"0,0,0,0"	"0,0,0,0"	"0,0,0,0"	"0,0,0,55"	"0,0,0,0"	"0,0,0,0"	"0,0,0,0"	"0,0,82,564"	"0,0,0,0"	"0,0,0,0"	"0,0,0,0"	"0,0,131,318"	"0,0,0,0"	"0,0,0,0"	"0,0,61,69"	"0,0,0,0"	"0,0,0,0"	"0,0,537,13842"	"0,0,0,0"	"0,0,376,582"	"0,0,0,0"	"0,0,0,0"	"0,0,0,0"	"0,0,0,0"	"0,0,366,345"	"0,0,0,0"	"0,0,439,954"	"0,0,546,328"	"0,0,0,0"	"0,0,0,0"	"0,0,0,0"	"0,0,69,0"	"0,0,0,0"	"0,0,1311,4850"	"0,0,602,1028"	"0,0,0,0"	"0,0,0,0"	"0,0,0,0"	"0,0,0,0"	"0,0,0,0"	"0,0,0,0"	"0,0,0,0"	"0,0,0,0"
ENSG00000142494|SLC47A1	3280	41901	"0,0,0,0"	"0,0,0,0"	"0,0,0,0"	"0,0,0,0"	"0,0,0,0"	"0,0,0,0"	"0,0,0,0"	"0,0,0,0"	"0,0,0,0"	"0,0,0,0"	"0,0,0,0"	"0,0,484,483"	"0,0,0,0"	"0,0,0,0"	"0,0,0,165"	"0,0,350,374"	"0,0,0,0"	"0,0,0,0"	"0,0,118,0"	"0,0,0,0"	"0,0,0,0"	"0,0,959,1848"	"0,0,0,0"	"0,0,67,74"	"0,0,0,0"	"0,0,0,0"	"0,0,0,0"	"0,0,0,0"	"416,0,84,2378"	"0,0,0,0"	"0,0,0,0"	"0,0,0,568"	"0,0,0,0"	"0,0,0,0"	"0,0,0,0"	"0,0,0,0"	"0,0,0,0"	"0,388,3728,8736"	"0,0,339,249"	"0,0,0,0"	"0,0,0,0"	"0,0,0,0"	"0,0,0,0"	"0,0,0,0"	"0,0,0,0"	"0,0,0,0"	"0,0,0,0"
ENSG00000105366|SIGLEC8	2951	4509	"0,0,0,0"	"0,0,0,0"	"0,0,0,0"	"0,0,0,0"	"0,0,0,0"	"0,0,0,0"	"0,0,0,0"	"0,0,0,0"	"0,0,0,0"	"0,0,0,0"	"0,0,0,0"	"0,0,0,0"	"0,0,0,0"	"0,0,0,0"	"0,0,0,0"	"0,0,0,0"	"0,0,0,0"	"0,0,188,0"	"0,0,42,0"	"0,0,0,0"	"0,0,0,0"	"135,272,0,701"	"0,0,0,0"	"0,0,90,0"	"0,0,0,0"	"0,0,0,0"	"0,0,0,0"	"0,0,0,0"	"0,0,0,0"	"0,0,0,0"	"0,0,0,0"	"315,0,0,0"	"0,0,0,0"	"0,0,0,0"	"0,0,0,0"	"0,0,0,0"	"0,0,0,0"	"0,299,281,298"	"0,70,192,0"	"0,0,0,0"	"0,0,0,0"	"0,0,0,0"	"0,0,0,0"	"0,0,0,0"	"0,0,0,0"	"0,0,0,0"	"0,0,0,0"
ENSG00000204394|VARS	4312	14124	"0,0,0,0"	"0,0,0,0"	"0,0,0,0"	"0,0,0,0"	"0,0,0,0"	"0,0,0,0"	"0,0,0,0"	"0,0,0,0"	"0,0,0,0"	"0,0,0,0"	"0,0,0,0"	"0,0,0,0"	"0,0,0,0"	"0,0,0,0"	"0,0,0,0"	"0,0,246,0"	"0,0,0,0"	"0,0,127,0"	"0,0,0,0"	"0,0,0,0"	"0,0,0,0"	"0,0,0,928"	"0,0,0,0"	"0,0,189,70"	"0,0,0,0"	"0,0,0,0"	"0,0,0,0"	"0,0,0,0"	"0,0,0,0"	"0,0,0,0"	"0,0,0,0"	"0,0,0,0"	"0,0,0,0"	"0,0,0,0"	"0,0,0,0"	"0,0,0,0"	"0,0,0,0"	"0,0,599,4314"	"0,0,195,84"	"0,0,0,0"	"0,0,0,0"	"0,0,0,0"	"0,0,0,0"	"0,0,0,0"	"0,0,0,0"	"0,0,0,0"	"0,0,0,0"
ENSG00000211455|STK38L	5068	76717	"0,0,0,0"	"0,0,0,0"	"0,0,0,0"	"0,0,0,0"	"0,0,0,0"	"0,0,0,0"	"0,0,0,0"	"0,0,0,0"	"0,0,0,0"	"0,0,0,0"	"0,0,0,0"	"0,0,526,777"	"0,0,0,0"	"0,0,0,0"	"0,0,0,0"	"0,0,419,768"	"0,0,0,0"	"0,0,0,0"	"0,0,115,2200"	"0,0,0,0"	"0,0,0,0"	"0,0,1769,3230"	"0,0,0,0"	"0,0,3084,2003"	"0,0,0,0"	"0,0,0,0"	"0,0,0,0"	"0,0,0,0"	"0,0,0,0"	"0,0,0,0"	"0,0,0,0"	"0,0,0,459"	"0,0,0,0"	"0,0,0,0"	"0,0,0,0"	"0,0,0,0"	"0,0,0,0"	"0,0,4048,6476"	"0,0,1303,2479"	"0,0,0,0"	"0,0,0,0"	"0,0,0,0"	"0,0,0,0"	"0,0,0,0"	"0,0,0,0"	"0,0,0,0"	"0,0,0,0"
ENSG00000124731|TREM1	1853	16941	"0,0,0,0"	"0,0,0,0"	"0,0,0,0"	"0,0,0,0"	"0,0,0,0"	"0,0,0,0"	"0,0,0,0"	"0,0,0,0"	"0,0,0,0"	"0,0,0,0"	"0,0,0,0"	"0,0,324,0"	"0,0,0,0"	"0,0,0,0"	"0,0,0,0"	"0,0,208,526"	"0,0,0,0"	"0,0,0,0"	"0,0,0,0"	"0,0,0,0"	"0,0,0,0"	"0,0,0,304"	"0,0,0,0"	"0,0,139,198"	"0,0,0,0"	"0,0,0,0"	"0,0,0,0"	"0,0,193,0"	"0,0,0,622"	"0,0,0,0"	"0,0,474,361"	"0,0,0,651"	"0,0,0,0"	"0,0,0,0"	"0,0,0,0"	"0,0,0,0"	"0,0,0,0"	"0,0,628,652"	"106,0,1090,245"	"0,0,0,0"	"0,0,0,0"	"0,0,0,0"	"0,0,0,0"	"0,0,0,0"	"0,0,0,0"	"0,0,0,0"	"0,0,0,0"
ENSG00000175315|CST6	759	906	"0,0,0,0"	"0,0,0,0"	"0,0,0,0"	"0,0,0,0"	"0,0,0,0"	"0,0,0,0"	"0,0,0,0"	"0,0,0,0"	"0,0,0,0"	"0,0,0,0"	"0,0,0,0"	"0,0,0,0"	"0,0,0,0"	"0,0,0,0"	"0,0,0,0"	"0,0,0,0"	"0,0,0,0"	"0,0,146,0"	"0,0,0,0"	"0,0,0,0"	"0,0,0,0"	"0,0,0,0"	"0,0,0,0"	"0,0,0,0"	"0,0,0,0"	"0,0,0,0"	"0,0,0,0"	"0,0,0,0"	"0,0,0,0"	"0,0,0,0"	"0,0,0,0"	"0,0,0,0"	"0,0,0,0"	"0,0,0,0"	"0,0,0,0"	"0,0,0,0"	"0,0,0,0"	"0,0,0,0"	"0,0,0,0"	"0,0,0,0"	"0,0,0,0"	"0,0,0,0"	"0,0,0,0"	"0,0,0,0"	"0,0,0,0"	"0,0,0,0"	"0,0,0,0"
ENSG00000005801|ZNF195	3680	17612	"0,0,0,0"	"0,0,0,0"	"0,0,0,0"	"0,0,0,0"	"0,0,0,0"	"0,0,0,0"	"0,0,0,0"	"0,0,0,75"	"0,0,0,0"	"0,0,0,0"	"0,0,0,0"	"0,0,0,0"	"0,0,0,0"	"0,0,0,0"	"0,0,0,0"	"0,0,429,150"	"0,0,0,0"	"0,0,0,0"	"0,0,0,0"	"0,0,0,0"	"0,0,0,0"	"0,89,0,6429"	"0,0,0,0"	"0,0,0,0"	"0,0,0,0"	"0,0,0,0"	"0,0,0,0"	"0,0,0,0"	"394,0,0,416"	"0,0,0,0"	"0,0,0,0"	"0,0,0,0"	"0,0,0,0"	"0,0,0,0"	"0,0,0,0"	"0,0,0,0"	"0,0,0,0"	"0,115,297,1655"	"0,0,68,0"	"0,0,0,0"	"0,0,0,0"	"0,0,0,0"	"0,0,0,0"	"0,0,0,0"	"0,0,0,0"	"0,0,0,0"	"0,0,0,0"
ENSG00000103769|RAB11A	4932	17604	"0,0,0,0"	"0,0,0,0"	"0,0,0,0"	"0,0,0,0"	"0,0,0,0"	"0,0,0,0"	"0,0,0,0"	"0,0,0,0"	"0,0,0,0"	"0,0,0,0"	"0,0,0,0"	"0,0,0,0"	"0,0,0,0"	"0,0,0,0"	"0,0,0,0"	"0,0,111,0"	"0,0,0,0"	"0,0,0,0"	"0,0,0,0"	"0,0,0,0"	"0,0,0,0"	"0,0,0,1104"	"0,0,0,0"	"0,0,0,135"	"0,0,0,0"	"0,0,0,0"	"0,0,0,0"	"0,0,0,0"	"0,0,0,550"	"0,0,0,0"	"0,0,0,0"	"0,0,0,0"	"0,0,0,0"	"0,0,0,0"	"0,0,0,0"	"0,0,0,0"	"0,0,0,0"	"0,298,1041,2984"	"164,0,421,0"	"0,0,0,0"	"0,0,0,0"	"0,0,0,0"	"0,0,0,0"	"0,0,0,0"	"0,0,0,0"	"0,0,0,0"	"0,0,0,0"
ENSG00000112357|PEX7	1577	89781	"0,0,0,0"	"0,0,0,0"	"0,0,0,0"	"0,0,0,0"	"0,0,0,0"	"0,0,0,0"	"0,0,0,0"	"0,0,80,0"	"0,0,0,0"	"0,0,0,0"	"0,0,0,0"	"0,0,863,0"	"0,0,0,0"	"0,0,0,0"	"0,0,0,0"	"0,0,568,357"	"0,0,0,0"	"0,0,225,366"	"0,0,0,608"	"0,0,0,0"	"0,0,0,0"	"0,0,3954,15273"	"0,0,0,0"	"0,0,2427,1892"	"0,0,0,0"	"0,0,0,0"	"0,0,819,0"	"0,0,0,0"	"0,0,0,0"	"0,0,0,0"	"0,0,0,0"	"0,0,369,3683"	"0,0,0,0"	"0,0,0,0"	"0,0,0,0"	"0,0,0,0"	"0,0,0,0"	"0,108,5288,7968"	"0,0,1953,447"	"0,0,0,0"	"0,0,0,0"	"0,0,0,0"	"0,0,0,0"	"0,0,0,0"	"0,0,0,0"	"0,0,0,0"	"0,0,0,0"
ENSG00000136450|SRSF1	3239	748	"0,0,0,0"	"0,0,0,0"	"0,0,0,0"	"0,0,0,0"	"0,0,0,0"	"0,0,0,0"	"0,0,0,0"	"0,0,0,0"	"0,0,0,0"	"0,0,0,0"	"0,0,0,0"	"0,0,0,0"	"0,0,0,0"	"0,0,0,0"	"0,0,0,0"	"0,0,0,0"	"0,0,0,0"	"0,0,0,0"	"0,0,0,0"	"0,0,0,0"	"0,0,0,0"	"0,0,0,0"	"0,0,0,0"	"0,0,0,0"	"0,0,0,0"	"0,0,0,0"	"0,0,0,0"	"0,0,0,0"	"0,0,0,0"	"0,0,0,0"	"0,0,0,0"	"0,0,0,0"	"0,0,0,0"	"0,0,0,0"	"0,0,0,0"	"0,0,0,0"	"0,0,0,0"	"0,0,0,0"	"0,0,0,0"	"0,0,0,0"	"0,0,0,0"	"0,0,0,0"	"0,0,0,0"	"0,0,0,0"	"0,0,0,0"	"0,0,0,0"	"0,0,0,0"
ENSG00000187912|CLEC17A	2175	25899	"0,0,0,0"	"0,0,0,0"	"0,0,0,0"	"0,0,0,0"	"0,0,0,0"	"0,0,0,0"	"0,0,0,0"	"0,0,0,0"	"0,0,0,0"	"0,0,0,0"	"0,0,0,0"	"0,0,0,0"	"0,0,0,185"	"0,0,0,0"	"0,0,0,0"	"0,0,116,0"	"0,0,0,0"	"0,0,0,106"	"0,0,0,0"	"0,0,0,0"	"0,0,0,0"	"0,13,114,572"	"0,0,0,0"	"0,0,120,654"	"0,0,0,0"	"0,0,0,0"	"0,0,0,0"	"0,0,0,0"	"0,0,0,0"	"0,0,0,0"	"0,0,364,0"	"0,0,1000,113"	"0,0,0,336"	"0,0,0,0"	"0,0,0,0"	"0,0,0,0"	"0,0,0,0"	"0,358,3309,7957"	"0,0,288,318"	"0,0,0,0"	"0,0,0,0"	"0,0,0,0"	"0,0,0,0"	"0,0,0,0"	"0,0,0,0"	"0,0,0,0"	"0,0,0,0"
ENSG00000137509|PRCP	3252	74938	"0,0,0,0"	"0,0,0,0"	"0,0,0,0"	"0,0,0,0"	"0,0,0,0"	"0,0,0,0"	"0,0,0,0"	"0,0,63,0"	"0,0,0,0"	"0,0,0,0"	"0,0,0,0"	"0,0,632,1062"	"0,0,0,0"	"0,0,0,0"	"0,0,0,0"	"0,0,308,840"	"0,0,0,0"	"0,0,0,0"	"0,0,359,272"	"0,0,0,0"	"0,0,0,0"	"0,0,5413,5888"	"0,0,0,0"	"0,0,2641,4190"	"0,0,0,0"	"0,0,0,0"	"0,0,0,0"	"0,0,0,0"	"0,0,0,701"	"0,0,0,0"	"0,0,0,368"	"0,0,0,3684"	"0,0,0,0"	"0,0,0,0"	"0,0,0,0"	"0,0,0,0"	"0,0,0,0"	"0,0,2071,4859"	"0,63,3287,2089"	"0,0,0,0"	"0,0,0,0"	"0,0,0,0"	"0,0,0,0"	"0,0,0,0"	"0,0,0,0"	"0,0,0,0"	"0,0,0,0"
ENSG00000117899|MESDC2	6168	36385	"0,0,0,0"	"0,0,0,0"	"0,0,0,0"	"0,0,0,0"	"0,0,0,0"	"0,0,0,0"	"0,0,0,0"	"0,0,0,0"	"0,0,0,0"	"0,0,0,0"	"0,0,0,0"	"0,0,0,0"	"0,0,0,0"	"0,0,0,0"	"0,0,142,0"	"0,0,196,494"	"0,0,0,0"	"0,0,170,0"	"0,0,45,57"	"0,0,0,0"	"0,0,0,0"	"0,292,0,7999"	"0,0,0,0"	"0,352,317,346"	"0,0,0,0"	"0,0,0,0"	"0,0,0,0"	"0,0,0,0"	"0,0,455,748"	"0,0,0,0"	"0,0,419,459"	"361,0,94,0"	"0,0,0,0"	"0,0,0,0"	"0,0,0,0"	"0,0,0,0"	"0,0,0,0"	"292,130,2222,4528"	"411,159,776,855"	"0,0,0,0"	"0,0,0,0"	"0,0,0,0"	"0,0,0,0"	"0,0,0,0"	"0,0,0,0"	"0,0,0,0"	"0,0,0,0"
ENSG00000180957|PITPNB	2952	64648	"0,0,0,0"	"0,0,0,0"	"0,0,0,0"	"0,0,0,0"	"0,0,0,0"	"0,0,0,0"	"0,0,0,0"	"0,0,78,0"	"0,0,0,0"	"0,0,0,0"	"0,0,0,0"	"0,0,585,747"	"0,0,0,0"	"0,0,0,0"	"0,0,0,0"	"0,0,254,0"	"0,0,0,0"	"0,0,0,0"	"0,0,0,762"	"0,0,0,0"	"0,0,0,0"	"0,0,499,2854"	"0,0,0,0"	"0,0,1724,311"	"0,0,0,0"	"0,0,0,0"	"0,0,0,0"	"0,0,0,0"	"0,0,0,0"	"0,0,0,0"	"0,0,0,0"	"0,0,0,888"	"0,0,0,0"	"0,0,0,0"	"0,0,0,0"	"0,0,0,0"	"0,0,0,0"	"0,0,2992,3749"	"0,0,665,839"	"0,0,0,0"	"0,0,0,0"	"0,0,0,0"	"0,0,0,0"	"0,0,0,0"	"0,0,0,0"	"0,0,0,0"	"0,0,0,0"
ENSG00000163820|FYCO1	8564	69348	"0,0,0,0"	"0,0,0,0"	"0,0,0,0"	"0,0,0,0"	"0,0,0,0"	"0,0,0,0"	"0,0,0,0"	"0,0,0,0"	"0,0,0,0"	"0,0,0,0"	"0,0,89,0"	"0,0,0,0"	"0,0,0,0"	"0,0,0,0"	"0,0,0,0"	"0,0,762,1409"	"0,0,0,0"	"0,0,225,185"	"0,0,394,0"	"0,0,0,0"	"0,0,0,0"	"0,0,475,6399"	"0,0,0,0"	"0,0,778,1483"	"0,0,0,0"	"0,0,0,0"	"0,0,0,0"	"0,0,0,151"	"0,0,0,923"	"0,0,0,0"	"0,0,0,0"	"0,0,0,815"	"0,0,0,0"	"0,0,0,0"	"0,0,0,0"	"0,0,0,84"	"0,0,0,0"	"0,0,1594,1857"	"94,0,1760,1754"	"0,0,0,0"	"0,0,0,0"	"0,0,0,0"	"0,0,0,0"	"0,0,0,0"	"0,0,0,0"	"0,0,0,0"	"0,0,0,0"
ENSG00000211896|IGHG1	1128	606	"0,0,0,0"	"0,0,0,0"	"0,0,0,0"	"0,0,0,0"	"0,0,0,0"	"0,0,0,0"	"0,0,0,0"	"0,0,0,0"	"0,0,0,0"	"0,0,0,0"	"0,0,0,0"	"0,0,0,0"	"0,0,0,0"	"0,0,0,0"	"0,0,0,0"	"0,0,0,0"	"0,0,0,0"	"0,0,0,0"	"0,0,0,0"	"0,0,0,0"	"0,0,0,0"	"0,0,0,0"	"0,0,0,0"	"0,0,0,0"	"0,0,0,0"	"0,0,0,0"	"0,0,0,0"	"0,0,0,0"	"0,0,0,0"	"0,0,0,0"	"0,0,0,0"	"0,0,0,0"	"0,0,0,0"	"0,0,0,0"	"0,0,0,0"	"0,0,0,0"	"0,0,0,0"	"0,0,0,0"	"0,0,0,0"	"0,0,0,0"	"0,0,0,0"	"0,0,0,0"	"0,0,0,0"	"0,0,0,0"	"0,0,0,0"	"0,0,0,0"	"0,0,0,0"
ENSG00000196187|TMEM63A	4459	32374	"0,0,0,0"	"0,0,0,0"	"0,0,0,0"	"0,0,0,0"	"0,0,0,0"	"0,0,0,0"	"0,0,0,0"	"0,0,0,0"	"0,0,0,0"	"0,0,0,0"	"0,0,165,186"	"0,0,368,625"	"0,0,0,0"	"0,0,0,0"	"0,0,0,0"	"0,0,560,286"	"0,0,0,0"	"0,0,0,0"	"0,0,0,0"	"0,0,0,0"	"0,0,0,0"	"0,0,0,0"	"0,0,0,0"	"0,0,1447,60"	"0,0,0,0"	"0,0,0,0"	"0,0,132,0"	"0,0,0,0"	"0,0,0,64"	"0,0,0,481"	"0,0,0,0"	"0,0,0,0"	"0,0,0,0"	"0,0,0,0"	"0,0,0,0"	"0,0,0,0"	"0,0,0,0"	"0,0,2798,1932"	"6,0,1166,480"	"0,0,0,0"	"0,0,0,0"	"0,0,0,0"	"0,0,0,0"	"0,0,0,0"	"0,0,0,0"	"0,0,0,0"	"0,0,0,0"
ENSG00000156030|ELMSAN1	8257	63880	"0,0,0,0"	"0,0,0,0"	"0,0,0,0"	"0,0,0,0"	"0,0,0,0"	"0,0,0,0"	"0,0,0,0"	"0,0,65,0"	"0,0,0,0"	"0,0,0,0"	"0,0,0,182"	"0,0,0,304"	"0,0,0,0"	"0,0,0,0"	"0,0,0,0"	"0,0,147,1025"	"0,0,0,0"	"0,0,0,365"	"0,0,110,77"	"0,0,0,0"	"0,0,0,0"	"0,0,0,3552"	"0,0,0,0"	"0,0,722,1431"	"0,0,0,0"	"0,0,0,0"	"0,0,0,0"	"0,0,0,0"	"0,0,0,0"	"0,0,0,0"	"0,0,0,244"	"0,0,0,277"	"0,0,0,0"	"0,0,0,0"	"0,0,0,0"	"0,0,0,0"	"0,0,0,0"	"0,317,4591,6678"	"0,0,1993,1909"	"0,0,0,0"	"0,0,0,0"	"0,0,0,0"	"0,0,0,0"	"0,0,0,0"	"0,0,0,0"	"0,0,0,0"	"0,0,0,0"
ENSG00000064886|CHI3L2	2647	40023	"0,0,0,0"	"0,0,0,0"	"0,0,0,0"	"0,0,0,0"	"0,0,0,0"	"0,0,0,0"	"0,0,0,0"	"0,0,0,0"	"0,0,0,0"	"0,0,0,0"	"0,0,0,0"	"0,0,0,146"	"0,0,0,0"	"0,0,0,0"	"0,0,127,0"	"0,0,0,232"	"0,0,0,0"	"0,0,0,0"	"0,0,0,0"	"0,0,0,0"	"0,0,0,0"	"0,0,1052,1547"	"0,0,0,0"	"0,0,1130,1165"	"0,0,0,0"	"0,0,0,0"	"0,0,0,0"	"0,0,0,0"	"0,0,1207,2439"	"0,0,0,0"	"0,0,402,0"	"0,0,830,328"	"0,0,0,522"	"0,0,0,0"	"0,0,0,0"	"0,0,658,0"	"0,0,0,0"	"18,30,593,2313"	"0,0,800,1012"	"0,0,0,0"	"0,0,0,0"	"0,0,0,0"	"0,0,0,0"	"0,0,0,0"	"0,0,0,0"	"0,0,0,0"	"0,0,0,0"
ENSG00000131791|PRKAB2	5417	12022	"0,0,0,0"	"0,0,0,0"	"0,0,0,0"	"0,0,0,0"	"0,0,0,0"	"0,0,0,0"	"0,159,0,0"	"0,0,0,0"	"0,0,0,0"	"0,0,0,0"	"0,0,0,0"	"0,0,0,0"	"0,0,0,0"	"0,0,0,0"	"0,0,0,0"	"0,0,38,219"	"0,0,0,0"	"0,0,0,0"	"0,0,0,0"	"0,0,0,0"	"0,0,0,0"	"0,0,0,1234"	"0,0,0,0"	"0,0,0,0"	"0,0,0,0"	"36,0,4,0"	"0,0,0,0"	"0,0,0,0"	"0,0,0,0"	"0,0,0,0"	"0,0,0,0"	"0,0,0,0"	"0,0,0,0"	"0,0,0,0"	"0,0,0,0"	"0,0,0,0"	"0,0,0,0"	"0,0,1215,0"	"0,0,284,600"	"0,0,0,0"	"0,0,0,0"	"0,0,0,0"	"0,0,0,0"	"0,0,0,0"	"0,0,0,0"	"0,0,0,0"	"0,0,0,0"
ENSG00000172687|ZNF738	2442	17929	"0,0,0,0"	"0,0,0,0"	"0,0,0,0"	"0,0,0,0"	"0,0,0,0"	"0,0,0,0"	"0,0,0,0"	"0,0,0,0"	"0,0,0,0"	"0,0,0,0"	"0,0,0,0"	"0,0,0,0"	"0,0,0,0"	"0,0,0,0"	"0,0,0,0"	"0,0,288,161"	"0,0,0,0"	"0,0,0,0"	"0,0,0,0"	"0,0,0,0"	"0,0,0,0"	"0,739,0,1951"	"0,0,0,0"	"0,0,154,46"	"0,0,0,0"	"0,0,0,0"	"0,0,0,0"	"0,0,0,0"	"0,0,96,2784"	"0,0,0,0"	"0,0,361,0"	"0,0,0,0"	"0,0,0,0"	"0,0,0,0"	"0,0,0,0"	"0,0,0,0"	"0,0,0,0"	"0,292,1669,2941"	"0,0,0,0"	"0,0,0,0"	"0,0,0,0"	"0,0,0,0"	"0,0,0,0"	"0,0,0,0"	"0,0,0,0"	"0,0,0,0"	"0,0,0,0"
ENSG00000165060|FXN	2894	62026	"0,0,0,0"	"0,0,0,0"	"0,0,0,0"	"0,0,0,0"	"0,0,0,0"	"0,0,0,0"	"0,0,0,0"	"0,0,0,0"	"0,0,0,0"	"0,0,0,0"	"0,0,0,0"	"0,0,1115,261"	"0,0,0,0"	"0,0,0,0"	"0,0,113,214"	"0,0,750,866"	"0,0,0,0"	"0,0,112,0"	"0,0,0,91"	"0,0,0,0"	"0,0,0,0"	"0,0,3282,2042"	"0,0,0,0"	"46,0,615,723"	"0,0,0,0"	"0,0,0,0"	"0,0,0,0"	"0,0,0,0"	"0,0,2048,3420"	"0,0,0,0"	"0,0,0,598"	"0,0,328,1881"	"0,0,0,0"	"0,0,0,0"	"0,0,0,0"	"0,0,0,0"	"0,0,0,0"	"293,0,8351,8686"	"106,163,1135,154"	"0,0,0,0"	"0,0,0,0"	"0,0,0,0"	"0,0,0,226"	"0,0,0,0"	"0,0,0,0"	"0,0,0,0"	"0,0,0,0"
ENSG00000142224|IL19	1967	42143	"0,0,0,0"	"0,0,107,0"	"0,0,0,0"	"0,0,0,0"	"0,0,0,0"	"0,0,0,0"	"0,0,0,0"	"0,0,0,0"	"0,0,0,0"	"0,0,0,0"	"0,0,0,0"	"0,0,283,0"	"0,0,60,0"	"0,0,0,0"	"0,0,0,0"	"0,0,226,320"	"0,0,0,0"	"0,0,400,98"	"0,0,252,388"	"0,0,0,0"	"0,0,0,0"	"0,0,2274,0"	"0,0,0,0"	"0,0,2124,674"	"0,0,0,0"	"0,0,0,0"	"0,0,0,0"	"0,0,0,186"	"0,0,805,444"	"0,0,0,0"	"0,0,3589,0"	"0,0,407,1938"	"0,0,0,0"	"0,0,0,0"	"0,0,0,0"	"0,0,0,0"	"0,0,0,0"	"0,250,1985,1637"	"64,0,1750,1340"	"0,0,0,0"	"0,0,0,0"	"0,0,0,0"	"0,0,0,0"	"0,0,0,0"	"0,0,0,0"	"0,0,0,0"	"0,0,0,0"
ENSG00000145734|BDP1	11075	101133	"0,0,0,0"	"0,0,0,0"	"0,0,0,0"	"0,0,0,0"	"0,0,0,0"	"0,0,0,0"	"0,0,0,0"	"0,0,0,0"	"0,0,0,0"	"0,0,0,0"	"0,0,0,0"	"382,0,526,843"	"0,0,0,0"	"0,0,0,0"	"0,0,0,0"	"0,107,139,428"	"0,0,0,0"	"0,0,0,0"	"0,0,0,0"	"0,0,0,0"	"0,0,0,0"	"0,0,1187,12841"	"0,0,0,0"	"0,0,303,527"	"0,0,0,0"	"0,0,0,0"	"0,0,0,0"	"0,0,147,0"	"0,0,0,0"	"0,0,0,0"	"0,0,0,695"	"0,0,0,435"	"0,0,0,0"	"0,0,0,0"	"0,0,0,0"	"0,0,0,3346"	"0,0,0,0"	"0,0,13729,21769"	"0,0,766,179"	"0,0,0,0"	"0,0,0,0"	"0,0,0,0"	"0,0,0,0"	"0,0,0,0"	"0,0,0,0"	"0,0,0,0"	"0,0,0,84"
ENSG00000197766|CFD	1214	2787	"0,0,0,0"	"0,0,0,0"	"0,0,0,0"	"0,0,0,0"	"0,0,0,0"	"0,0,0,0"	"0,0,0,0"	"0,0,0,0"	"0,0,0,0"	"0,0,0,0"	"0,0,0,0"	"0,0,0,0"	"0,0,0,0"	"0,0,0,0"	"0,0,0,0"	"0,0,0,0"	"0,0,0,0"	"0,0,0,0"	"0,0,0,0"	"0,0,0,0"	"0,0,0,0"	"0,0,0,0"	"0,0,0,0"	"0,0,0,0"	"0,0,0,0"	"0,0,0,0"	"0,0,0,0"	"0,0,0,0"	"0,0,0,0"	"0,0,0,0"	"0,0,0,0"	"0,0,0,0"	"0,0,0,0"	"0,0,0,0"	"0,0,0,0"	"0,0,0,0"	"0,0,0,0"	"105,0,0,322"	"0,0,0,0"	"0,0,0,0"	"0,0,0,0"	"0,0,0,0"	"0,0,0,0"	"0,0,0,0"	"0,0,0,0"	"0,0,0,0"	"0,0,0,0"
ENSG00000165182|CXorf58	1752	29955	"0,0,0,0"	"0,0,0,0"	"0,0,0,0"	"0,0,0,0"	"0,0,0,0"	"0,0,0,0"	"0,0,0,0"	"0,0,0,0"	"0,0,0,0"	"0,0,0,0"	"0,0,0,0"	"0,0,1599,1129"	"0,0,0,0"	"0,0,0,0"	"0,0,0,0"	"0,0,421,34"	"0,0,0,0"	"0,0,0,0"	"0,0,0,0"	"0,0,0,0"	"0,0,0,0"	"0,0,644,2836"	"0,0,0,0"	"0,0,0,416"	"0,0,0,0"	"0,0,0,0"	"0,0,0,0"	"0,0,0,0"	"0,0,0,314"	"0,0,0,0"	"0,0,0,440"	"0,0,0,0"	"0,0,0,0"	"0,0,0,0"	"0,0,0,0"	"0,0,0,0"	"0,0,0,0"	"0,0,5020,4910"	"0,0,257,1241"	"0,0,0,0"	"0,0,0,0"	"0,0,0,240"	"0,0,0,0"	"0,0,0,0"	"0,0,0,0"	"0,0,0,0"	"0,0,0,0"
ENSG00000162739|SLAMF6	2746	35487	"0,0,0,0"	"0,0,0,0"	"0,0,0,0"	"0,0,0,0"	"0,0,0,0"	"0,0,0,0"	"0,0,0,0"	"0,0,0,77"	"0,0,0,0"	"0,0,0,0"	"0,0,0,0"	"0,243,0,0"	"0,0,0,0"	"0,0,0,0"	"0,0,0,0"	"0,0,94,146"	"0,0,0,0"	"0,0,209,0"	"0,0,76,0"	"0,0,0,0"	"0,0,0,0"	"0,0,1700,16176"	"0,0,0,0"	"590,0,498,3191"	"0,0,0,0"	"0,0,0,0"	"0,0,0,0"	"0,0,0,0"	"0,0,0,0"	"0,0,0,0"	"0,0,0,0"	"0,0,732,465"	"0,0,0,0"	"0,0,0,0"	"0,0,0,0"	"0,0,0,0"	"0,0,0,0"	"307,0,290,532"	"176,0,424,1014"	"0,0,0,0"	"0,0,0,0"	"0,0,0,0"	"0,0,0,0"	"0,0,0,0"	"0,0,0,0"	"0,0,0,0"	"0,0,0,0"
ENSG00000148377|IDI2	1359	5594	"0,0,0,0"	"0,0,0,0"	"0,0,0,0"	"0,0,0,0"	"0,0,0,0"	"0,0,0,0"	"0,0,0,0"	"0,0,0,0"	"0,0,0,0"	"0,0,0,0"	"0,0,0,0"	"0,0,0,0"	"0,0,0,0"	"0,0,0,0"	"0,0,0,0"	"0,0,0,0"	"0,0,0,0"	"0,0,0,0"	"0,0,0,0"	"0,0,0,0"	"0,0,0,0"	"0,0,0,710"	"0,0,0,0"	"0,0,0,0"	"0,0,0,0"	"0,0,0,0"	"0,0,0,0"	"0,0,0,0"	"0,0,429,0"	"0,0,0,0"	"0,0,0,0"	"0,0,0,0"	"0,0,0,0"	"0,0,0,0"	"0,0,0,0"	"0,0,0,0"	"0,0,0,0"	"0,0,268,904"	"0,0,0,0"	"0,0,0,0"	"0,0,0,0"	"0,0,0,0"	"0,0,0,0"	"0,0,0,0"	"0,0,0,0"	"0,0,0,0"	"0,0,0,0"
ENSG00000108700|CCL8	1261	1106	"0,0,0,0"	"0,0,0,0"	"0,0,0,0"	"0,0,0,0"	"0,0,0,0"	"0,0,0,0"	"0,0,0,0"	"0,0,0,0"	"0,0,0,0"	"0,0,0,0"	"0,0,0,0"	"0,0,0,0"	"0,0,0,0"	"0,0,0,0"	"0,0,0,0"	"0,0,0,0"	"0,0,0,0"	"0,0,0,0"	"0,0,0,0"	"0,0,0,0"	"0,0,0,0"	"0,0,0,0"	"0,0,0,0"	"0,0,0,0"	"0,0,0,0"	"0,0,0,0"	"0,0,0,0"	"0,0,0,0"	"0,0,0,0"	"0,0,0,0"	"0,0,0,0"	"0,0,0,0"	"0,0,0,0"	"0,0,0,0"	"0,0,0,0"	"0,0,0,0"	"0,0,0,0"	"0,0,0,0"	"0,0,0,0"	"0,0,0,0"	"0,0,0,0"	"0,0,0,0"	"0,0,0,0"	"0,0,0,0"	"0,0,0,0"	"0,0,0,0"	"0,0,0,0"
ENSG00000196263|ZNF471	6287	16092	"0,0,0,0"	"0,0,0,0"	"0,0,0,0"	"0,0,0,0"	"0,0,0,0"	"0,0,0,0"	"0,0,0,0"	"0,0,0,0"	"0,0,0,0"	"0,0,0,0"	"0,0,0,286"	"0,0,686,0"	"0,0,0,0"	"0,0,0,0"	"0,0,0,0"	"0,190,169,0"	"0,0,0,0"	"0,0,0,0"	"0,0,0,0"	"0,0,0,0"	"0,0,0,0"	"2104,0,0,2322"	"0,0,0,0"	"221,0,472,0"	"0,0,0,0"	"0,0,0,0"	"0,0,0,0"	"0,0,0,0"	"0,0,0,0"	"0,0,0,0"	"0,0,775,0"	"0,0,269,357"	"0,0,0,0"	"0,0,0,0"	"0,0,0,0"	"0,0,0,0"	"0,0,0,0"	"0,97,712,1506"	"74,0,0,0"	"0,0,0,0"	"0,0,0,0"	"0,0,0,0"	"0,0,0,0"	"0,0,0,0"	"0,0,0,0"	"0,0,0,0"	"0,0,0,0"
ENSG00000123989|CHPF	3198	1643	"0,0,0,0"	"0,0,0,0"	"0,0,0,0"	"0,0,0,0"	"0,0,0,0"	"0,0,0,0"	"0,0,0,0"	"0,0,0,0"	"0,0,0,0"	"0,0,0,0"	"0,0,0,0"	"0,0,0,0"	"0,0,0,0"	"0,0,0,0"	"0,0,0,0"	"0,0,0,0"	"0,0,0,0"	"0,0,0,0"	"0,0,0,0"	"0,0,0,0"	"0,0,0,0"	"0,0,0,0"	"0,0,0,0"	"0,0,0,0"	"0,0,0,0"	"0,0,0,0"	"0,0,0,0"	"0,0,0,0"	"0,0,0,0"	"0,0,0,0"	"0,0,0,0"	"0,0,0,0"	"0,0,0,0"	"0,0,0,0"	"0,0,0,0"	"0,0,0,0"	"0,0,0,0"	"0,0,0,0"	"0,0,298,411"	"0,0,0,0"	"0,0,0,0"	"0,0,0,0"	"0,0,0,0"	"0,0,0,0"	"0,0,0,0"	"0,0,0,0"	"0,0,0,0"
ENSG00000260238|PMF1-BGLAP	1007	29344	"0,0,0,0"	"0,0,0,0"	"0,0,0,0"	"0,0,0,0"	"0,0,0,0"	"0,0,0,0"	"0,0,0,0"	"0,0,0,282"	"0,0,0,0"	"0,0,0,0"	"0,0,0,0"	"0,0,0,0"	"0,0,0,0"	"0,0,0,0"	"0,0,0,404"	"0,0,74,0"	"0,0,0,0"	"0,0,0,0"	"0,0,0,0"	"0,0,0,0"	"0,0,0,0"	"0,0,380,2036"	"0,0,0,0"	"0,0,1527,649"	"0,0,0,0"	"0,0,0,0"	"0,0,0,0"	"0,0,0,0"	"0,0,0,0"	"0,0,0,0"	"0,0,0,0"	"0,0,0,144"	"0,0,0,0"	"0,0,0,0"	"0,0,0,0"	"0,0,0,0"	"0,0,0,0"	"0,0,3129,7534"	"0,0,514,361"	"0,0,0,0"	"0,0,0,0"	"0,0,0,0"	"0,0,0,0"	"0,0,0,0"	"0,0,0,0"	"0,0,0,0"	"0,0,0,0"
ENSG00000077264|PAK3	9519	273558	"0,0,49,0"	"0,0,0,0"	"0,0,0,0"	"0,0,0,0"	"0,0,0,0"	"0,0,0,0"	"0,0,0,0"	"0,0,0,233"	"0,0,0,0"	"0,0,0,0"	"0,0,0,737"	"0,0,4563,3210"	"0,0,0,277"	"0,0,0,0"	"0,0,0,104"	"0,0,3625,2916"	"0,0,0,630"	"23,0,1347,742"	"0,0,250,1596"	"0,0,0,258"	"0,0,0,0"	"154,0,22886,28253"	"0,0,0,0"	"0,0,9749,14236"	"0,0,148,0"	"0,0,502,160"	"0,0,311,0"	"0,0,340,300"	"0,0,0,1318"	"0,0,0,0"	"0,0,0,0"	"0,0,3812,3154"	"0,0,0,0"	"0,0,0,0"	"0,0,0,0"	"0,0,0,0"	"0,0,0,0"	"294,0,4610,4385"	"200,0,10205,6729"	"0,0,0,0"	"0,0,0,0"	"0,0,244,342"	"0,0,0,0"	"0,0,0,0"	"0,0,0,0"	"0,0,0,0"	"0,0,0,0"
ENSG00000089159|PXN	4208	51117	"0,0,0,0"	"0,0,0,0"	"0,0,0,0"	"0,0,0,0"	"0,0,0,0"	"0,0,0,0"	"0,0,0,0"	"0,0,0,0"	"0,0,0,0"	"0,0,0,0"	"0,0,0,0"	"0,0,113,0"	"0,0,0,0"	"0,0,0,0"	"0,0,0,0"	"0,0,336,458"	"0,0,0,0"	"0,0,0,0"	"0,0,0,0"	"0,0,0,0"	"0,0,0,0"	"0,0,294,1495"	"0,0,0,0"	"0,0,286,596"	"0,0,0,0"	"0,0,0,0"	"0,0,0,0"	"0,0,228,0"	"0,0,0,0"	"0,0,0,0"	"0,0,0,0"	"0,0,0,0"	"0,0,0,0"	"0,0,0,0"	"0,0,0,0"	"0,0,0,0"	"0,0,0,0"	"0,0,3767,8452"	"0,0,1255,2018"	"0,0,0,0"	"0,0,0,0"	"0,0,0,0"	"0,0,0,0"	"0,0,0,0"	"0,0,0,0"	"0,0,0,0"	"0,0,0,0"
ENSG00000112984|KIF20A	3201	5517	"0,0,0,0"	"0,0,0,0"	"0,0,0,0"	"0,0,0,0"	"0,0,0,0"	"0,0,0,0"	"0,0,0,0"	"0,0,0,0"	"0,0,0,0"	"0,0,0,0"	"0,0,0,136"	"0,0,0,0"	"0,0,0,0"	"0,0,0,0"	"0,0,0,0"	"0,0,0,218"	"0,0,0,0"	"0,0,0,0"	"0,0,0,0"	"0,0,0,0"	"0,0,0,0"	"0,0,0,0"	"0,0,0,0"	"0,0,121,0"	"0,0,0,0"	"0,0,0,0"	"0,0,0,0"	"0,0,0,0"	"0,0,0,0"	"0,0,0,0"	"0,0,0,0"	"0,0,0,0"	"0,0,0,0"	"0,0,0,0"	"0,0,0,0"	"0,0,0,0"	"0,0,0,0"	"0,0,0,314"	"0,0,0,494"	"0,0,0,0"	"0,0,0,0"	"0,0,0,0"	"0,0,0,0"	"0,0,0,0"	"0,0,0,0"	"0,0,0,0"	"0,0,0,0"
ENSG00000092199|HNRNPC	6278	54081	"0,0,0,0"	"0,0,0,0"	"0,0,0,0"	"0,0,0,0"	"0,0,0,0"	"0,0,0,129"	"0,0,0,0"	"0,0,82,0"	"0,0,0,0"	"0,0,0,0"	"0,0,0,0"	"0,141,1029,395"	"0,0,0,0"	"0,0,69,0"	"0,0,0,0"	"0,0,279,382"	"0,0,0,0"	"0,0,0,0"	"0,0,0,0"	"0,0,0,0"	"0,0,0,0"	"0,0,577,2008"	"0,0,0,0"	"0,0,1075,1259"	"0,0,0,0"	"0,0,0,0"	"0,0,0,0"	"0,0,0,0"	"0,0,0,0"	"0,0,0,0"	"0,0,0,0"	"0,0,0,0"	"0,0,0,0"	"0,0,0,0"	"0,0,0,0"	"0,0,0,0"	"0,0,0,0"	"0,277,4359,12417"	"0,0,0,486"	"0,0,0,0"	"0,0,0,0"	"0,0,0,0"	"0,0,0,0"	"0,0,0,0"	"0,0,0,0"	"0,0,0,0"	"0,0,0,0"
ENSG00000080644|CHRNA3	3556	24688	"0,0,0,0"	"0,0,0,0"	"0,0,0,0"	"0,0,0,0"	"0,0,0,0"	"0,0,0,0"	"0,0,0,0"	"0,0,0,0"	"0,0,0,0"	"0,0,0,0"	"0,0,0,0"	"0,0,0,0"	"0,0,0,0"	"0,0,0,0"	"0,0,0,0"	"0,225,0,279"	"0,0,0,0"	"0,0,0,0"	"0,0,69,37"	"0,0,0,0"	"0,0,0,0"	"0,0,0,7647"	"0,0,0,0"	"0,0,0,265"	"0,0,0,0"	"0,0,0,0"	"0,0,0,0"	"0,0,0,0"	"0,0,0,0"	"0,0,0,0"	"0,0,0,0"	"0,342,0,0"	"0,0,0,0"	"0,0,0,0"	"0,0,0,0"	"0,0,0,0"	"0,0,0,0"	"0,98,1741,3451"	"0,0,313,435"	"0,0,0,0"	"0,0,0,0"	"0,0,0,0"	"0,0,0,0"	"0,0,0,0"	"0,0,0,0"	"0,0,0,0"	"0,0,0,0"
ENSG00000108064|TFAM	5414	8786	"0,0,0,0"	"0,0,0,0"	"0,0,0,0"	"0,0,0,0"	"0,0,0,0"	"0,0,0,0"	"0,0,0,0"	"0,0,0,80"	"0,0,0,0"	"0,0,0,0"	"0,0,0,0"	"0,0,0,0"	"0,0,0,0"	"0,0,0,0"	"0,0,0,0"	"400,0,84,0"	"0,0,0,0"	"0,0,0,0"	"0,0,0,0"	"0,0,0,0"	"0,0,0,0"	"0,0,0,1143"	"0,0,0,0"	"0,0,0,0"	"0,0,0,0"	"0,0,0,0"	"0,0,0,0"	"0,0,0,0"	"0,0,0,0"	"0,0,0,0"	"0,0,0,0"	"0,0,0,0"	"0,0,0,0"	"0,0,0,0"	"0,0,0,0"	"0,0,0,0"	"0,0,0,0"	"0,433,894,585"	"0,0,0,75"	"0,0,0,0"	"0,0,0,0"	"0,0,0,0"	"0,0,0,0"	"0,0,0,0"	"0,0,0,0"	"0,0,0,0"	"0,0,0,0"
ENSG00000186812|ZNF397	5496	12695	"0,0,0,0"	"0,0,0,0"	"0,0,0,0"	"0,0,0,0"	"0,0,0,0"	"0,0,0,0"	"0,0,0,0"	"0,0,0,0"	"0,0,0,0"	"0,0,0,0"	"0,0,0,0"	"0,0,0,255"	"0,0,0,0"	"0,0,0,0"	"0,0,0,0"	"0,0,0,353"	"0,0,0,0"	"0,0,0,0"	"475,0,185,0"	"0,0,0,0"	"0,0,0,0"	"0,0,326,0"	"0,0,0,0"	"0,807,369,1015"	"0,0,0,0"	"0,0,0,0"	"0,0,0,0"	"0,0,0,0"	"0,0,0,0"	"0,0,0,0"	"70,0,319,0"	"0,155,692,0"	"0,0,0,0"	"0,0,0,0"	"0,0,0,0"	"0,0,0,0"	"0,0,0,0"	"310,35,899,599"	"0,0,0,198"	"0,0,0,0"	"0,0,0,0"	"0,0,0,0"	"0,0,0,0"	"0,0,0,0"	"0,0,0,0"	"0,0,0,0"	"0,0,0,0"
ENSG00000240654|C1QTNF9	1893	13477	"0,0,0,0"	"0,0,0,0"	"0,0,0,0"	"0,0,0,0"	"0,0,0,0"	"0,0,0,0"	"0,0,0,75"	"0,0,0,0"	"0,0,0,0"	"0,0,0,0"	"0,0,0,0"	"0,0,0,0"	"0,0,0,0"	"0,0,0,0"	"0,0,0,0"	"0,0,207,237"	"0,0,0,0"	"0,0,0,0"	"53,0,24,0"	"0,0,0,0"	"0,0,0,0"	"0,156,91,1051"	"0,0,0,0"	"0,0,0,134"	"0,0,0,0"	"0,0,0,0"	"0,0,0,0"	"0,0,0,0"	"0,0,0,0"	"0,0,0,0"	"0,0,0,0"	"0,57,0,435"	"0,0,0,0"	"0,0,0,0"	"0,0,0,0"	"0,0,0,0"	"0,0,0,0"	"0,0,1603,988"	"0,0,0,279"	"0,0,0,0"	"0,0,0,0"	"0,0,0,0"	"0,0,0,0"	"0,0,0,0"	"0,0,0,0"	"0,0,0,0"	"0,0,0,0"
ENSG00000114948|ADAM23	6418	171171	"0,0,0,78"	"0,0,0,0"	"0,0,0,0"	"0,0,0,0"	"0,0,0,0"	"0,0,0,0"	"0,0,0,0"	"0,0,77,342"	"0,0,0,0"	"0,0,0,0"	"0,0,0,0"	"0,0,3730,1222"	"0,0,0,0"	"0,0,0,128"	"0,0,346,305"	"0,0,1321,876"	"0,0,0,0"	"0,0,352,0"	"0,0,0,309"	"0,0,0,0"	"0,0,0,0"	"0,0,6833,13818"	"0,0,0,0"	"0,0,3192,6230"	"0,0,0,0"	"0,0,0,187"	"0,0,0,196"	"0,0,146,864"	"0,0,0,0"	"0,0,0,0"	"0,0,1212,512"	"0,0,1641,7667"	"0,0,0,0"	"0,0,0,0"	"0,0,0,0"	"0,0,0,16"	"0,0,0,0"	"0,0,5826,6727"	"0,0,958,2111"	"0,0,0,0"	"0,0,0,0"	"0,0,0,0"	"0,0,0,0"	"0,0,0,0"	"0,0,0,0"	"0,0,0,0"	"0,0,0,0"
ENSG00000197021|CXorf40B	1706	4909	"0,0,0,0"	"0,0,0,0"	"0,0,0,0"	"0,0,0,0"	"0,0,0,0"	"0,0,0,0"	"0,0,0,0"	"0,0,0,0"	"0,0,0,0"	"0,0,0,0"	"0,0,0,0"	"0,0,0,0"	"0,0,0,0"	"0,0,0,0"	"0,0,0,0"	"0,0,0,0"	"0,0,0,0"	"0,0,0,0"	"0,0,0,0"	"0,0,0,0"	"0,0,0,0"	"0,0,137,0"	"0,0,0,0"	"0,0,0,517"	"0,0,0,0"	"0,0,0,0"	"0,0,0,0"	"0,0,0,0"	"0,0,0,0"	"0,0,0,0"	"0,0,0,0"	"0,0,0,456"	"0,0,0,0"	"0,0,0,0"	"0,0,0,0"	"0,0,0,0"	"0,0,0,0"	"0,0,0,0"	"0,0,221,0"	"0,0,0,0"	"0,0,0,0"	"0,0,0,0"	"0,0,0,0"	"0,0,0,0"	"0,0,0,0"	"0,0,0,0"	"0,0,0,0"
ENSG00000165685|TMEM52B	3085	18175	"0,0,0,0"	"0,0,0,0"	"0,0,0,0"	"0,0,0,0"	"0,0,0,0"	"0,0,0,0"	"0,0,0,0"	"0,0,0,0"	"0,0,0,0"	"0,0,0,0"	"0,0,0,0"	"0,0,0,120"	"0,0,0,0"	"0,0,0,0"	"0,0,0,0"	"0,0,0,0"	"0,0,0,0"	"0,0,0,0"	"0,0,0,0"	"0,0,0,0"	"0,0,0,0"	"0,0,129,431"	"0,0,0,0"	"0,0,0,0"	"0,0,0,0"	"0,0,0,0"	"0,0,0,0"	"0,0,0,0"	"0,0,0,0"	"0,0,0,0"	"0,0,1141,0"	"0,0,488,0"	"0,0,0,0"	"0,0,0,0"	"0,0,0,0"	"0,0,0,0"	"0,0,0,0"	"0,536,3160,1995"	"156,0,555,417"	"0,0,0,0"	"0,0,0,0"	"0,0,0,0"	"0,0,0,0"	"0,0,0,0"	"0,0,0,0"	"0,0,0,0"	"0,0,0,0"
ENSG00000144840|RABL3	3883	51974	"0,0,0,0"	"0,0,0,0"	"0,0,0,0"	"0,0,0,0"	"0,0,0,0"	"0,0,0,0"	"0,0,0,0"	"0,0,0,0"	"0,0,0,0"	"0,0,0,0"	"0,0,0,0"	"0,0,106,363"	"0,0,0,0"	"0,0,0,0"	"0,0,0,0"	"0,0,697,1128"	"0,0,0,0"	"0,0,0,122"	"0,0,267,0"	"0,0,0,0"	"0,0,0,0"	"0,0,7170,13469"	"0,0,0,0"	"0,0,0,2987"	"0,0,0,0"	"0,0,0,0"	"0,0,243,0"	"0,0,0,0"	"228,0,0,0"	"0,0,0,0"	"174,0,0,178"	"0,0,0,0"	"0,0,0,0"	"0,0,0,0"	"0,0,0,0"	"0,0,0,0"	"0,0,0,193"	"417,0,1636,2195"	"0,0,458,1096"	"0,0,0,0"	"0,0,64,0"	"0,0,0,58"	"0,0,0,0"	"0,0,0,0"	"0,0,0,0"	"0,0,0,0"	"0,0,0,0"
ENSG00000204178|TMEM57	3940	65373	"0,0,0,0"	"0,0,0,0"	"0,0,0,0"	"0,0,0,0"	"0,0,0,0"	"0,0,0,0"	"0,0,157,0"	"0,0,0,0"	"0,0,0,0"	"0,0,0,0"	"0,0,0,0"	"0,0,0,0"	"0,0,0,0"	"0,0,0,0"	"0,0,0,0"	"0,0,409,1582"	"0,0,0,186"	"0,0,0,69"	"0,0,0,536"	"0,0,0,0"	"0,0,0,0"	"0,0,1502,3723"	"0,0,0,0"	"0,0,696,2075"	"0,0,0,0"	"0,0,0,0"	"0,0,0,0"	"0,0,0,0"	"0,0,0,0"	"0,0,0,0"	"0,0,0,0"	"0,0,0,0"	"0,0,0,0"	"0,0,0,0"	"0,0,0,0"	"0,0,0,0"	"0,0,0,0"	"0,0,6501,7274"	"0,0,1608,491"	"0,0,0,0"	"0,0,0,0"	"0,0,0,0"	"0,0,0,0"	"0,0,0,0"	"0,0,0,0"	"0,0,0,0"	"0,0,0,0"
ENSG00000171456|ASXL1	7129	73839	"0,0,269,0"	"0,0,0,0"	"0,0,0,0"	"0,0,0,0"	"0,0,0,0"	"0,0,0,0"	"0,0,0,0"	"0,0,0,0"	"0,0,0,0"	"0,0,0,0"	"0,0,0,0"	"0,0,331,1313"	"0,0,0,0"	"0,0,0,0"	"0,0,77,112"	"0,0,0,1495"	"0,0,0,0"	"0,0,0,0"	"0,0,0,0"	"0,0,0,0"	"0,0,0,0"	"0,0,2151,17172"	"0,0,0,0"	"0,0,2053,484"	"0,0,0,0"	"0,0,0,173"	"0,0,0,0"	"0,0,0,0"	"0,0,0,0"	"0,0,0,0"	"0,0,0,553"	"0,0,0,113"	"0,0,0,0"	"0,0,0,0"	"0,0,0,0"	"0,0,0,0"	"0,0,0,0"	"0,97,7051,17257"	"0,0,204,289"	"0,0,0,0"	"0,0,0,0"	"0,0,0,0"	"0,0,0,0"	"0,0,0,0"	"0,0,0,0"	"0,0,0,0"	"0,0,0,43"
ENSG00000100485|SOS2	5489	108941	"0,0,0,0"	"0,0,0,0"	"0,0,0,0"	"0,0,0,0"	"0,0,0,0"	"0,0,0,0"	"0,0,0,0"	"0,0,0,1314"	"0,0,0,0"	"0,0,0,0"	"0,0,0,0"	"0,0,663,74"	"0,0,0,0"	"0,0,65,0"	"0,0,0,0"	"0,0,1171,2083"	"0,0,0,0"	"0,0,183,0"	"0,0,140,1330"	"0,0,0,0"	"0,0,0,0"	"0,0,4510,12922"	"0,0,0,0"	"0,0,3120,1618"	"0,0,0,0"	"0,0,0,0"	"0,0,83,0"	"0,0,0,0"	"0,0,78,615"	"0,0,0,0"	"0,0,0,1228"	"0,0,0,1620"	"0,0,0,0"	"0,0,0,0"	"0,0,0,0"	"0,0,0,0"	"0,0,0,0"	"0,0,14549,18529"	"0,0,895,819"	"0,0,0,0"	"0,0,0,0"	"0,0,0,157"	"0,0,0,0"	"0,0,0,0"	"0,0,0,0"	"0,0,0,0"	"0,0,0,0"
ENSG00000075388|FGF4	1220	1155	"0,0,0,0"	"0,0,0,0"	"0,0,0,0"	"0,0,0,0"	"0,0,0,0"	"0,0,0,0"	"0,0,0,0"	"0,0,0,0"	"0,0,0,0"	"0,0,0,0"	"0,0,0,0"	"0,0,0,0"	"0,0,0,0"	"0,0,0,0"	"0,0,0,0"	"0,0,0,0"	"0,0,0,0"	"0,0,0,0"	"0,0,0,0"	"0,0,0,0"	"0,0,0,0"	"0,0,0,0"	"0,0,0,0"	"0,0,0,0"	"0,0,0,0"	"0,0,0,0"	"0,0,0,0"	"0,0,0,0"	"0,0,0,0"	"0,0,0,0"	"0,0,0,0"	"0,0,0,0"	"0,0,0,0"	"0,0,0,0"	"0,0,0,0"	"0,0,0,0"	"0,0,0,0"	"0,0,0,0"	"0,0,0,0"	"0,0,0,0"	"0,0,0,0"	"0,0,0,0"	"0,0,0,0"	"0,0,0,0"	"0,0,0,0"	"0,0,0,0"	"0,0,0,0"
ENSG00000135119|RNFT2	5174	110165	"0,0,0,0"	"0,0,0,0"	"0,0,0,0"	"0,0,0,0"	"0,0,0,0"	"0,0,0,0"	"0,0,0,0"	"0,0,0,0"	"0,0,0,0"	"0,0,0,0"	"0,0,0,0"	"0,0,1261,194"	"0,0,0,0"	"0,0,0,0"	"0,0,193,0"	"0,0,1760,1904"	"0,0,0,0"	"0,0,124,0"	"0,0,115,0"	"0,0,0,0"	"0,0,0,0"	"0,0,1704,12118"	"0,0,0,0"	"0,0,3713,3185"	"0,0,0,0"	"0,0,0,0"	"0,0,0,0"	"0,0,0,0"	"0,0,0,489"	"0,0,0,0"	"0,0,272,790"	"0,0,1484,4904"	"0,0,0,0"	"0,0,0,0"	"0,0,0,0"	"0,0,0,0"	"0,0,0,0"	"306,1043,13917,16103"	"106,219,5421,5249"	"0,0,0,0"	"0,0,0,0"	"0,0,0,0"	"0,0,0,0"	"0,0,0,0"	"0,0,0,0"	"0,0,0,0"	"0,0,0,0"
ENSG00000167800|TBX10	1548	6710	"0,0,0,0"	"0,0,0,0"	"0,0,0,0"	"0,0,0,0"	"0,0,0,0"	"0,0,0,0"	"0,0,0,0"	"0,0,0,0"	"0,0,0,0"	"0,0,0,0"	"0,0,0,0"	"0,0,0,0"	"0,0,0,0"	"0,0,0,0"	"0,0,0,0"	"0,0,0,0"	"0,0,0,0"	"0,0,0,0"	"0,0,0,0"	"0,0,0,0"	"0,0,0,0"	"0,0,0,808"	"0,0,0,0"	"0,0,0,1185"	"0,0,0,0"	"0,0,0,0"	"0,0,0,0"	"0,0,0,0"	"0,0,592,0"	"0,0,0,0"	"0,0,0,0"	"0,0,0,0"	"0,0,0,0"	"0,0,0,0"	"0,0,0,0"	"0,0,0,0"	"0,0,0,0"	"0,0,577,285"	"0,88,105,240"	"0,0,0,0"	"0,0,0,0"	"0,0,0,0"	"0,0,0,0"	"0,0,0,0"	"0,0,0,0"	"0,0,0,0"	"0,0,0,0"
ENSG00000126756|UXT	752	6612	"0,0,0,0"	"0,0,0,0"	"0,0,0,0"	"0,0,0,0"	"0,0,0,0"	"0,0,0,0"	"0,0,0,0"	"0,0,0,0"	"0,0,0,0"	"0,0,0,0"	"0,0,0,0"	"0,0,0,0"	"0,0,0,0"	"0,0,0,0"	"0,0,0,0"	"0,0,0,222"	"0,0,0,0"	"0,0,0,0"	"0,0,0,0"	"0,0,0,0"	"0,0,0,0"	"0,0,0,229"	"0,0,0,0"	"0,0,1144,1014"	"0,0,0,0"	"0,0,0,0"	"0,0,0,0"	"0,0,0,0"	"0,0,0,0"	"0,0,0,0"	"0,0,0,0"	"0,0,0,85"	"0,0,0,0"	"0,0,0,0"	"0,0,0,0"	"0,0,0,0"	"0,0,0,0"	"0,0,297,471"	"0,0,237,224"	"0,0,0,0"	"0,0,0,0"	"0,0,0,0"	"0,0,0,0"	"0,0,0,0"	"0,0,0,0"	"0,0,0,0"	"0,0,0,0"
ENSG00000203871|C6orf164	1568	1060	"0,0,0,0"	"0,0,0,0"	"0,0,0,0"	"0,0,0,0"	"0,0,0,0"	"0,0,0,0"	"0,0,0,0"	"0,0,0,0"	"0,0,0,0"	"0,0,0,0"	"0,0,0,0"	"0,0,0,0"	"0,0,0,0"	"0,0,0,0"	"0,0,0,0"	"180,0,0,0"	"0,0,0,0"	"0,0,0,0"	"0,0,0,0"	"0,0,0,0"	"0,0,0,0"	"0,0,0,0"	"0,0,0,0"	"0,252,0,0"	"0,0,0,0"	"0,0,0,0"	"0,0,0,0"	"0,0,0,0"	"0,0,0,0"	"0,0,0,0"	"345,0,0,0"	"0,0,0,0"	"0,0,0,0"	"0,0,0,0"	"0,0,0,0"	"0,0,0,0"	"0,0,0,0"	"0,0,295,314"	"0,0,0,0"	"0,0,0,0"	"0,0,0,0"	"0,0,0,0"	"0,0,0,0"	"0,0,0,0"	"0,0,0,0"	"0,0,0,0"	"0,0,0,0"
ENSG00000198626|RYR2	16664	775120	"0,0,0,189"	"0,0,0,0"	"0,0,0,0"	"0,0,0,0"	"0,0,0,0"	"0,0,0,0"	"0,0,0,0"	"0,0,275,73"	"0,0,0,0"	"0,0,0,134"	"0,0,0,841"	"0,0,6653,4203"	"0,0,312,81"	"0,0,0,120"	"0,0,320,0"	"0,0,4557,7957"	"0,0,0,0"	"0,0,280,320"	"0,0,951,2399"	"0,0,0,0"	"0,0,0,0"	"15,0,63353,44777"	"0,0,0,0"	"0,0,13417,20241"	"0,0,0,0"	"0,0,1007,394"	"0,0,136,1086"	"0,0,0,828"	"0,0,3296,10532"	"0,0,0,0"	"0,0,2390,8489"	"0,0,6250,9722"	"0,0,762,423"	"0,0,0,0"	"0,0,207,0"	"0,0,106,3016"	"0,0,0,191"	"0,0,39579,42968"	"0,0,9825,9978"	"0,0,0,0"	"0,0,0,0"	"0,0,0,213"	"0,0,0,0"	"0,0,0,0"	"0,0,0,0"	"0,0,0,0"	"0,0,495,0"
ENSG00000164035|EMCN	4037	118716	"0,0,0,0"	"0,0,0,0"	"0,0,0,0"	"0,0,0,0"	"0,0,0,0"	"0,0,0,0"	"0,0,0,0"	"0,0,0,806"	"0,0,0,0"	"0,0,202,0"	"0,0,0,0"	"0,0,0,1878"	"0,0,0,0"	"0,0,0,826"	"0,0,0,0"	"0,0,600,1035"	"0,0,0,0"	"0,0,0,172"	"0,0,47,436"	"0,0,0,0"	"0,0,0,0"	"0,0,24796,11238"	"0,0,0,0"	"0,0,903,3998"	"0,0,0,0"	"0,0,158,0"	"0,0,0,0"	"0,0,198,0"	"0,0,606,836"	"0,0,0,998"	"0,0,404,1382"	"0,0,652,379"	"0,0,0,0"	"0,0,0,0"	"0,0,0,0"	"0,0,0,0"	"0,0,0,0"	"238,0,3188,1212"	"0,0,1879,954"	"0,0,0,0"	"0,0,0,0"	"0,0,0,0"	"0,0,0,0"	"0,0,0,0"	"0,0,0,0"	"0,0,0,0"	"0,0,0,0"
ENSG00000188404|SELL	2436	18596	"0,0,0,0"	"0,0,0,0"	"0,0,0,0"	"0,0,0,0"	"0,0,0,0"	"0,0,0,0"	"0,0,0,0"	"0,0,0,0"	"0,0,0,0"	"0,0,0,0"	"0,0,0,0"	"0,0,0,121"	"0,0,0,0"	"0,0,0,0"	"0,0,0,0"	"0,0,153,0"	"0,0,0,0"	"0,0,0,0"	"0,0,0,56"	"0,0,0,0"	"0,0,0,0"	"0,0,0,126"	"0,0,0,0"	"220,0,860,1727"	"0,0,0,0"	"0,0,0,0"	"0,0,0,271"	"0,0,0,0"	"0,0,91,0"	"0,0,0,0"	"0,0,0,0"	"0,0,0,0"	"0,0,0,0"	"0,0,0,0"	"0,0,0,0"	"0,0,0,0"	"0,0,0,0"	"0,0,874,292"	"0,0,181,725"	"0,0,0,0"	"0,0,0,0"	"0,0,0,0"	"0,0,0,0"	"0,0,0,0"	"0,0,0,0"	"0,0,0,0"	"0,0,0,0"
ENSG00000215790|SLC35E2	2433	18722	"0,0,0,0"	"0,0,0,0"	"0,0,0,0"	"0,0,0,0"	"0,0,0,0"	"0,0,0,0"	"0,0,0,0"	"0,0,0,0"	"0,0,0,0"	"0,0,0,0"	"0,0,0,0"	"0,0,0,0"	"0,0,0,0"	"0,0,0,0"	"0,0,0,0"	"0,0,170,0"	"0,0,0,0"	"0,0,0,0"	"0,0,0,0"	"0,0,0,0"	"0,0,0,0"	"0,0,231,518"	"0,0,0,0"	"0,0,0,0"	"0,0,0,0"	"0,0,0,0"	"0,0,0,0"	"0,0,0,0"	"0,0,0,141"	"0,0,0,0"	"0,0,0,0"	"386,0,36,0"	"0,0,0,0"	"0,0,0,0"	"0,0,0,0"	"0,0,0,0"	"0,0,0,0"	"309,15,3256,5490"	"0,0,161,0"	"0,0,0,0"	"0,0,0,0"	"0,0,0,0"	"0,0,0,0"	"0,0,0,0"	"0,0,0,0"	"0,0,0,0"	"0,0,0,0"
ENSG00000188372|ZP3	2541	42013	"0,0,0,0"	"0,0,0,0"	"0,0,0,0"	"0,0,0,0"	"0,0,0,0"	"0,0,0,0"	"0,0,0,0"	"0,0,0,0"	"0,0,0,0"	"0,0,0,0"	"0,0,0,0"	"0,0,0,0"	"0,0,0,0"	"0,0,0,0"	"0,0,0,0"	"0,0,361,407"	"0,0,0,0"	"0,0,109,0"	"0,0,0,0"	"0,0,0,0"	"0,0,0,0"	"0,0,807,997"	"0,0,0,0"	"0,0,476,164"	"0,0,0,0"	"0,0,0,0"	"0,0,0,0"	"0,0,0,0"	"0,0,66,608"	"0,0,0,0"	"0,0,0,0"	"0,0,0,0"	"0,0,0,0"	"0,0,0,0"	"0,0,0,0"	"0,0,0,0"	"0,0,0,0"	"0,427,9208,12252"	"0,0,373,309"	"0,0,0,0"	"0,0,0,0"	"0,0,0,0"	"0,0,0,0"	"0,0,0,0"	"0,0,0,0"	"0,0,0,0"	"0,0,0,0"
ENSG00000141338|ABCA8	5842	82218	"0,0,0,0"	"0,0,0,0"	"0,0,0,0"	"0,0,0,0"	"0,0,0,0"	"0,0,0,0"	"0,0,0,0"	"0,0,0,0"	"0,0,0,0"	"0,0,0,0"	"0,0,0,0"	"0,0,355,1962"	"0,0,0,0"	"0,0,0,0"	"0,0,0,0"	"0,0,623,179"	"0,0,0,0"	"0,0,0,0"	"0,0,85,0"	"0,0,0,0"	"0,0,0,0"	"0,0,8181,17044"	"0,0,0,0"	"0,0,1207,428"	"0,0,0,0"	"0,0,0,62"	"0,0,0,0"	"0,0,0,0"	"0,0,0,1438"	"0,0,0,0"	"0,0,0,803"	"0,0,528,1027"	"0,0,0,0"	"0,0,0,0"	"0,0,0,0"	"0,0,0,0"	"0,0,0,0"	"0,0,2032,2379"	"0,0,577,1031"	"0,0,0,0"	"0,0,0,0"	"0,0,0,0"	"0,0,0,0"	"0,0,0,0"	"0,0,0,0"	"0,0,0,0"	"0,0,0,0"
ENSG00000166797|FAM96A	2279	19181	"0,0,0,0"	"0,0,0,0"	"0,0,0,0"	"0,0,0,0"	"0,0,0,0"	"0,0,0,0"	"0,0,0,0"	"0,0,0,0"	"0,0,0,0"	"0,0,0,0"	"0,0,0,0"	"0,0,0,0"	"0,0,0,0"	"0,0,0,0"	"0,0,0,0"	"0,65,321,0"	"0,0,0,0"	"0,0,0,0"	"0,0,54,90"	"0,0,0,0"	"0,0,0,0"	"0,0,946,1748"	"0,0,0,0"	"0,95,509,199"	"0,0,0,0"	"0,0,0,0"	"0,0,0,0"	"0,0,0,0"	"0,0,0,0"	"0,0,0,0"	"0,0,0,0"	"0,0,0,0"	"0,0,0,0"	"0,0,0,0"	"0,0,0,0"	"0,0,0,0"	"0,0,0,0"	"0,0,2795,4513"	"0,0,485,610"	"0,0,0,0"	"0,0,0,0"	"0,0,0,0"	"0,0,0,0"	"0,0,0,0"	"0,0,0,0"	"0,0,0,0"	"0,0,0,0"
ENSG00000159256|MORC3	4246	52212	"0,0,0,0"	"0,0,0,0"	"0,0,0,0"	"0,0,0,0"	"0,0,0,0"	"0,0,0,0"	"0,0,0,0"	"0,0,0,0"	"0,0,0,0"	"0,0,0,0"	"0,0,0,0"	"0,0,410,3066"	"0,0,0,0"	"0,0,0,0"	"0,0,0,0"	"0,0,471,738"	"0,0,0,0"	"0,0,0,0"	"0,0,0,0"	"0,0,0,0"	"0,0,0,0"	"0,0,2338,3411"	"0,0,0,0"	"0,0,0,511"	"0,0,0,0"	"0,0,0,0"	"0,0,0,0"	"0,0,0,0"	"0,0,801,1318"	"0,0,0,0"	"0,0,222,74"	"0,0,0,57"	"0,0,0,0"	"0,0,0,0"	"0,0,0,0"	"0,0,0,0"	"0,0,0,0"	"0,0,9550,11395"	"0,0,418,281"	"0,0,0,0"	"0,0,0,0"	"0,0,0,0"	"0,0,0,0"	"0,0,0,0"	"0,0,0,0"	"0,0,0,0"	"0,0,0,0"
ENSG00000131050|BPIFA2	1178	18467	"0,0,0,0"	"0,0,0,0"	"0,0,0,0"	"0,0,0,0"	"0,0,0,0"	"0,0,0,0"	"0,0,0,0"	"0,0,0,0"	"0,0,0,0"	"0,0,0,0"	"0,0,0,0"	"0,0,0,93"	"0,0,0,0"	"0,0,0,0"	"0,0,0,0"	"0,0,174,74"	"0,0,0,0"	"0,0,405,0"	"0,0,0,0"	"0,0,0,0"	"0,0,0,0"	"0,0,1040,1416"	"0,0,0,0"	"0,0,758,829"	"0,0,0,0"	"0,0,0,0"	"0,0,0,0"	"0,0,0,0"	"0,0,0,0"	"0,0,0,0"	"0,0,0,0"	"0,0,0,0"	"0,0,0,0"	"0,0,0,0"	"0,0,0,0"	"0,0,0,0"	"0,0,0,0"	"0,0,1451,1200"	"0,0,1495,1025"	"0,0,0,0"	"0,0,0,0"	"0,0,0,0"	"0,0,0,0"	"0,0,0,0"	"0,0,0,0"	"0,0,0,0"	"0,0,0,0"
ENSG00000127318|IL22	1175	4191	"0,0,0,0"	"0,0,0,0"	"0,0,0,0"	"0,0,0,0"	"0,0,0,0"	"0,0,0,0"	"0,0,0,0"	"0,0,0,0"	"0,0,0,0"	"0,0,0,0"	"0,0,0,0"	"0,0,0,0"	"0,0,0,0"	"0,0,0,0"	"0,0,0,0"	"0,0,0,208"	"0,0,0,0"	"0,0,0,0"	"0,0,183,0"	"0,0,0,0"	"0,0,0,0"	"0,0,0,0"	"0,0,0,0"	"0,0,0,0"	"0,0,0,0"	"0,0,0,0"	"0,0,0,0"	"0,0,0,0"	"0,0,0,0"	"0,0,0,0"	"0,0,0,0"	"0,0,0,0"	"0,0,0,0"	"0,0,0,0"	"0,0,0,0"	"0,0,0,0"	"0,0,0,0"	"0,0,0,0"	"0,0,0,61"	"0,0,0,0"	"0,0,0,0"	"0,0,0,0"	"0,0,0,0"	"0,0,0,0"	"0,0,0,0"	"0,0,0,0"	"0,0,0,0"
ENSG00000054523|KIF1B	16412	154387	"0,0,0,0"	"0,0,0,0"	"0,0,0,0"	"0,0,0,0"	"0,0,0,0"	"0,0,0,0"	"0,0,0,0"	"0,0,218,0"	"0,0,0,0"	"0,0,0,0"	"0,0,0,127"	"0,0,399,2423"	"0,0,0,0"	"0,0,0,0"	"0,0,0,0"	"0,0,542,2326"	"0,0,0,0"	"0,0,0,0"	"0,0,179,50"	"0,0,0,0"	"0,0,0,0"	"0,0,466,3093"	"0,0,0,0"	"0,0,5056,1777"	"0,0,0,0"	"0,0,0,0"	"0,0,0,752"	"0,0,0,0"	"0,0,0,81"	"0,0,0,0"	"0,0,0,154"	"0,0,0,0"	"0,0,0,0"	"0,0,0,0"	"0,0,0,0"	"0,0,0,0"	"0,0,0,0"	"654,310,25941,25698"	"0,0,1221,1889"	"0,0,0,0"	"0,0,0,0"	"0,0,0,0"	"0,0,0,0"	"0,0,0,0"	"0,0,0,0"	"0,0,0,0"	"0,0,0,0"
ENSG00000006075|CCL3	778	1108	"0,0,0,0"	"0,0,0,0"	"0,0,0,0"	"0,0,0,0"	"0,0,0,0"	"0,0,0,0"	"0,0,0,0"	"0,0,0,0"	"0,0,0,0"	"0,0,0,0"	"0,0,0,0"	"0,0,0,0"	"0,0,0,0"	"0,0,0,0"	"0,0,0,0"	"0,0,0,0"	"0,0,0,0"	"0,0,0,0"	"0,0,0,0"	"0,0,0,0"	"0,0,0,0"	"0,0,0,0"	"0,0,0,0"	"0,0,0,0"	"0,0,0,0"	"0,0,0,0"	"0,0,0,0"	"0,0,0,0"	"0,0,0,0"	"0,0,0,0"	"0,0,0,0"	"0,0,0,0"	"0,0,0,0"	"0,0,0,0"	"0,0,0,0"	"0,0,0,0"	"0,0,0,0"	"0,0,0,0"	"0,0,0,0"	"0,0,0,0"	"0,0,0,0"	"0,0,0,0"	"0,0,0,0"	"0,0,0,0"	"0,0,0,0"	"0,0,0,0"	"0,0,0,0"
ENSG00000122254|HS3ST2	2314	99848	"0,0,0,0"	"0,0,0,0"	"0,0,0,0"	"0,0,0,0"	"0,0,0,0"	"0,0,0,0"	"0,0,0,0"	"0,0,0,0"	"0,0,0,0"	"0,0,0,0"	"0,0,54,0"	"0,0,1350,309"	"0,0,0,142"	"0,0,0,0"	"0,0,0,0"	"0,0,1094,3102"	"0,0,0,0"	"0,0,183,542"	"0,0,152,0"	"0,0,0,0"	"0,0,0,0"	"0,0,3572,7176"	"0,0,0,0"	"0,0,2593,3823"	"0,0,0,0"	"0,0,0,0"	"0,0,321,110"	"0,0,0,101"	"0,0,0,492"	"0,0,0,0"	"0,0,273,1786"	"0,0,1173,5080"	"0,0,0,0"	"0,0,0,0"	"0,0,0,0"	"0,0,0,0"	"0,0,78,0"	"0,0,7403,5663"	"0,0,3143,1511"	"0,0,0,0"	"0,0,0,0"	"0,0,0,0"	"0,0,0,0"	"0,0,0,0"	"0,0,0,0"	"0,0,0,0"	"0,0,0,0"
ENSG00000198625|MDM4	10454	46907	"0,0,0,0"	"0,0,0,0"	"0,0,0,0"	"0,0,0,0"	"0,0,0,0"	"0,0,0,0"	"0,0,0,0"	"0,0,0,0"	"0,0,0,0"	"0,0,0,0"	"0,0,0,101"	"0,0,270,0"	"0,0,0,0"	"0,0,0,0"	"53,0,0,0"	"0,605,393,1141"	"0,0,0,0"	"0,0,0,240"	"0,0,198,0"	"0,0,0,0"	"0,0,0,0"	"0,136,118,1040"	"0,0,0,0"	"0,0,717,2195"	"0,0,0,0"	"0,0,0,0"	"0,0,0,0"	"0,0,0,0"	"80,0,296,953"	"0,0,0,0"	"0,0,0,0"	"0,0,278,714"	"0,0,0,0"	"0,0,0,0"	"0,0,0,0"	"0,0,0,0"	"0,0,0,0"	"870,2198,6571,6536"	"93,0,365,467"	"0,0,0,0"	"0,0,0,0"	"0,0,0,0"	"0,0,0,0"	"0,0,0,0"	"0,0,0,0"	"0,0,0,0"	"0,0,0,111"
ENSG00000188305|C19orf35	2564	4981	"0,0,0,0"	"0,0,0,0"	"0,0,0,0"	"0,0,0,0"	"0,0,0,0"	"0,0,0,0"	"0,0,0,0"	"0,0,0,0"	"0,0,0,0"	"0,0,0,0"	"0,0,0,0"	"0,0,0,0"	"0,0,0,0"	"0,0,0,0"	"0,0,0,0"	"0,0,0,0"	"0,0,0,0"	"0,0,0,0"	"0,0,0,0"	"0,0,0,0"	"0,0,0,0"	"0,0,0,0"	"0,0,0,0"	"116,0,0,0"	"0,0,0,0"	"0,0,0,0"	"0,0,0,0"	"0,0,0,0"	"0,0,0,0"	"0,0,0,0"	"0,0,0,0"	"0,0,0,355"	"0,0,0,0"	"0,0,0,0"	"0,0,0,0"	"0,0,0,0"	"0,0,0,0"	"0,270,1758,719"	"0,0,0,58"	"0,0,0,0"	"0,0,0,0"	"0,0,0,0"	"0,0,0,0"	"0,0,0,0"	"0,0,0,0"	"0,0,0,0"	"0,0,0,0"
ENSG00000158473|CD1D	2253	2697	"0,0,0,0"	"0,0,0,0"	"0,0,0,0"	"0,0,0,0"	"0,0,0,0"	"0,0,0,0"	"0,0,0,0"	"0,0,0,0"	"0,0,0,0"	"0,0,0,0"	"0,0,0,0"	"0,0,0,0"	"0,0,0,0"	"0,0,0,0"	"0,0,0,0"	"0,249,0,0"	"0,0,0,0"	"0,0,0,0"	"0,0,0,0"	"0,0,0,0"	"0,0,0,0"	"0,0,0,104"	"0,0,0,0"	"0,11,0,45"	"0,0,0,0"	"0,0,0,0"	"0,0,0,0"	"0,0,0,0"	"0,0,0,0"	"0,0,0,0"	"0,0,0,0"	"0,0,0,0"	"0,0,0,0"	"0,0,0,0"	"0,0,0,0"	"0,0,0,0"	"0,0,0,0"	"0,0,0,0"	"0,0,0,300"	"0,0,0,0"	"0,0,0,0"	"0,0,0,0"	"0,0,0,0"	"0,0,0,0"	"0,0,0,0"	"0,0,0,0"	"0,0,0,0"
ENSG00000134109|EDEM1	6338	25947	"0,0,0,0"	"0,0,0,0"	"0,0,0,0"	"0,0,0,0"	"0,0,0,0"	"0,0,0,0"	"0,0,0,0"	"0,0,0,0"	"0,0,0,0"	"0,0,0,0"	"0,0,0,0"	"0,0,0,0"	"0,0,0,0"	"0,0,0,0"	"0,0,0,0"	"0,0,280,429"	"0,0,0,0"	"0,0,0,0"	"0,0,0,70"	"0,0,0,0"	"0,0,0,0"	"0,0,0,1072"	"0,0,0,0"	"0,0,159,326"	"0,0,0,0"	"0,0,0,0"	"0,0,0,0"	"0,0,0,0"	"0,0,0,624"	"0,0,0,0"	"0,0,0,265"	"0,0,0,536"	"0,0,0,0"	"0,0,0,0"	"0,0,0,0"	"0,0,0,0"	"0,0,0,0"	"0,74,282,3314"	"0,0,130,456"	"0,0,0,0"	"0,0,0,0"	"0,0,0,0"	"0,0,0,0"	"0,0,0,0"	"0,0,0,0"	"0,0,0,0"	"0,0,0,0"
ENSG00000125966|MMP24	4412	45933	"0,0,0,0"	"0,0,0,0"	"0,0,0,0"	"0,0,0,0"	"0,0,0,0"	"0,0,0,0"	"0,0,0,0"	"0,0,0,0"	"0,0,0,0"	"0,0,0,0"	"0,0,0,0"	"0,0,0,0"	"0,0,0,0"	"0,0,0,0"	"0,0,0,0"	"0,0,277,691"	"0,0,0,0"	"0,0,0,0"	"0,0,374,1375"	"0,0,0,0"	"0,0,0,0"	"0,0,112,1054"	"0,0,0,0"	"0,0,2052,3575"	"0,0,0,0"	"0,0,0,0"	"0,0,0,158"	"0,0,0,0"	"0,0,0,0"	"0,0,0,968"	"0,0,0,407"	"0,0,0,778"	"0,0,0,0"	"0,0,0,0"	"0,0,0,0"	"0,0,0,0"	"0,0,0,0"	"0,0,6195,3871"	"0,186,1640,2115"	"0,0,0,0"	"0,0,0,0"	"0,0,0,0"	"0,0,0,0"	"0,0,0,0"	"0,0,0,0"	"0,0,0,0"	"0,0,0,0"
ENSG00000143971|ETAA1	3418	9809	"0,0,0,0"	"0,0,0,0"	"0,0,0,0"	"0,0,0,0"	"0,0,0,0"	"0,0,0,0"	"0,0,0,0"	"0,0,0,0"	"0,0,0,0"	"0,0,0,0"	"0,0,0,0"	"0,0,363,424"	"0,0,0,0"	"0,0,0,0"	"0,0,0,0"	"0,0,331,300"	"0,0,0,0"	"0,0,0,0"	"0,0,0,0"	"0,0,0,0"	"0,0,0,0"	"0,0,0,377"	"0,0,0,0"	"0,0,641,102"	"0,0,0,0"	"0,0,0,0"	"0,0,0,0"	"0,0,0,0"	"0,0,0,0"	"0,0,0,0"	"0,0,0,0"	"0,0,0,0"	"0,0,0,0"	"0,0,0,0"	"0,0,0,0"	"0,0,0,0"	"0,0,0,0"	"0,0,90,319"	"0,0,206,0"	"0,0,0,0"	"0,0,0,0"	"0,0,0,0"	"0,0,0,0"	"0,0,0,0"	"0,0,0,0"	"0,0,0,0"	"0,0,0,0"
ENSG00000174898|CATSPERD	2516	55542	"0,0,0,0"	"0,0,0,0"	"0,0,0,0"	"0,0,0,0"	"0,0,0,0"	"0,0,0,0"	"0,0,0,0"	"0,0,0,92"	"0,0,0,0"	"0,0,0,0"	"0,0,0,0"	"0,0,158,159"	"0,0,0,0"	"0,0,0,0"	"0,0,174,0"	"0,0,400,244"	"0,0,0,0"	"0,0,0,0"	"0,0,0,0"	"0,0,0,0"	"0,0,0,0"	"0,0,1342,304"	"0,0,0,0"	"0,0,0,240"	"0,0,0,0"	"0,0,0,0"	"0,0,0,0"	"0,0,0,0"	"0,0,0,297"	"0,0,0,518"	"0,0,0,0"	"0,0,288,1218"	"0,0,0,0"	"0,0,0,0"	"0,0,0,0"	"0,0,0,0"	"0,0,0,0"	"0,0,19022,16028"	"0,0,0,521"	"0,0,0,0"	"0,0,0,0"	"0,0,0,0"	"0,0,0,0"	"0,0,0,0"	"0,0,0,0"	"0,0,0,0"	"0,0,0,0"
ENSG00000160746|ANO10	3332	252889	"0,0,0,0"	"0,0,0,0"	"0,0,0,0"	"0,0,0,0"	"0,0,0,0"	"0,0,0,0"	"0,0,0,0"	"0,0,0,408"	"0,0,0,0"	"0,0,0,0"	"0,0,621,0"	"0,0,3351,1108"	"0,0,0,0"	"0,0,0,32"	"0,0,0,0"	"0,0,3240,962"	"0,0,0,0"	"0,0,0,0"	"0,0,661,241"	"0,0,0,0"	"0,0,0,0"	"0,0,17709,48895"	"0,0,0,0"	"0,87,4739,3332"	"0,0,0,0"	"0,0,116,0"	"0,0,0,0"	"0,0,0,0"	"0,0,1273,5274"	"0,0,0,1067"	"0,0,0,1650"	"0,0,2591,5721"	"0,0,0,295"	"0,0,0,0"	"0,0,0,0"	"0,0,0,0"	"0,0,0,0"	"0,0,15141,13447"	"0,0,2856,1650"	"0,0,0,72"	"0,0,0,0"	"0,0,0,0"	"0,0,0,0"	"0,0,0,0"	"0,0,0,0"	"0,0,0,0"	"0,0,0,0"
ENSG00000134709|HOOK1	5944	55574	"0,0,0,0"	"0,0,0,0"	"0,0,0,0"	"0,0,0,0"	"0,0,0,0"	"0,0,0,0"	"0,0,0,0"	"0,0,0,0"	"0,0,0,0"	"0,0,0,0"	"0,0,0,0"	"0,0,208,0"	"0,0,0,0"	"0,0,0,0"	"0,0,0,0"	"0,410,0,486"	"0,0,0,0"	"0,0,0,0"	"0,0,0,0"	"0,0,0,0"	"0,0,0,0"	"0,0,766,14662"	"0,0,0,0"	"0,0,1496,531"	"0,0,0,0"	"0,0,0,0"	"0,0,0,0"	"0,0,0,0"	"0,0,0,0"	"0,0,0,0"	"0,0,0,443"	"0,0,0,990"	"0,0,0,0"	"0,0,0,0"	"0,0,0,0"	"0,0,0,0"	"0,0,0,0"	"0,0,480,2820"	"0,0,1245,1087"	"0,0,0,0"	"0,0,0,0"	"0,0,0,0"	"0,0,0,0"	"0,0,0,0"	"0,0,0,0"	"0,0,0,0"	"0,0,0,0"
ENSG00000196482|ESRRG	7234	627276	"0,0,499,120"	"0,0,0,0"	"0,0,0,0"	"0,0,0,0"	"0,0,0,0"	"0,0,0,0"	"0,0,0,0"	"0,0,132,601"	"0,0,0,0"	"0,0,0,0"	"0,0,0,610"	"0,0,5027,6609"	"0,0,0,0"	"0,0,135,229"	"0,0,509,225"	"0,0,4491,4017"	"0,0,0,0"	"0,0,582,2792"	"0,0,611,1103"	"0,0,0,0"	"0,0,0,0"	"0,0,16260,16936"	"0,0,0,0"	"0,0,7944,17330"	"0,0,0,124"	"182,0,244,94"	"0,0,0,344"	"0,0,0,584"	"0,0,424,0"	"0,0,0,0"	"0,0,2397,2007"	"364,0,5089,8412"	"0,0,0,370"	"0,0,0,0"	"0,0,0,0"	"0,0,0,0"	"0,0,129,0"	"0,124,18054,18100"	"0,0,11799,14152"	"0,0,0,411"	"0,0,0,0"	"0,0,791,606"	"0,0,0,0"	"0,0,0,0"	"0,0,0,0"	"0,0,0,0"	"0,0,0,0"
ENSG00000139722|VPS37B	3021	28089	"0,0,0,0"	"0,0,0,0"	"0,0,0,0"	"0,0,0,0"	"0,0,0,0"	"0,0,0,0"	"0,0,0,0"	"0,0,0,0"	"0,0,0,0"	"0,0,0,0"	"0,0,0,0"	"0,0,605,0"	"0,0,0,0"	"0,0,0,0"	"0,0,0,0"	"0,0,75,225"	"0,0,0,0"	"0,0,42,0"	"0,0,0,0"	"0,0,0,0"	"0,0,0,0"	"0,0,1552,1416"	"0,0,0,0"	"0,0,335,798"	"0,0,0,0"	"0,0,0,0"	"0,0,0,0"	"0,0,0,0"	"0,0,0,0"	"0,0,0,0"	"0,0,0,433"	"0,0,0,444"	"0,0,0,0"	"0,0,0,0"	"0,0,0,0"	"0,0,0,0"	"0,0,0,0"	"0,0,2035,2948"	"0,0,932,0"	"0,0,0,0"	"0,0,0,0"	"0,0,0,0"	"0,0,0,0"	"0,0,0,0"	"0,0,0,0"	"0,0,0,0"	"0,0,0,0"
ENSG00000169918|OTUD7A	3063	169151	"0,0,0,0"	"0,0,0,0"	"0,0,0,0"	"0,0,0,0"	"0,0,0,0"	"0,0,0,0"	"0,0,0,0"	"0,0,0,0"	"0,0,0,0"	"0,0,0,0"	"0,0,0,0"	"0,0,2246,3412"	"0,0,0,0"	"0,0,0,0"	"0,0,48,110"	"0,0,998,889"	"0,0,0,0"	"0,0,36,167"	"0,0,0,324"	"0,0,0,0"	"0,0,0,0"	"0,0,20385,36681"	"0,0,0,0"	"0,0,1236,2458"	"0,0,0,0"	"0,0,0,0"	"0,0,0,0"	"0,0,0,0"	"0,0,5309,4077"	"0,0,175,0"	"0,0,0,6660"	"0,0,3625,6312"	"0,0,0,0"	"0,0,0,0"	"0,0,0,0"	"0,0,0,0"	"0,0,0,0"	"0,0,6282,4320"	"0,0,755,1316"	"0,0,0,0"	"0,0,0,0"	"0,0,0,0"	"0,0,0,0"	"0,0,0,0"	"0,0,0,0"	"0,0,0,0"	"0,0,0,0"
ENSG00000162627|SNX7	1897	96924	"0,0,0,0"	"0,0,0,0"	"0,0,0,0"	"0,0,0,0"	"0,0,0,0"	"0,0,0,0"	"0,0,0,0"	"0,0,0,0"	"0,0,0,0"	"0,0,0,0"	"0,0,77,579"	"0,0,1267,3824"	"0,0,0,0"	"0,0,0,0"	"0,0,0,118"	"0,0,1009,911"	"0,0,0,0"	"0,0,327,0"	"0,0,1910,0"	"0,0,0,0"	"0,0,0,0"	"0,0,4660,8522"	"0,0,0,0"	"0,0,3208,3363"	"0,0,0,0"	"0,0,0,0"	"0,0,785,496"	"0,0,0,0"	"0,0,0,458"	"0,0,0,0"	"0,0,0,438"	"0,0,1377,4716"	"0,0,0,0"	"0,0,0,0"	"0,0,0,76"	"0,0,0,0"	"0,0,0,0"	"0,0,2217,2217"	"0,0,2434,1826"	"0,0,0,0"	"0,0,0,0"	"0,0,216,0"	"0,0,0,0"	"0,0,0,0"	"0,0,0,0"	"0,0,0,0"	"0,0,0,0"
ENSG00000127720|METTL25	2093	118647	"0,0,0,0"	"0,0,0,0"	"0,0,0,0"	"0,0,0,0"	"0,0,0,0"	"0,0,0,0"	"0,0,112,0"	"0,0,0,0"	"0,0,0,0"	"0,0,0,0"	"0,0,0,0"	"0,0,2487,1398"	"0,0,0,0"	"0,0,0,0"	"0,0,0,207"	"0,0,376,787"	"0,0,0,303"	"0,0,0,0"	"0,0,0,0"	"0,0,0,0"	"0,0,0,0"	"0,0,13507,14381"	"0,0,0,0"	"0,0,2541,5583"	"0,0,0,0"	"0,0,0,0"	"0,0,0,0"	"0,0,0,171"	"0,0,0,6697"	"0,0,0,0"	"0,0,0,449"	"0,0,854,1985"	"0,0,0,0"	"0,0,0,0"	"0,0,0,0"	"0,0,0,0"	"0,0,0,0"	"0,0,2699,1574"	"0,0,2218,1523"	"0,0,0,0"	"0,0,0,0"	"0,0,0,0"	"0,0,0,0"	"0,0,0,0"	"0,0,0,0"	"0,0,0,0"	"0,0,0,0"
ENSG00000176946|THAP4	2457	50588	"0,0,0,0"	"0,0,0,0"	"0,0,0,429"	"0,0,0,0"	"0,0,0,0"	"0,0,0,0"	"0,0,0,0"	"0,0,0,0"	"0,0,0,0"	"0,0,0,0"	"0,0,0,0"	"0,0,886,0"	"0,0,0,0"	"0,0,0,0"	"0,0,0,0"	"0,0,374,247"	"0,0,0,0"	"0,0,0,0"	"0,0,39,0"	"0,0,0,0"	"0,0,0,0"	"0,0,345,11019"	"0,0,0,0"	"0,0,842,0"	"0,0,0,0"	"0,0,0,0"	"0,0,0,0"	"0,0,0,0"	"0,0,0,0"	"0,0,0,0"	"0,0,866,306"	"0,0,0,0"	"0,0,0,0"	"0,0,0,0"	"0,0,0,0"	"0,0,74,0"	"0,0,0,0"	"0,0,3656,9684"	"0,0,0,67"	"0,0,0,0"	"0,0,0,0"	"0,0,0,0"	"0,0,0,0"	"0,0,0,0"	"0,0,0,0"	"0,0,0,0"	"0,0,0,90"
ENSG00000178401|DNAJC22	2903	2356	"0,0,0,0"	"0,0,0,0"	"0,0,0,0"	"0,0,0,0"	"0,0,0,0"	"0,0,0,0"	"0,0,0,0"	"0,0,0,0"	"0,0,0,0"	"0,0,0,0"	"0,0,0,0"	"0,0,0,0"	"0,0,0,0"	"0,0,0,0"	"0,0,0,0"	"0,0,0,0"	"0,0,0,0"	"0,0,0,0"	"0,0,0,0"	"0,0,0,0"	"0,0,0,0"	"0,0,0,448"	"0,0,0,0"	"0,0,0,0"	"0,0,0,0"	"0,0,0,0"	"0,0,0,0"	"0,0,0,0"	"0,0,0,0"	"0,0,0,0"	"0,0,0,0"	"0,0,0,0"	"0,0,0,0"	"0,0,0,0"	"0,0,0,0"	"0,0,0,0"	"0,0,0,0"	"309,0,0,613"	"0,78,0,0"	"0,0,0,0"	"0,0,0,0"	"0,0,0,0"	"0,0,0,0"	"0,0,0,0"	"0,0,0,0"	"0,0,0,0"	"0,0,0,0"
ENSG00000132744|ACY3	1300	6805	"0,0,0,0"	"0,0,0,0"	"0,0,0,0"	"0,0,0,0"	"0,0,0,0"	"0,0,0,0"	"0,0,0,0"	"0,0,0,0"	"0,0,0,0"	"0,0,0,0"	"0,0,0,0"	"0,0,0,0"	"0,0,0,0"	"0,0,0,0"	"0,0,0,0"	"0,0,0,0"	"0,0,0,0"	"0,0,0,0"	"0,0,0,0"	"0,0,0,0"	"0,0,0,0"	"0,0,0,0"	"0,0,0,0"	"0,0,153,407"	"0,0,0,0"	"0,0,0,0"	"0,0,0,0"	"0,0,0,0"	"0,0,0,272"	"0,0,0,0"	"0,0,0,0"	"0,0,0,0"	"0,0,0,272"	"0,0,0,0"	"0,0,0,0"	"0,0,0,0"	"0,0,0,0"	"0,0,0,617"	"0,0,391,311"	"0,0,0,0"	"0,0,0,0"	"0,0,0,0"	"0,0,0,0"	"0,0,0,0"	"0,0,0,0"	"0,0,0,0"	"0,0,0,0"
ENSG00000119900|OGFRL1	8391	11757	"0,0,0,0"	"0,0,0,0"	"0,0,0,0"	"0,0,0,0"	"0,0,0,0"	"0,0,0,0"	"0,0,0,0"	"0,0,0,0"	"0,0,0,0"	"0,0,0,0"	"0,0,0,0"	"305,0,0,0"	"0,0,0,0"	"0,0,0,0"	"0,0,0,0"	"0,0,0,193"	"0,0,0,0"	"0,0,0,0"	"0,0,0,0"	"0,0,0,0"	"0,0,0,0"	"0,0,0,222"	"0,0,0,0"	"0,0,261,865"	"0,0,0,0"	"0,0,0,0"	"0,0,0,0"	"0,0,0,0"	"0,0,0,0"	"0,0,0,0"	"0,0,0,0"	"0,0,0,0"	"0,0,0,0"	"0,0,0,0"	"0,0,0,0"	"0,0,0,0"	"0,0,0,0"	"0,277,0,0"	"59,0,461,713"	"0,0,0,0"	"0,0,0,0"	"0,0,0,0"	"0,0,0,0"	"0,0,0,0"	"0,0,0,0"	"0,0,0,0"	"0,0,0,0"
ENSG00000168903|BTNL3	2440	15443	"0,0,0,0"	"0,0,0,0"	"0,0,0,0"	"0,0,0,0"	"0,0,0,0"	"0,0,0,0"	"0,0,0,0"	"0,0,0,0"	"0,0,0,0"	"0,0,0,0"	"0,0,0,0"	"0,0,120,0"	"0,0,0,0"	"0,0,0,0"	"0,0,0,0"	"0,0,93,189"	"0,0,0,0"	"0,0,0,0"	"0,0,0,0"	"0,0,0,0"	"0,0,0,0"	"295,0,2637,1796"	"0,0,0,0"	"0,0,324,197"	"0,0,0,0"	"0,0,0,0"	"0,0,0,0"	"0,0,0,0"	"0,0,0,0"	"0,0,0,0"	"0,0,0,462"	"0,0,0,0"	"0,0,0,0"	"0,0,0,0"	"0,0,0,0"	"0,0,0,0"	"0,0,0,0"	"0,0,1905,945"	"120,0,301,0"	"0,0,0,0"	"0,0,0,0"	"0,0,0,0"	"0,0,0,0"	"0,0,0,0"	"0,0,0,0"	"0,0,0,0"	"0,0,0,0"
ENSG00000185477|GPRIN3	15205	56420	"0,0,0,0"	"0,0,0,0"	"0,0,0,0"	"0,0,0,0"	"0,0,0,0"	"0,0,0,0"	"0,0,0,0"	"0,0,0,0"	"0,0,0,0"	"0,0,0,0"	"0,0,0,0"	"0,0,514,630"	"0,0,0,0"	"0,0,0,0"	"0,0,0,181"	"0,0,1172,815"	"0,0,0,0"	"0,0,0,0"	"0,0,67,0"	"0,0,0,0"	"0,0,0,0"	"0,386,1235,1661"	"0,0,0,0"	"0,0,2265,3152"	"0,0,0,0"	"0,0,0,0"	"0,0,0,0"	"0,0,0,0"	"0,0,914,1019"	"0,0,0,0"	"0,0,0,598"	"0,428,504,1222"	"0,0,0,0"	"0,0,0,0"	"0,0,0,0"	"0,0,0,0"	"0,0,0,0"	"295,0,1489,928"	"105,0,1484,887"	"0,0,0,0"	"0,0,0,0"	"0,0,0,0"	"0,0,0,0"	"0,0,0,0"	"0,0,0,0"	"0,0,0,0"	"0,0,0,0"
ENSG00000109113|RAB34	2066	2069	"0,0,0,0"	"0,0,0,0"	"0,0,0,0"	"0,0,0,0"	"0,0,0,0"	"0,0,0,0"	"0,0,0,0"	"0,0,0,0"	"0,0,0,0"	"0,0,0,0"	"0,0,0,0"	"0,0,0,0"	"0,0,0,0"	"0,0,0,0"	"0,0,0,0"	"0,0,0,0"	"0,0,0,0"	"0,0,0,0"	"0,0,0,0"	"0,0,0,0"	"0,0,0,0"	"0,0,0,0"	"0,0,0,0"	"0,0,0,43"	"0,0,0,0"	"0,0,0,0"	"0,0,0,0"	"0,0,0,0"	"0,0,0,0"	"0,0,0,0"	"0,0,0,0"	"0,0,0,0"	"0,0,0,0"	"0,0,0,0"	"0,0,0,0"	"0,0,0,0"	"0,0,0,0"	"0,0,0,0"	"0,0,0,160"	"0,0,0,0"	"0,0,0,0"	"0,0,0,0"	"0,0,0,0"	"0,0,0,0"	"0,0,0,0"	"0,0,0,0"	"0,0,0,0"
ENSG00000160688|FLAD1	3966	5794	"0,0,0,0"	"0,0,0,0"	"0,0,0,0"	"0,0,0,0"	"0,0,0,0"	"0,0,0,0"	"0,0,0,0"	"0,0,0,0"	"0,0,0,0"	"0,0,0,0"	"0,0,0,0"	"0,0,0,0"	"0,0,0,0"	"0,0,0,0"	"0,0,0,0"	"0,93,0,107"	"0,0,0,0"	"0,0,0,0"	"0,0,0,0"	"0,0,0,0"	"0,0,0,0"	"76,0,0,0"	"0,0,0,0"	"0,295,0,820"	"0,0,0,0"	"0,0,0,0"	"0,0,0,0"	"0,0,0,0"	"0,0,0,0"	"0,0,0,0"	"0,0,0,0"	"0,0,0,0"	"0,0,0,0"	"0,0,0,0"	"0,0,0,0"	"0,0,0,0"	"0,0,0,0"	"563,0,1399,2010"	"0,0,0,201"	"0,0,0,0"	"0,0,0,0"	"0,0,0,0"	"0,0,0,0"	"0,0,0,0"	"0,0,0,0"	"0,0,0,0"	"0,0,0,0"
ENSG00000073598|FNDC8	1388	7766	"0,0,0,0"	"0,0,0,0"	"0,0,0,0"	"0,0,0,0"	"0,0,0,0"	"0,0,0,0"	"0,0,0,0"	"0,0,0,0"	"0,0,0,0"	"0,0,0,0"	"0,0,0,0"	"0,0,0,0"	"0,0,0,0"	"0,0,0,0"	"0,0,0,0"	"0,0,577,876"	"0,0,0,0"	"0,0,164,0"	"0,0,41,0"	"0,0,0,0"	"0,0,0,0"	"0,0,456,0"	"0,0,0,0"	"0,0,0,670"	"0,0,0,0"	"0,0,0,0"	"0,0,0,0"	"0,0,0,0"	"0,0,0,0"	"0,0,0,0"	"0,0,0,0"	"0,0,0,0"	"0,0,0,0"	"0,0,0,0"	"0,0,0,0"	"0,0,0,0"	"0,0,0,0"	"0,0,1207,900"	"0,0,317,0"	"0,0,0,0"	"0,0,0,0"	"0,0,0,0"	"0,0,0,0"	"0,0,0,0"	"0,0,0,0"	"0,0,0,0"	"0,0,0,0"
ENSG00000162927|PUS10	2323	73963	"0,0,0,34"	"0,0,0,0"	"0,0,0,0"	"0,0,0,0"	"0,0,0,0"	"0,0,0,126"	"0,0,0,0"	"0,0,0,34"	"0,0,0,0"	"0,0,0,0"	"0,0,0,0"	"0,0,405,943"	"0,0,0,0"	"0,0,0,0"	"0,0,0,0"	"0,0,1167,700"	"0,0,0,0"	"0,0,0,0"	"0,0,1894,0"	"0,0,0,0"	"0,0,0,55"	"0,0,938,1816"	"0,0,0,0"	"0,0,1239,0"	"0,0,0,0"	"0,0,0,0"	"0,0,0,133"	"0,0,0,0"	"0,0,0,2568"	"0,0,0,0"	"0,0,0,875"	"0,0,302,0"	"0,0,0,0"	"0,0,0,0"	"0,0,0,0"	"0,0,0,0"	"0,0,0,0"	"0,0,6659,9932"	"0,0,784,912"	"0,0,0,0"	"0,0,0,0"	"0,0,137,0"	"0,0,0,0"	"0,0,0,0"	"0,0,0,0"	"0,0,0,0"	"0,0,0,87"
ENSG00000175879|HOXD8	2583	373	"0,0,0,0"	"0,0,0,0"	"0,0,0,0"	"0,0,0,0"	"0,0,0,0"	"0,0,0,0"	"0,0,0,0"	"0,0,0,0"	"0,0,0,0"	"0,0,0,0"	"0,0,0,0"	"0,0,0,0"	"0,0,0,0"	"0,0,0,0"	"0,0,0,0"	"0,0,0,0"	"0,0,0,0"	"0,0,0,0"	"0,0,0,0"	"0,0,0,0"	"0,0,0,0"	"0,0,0,0"	"0,0,0,0"	"0,0,0,0"	"0,0,0,0"	"0,0,0,0"	"0,0,0,0"	"0,0,0,0"	"0,0,0,0"	"0,0,0,0"	"0,0,0,0"	"0,0,0,0"	"0,0,0,0"	"0,0,0,0"	"0,0,0,0"	"0,0,0,0"	"0,0,0,0"	"0,0,0,0"	"0,0,0,0"	"0,0,0,0"	"0,0,0,0"	"0,0,0,0"	"0,0,0,0"	"0,0,0,0"	"0,0,0,0"	"0,0,0,0"	"0,0,0,0"
ENSG00000177025|C19orf18	915	15183	"0,0,0,0"	"0,0,0,0"	"0,0,0,0"	"0,0,0,0"	"0,0,0,0"	"0,0,0,0"	"0,0,0,0"	"0,0,0,0"	"0,0,0,0"	"0,0,0,0"	"0,0,0,0"	"0,0,101,0"	"0,0,0,0"	"0,0,0,0"	"0,0,0,0"	"0,0,60,0"	"0,0,0,0"	"0,0,228,102"	"0,0,0,225"	"0,0,0,0"	"0,0,0,0"	"0,0,242,0"	"0,0,0,0"	"0,0,599,0"	"0,0,0,0"	"0,0,0,0"	"0,0,0,0"	"0,0,0,0"	"0,0,0,446"	"0,0,0,0"	"0,0,0,1079"	"0,0,378,0"	"0,0,0,0"	"0,0,0,0"	"0,0,0,0"	"0,0,0,0"	"0,0,0,0"	"0,0,2341,4384"	"0,0,0,0"	"0,0,0,0"	"0,0,0,0"	"0,0,0,0"	"0,0,0,0"	"0,0,0,0"	"0,0,0,0"	"0,0,0,0"	"0,0,0,0"
ENSG00000104870|FCGRT	2280	11775	"0,0,0,0"	"0,0,0,0"	"0,0,0,0"	"0,0,0,0"	"0,0,0,0"	"0,0,0,0"	"0,0,0,0"	"0,0,0,0"	"0,0,0,0"	"0,0,0,0"	"0,0,0,0"	"0,0,0,0"	"0,0,0,0"	"0,0,0,0"	"0,0,0,0"	"0,0,0,0"	"0,0,0,0"	"0,0,0,0"	"0,0,0,0"	"0,0,0,0"	"0,0,0,0"	"0,0,0,1494"	"0,0,0,0"	"0,0,213,123"	"0,0,0,0"	"0,0,0,0"	"0,0,0,0"	"0,0,0,0"	"0,0,0,0"	"0,0,0,0"	"0,0,0,0"	"0,0,0,0"	"0,0,0,0"	"0,0,0,0"	"0,0,0,0"	"0,0,0,0"	"0,0,0,0"	"0,212,1496,5276"	"0,0,0,0"	"0,0,0,0"	"0,0,0,0"	"0,0,0,0"	"0,0,0,360"	"0,0,0,0"	"0,0,0,0"	"0,0,0,0"	"0,0,0,0"
ENSG00000129484|PARP2	2037	12287	"0,0,0,0"	"0,0,0,0"	"0,0,0,0"	"0,0,0,0"	"0,0,0,0"	"0,0,0,0"	"0,0,0,0"	"0,0,0,0"	"0,0,0,0"	"0,0,0,0"	"0,0,0,145"	"0,0,181,95"	"0,0,0,0"	"0,0,0,0"	"0,0,0,0"	"0,0,0,0"	"0,0,0,0"	"0,0,0,0"	"0,0,180,0"	"0,0,0,0"	"0,0,0,0"	"0,0,0,249"	"0,0,0,0"	"0,0,0,0"	"0,0,0,0"	"0,0,0,0"	"0,0,0,0"	"0,0,0,0"	"0,0,0,0"	"0,0,0,0"	"0,0,0,0"	"0,0,0,461"	"0,0,0,0"	"0,0,0,0"	"0,0,0,0"	"0,0,0,0"	"0,0,0,0"	"0,0,1607,2569"	"0,0,0,121"	"0,0,0,0"	"0,0,0,0"	"0,0,0,0"	"0,0,0,0"	"0,0,0,0"	"0,0,0,0"	"0,0,0,0"	"0,0,0,0"
ENSG00000165322|ARHGAP12	5004	118374	"0,0,0,0"	"0,0,0,0"	"0,0,0,0"	"0,0,0,0"	"0,0,0,0"	"0,0,0,0"	"0,0,0,0"	"0,0,0,0"	"0,0,0,0"	"0,0,0,0"	"0,0,0,0"	"0,0,895,1833"	"0,0,0,0"	"0,0,0,0"	"0,0,0,0"	"0,0,2159,1842"	"0,0,0,0"	"0,0,0,0"	"0,0,0,55"	"0,0,0,0"	"0,0,0,0"	"0,0,6890,19182"	"0,0,0,0"	"0,0,2679,2558"	"0,0,0,0"	"0,0,84,0"	"0,0,0,129"	"0,0,481,0"	"0,0,0,0"	"0,0,0,0"	"0,0,460,314"	"0,0,448,1964"	"0,0,0,0"	"0,0,0,0"	"0,0,0,0"	"0,0,0,0"	"0,0,0,0"	"0,0,5027,12059"	"0,0,662,923"	"0,0,0,0"	"0,0,0,0"	"0,0,0,0"	"0,0,0,0"	"0,0,0,0"	"0,0,0,0"	"0,0,0,0"	"0,0,53,0"
ENSG00000166855|CLPX	4695	32429	"0,0,0,0"	"0,0,0,0"	"0,0,0,0"	"0,0,0,0"	"0,0,0,0"	"0,0,0,0"	"0,0,0,0"	"0,0,0,0"	"0,0,0,0"	"0,0,0,0"	"0,0,0,0"	"0,0,440,374"	"0,0,0,0"	"0,0,0,0"	"0,0,0,0"	"0,0,570,120"	"0,0,0,0"	"0,0,0,0"	"0,0,0,0"	"0,0,0,0"	"0,0,0,0"	"0,0,50,1643"	"0,0,0,0"	"0,0,256,111"	"0,0,0,0"	"0,0,0,0"	"0,0,0,0"	"0,0,0,0"	"0,0,0,0"	"0,0,0,0"	"0,0,0,0"	"0,0,0,0"	"0,0,0,0"	"0,0,0,0"	"0,0,0,0"	"0,0,0,0"	"0,0,0,0"	"298,596,5618,5612"	"0,0,243,461"	"0,0,0,0"	"0,0,0,0"	"0,0,0,0"	"0,0,0,0"	"0,0,0,0"	"0,0,0,0"	"0,0,0,0"	"0,0,0,0"
ENSG00000117360|PRPF3	2529	29218	"0,0,0,0"	"0,0,0,0"	"0,0,0,0"	"0,0,0,0"	"0,0,0,0"	"0,0,0,0"	"0,0,0,0"	"0,0,0,0"	"0,0,0,0"	"0,0,0,0"	"0,0,0,0"	"0,0,0,699"	"0,0,0,0"	"0,0,0,0"	"0,0,0,0"	"0,0,90,496"	"0,0,0,0"	"0,0,0,0"	"0,0,107,0"	"0,0,0,0"	"0,0,0,0"	"0,0,74,0"	"0,0,0,0"	"0,0,284,439"	"0,0,0,0"	"0,0,0,0"	"0,0,0,0"	"0,0,0,0"	"0,0,0,0"	"0,0,0,0"	"0,0,0,0"	"0,0,0,0"	"0,0,0,0"	"0,0,0,0"	"0,0,0,0"	"0,0,0,0"	"0,0,0,0"	"0,0,5097,8697"	"0,0,188,457"	"0,0,0,0"	"0,0,0,0"	"0,0,0,0"	"0,0,0,0"	"0,0,0,0"	"0,0,0,0"	"0,0,0,0"	"0,0,0,0"
ENSG00000117640|MTFR1L	3898	9138	"0,0,0,0"	"0,0,0,0"	"0,0,0,0"	"0,0,0,0"	"0,0,0,0"	"0,0,0,0"	"0,0,0,0"	"0,0,0,0"	"0,0,0,0"	"0,0,0,0"	"0,0,0,0"	"0,0,0,59"	"0,0,0,0"	"0,0,0,0"	"0,0,0,0"	"0,0,0,0"	"0,0,0,0"	"0,0,0,0"	"0,0,0,0"	"0,0,0,0"	"0,0,0,0"	"0,0,0,0"	"0,0,0,0"	"187,114,105,110"	"0,0,0,0"	"0,0,0,0"	"0,0,0,0"	"0,0,0,0"	"0,0,0,0"	"0,0,0,0"	"0,0,0,0"	"0,0,0,0"	"0,0,0,0"	"0,0,0,0"	"0,0,0,0"	"0,0,0,0"	"0,0,0,0"	"0,305,279,1299"	"13,274,610,87"	"0,0,0,0"	"0,0,0,0"	"0,0,0,0"	"0,0,0,0"	"0,0,0,0"	"0,0,0,0"	"0,0,0,0"	"0,0,0,0"
ENSG00000203877|RIPPLY2	767	3483	"0,0,0,0"	"0,0,0,0"	"0,0,0,0"	"0,0,0,0"	"0,0,0,0"	"0,0,0,0"	"0,0,0,0"	"0,0,0,0"	"0,0,0,0"	"0,0,0,0"	"0,0,0,0"	"0,0,0,151"	"0,0,0,0"	"0,0,0,0"	"0,0,0,0"	"0,0,0,0"	"0,0,0,0"	"0,0,0,0"	"0,0,0,0"	"0,0,0,0"	"0,0,0,0"	"0,0,0,0"	"0,0,0,0"	"0,0,116,913"	"0,0,0,0"	"0,0,0,0"	"0,0,0,0"	"0,0,0,0"	"0,0,0,0"	"0,0,0,0"	"0,0,0,0"	"0,0,0,0"	"0,0,0,0"	"0,0,0,0"	"0,0,0,0"	"0,0,0,0"	"0,0,0,0"	"0,0,0,0"	"0,0,0,0"	"0,0,0,0"	"0,0,0,0"	"0,0,0,0"	"0,0,0,0"	"0,0,0,0"	"0,0,0,0"	"0,0,0,0"	"0,0,0,0"
ENSG00000138316|ADAMTS14	5269	84370	"0,0,0,0"	"0,0,0,0"	"0,0,0,0"	"0,0,0,0"	"0,0,0,0"	"0,0,0,0"	"0,0,0,0"	"0,0,177,0"	"0,0,0,0"	"0,0,0,0"	"0,0,55,644"	"0,0,371,0"	"0,0,123,0"	"0,0,0,0"	"0,0,0,0"	"0,0,612,1353"	"0,0,0,0"	"0,0,310,0"	"0,0,430,384"	"0,0,0,0"	"0,0,0,0"	"0,0,2637,1867"	"0,0,0,0"	"0,0,1534,3449"	"0,0,0,0"	"0,0,0,0"	"0,0,0,0"	"0,0,0,0"	"0,0,0,1098"	"0,0,0,0"	"0,0,0,0"	"0,0,0,2349"	"0,0,0,0"	"0,0,0,0"	"0,0,0,0"	"0,0,0,2534"	"0,0,0,0"	"0,0,2368,2360"	"0,0,3948,3752"	"0,0,0,0"	"0,0,94,57"	"0,0,0,0"	"0,0,0,0"	"0,0,0,0"	"0,0,0,0"	"0,0,0,0"	"0,0,0,0"
ENSG00000134597|RBMX2	1528	9847	"0,0,0,0"	"0,0,0,0"	"0,0,0,0"	"0,0,0,0"	"0,0,0,0"	"0,0,0,0"	"0,0,0,0"	"0,0,0,0"	"0,0,0,0"	"0,0,0,0"	"0,0,0,0"	"0,0,0,350"	"0,0,0,0"	"0,0,0,0"	"0,0,0,0"	"0,0,0,177"	"0,0,0,0"	"0,0,0,0"	"0,0,0,0"	"0,0,0,0"	"0,0,0,0"	"0,0,0,1069"	"0,0,0,0"	"0,0,146,0"	"0,0,0,0"	"0,0,0,0"	"0,0,0,0"	"0,0,0,0"	"0,0,0,0"	"0,0,0,0"	"0,0,0,0"	"0,0,111,0"	"0,0,0,0"	"0,0,0,0"	"0,0,0,0"	"0,0,0,0"	"0,0,0,0"	"0,0,617,1863"	"0,0,0,269"	"0,0,0,0"	"0,0,0,0"	"0,0,0,0"	"0,0,0,0"	"0,0,0,0"	"0,0,0,0"	"0,0,0,0"	"0,0,0,0"
ENSG00000219545|RPA3-AS1	2111	104752	"0,0,0,0"	"0,0,0,0"	"0,0,0,0"	"0,0,0,0"	"0,0,0,0"	"0,0,0,0"	"0,0,0,0"	"0,0,0,0"	"0,0,0,0"	"0,0,0,0"	"0,0,0,0"	"0,0,370,1560"	"0,0,147,0"	"0,0,0,50"	"0,0,111,0"	"0,0,1374,1064"	"0,0,315,0"	"0,0,0,431"	"0,0,0,79"	"0,0,0,0"	"0,0,0,0"	"0,0,5796,6142"	"0,0,0,0"	"0,0,3583,6252"	"0,0,0,0"	"0,0,0,0"	"0,0,547,0"	"0,0,0,0"	"0,0,1422,598"	"0,0,0,0"	"0,0,831,1407"	"0,0,354,4798"	"0,0,0,0"	"0,0,0,0"	"0,0,0,0"	"0,0,0,0"	"0,0,68,0"	"0,0,2622,5141"	"0,0,1944,1779"	"0,0,0,0"	"0,0,0,0"	"0,0,255,0"	"0,0,0,0"	"0,0,0,0"	"0,0,0,0"	"0,0,0,0"	"0,0,0,0"
ENSG00000171865|RNASEH1	1887	11615	"0,0,0,0"	"0,0,0,0"	"0,0,0,0"	"0,0,0,0"	"0,0,0,0"	"0,0,0,0"	"0,0,0,0"	"0,0,0,0"	"0,0,0,0"	"0,0,0,0"	"0,0,0,0"	"0,0,299,0"	"0,0,0,0"	"0,0,0,0"	"0,0,0,0"	"0,0,0,0"	"0,0,0,0"	"0,122,0,0"	"0,0,0,0"	"0,0,0,0"	"0,0,0,0"	"0,0,0,0"	"0,0,0,0"	"0,0,0,256"	"0,0,0,0"	"0,0,0,0"	"0,0,0,0"	"0,0,0,0"	"0,0,0,413"	"0,0,0,0"	"0,0,0,0"	"0,0,0,0"	"0,0,0,0"	"0,0,0,0"	"0,0,0,0"	"0,0,0,0"	"0,0,0,0"	"0,0,1102,1657"	"0,0,68,521"	"0,0,0,0"	"0,0,0,0"	"0,0,0,0"	"0,0,0,0"	"0,0,0,0"	"0,0,0,0"	"0,0,0,0"	"0,0,0,0"
ENSG00000121898|CPXM2	3554	142625	"0,0,199,0"	"0,0,0,0"	"0,0,0,0"	"0,0,0,0"	"0,0,0,0"	"0,0,0,0"	"0,0,0,0"	"0,0,0,0"	"0,0,0,0"	"0,0,0,0"	"0,0,0,0"	"0,0,321,1953"	"0,0,0,0"	"0,0,0,0"	"0,0,0,105"	"0,69,835,1362"	"0,0,0,0"	"0,0,232,444"	"0,0,498,453"	"0,0,0,0"	"0,0,0,0"	"0,0,6282,11723"	"0,0,0,0"	"0,0,2899,3799"	"0,0,0,0"	"0,0,124,0"	"0,0,0,0"	"0,0,0,0"	"0,0,1144,2100"	"0,0,424,0"	"0,0,516,5846"	"0,0,2886,5464"	"0,0,0,0"	"0,0,0,0"	"0,0,0,0"	"0,0,0,0"	"0,0,0,0"	"0,0,4333,5152"	"0,0,2637,2442"	"0,0,0,0"	"0,0,0,0"	"0,0,0,0"	"0,0,0,0"	"0,0,0,0"	"0,0,0,0"	"0,0,0,0"	"0,0,0,0"
ENSG00000008311|AASS	3353	64795	"0,0,0,0"	"0,0,0,0"	"0,0,0,0"	"0,0,0,0"	"0,0,0,0"	"0,0,0,0"	"0,0,0,162"	"0,0,0,0"	"0,0,0,0"	"0,0,0,0"	"0,0,0,95"	"0,0,634,273"	"0,0,0,0"	"0,0,0,0"	"0,0,0,0"	"0,0,0,459"	"0,0,378,0"	"0,0,469,1319"	"0,0,0,321"	"0,0,0,0"	"0,0,0,0"	"0,0,3031,12605"	"0,0,0,0"	"0,0,1333,2828"	"0,0,0,0"	"0,0,0,0"	"0,0,0,0"	"0,0,0,0"	"0,0,516,0"	"0,0,0,0"	"0,0,0,0"	"0,0,0,719"	"0,0,0,0"	"0,0,0,0"	"0,0,0,0"	"0,0,0,0"	"0,0,0,0"	"0,71,1372,2860"	"0,0,1096,1026"	"0,0,0,0"	"0,0,0,0"	"0,0,124,0"	"0,0,0,0"	"0,0,0,0"	"0,0,0,0"	"0,0,0,0"	"0,0,0,0"
ENSG00000133111|RFXAP	2304	7577	"0,0,0,0"	"0,0,0,0"	"0,0,0,0"	"0,0,0,0"	"0,0,0,0"	"0,0,0,0"	"0,0,0,0"	"0,0,0,0"	"0,0,0,0"	"0,0,0,0"	"0,0,0,0"	"0,0,0,0"	"0,0,0,0"	"0,0,0,0"	"0,0,0,0"	"96,0,0,351"	"0,0,0,0"	"0,0,0,0"	"0,0,371,0"	"0,0,0,0"	"0,0,0,0"	"0,0,284,0"	"0,0,0,0"	"0,0,0,313"	"0,0,0,0"	"0,0,0,0"	"0,0,0,0"	"0,0,0,0"	"0,0,0,0"	"0,0,0,0"	"0,0,0,0"	"0,0,0,0"	"0,0,0,0"	"0,0,0,0"	"0,0,0,0"	"0,0,0,0"	"0,0,0,0"	"0,0,862,413"	"0,0,168,223"	"0,0,0,0"	"0,0,0,0"	"0,0,0,0"	"0,0,0,0"	"0,0,0,0"	"0,0,0,0"	"0,0,0,0"	"0,0,0,0"
ENSG00000114686|MRPL3	1801	38971	"0,0,0,0"	"0,0,0,0"	"0,0,0,0"	"0,0,0,0"	"0,0,0,0"	"0,0,0,0"	"0,0,0,0"	"0,0,82,57"	"0,0,0,0"	"0,0,0,0"	"0,0,0,0"	"0,0,0,0"	"0,0,0,0"	"0,0,0,0"	"0,0,0,0"	"0,0,913,571"	"0,0,0,0"	"0,0,0,0"	"0,0,0,0"	"0,0,0,0"	"0,0,0,0"	"0,0,1851,3908"	"0,0,0,0"	"0,0,256,2310"	"0,0,0,0"	"0,0,0,0"	"0,0,0,0"	"0,0,0,0"	"0,0,0,0"	"0,0,0,0"	"0,0,0,0"	"0,0,0,921"	"0,0,0,0"	"0,0,0,0"	"0,0,0,0"	"0,0,0,0"	"0,0,0,0"	"0,0,769,982"	"0,0,985,280"	"0,0,0,0"	"0,0,0,0"	"0,0,0,0"	"0,0,0,0"	"0,0,0,0"	"0,0,0,0"	"0,0,0,0"	"0,0,0,0"
ENSG00000121073|SLC35B1	1606	5407	"0,0,0,0"	"0,0,0,0"	"0,0,0,0"	"0,0,0,0"	"0,0,0,0"	"0,0,0,0"	"0,0,0,0"	"0,0,0,0"	"0,0,0,0"	"0,0,0,0"	"0,0,0,0"	"0,0,0,0"	"0,0,0,0"	"0,0,0,0"	"0,0,0,0"	"0,0,0,115"	"0,0,0,0"	"0,0,0,0"	"0,0,0,0"	"0,0,0,0"	"0,0,0,0"	"0,0,0,0"	"0,0,0,0"	"0,0,108,0"	"0,0,0,0"	"0,0,0,0"	"0,0,0,0"	"0,0,0,0"	"0,0,0,0"	"0,0,0,0"	"0,0,0,0"	"0,0,0,0"	"0,0,0,0"	"0,0,0,0"	"0,0,0,0"	"0,0,0,0"	"0,0,0,0"	"0,0,304,592"	"0,0,0,218"	"0,0,0,0"	"0,0,0,0"	"0,0,0,0"	"0,0,0,0"	"0,0,0,0"	"0,0,0,0"	"0,0,0,0"	"0,0,0,0"
ENSG00000183346|C10orf107	1685	102121	"0,0,0,0"	"0,0,0,0"	"0,0,0,0"	"0,0,0,0"	"0,0,0,0"	"0,0,0,0"	"0,0,0,0"	"0,0,0,0"	"0,0,0,0"	"0,0,0,0"	"0,0,0,0"	"0,0,196,233"	"0,0,0,0"	"0,0,0,0"	"0,0,0,0"	"0,0,112,368"	"0,0,0,0"	"0,0,1867,114"	"0,0,442,114"	"0,0,0,0"	"0,0,0,0"	"0,0,13503,7969"	"0,0,0,0"	"0,0,1448,1265"	"0,0,0,0"	"0,0,0,135"	"0,0,0,0"	"0,0,0,0"	"0,0,0,0"	"0,0,0,0"	"0,0,561,634"	"0,0,1069,972"	"0,0,0,0"	"0,0,0,0"	"0,0,0,0"	"0,0,0,0"	"0,0,440,0"	"0,0,3260,1229"	"0,0,1009,1438"	"0,0,0,0"	"0,0,0,0"	"0,0,0,0"	"0,0,0,0"	"0,0,0,0"	"0,0,0,0"	"0,0,0,0"	"0,0,0,0"
ENSG00000140853|NLRC5	8016	86024	"0,0,0,0"	"0,0,0,0"	"0,0,0,0"	"0,0,0,0"	"0,0,0,0"	"0,0,0,0"	"0,0,0,0"	"0,0,0,0"	"0,0,0,0"	"0,0,0,0"	"0,0,0,0"	"0,0,0,0"	"0,0,0,129"	"0,0,0,0"	"0,0,113,0"	"0,0,1498,1223"	"0,0,0,0"	"0,0,507,440"	"0,0,69,0"	"0,0,0,0"	"0,0,0,0"	"0,0,150,7524"	"0,0,0,0"	"0,0,1313,2009"	"0,0,0,0"	"0,50,0,0"	"0,0,0,0"	"0,0,0,0"	"0,0,0,0"	"0,0,0,0"	"0,0,460,0"	"0,0,451,2569"	"0,0,0,0"	"0,0,0,0"	"0,0,0,0"	"0,0,0,0"	"0,0,0,0"	"0,0,8034,8169"	"94,120,4900,2586"	"0,0,0,0"	"0,0,0,0"	"0,0,0,0"	"0,0,0,0"	"0,0,0,0"	"0,0,0,0"	"0,0,0,0"	"0,0,0,0"
ENSG00000128463|EMC4	1036	4122	"0,0,0,0"	"0,0,0,0"	"0,0,0,0"	"0,0,0,0"	"0,0,0,0"	"0,0,0,0"	"0,0,0,0"	"0,0,49,0"	"0,0,0,0"	"0,0,0,0"	"0,0,0,0"	"0,0,0,0"	"0,0,0,0"	"0,0,0,0"	"0,0,0,0"	"0,0,0,0"	"0,0,0,0"	"0,0,0,0"	"0,0,0,0"	"0,0,0,0"	"0,0,0,0"	"0,0,0,830"	"0,0,0,0"	"0,0,145,0"	"0,0,0,0"	"0,0,0,0"	"0,0,0,0"	"0,0,0,0"	"0,0,0,0"	"0,0,0,0"	"0,0,0,0"	"0,0,0,0"	"0,0,0,0"	"0,0,0,0"	"0,0,0,0"	"0,0,0,0"	"0,0,0,0"	"0,0,299,1314"	"0,0,0,0"	"0,0,0,0"	"0,0,0,0"	"0,0,0,0"	"0,0,0,0"	"0,0,0,0"	"0,0,0,0"	"0,0,0,0"	"0,0,0,0"
ENSG00000077549|CAPZB	2796	144004	"0,0,86,216"	"0,0,0,0"	"0,0,0,0"	"0,0,0,0"	"0,0,0,0"	"0,0,0,0"	"0,0,0,0"	"0,0,0,161"	"0,0,0,0"	"0,0,0,0"	"0,0,0,0"	"0,0,1189,1942"	"0,0,0,99"	"0,0,0,0"	"0,0,0,0"	"0,0,404,1747"	"0,0,0,0"	"0,0,0,0"	"0,0,1257,1137"	"0,0,0,0"	"0,0,0,0"	"0,0,697,2626"	"0,0,0,0"	"0,0,850,2656"	"0,0,0,0"	"0,0,0,0"	"0,0,0,0"	"0,0,0,0"	"0,0,0,0"	"0,0,0,0"	"0,0,518,0"	"0,0,0,799"	"0,0,0,0"	"0,0,0,0"	"0,0,0,0"	"0,0,0,116"	"0,0,0,0"	"0,0,9598,11060"	"0,0,5152,4987"	"0,0,0,0"	"0,0,0,0"	"0,0,0,0"	"0,0,0,0"	"0,0,0,0"	"0,0,0,0"	"0,0,0,0"	"0,0,0,0"
ENSG00000143633|C1orf131	2491	14925	"0,0,0,0"	"0,0,0,0"	"0,0,0,0"	"0,0,0,0"	"0,0,0,0"	"0,0,0,0"	"0,0,0,0"	"0,0,0,0"	"0,0,0,0"	"0,0,0,0"	"0,0,0,0"	"0,0,428,0"	"0,0,0,0"	"0,0,0,0"	"0,0,0,0"	"0,0,76,0"	"0,0,0,0"	"0,0,0,0"	"0,0,0,665"	"0,0,0,0"	"0,0,0,0"	"0,0,0,728"	"0,0,0,0"	"0,408,89,1006"	"0,0,0,0"	"0,0,0,0"	"0,0,0,0"	"0,0,0,0"	"0,0,0,0"	"0,0,0,0"	"0,0,0,354"	"0,0,0,1233"	"0,0,0,0"	"0,0,0,0"	"0,0,0,0"	"0,0,0,0"	"0,0,0,0"	"0,0,1133,1621"	"0,0,0,534"	"0,0,0,0"	"0,0,0,0"	"0,0,0,0"	"0,0,0,0"	"0,0,0,0"	"0,0,0,0"	"0,0,0,0"	"0,0,0,0"
ENSG00000179913|B3GNT3	2245	15728	"0,0,0,0"	"0,0,0,0"	"0,0,0,0"	"0,0,0,0"	"0,0,0,0"	"0,0,0,0"	"0,0,0,0"	"0,0,0,0"	"0,0,0,0"	"0,0,0,0"	"0,0,0,0"	"0,0,0,0"	"0,0,0,0"	"0,0,0,0"	"0,0,0,0"	"0,0,0,0"	"0,0,0,0"	"0,0,0,0"	"0,0,0,0"	"0,0,0,0"	"0,0,0,0"	"0,0,0,0"	"0,0,0,0"	"65,18,739,666"	"0,0,0,0"	"0,0,0,0"	"0,0,0,0"	"0,0,0,0"	"0,0,0,0"	"0,0,0,0"	"0,0,0,0"	"0,0,0,0"	"0,0,0,0"	"0,0,0,0"	"0,0,0,0"	"0,0,0,0"	"0,0,0,0"	"0,0,3343,4109"	"0,0,860,92"	"0,0,0,0"	"0,0,0,0"	"0,0,0,0"	"0,0,0,0"	"0,0,0,0"	"0,0,0,0"	"0,0,0,0"	"0,0,0,0"
ENSG00000136628|EPRS	5014	73044	"0,0,0,0"	"0,0,0,0"	"0,0,0,0"	"0,0,0,0"	"0,0,0,0"	"0,0,0,0"	"0,0,0,0"	"0,0,80,0"	"0,0,0,0"	"0,0,0,0"	"0,0,0,0"	"0,0,502,1529"	"0,0,0,0"	"0,0,0,0"	"0,0,0,0"	"0,0,525,1172"	"0,0,0,0"	"0,0,0,0"	"0,0,0,190"	"0,0,0,0"	"0,0,0,0"	"0,0,828,6271"	"0,0,0,0"	"0,0,1745,451"	"0,0,0,0"	"0,0,0,0"	"0,0,0,0"	"0,0,0,0"	"0,0,591,0"	"0,0,0,0"	"0,0,0,0"	"0,0,0,432"	"0,0,0,0"	"0,0,0,0"	"0,0,0,0"	"0,0,0,0"	"0,0,0,0"	"0,0,6480,10270"	"0,0,1071,930"	"0,0,0,0"	"0,0,0,0"	"0,0,0,0"	"0,0,0,0"	"0,0,0,0"	"0,0,0,0"	"0,0,0,0"	"0,0,0,0"
ENSG00000128191|DGCR8	4518	27126	"0,0,0,0"	"0,0,0,0"	"0,0,0,0"	"0,0,0,0"	"0,0,0,0"	"0,0,0,0"	"0,0,0,0"	"0,0,0,0"	"0,0,0,0"	"0,0,0,0"	"0,0,0,0"	"0,0,0,445"	"0,0,0,0"	"0,0,0,0"	"0,0,0,0"	"0,0,0,545"	"0,0,0,0"	"0,0,0,0"	"0,0,0,0"	"0,0,0,0"	"0,0,0,0"	"0,0,0,4028"	"0,0,0,0"	"0,0,953,161"	"0,0,0,0"	"0,0,0,0"	"0,0,0,0"	"0,0,0,0"	"0,0,0,0"	"0,0,0,0"	"0,0,0,373"	"0,0,347,361"	"0,0,0,0"	"0,0,0,0"	"0,0,0,0"	"0,0,0,0"	"0,0,0,0"	"0,0,1201,1919"	"0,0,140,96"	"0,0,0,0"	"0,0,0,0"	"0,0,0,0"	"0,0,0,0"	"0,0,0,0"	"0,0,0,0"	"0,0,0,0"	"0,0,0,0"
ENSG00000183473|SSTR3	4520	3565	"0,0,0,0"	"0,0,0,0"	"0,0,0,0"	"0,0,0,0"	"0,0,0,0"	"0,0,0,0"	"0,0,0,0"	"0,0,0,0"	"0,0,0,0"	"0,0,0,0"	"0,0,0,0"	"0,0,0,0"	"0,0,0,0"	"0,0,0,0"	"0,0,0,0"	"0,0,0,0"	"0,0,0,0"	"174,0,0,0"	"0,0,0,0"	"0,0,0,0"	"0,0,0,0"	"0,0,0,0"	"0,0,0,0"	"0,106,69,0"	"0,0,0,0"	"0,0,0,0"	"0,0,0,0"	"0,0,0,0"	"0,0,0,0"	"0,0,0,0"	"0,0,0,0"	"0,0,0,0"	"0,0,0,0"	"0,0,0,0"	"0,0,0,0"	"0,0,0,0"	"0,0,0,0"	"0,0,0,0"	"461,0,412,324"	"0,0,0,0"	"0,0,0,0"	"0,0,0,0"	"0,0,0,0"	"0,0,0,0"	"0,0,0,0"	"0,0,0,0"	"0,0,0,0"
ENSG00000160563|MED27	1431	218371	"0,0,0,104"	"0,0,0,0"	"0,0,0,0"	"0,0,0,0"	"0,0,0,0"	"0,0,0,129"	"0,0,0,0"	"0,0,0,128"	"0,0,0,0"	"0,0,0,0"	"0,0,0,282"	"0,0,538,3499"	"0,0,0,0"	"0,0,0,0"	"0,0,177,0"	"0,0,1893,1901"	"0,0,0,0"	"0,0,0,0"	"0,0,389,265"	"0,0,0,0"	"0,0,0,0"	"0,0,7302,18318"	"0,0,0,0"	"0,0,6930,4429"	"0,0,0,0"	"0,0,52,0"	"0,0,0,207"	"0,0,0,0"	"0,0,628,0"	"0,0,0,0"	"0,0,0,3805"	"0,0,855,3858"	"0,0,0,0"	"0,0,0,0"	"0,0,0,0"	"0,0,0,1825"	"0,0,0,0"	"0,0,11045,5853"	"0,0,4896,4736"	"0,0,0,0"	"0,0,0,66"	"0,0,100,186"	"0,0,0,0"	"0,0,0,0"	"0,0,0,0"	"0,0,0,0"	"0,0,0,0"
ENSG00000056097|ZFR	4738	85674	"0,0,0,0"	"0,0,0,0"	"0,0,0,0"	"0,0,0,0"	"0,0,0,0"	"0,0,1411,97"	"0,0,0,0"	"0,0,0,97"	"0,0,0,0"	"0,0,0,0"	"0,0,0,149"	"0,0,572,1307"	"0,0,0,0"	"0,0,0,0"	"0,0,0,95"	"0,0,365,1426"	"0,0,0,0"	"0,0,0,0"	"0,0,61,455"	"0,0,0,0"	"0,0,0,0"	"0,0,2453,6490"	"0,0,0,0"	"0,0,1510,817"	"0,0,0,0"	"0,0,0,0"	"0,0,0,0"	"0,0,0,0"	"0,0,0,0"	"0,0,0,0"	"0,0,0,0"	"0,0,0,0"	"0,0,0,0"	"0,0,0,0"	"0,0,0,0"	"0,0,0,0"	"0,0,0,0"	"0,0,9690,11615"	"0,0,1713,166"	"0,0,0,0"	"0,0,0,0"	"0,0,0,0"	"0,0,0,0"	"0,0,0,0"	"0,0,0,0"	"0,0,0,0"	"0,0,0,0"
ENSG00000189319|FAM53B	6424	118554	"0,0,0,0"	"0,0,0,0"	"0,0,0,0"	"0,0,0,0"	"0,0,0,0"	"0,0,0,0"	"0,0,0,0"	"0,0,0,0"	"0,0,0,0"	"0,0,0,155"	"0,0,0,0"	"0,0,0,0"	"0,0,0,0"	"0,0,75,0"	"0,0,0,0"	"0,168,1099,915"	"0,0,0,0"	"0,0,83,0"	"0,0,216,415"	"0,0,0,0"	"0,0,0,0"	"0,0,0,5182"	"0,0,0,0"	"0,0,1539,2772"	"0,0,0,0"	"0,0,130,0"	"0,0,0,0"	"0,0,0,0"	"0,0,0,0"	"0,0,0,0"	"0,0,0,844"	"0,0,0,1258"	"0,0,0,0"	"0,0,0,0"	"0,0,0,0"	"0,0,0,0"	"0,0,0,0"	"0,0,1469,4180"	"0,60,3770,3565"	"0,0,0,0"	"0,0,0,0"	"0,0,0,0"	"0,0,0,0"	"0,0,0,0"	"0,0,0,0"	"0,0,0,0"	"0,0,0,0"
ENSG00000112137|PHACTR1	5671	564150	"0,0,157,69"	"0,0,0,0"	"0,0,0,0"	"0,0,0,0"	"0,0,0,0"	"0,0,0,0"	"0,0,0,0"	"0,0,139,74"	"0,0,0,0"	"0,0,0,0"	"0,0,0,183"	"0,0,2677,5148"	"0,0,126,0"	"0,0,232,0"	"0,0,304,131"	"0,0,8193,7515"	"0,0,0,329"	"0,203,871,1481"	"0,0,333,1024"	"0,0,0,0"	"0,0,0,0"	"0,0,20296,24577"	"0,0,0,0"	"0,0,13886,18016"	"0,0,0,162"	"0,0,246,0"	"0,0,863,2022"	"0,0,0,0"	"0,0,644,5828"	"0,0,0,1629"	"0,0,718,4485"	"0,0,1708,15642"	"0,0,139,0"	"0,0,0,0"	"0,0,133,0"	"0,0,1554,0"	"0,0,0,0"	"0,0,30023,22799"	"115,0,11156,13167"	"0,0,0,0"	"0,0,0,0"	"0,0,227,167"	"0,0,0,0"	"0,0,0,0"	"0,0,0,0"	"0,0,0,0"	"0,0,0,0"
ENSG00000144306|SCRN3	3037	30794	"0,0,0,0"	"0,0,0,0"	"0,0,0,0"	"0,0,0,0"	"0,0,0,0"	"0,0,0,0"	"0,0,0,0"	"0,0,0,0"	"0,0,0,0"	"0,0,0,0"	"0,0,0,0"	"0,0,140,0"	"0,0,0,0"	"0,0,0,0"	"0,0,0,0"	"0,0,0,0"	"0,0,0,0"	"0,0,113,0"	"0,0,0,0"	"0,0,0,0"	"0,0,0,0"	"0,123,3839,8156"	"0,0,0,0"	"176,0,287,791"	"0,0,0,0"	"0,0,0,0"	"0,0,0,0"	"0,0,0,0"	"0,0,0,0"	"0,0,0,0"	"0,0,395,0"	"0,0,0,0"	"0,0,0,0"	"0,0,0,0"	"0,0,0,0"	"0,0,0,0"	"0,0,0,0"	"0,0,1790,3004"	"0,0,253,785"	"0,0,0,0"	"0,0,0,0"	"0,0,0,0"	"0,0,0,0"	"0,0,0,0"	"0,0,0,0"	"0,0,0,0"	"0,0,0,0"
ENSG00000118849|RARRES1	2092	33713	"0,0,0,0"	"0,0,0,0"	"0,0,0,0"	"0,0,0,0"	"0,0,0,0"	"0,0,0,0"	"0,0,0,120"	"0,0,0,0"	"0,0,0,0"	"0,0,0,0"	"0,0,0,0"	"0,0,0,321"	"0,0,0,0"	"0,0,0,0"	"0,0,0,0"	"0,0,409,0"	"0,0,0,0"	"0,0,0,0"	"0,0,0,163"	"0,0,0,0"	"0,0,0,0"	"0,0,0,347"	"0,0,0,0"	"0,33,988,1529"	"0,0,0,0"	"0,0,0,0"	"0,0,0,0"	"0,0,0,0"	"0,0,0,609"	"0,0,0,0"	"0,0,0,0"	"0,0,480,870"	"0,0,0,0"	"0,0,0,0"	"0,0,0,0"	"0,0,0,0"	"0,0,0,0"	"0,0,4075,1411"	"0,0,704,0"	"0,0,0,0"	"0,0,0,0"	"0,0,0,101"	"0,0,0,0"	"0,0,0,0"	"0,0,0,0"	"0,0,0,0"	"0,0,0,0"
ENSG00000152495|CAMK4	12262	258675	"0,0,0,0"	"0,0,0,0"	"0,0,0,0"	"0,0,0,0"	"0,0,0,0"	"0,0,0,0"	"0,0,0,0"	"0,0,89,1274"	"0,0,0,0"	"0,0,0,0"	"0,0,337,546"	"0,0,1734,2340"	"0,0,0,0"	"0,0,0,0"	"0,0,110,0"	"142,381,2739,2306"	"0,0,0,0"	"0,0,138,260"	"0,0,232,253"	"0,0,0,0"	"0,0,0,0"	"0,0,30914,18610"	"0,0,0,0"	"0,331,6119,6832"	"0,0,0,66"	"0,0,56,0"	"0,0,0,0"	"0,56,0,0"	"0,0,488,3083"	"0,0,0,1083"	"0,0,2243,3864"	"0,0,1555,8168"	"0,0,0,1214"	"0,0,0,0"	"0,0,0,0"	"0,0,0,0"	"0,0,0,0"	"279,0,7036,5907"	"0,0,3282,3114"	"0,0,0,0"	"0,0,0,0"	"0,0,0,0"	"0,0,0,0"	"0,0,0,0"	"0,0,0,0"	"0,0,0,0"	"0,0,0,0"
ENSG00000185261|KIAA0825	4116	197428	"0,0,172,470"	"0,0,0,0"	"0,0,0,0"	"0,0,0,0"	"0,0,0,0"	"0,0,0,0"	"0,0,0,0"	"0,0,0,45"	"0,0,0,0"	"0,0,0,0"	"0,0,0,0"	"0,0,1556,0"	"0,0,0,0"	"0,0,0,0"	"0,0,2550,131"	"0,0,987,2356"	"0,0,0,0"	"0,0,73,194"	"0,0,358,74"	"0,0,0,0"	"0,0,0,0"	"0,0,10034,23505"	"0,0,0,0"	"0,0,5869,2182"	"0,0,0,0"	"0,0,0,0"	"0,0,0,0"	"0,0,0,0"	"0,0,899,8216"	"0,0,0,0"	"0,0,558,2688"	"0,0,3533,2057"	"0,0,0,0"	"0,0,0,98"	"0,0,0,0"	"0,0,0,0"	"0,0,0,0"	"0,0,7564,11442"	"0,0,2137,2661"	"0,0,87,0"	"0,0,0,0"	"0,0,0,0"	"0,0,0,0"	"0,0,0,0"	"0,0,0,0"	"0,0,0,0"	"0,0,0,0"
ENSG00000160469|BRSK1	3386	27076	"0,0,0,0"	"0,0,0,0"	"0,0,0,0"	"0,0,0,0"	"0,0,0,0"	"0,0,0,0"	"0,0,0,0"	"0,0,0,0"	"0,0,0,0"	"0,0,0,0"	"0,0,0,0"	"0,0,644,0"	"0,0,0,0"	"0,0,0,0"	"0,0,0,88"	"0,0,186,119"	"0,0,0,0"	"0,0,0,0"	"0,0,0,0"	"0,0,0,0"	"0,0,0,0"	"0,0,210,657"	"0,0,0,0"	"0,0,742,0"	"0,0,0,0"	"0,0,0,0"	"0,0,0,0"	"0,0,0,0"	"0,0,0,0"	"0,0,0,0"	"0,0,0,0"	"0,0,0,982"	"0,0,0,0"	"0,0,0,0"	"0,0,0,0"	"0,0,0,0"	"0,0,0,0"	"137,0,4167,4242"	"0,0,670,626"	"0,0,0,0"	"0,0,0,0"	"0,0,0,0"	"0,0,0,1431"	"0,0,0,0"	"0,0,0,0"	"0,0,0,0"	"0,0,0,0"
ENSG00000100281|HMGXB4	4173	34105	"0,0,0,0"	"0,0,0,0"	"0,0,0,0"	"0,0,0,0"	"0,0,0,0"	"0,0,0,0"	"0,0,0,0"	"0,0,0,247"	"0,0,0,0"	"0,0,0,0"	"0,0,0,0"	"0,0,215,757"	"0,0,0,0"	"0,0,0,0"	"0,0,0,0"	"0,0,885,221"	"0,0,0,0"	"0,0,0,0"	"0,0,0,0"	"0,0,0,0"	"0,0,0,0"	"0,0,0,2044"	"0,0,0,0"	"0,0,1085,806"	"0,0,0,0"	"0,0,0,0"	"0,0,0,154"	"0,0,0,0"	"0,0,0,0"	"0,0,0,0"	"0,0,0,0"	"0,0,0,446"	"0,0,0,0"	"0,0,0,0"	"0,0,0,0"	"0,0,0,0"	"0,0,0,0"	"0,0,5001,2003"	"0,0,1110,1006"	"160,0,0,0"	"0,0,0,0"	"0,0,0,0"	"0,0,0,0"	"0,0,0,0"	"0,0,0,0"	"0,0,0,0"	"0,0,0,0"
ENSG00000117697|NSL1	2402	52425	"0,0,0,0"	"0,0,0,0"	"0,0,0,0"	"0,0,0,0"	"0,0,0,0"	"0,0,0,0"	"0,0,0,320"	"0,0,0,0"	"0,0,0,0"	"0,0,0,0"	"0,0,0,0"	"0,0,188,224"	"0,0,0,0"	"0,0,0,0"	"0,0,0,0"	"0,0,1227,286"	"0,0,0,0"	"0,0,0,0"	"0,0,0,0"	"0,0,0,0"	"0,0,0,0"	"0,85,569,19710"	"0,0,0,0"	"0,0,2065,601"	"0,0,0,0"	"0,0,0,0"	"0,0,0,0"	"0,0,0,0"	"0,0,0,0"	"0,0,0,0"	"0,0,0,0"	"0,0,418,1309"	"0,0,0,0"	"0,0,0,0"	"0,0,0,0"	"0,0,0,2388"	"0,0,0,0"	"0,0,2338,6714"	"0,0,253,243"	"0,0,0,0"	"0,0,0,0"	"0,0,0,0"	"0,0,0,0"	"0,0,0,0"	"0,0,0,0"	"0,0,0,0"	"0,0,0,0"
ENSG00000230031|POTEB2	1478	29465	"0,0,0,0"	"0,0,0,0"	"0,0,0,0"	"0,0,0,0"	"0,0,0,0"	"0,0,0,0"	"0,0,0,0"	"0,0,0,0"	"0,0,0,0"	"0,0,0,0"	"0,0,0,185"	"0,0,160,0"	"0,0,0,0"	"0,0,0,0"	"0,0,0,0"	"0,0,511,1042"	"0,0,0,0"	"0,0,0,327"	"0,0,0,0"	"0,0,0,0"	"0,0,0,0"	"0,0,590,1910"	"0,0,0,0"	"0,0,1392,297"	"0,0,0,0"	"0,0,0,0"	"0,0,0,0"	"0,0,0,0"	"0,0,0,489"	"0,0,0,0"	"0,0,0,0"	"0,0,323,385"	"0,0,0,390"	"0,0,0,0"	"0,0,0,0"	"0,0,0,0"	"0,0,0,0"	"0,0,749,1455"	"0,0,207,411"	"0,0,0,0"	"0,0,0,0"	"0,0,0,0"	"0,0,0,0"	"0,0,0,0"	"0,0,0,0"	"0,0,0,0"	"0,0,0,0"
ENSG00000103404|USP31	10699	77166	"0,0,0,0"	"0,0,0,0"	"0,0,0,0"	"0,0,0,0"	"0,0,0,0"	"0,0,0,0"	"0,0,0,0"	"0,0,79,0"	"0,0,0,0"	"0,0,0,0"	"0,0,0,0"	"0,0,369,946"	"0,0,0,0"	"0,0,0,0"	"0,0,0,0"	"0,152,1214,1401"	"0,0,0,0"	"0,0,0,0"	"0,0,476,1462"	"0,0,0,0"	"0,0,0,0"	"0,0,0,15409"	"0,0,0,0"	"0,0,1840,2658"	"0,0,0,0"	"0,0,0,0"	"0,0,0,0"	"0,0,0,159"	"0,0,0,0"	"0,0,0,0"	"0,0,0,0"	"0,0,0,326"	"0,0,344,0"	"0,0,0,0"	"0,0,0,0"	"0,0,0,0"	"0,0,0,0"	"0,0,2247,7617"	"0,0,1155,892"	"0,0,0,0"	"0,0,0,0"	"0,0,0,0"	"0,0,0,0"	"0,0,0,0"	"0,0,0,0"	"0,0,0,0"	"0,0,0,0"
ENSG00000017483|SLC38A5	3153	8572	"0,0,0,0"	"0,0,0,0"	"0,0,0,0"	"0,0,0,0"	"0,0,0,0"	"0,0,0,0"	"0,0,0,0"	"0,0,0,0"	"0,0,0,0"	"0,0,0,0"	"0,0,0,0"	"0,0,0,0"	"0,0,104,0"	"0,0,0,0"	"0,0,0,0"	"0,0,0,0"	"0,0,0,0"	"0,0,0,0"	"0,0,0,0"	"0,0,0,0"	"0,0,0,0"	"0,0,0,0"	"0,0,0,0"	"0,0,0,0"	"0,0,0,0"	"0,0,0,0"	"0,0,0,0"	"0,0,0,0"	"0,0,0,0"	"0,0,0,0"	"0,0,0,0"	"0,0,0,0"	"0,0,0,0"	"0,0,0,0"	"0,0,0,0"	"0,0,0,0"	"0,0,0,0"	"0,0,0,1215"	"0,0,0,0"	"0,0,0,0"	"0,0,0,0"	"0,0,0,0"	"0,0,0,0"	"0,0,0,0"	"0,0,0,0"	"0,0,0,0"	"0,0,0,0"
ENSG00000081791|KIAA0141	4970	13270	"0,0,0,0"	"0,0,0,0"	"0,0,0,0"	"0,0,0,0"	"0,0,0,0"	"0,0,0,0"	"0,0,0,0"	"0,0,0,0"	"0,0,0,0"	"0,0,0,0"	"0,0,0,0"	"0,0,0,0"	"0,0,0,0"	"0,0,0,0"	"0,0,122,0"	"223,167,183,162"	"0,0,0,0"	"0,0,0,0"	"0,0,0,0"	"0,0,0,0"	"0,0,0,0"	"0,0,0,0"	"0,0,0,0"	"317,0,519,1604"	"0,0,0,0"	"0,0,0,0"	"0,0,0,0"	"0,0,0,0"	"0,0,0,0"	"0,0,0,0"	"0,0,0,0"	"0,0,0,416"	"0,0,0,0"	"0,0,0,0"	"0,0,0,0"	"0,0,0,0"	"0,0,0,0"	"0,0,601,2087"	"124,115,867,361"	"0,0,0,0"	"0,0,0,0"	"0,0,0,0"	"0,0,0,0"	"0,0,0,0"	"0,0,0,0"	"0,0,0,0"	"0,0,0,0"
ENSG00000102554|KLF5	3745	18818	"0,0,0,0"	"0,0,0,0"	"0,0,0,0"	"0,0,0,0"	"0,0,0,0"	"0,0,0,0"	"0,0,0,0"	"0,0,0,0"	"0,0,0,0"	"0,0,0,0"	"0,0,0,0"	"0,0,0,0"	"0,0,0,0"	"0,0,0,0"	"0,0,0,0"	"0,0,0,0"	"0,0,0,0"	"0,0,0,0"	"0,0,0,0"	"0,0,0,0"	"0,0,0,0"	"0,0,100,0"	"0,0,0,0"	"0,0,196,284"	"0,0,0,0"	"0,0,0,0"	"0,0,0,0"	"0,0,0,0"	"0,0,0,0"	"0,0,0,0"	"0,0,0,0"	"0,0,0,0"	"0,0,0,0"	"0,0,0,0"	"0,0,0,0"	"0,0,0,0"	"0,0,0,0"	"0,0,618,582"	"0,0,0,0"	"0,0,0,0"	"0,0,0,0"	"0,0,0,0"	"0,0,0,0"	"0,0,0,0"	"0,0,0,0"	"0,0,0,0"	"0,0,0,0"
ENSG00000105523|FAM83E	1926	10827	"0,0,0,0"	"0,0,0,0"	"0,0,0,0"	"0,0,0,0"	"0,0,0,0"	"0,0,0,0"	"0,0,0,0"	"0,0,0,0"	"0,0,0,0"	"0,0,0,0"	"0,0,0,0"	"0,0,0,0"	"0,0,0,0"	"0,0,0,0"	"0,0,0,0"	"0,0,0,415"	"0,0,0,0"	"0,0,117,0"	"0,0,0,0"	"0,0,0,0"	"0,0,0,0"	"0,0,0,0"	"0,0,0,0"	"0,0,0,44"	"0,0,0,0"	"0,0,0,0"	"0,0,0,0"	"0,0,0,0"	"0,0,0,0"	"0,0,0,0"	"0,0,0,0"	"0,0,0,0"	"0,0,0,0"	"0,0,0,0"	"0,0,0,0"	"0,0,0,0"	"0,0,0,0"	"143,0,2730,2037"	"0,0,519,413"	"0,0,0,0"	"0,0,0,0"	"0,0,0,0"	"0,0,0,0"	"0,0,0,0"	"0,0,0,0"	"0,0,0,0"	"0,0,0,0"
ENSG00000211649|IGLV7-46	384	89	"0,0,0,0"	"0,0,0,0"	"0,0,0,0"	"0,0,0,0"	"0,0,0,0"	"0,0,0,0"	"0,0,0,0"	"0,0,0,0"	"0,0,0,0"	"0,0,0,0"	"0,0,0,0"	"0,0,0,0"	"0,0,0,0"	"0,0,0,0"	"0,0,0,0"	"0,0,0,0"	"0,0,0,0"	"0,0,0,0"	"0,0,0,0"	"0,0,0,0"	"0,0,0,0"	"0,0,0,0"	"0,0,0,0"	"0,0,0,0"	"0,0,0,0"	"0,0,0,0"	"0,0,0,0"	"0,0,0,0"	"0,0,0,0"	"0,0,0,0"	"0,0,0,0"	"0,0,0,0"	"0,0,0,0"	"0,0,0,0"	"0,0,0,0"	"0,0,0,0"	"0,0,0,0"	"0,0,0,0"	"0,0,0,0"	"0,0,0,0"	"0,0,0,0"	"0,0,0,0"	"0,0,0,0"	"0,0,0,0"	"0,0,0,0"	"0,0,0,0"	"0,0,0,0"
ENSG00000134901|KDELC1	2060	12667	"0,0,0,0"	"0,0,0,0"	"0,0,0,0"	"0,0,0,0"	"0,0,0,0"	"0,0,0,0"	"0,0,0,0"	"0,0,0,0"	"0,0,0,0"	"0,0,0,0"	"0,0,0,0"	"0,0,0,109"	"0,0,0,0"	"0,0,0,0"	"0,0,159,0"	"0,0,0,0"	"0,0,0,0"	"0,0,0,0"	"0,0,0,51"	"0,0,0,0"	"0,0,0,0"	"0,0,0,0"	"0,0,0,0"	"0,0,63,0"	"0,0,0,0"	"0,0,0,0"	"0,0,0,0"	"0,0,0,0"	"0,0,0,0"	"0,0,0,0"	"0,0,0,0"	"0,0,0,440"	"0,0,0,0"	"0,0,0,0"	"0,0,0,0"	"0,0,0,0"	"0,0,0,0"	"0,0,1164,1786"	"0,0,100,229"	"0,0,0,0"	"0,0,0,0"	"0,0,0,0"	"0,0,0,0"	"0,0,0,0"	"0,0,0,0"	"0,0,0,0"	"0,0,0,0"
ENSG00000204688|OR2H1	3498	3650	"0,0,0,0"	"0,0,0,0"	"0,0,0,0"	"0,0,0,0"	"0,0,0,0"	"0,0,0,0"	"0,0,0,0"	"0,0,0,0"	"0,0,0,0"	"0,0,0,0"	"0,0,0,0"	"0,0,0,0"	"0,0,0,0"	"0,0,0,0"	"0,0,0,0"	"0,0,0,0"	"0,0,0,0"	"0,0,0,0"	"0,0,0,0"	"0,0,0,0"	"0,0,0,0"	"0,0,873,0"	"0,0,0,0"	"0,0,0,0"	"0,0,0,0"	"0,0,0,0"	"0,0,0,0"	"0,0,0,0"	"0,0,0,0"	"0,0,0,0"	"552,0,0,0"	"0,378,0,71"	"0,0,0,0"	"0,0,0,0"	"0,0,0,0"	"0,0,0,0"	"0,0,0,0"	"0,51,0,222"	"0,0,417,0"	"0,0,0,0"	"0,0,0,0"	"0,0,0,0"	"0,0,0,0"	"0,0,0,0"	"0,0,0,0"	"0,0,0,0"	"0,0,0,0"
ENSG00000130826|DKC1	2577	12357	"0,0,0,0"	"0,0,0,0"	"0,0,0,0"	"0,0,0,0"	"0,0,0,0"	"0,0,0,0"	"0,0,0,0"	"0,0,0,0"	"0,0,0,0"	"0,0,0,0"	"0,0,0,0"	"0,0,0,891"	"0,0,0,0"	"0,0,0,0"	"0,0,0,0"	"0,0,0,91"	"0,0,0,0"	"0,0,0,0"	"0,0,0,0"	"0,0,0,0"	"0,0,0,0"	"0,0,0,1407"	"0,0,0,0"	"0,0,0,314"	"0,0,0,0"	"0,0,0,0"	"0,0,0,0"	"0,0,0,0"	"0,0,0,0"	"0,0,0,0"	"0,0,0,0"	"0,0,0,0"	"0,0,0,0"	"0,0,0,0"	"0,0,0,0"	"0,0,0,673"	"0,0,0,0"	"0,0,998,601"	"0,0,0,0"	"0,0,0,0"	"0,0,0,0"	"0,0,0,0"	"0,0,0,0"	"0,0,0,0"	"0,0,0,0"	"0,0,0,0"	"0,0,0,0"
ENSG00000082805|ERC1	9568	495158	"0,0,280,0"	"0,0,0,0"	"0,0,0,0"	"0,0,0,0"	"0,0,0,0"	"0,0,0,130"	"0,0,0,0"	"0,0,39,0"	"0,0,0,0"	"0,0,0,0"	"0,0,904,60"	"0,0,2952,6051"	"0,0,107,0"	"0,0,197,0"	"0,0,0,0"	"0,0,4721,6512"	"0,0,0,799"	"0,0,314,183"	"0,0,1884,1535"	"0,0,0,0"	"0,0,0,0"	"0,0,25120,50074"	"0,0,0,0"	"0,44,7880,12766"	"0,0,0,0"	"0,0,234,0"	"0,0,274,390"	"0,0,0,0"	"0,0,690,2416"	"0,0,0,0"	"0,0,2364,1150"	"0,0,5590,9197"	"0,0,0,0"	"0,0,0,0"	"0,0,0,0"	"0,0,0,0"	"0,0,70,0"	"359,0,33782,55682"	"0,0,6653,4694"	"0,0,0,0"	"0,0,205,0"	"0,0,0,0"	"0,0,0,0"	"0,0,0,0"	"0,0,0,0"	"0,0,0,0"	"0,0,0,0"
ENSG00000170162|VGLL2	2231	5777	"0,0,0,0"	"0,0,0,0"	"0,0,0,0"	"0,0,0,0"	"0,0,0,0"	"0,0,0,0"	"0,0,0,0"	"0,0,0,0"	"0,0,0,0"	"0,0,0,0"	"0,0,0,0"	"0,0,0,0"	"0,0,0,0"	"0,0,0,0"	"0,0,0,0"	"0,0,308,0"	"0,0,0,0"	"0,0,0,0"	"0,0,0,0"	"0,0,0,0"	"0,0,0,0"	"0,0,0,0"	"0,0,0,0"	"0,0,0,0"	"0,0,0,0"	"0,0,0,0"	"0,0,0,0"	"0,0,0,0"	"0,0,0,0"	"0,0,0,0"	"0,0,0,0"	"0,0,0,0"	"0,0,0,0"	"0,0,0,0"	"0,0,0,0"	"0,0,0,0"	"0,0,0,0"	"0,0,0,0"	"0,0,199,0"	"0,0,0,0"	"0,0,0,0"	"0,0,0,0"	"0,0,0,0"	"0,0,0,0"	"0,0,0,0"	"0,0,0,0"	"0,0,0,0"
ENSG00000111728|ST8SIA1	10075	131249	"0,0,0,0"	"0,0,0,0"	"0,0,0,0"	"0,0,0,0"	"0,0,0,0"	"0,0,0,0"	"0,0,0,0"	"0,0,0,0"	"0,0,0,0"	"0,0,0,0"	"0,0,592,0"	"0,0,586,271"	"0,0,0,0"	"0,0,75,1357"	"0,0,0,301"	"209,0,352,1537"	"0,0,0,0"	"0,63,422,490"	"0,0,24,105"	"0,0,0,0"	"0,0,0,0"	"0,0,5489,6279"	"0,0,0,0"	"0,0,6676,3702"	"0,0,0,0"	"0,0,138,0"	"0,0,0,310"	"0,0,79,0"	"0,0,725,9696"	"0,0,0,0"	"0,0,1316,2331"	"0,0,934,1742"	"0,0,533,0"	"0,0,0,449"	"0,0,0,0"	"0,0,0,0"	"0,0,0,0"	"120,314,4489,4619"	"0,0,2342,3260"	"0,0,0,0"	"0,0,0,0"	"0,0,0,0"	"0,0,0,0"	"0,0,0,0"	"0,0,0,0"	"0,0,0,0"	"0,0,0,0"
ENSG00000129657|SEC14L1	6534	121815	"0,0,0,0"	"0,0,0,0"	"0,0,0,0"	"0,0,0,0"	"0,0,0,0"	"0,0,0,0"	"0,0,0,0"	"0,0,0,290"	"0,0,0,0"	"0,0,0,0"	"0,0,0,0"	"0,0,581,0"	"0,0,0,0"	"0,0,0,0"	"0,0,0,117"	"0,0,1118,601"	"0,0,0,119"	"0,0,0,0"	"0,0,0,38"	"0,0,0,0"	"0,0,0,0"	"0,0,70,5539"	"0,0,0,0"	"100,0,2217,1036"	"0,0,0,0"	"0,0,0,147"	"0,0,0,0"	"0,0,0,0"	"0,0,762,11674"	"0,0,0,0"	"0,0,229,0"	"0,0,1582,1274"	"0,0,0,0"	"0,0,0,0"	"0,0,0,0"	"0,0,0,0"	"0,0,0,0"	"0,404,13172,19573"	"0,0,522,1325"	"0,0,0,0"	"0,0,0,0"	"0,0,0,83"	"0,0,0,0"	"0,0,0,0"	"0,0,0,0"	"0,0,0,0"	"0,0,0,358"
ENSG00000237671|GAGE12C	527	6801	"0,0,0,0"	"0,0,0,0"	"0,0,0,0"	"0,0,0,0"	"0,0,0,0"	"0,0,0,0"	"0,0,0,0"	"0,0,0,0"	"0,0,0,0"	"0,0,0,0"	"0,0,0,0"	"0,0,0,0"	"0,0,0,0"	"0,0,0,0"	"0,0,0,0"	"0,0,0,0"	"0,0,0,0"	"0,0,0,0"	"0,0,0,0"	"0,0,0,0"	"0,0,0,0"	"0,39,75,1027"	"0,0,0,0"	"0,0,0,0"	"0,0,0,0"	"0,0,0,0"	"0,0,0,0"	"0,0,0,0"	"0,0,0,0"	"0,0,0,0"	"0,0,0,0"	"0,0,0,0"	"0,0,0,0"	"0,0,0,0"	"0,0,0,0"	"0,0,0,0"	"0,0,0,0"	"0,0,297,744"	"0,0,0,0"	"0,0,0,0"	"0,0,0,0"	"0,0,0,0"	"0,0,0,0"	"0,0,0,0"	"0,0,0,0"	"0,0,0,0"	"0,0,0,0"
ENSG00000139910|NOVA1	4388	147479	"0,0,0,0"	"0,0,0,0"	"0,0,0,0"	"0,0,0,0"	"0,0,0,0"	"0,0,0,0"	"0,0,0,0"	"0,0,0,0"	"0,0,0,0"	"0,0,0,0"	"0,0,0,48"	"0,0,1625,2003"	"0,0,0,0"	"0,0,0,0"	"0,0,0,0"	"0,0,2902,428"	"0,0,0,0"	"0,0,428,0"	"0,0,175,0"	"0,0,0,0"	"0,0,0,0"	"0,0,6291,8753"	"0,0,0,0"	"0,0,5765,4046"	"0,0,0,0"	"0,0,0,75"	"0,0,0,0"	"0,0,0,0"	"0,0,0,1351"	"0,0,0,0"	"0,0,0,1403"	"0,0,344,2252"	"0,0,0,0"	"0,0,0,0"	"0,0,0,0"	"0,0,0,0"	"0,0,0,79"	"0,0,6003,3609"	"0,0,1430,1231"	"0,0,0,0"	"0,0,0,0"	"0,0,44,0"	"0,0,0,0"	"0,0,0,0"	"0,0,0,0"	"0,0,0,0"	"0,0,0,0"
ENSG00000086189|DIMT1	3149	13531	"0,0,0,0"	"0,0,0,0"	"0,0,0,0"	"0,0,0,0"	"0,0,0,0"	"0,0,0,0"	"0,0,0,0"	"0,0,1368,0"	"0,0,0,0"	"0,0,0,0"	"0,0,0,0"	"0,0,0,0"	"0,0,0,0"	"0,0,0,0"	"0,0,0,0"	"0,0,249,52"	"0,0,0,0"	"0,0,0,0"	"0,0,0,0"	"0,0,0,0"	"0,0,0,0"	"0,0,0,94"	"0,0,0,0"	"0,0,135,0"	"0,0,0,0"	"0,0,0,0"	"0,0,0,0"	"0,0,0,0"	"0,0,0,0"	"0,0,0,0"	"0,0,0,186"	"0,0,0,0"	"0,0,0,0"	"0,0,0,0"	"0,0,0,0"	"0,0,0,0"	"0,0,0,0"	"0,0,1881,2460"	"93,0,0,0"	"0,0,0,0"	"0,0,0,0"	"0,0,0,0"	"0,0,0,0"	"0,0,0,0"	"0,0,0,0"	"0,0,0,0"	"0,0,0,0"
ENSG00000089335|ZNF302	3273	5471	"0,0,0,0"	"0,0,0,0"	"0,0,0,0"	"0,0,0,0"	"0,0,0,0"	"0,0,0,0"	"0,0,0,0"	"0,0,0,0"	"0,0,0,0"	"0,0,0,0"	"0,0,0,0"	"0,0,0,0"	"0,0,0,0"	"0,0,0,0"	"0,0,0,0"	"0,0,215,338"	"0,0,0,0"	"0,0,0,0"	"0,0,0,0"	"0,0,0,0"	"0,0,0,0"	"0,0,0,160"	"0,0,0,0"	"65,0,685,0"	"0,0,0,0"	"0,0,0,0"	"0,0,0,0"	"0,0,0,0"	"0,0,384,0"	"0,0,0,0"	"0,0,0,0"	"0,0,0,362"	"0,0,0,0"	"0,0,0,0"	"0,0,0,0"	"0,0,0,0"	"0,0,0,0"	"0,0,387,78"	"0,0,0,0"	"0,0,0,0"	"0,0,0,0"	"0,0,0,0"	"0,0,0,0"	"0,0,0,0"	"0,0,0,0"	"0,0,0,0"	"0,0,0,0"
ENSG00000175866|BAIAP2	4300	77982	"0,0,0,0"	"0,0,0,0"	"0,0,0,0"	"0,0,0,0"	"0,0,0,0"	"0,0,0,0"	"0,0,0,0"	"0,0,0,0"	"0,0,0,0"	"0,0,0,0"	"0,0,0,466"	"0,0,0,0"	"0,0,0,0"	"0,0,0,0"	"0,0,0,0"	"0,0,0,246"	"0,0,0,0"	"0,0,0,0"	"0,0,0,162"	"0,0,0,0"	"0,0,0,0"	"0,0,743,2118"	"0,0,0,0"	"0,0,395,0"	"0,0,0,0"	"0,0,0,0"	"0,0,0,0"	"0,0,0,0"	"0,0,0,0"	"0,0,0,0"	"0,0,0,0"	"0,0,0,195"	"0,0,0,0"	"0,0,0,0"	"0,0,0,0"	"0,0,0,0"	"0,0,0,0"	"0,0,1590,3030"	"0,0,243,219"	"0,0,0,0"	"0,0,0,0"	"0,0,0,0"	"0,0,0,0"	"0,0,0,0"	"0,0,0,0"	"0,0,0,0"	"0,0,0,0"
ENSG00000186575|NF2	7170	87873	"0,0,87,0"	"0,0,0,0"	"0,0,0,0"	"0,0,0,0"	"0,0,0,0"	"0,0,0,0"	"0,0,0,0"	"0,0,0,0"	"0,0,0,0"	"0,0,0,0"	"0,0,0,0"	"0,0,0,76"	"0,0,0,0"	"0,0,0,0"	"0,0,0,0"	"0,0,203,818"	"0,0,0,0"	"0,0,385,143"	"0,0,0,0"	"0,0,0,0"	"0,0,0,0"	"0,0,5028,3624"	"0,0,0,0"	"0,0,1557,535"	"0,0,0,0"	"0,0,372,0"	"0,0,0,0"	"0,0,70,0"	"0,0,0,0"	"0,0,0,0"	"0,0,0,0"	"0,0,0,437"	"0,0,0,0"	"0,0,0,0"	"0,0,0,0"	"0,0,0,1681"	"0,0,0,0"	"0,878,9184,11230"	"0,0,1264,2031"	"0,0,0,0"	"0,0,0,0"	"0,0,0,0"	"0,0,0,0"	"0,0,0,0"	"0,0,0,0"	"0,0,0,0"	"0,0,0,0"
ENSG00000219435|TEX40	743	3633	"0,0,0,0"	"0,0,0,0"	"0,0,0,0"	"0,0,0,0"	"0,0,0,0"	"0,0,0,0"	"0,0,0,0"	"0,0,0,0"	"0,0,0,0"	"0,0,0,0"	"0,0,0,0"	"0,0,0,0"	"0,0,0,0"	"0,0,0,0"	"0,0,0,0"	"0,0,0,0"	"0,0,0,0"	"0,0,0,0"	"0,0,0,0"	"0,0,0,0"	"0,0,0,0"	"0,0,0,0"	"0,0,0,0"	"0,0,0,0"	"0,0,0,0"	"0,0,0,0"	"0,0,0,0"	"0,0,0,0"	"0,0,0,0"	"0,0,0,0"	"0,0,0,0"	"0,0,0,0"	"0,0,0,0"	"0,0,0,0"	"0,0,0,0"	"0,0,0,0"	"0,0,0,0"	"0,0,0,1560"	"0,0,0,282"	"0,0,0,0"	"0,0,0,0"	"0,0,0,0"	"0,0,0,0"	"0,0,0,0"	"0,0,0,0"	"0,0,0,0"	"0,0,0,0"
ENSG00000129084|PSMA1	2277	147558	"0,0,0,0"	"0,0,0,0"	"0,0,0,0"	"0,0,0,0"	"0,0,0,0"	"0,0,0,0"	"0,0,0,0"	"0,0,43,0"	"0,0,0,0"	"0,0,0,0"	"0,0,0,0"	"0,0,570,1673"	"0,0,0,0"	"0,0,0,0"	"0,0,0,145"	"0,0,1094,1114"	"0,0,0,172"	"0,0,699,0"	"0,0,0,219"	"0,0,0,0"	"0,0,0,0"	"0,0,23010,9424"	"0,0,0,0"	"0,0,2556,8046"	"0,0,0,0"	"0,0,0,0"	"0,0,0,447"	"0,0,0,0"	"0,0,432,6982"	"0,0,0,0"	"40,0,3174,4892"	"0,0,1670,2608"	"0,0,636,516"	"0,0,0,0"	"0,0,0,0"	"0,0,0,0"	"0,0,0,0"	"0,0,10054,6173"	"0,0,2508,1293"	"0,0,44,0"	"0,0,0,0"	"0,0,262,0"	"0,0,0,0"	"0,0,0,0"	"0,0,0,0"	"0,0,0,0"	"0,0,0,0"
ENSG00000004700|RECQL	3702	28981	"0,0,0,0"	"0,0,0,0"	"0,0,0,0"	"0,0,0,0"	"0,0,0,0"	"0,0,0,0"	"0,0,0,0"	"0,0,0,0"	"0,0,0,0"	"0,0,0,0"	"0,0,0,0"	"0,0,0,420"	"0,0,0,0"	"0,0,0,0"	"0,0,0,0"	"0,371,326,485"	"0,0,0,0"	"0,0,0,145"	"0,0,0,54"	"0,0,0,0"	"0,0,0,0"	"0,0,0,1835"	"0,0,0,0"	"0,0,907,1393"	"0,0,0,0"	"0,0,0,0"	"0,0,0,0"	"0,0,0,0"	"0,0,485,0"	"0,0,0,0"	"0,0,0,6887"	"0,0,698,319"	"0,0,0,0"	"0,0,0,0"	"0,0,0,0"	"0,0,0,0"	"0,0,0,0"	"0,0,654,606"	"0,0,86,343"	"0,0,0,0"	"0,0,0,0"	"0,0,0,0"	"0,0,0,0"	"0,0,0,0"	"0,0,0,0"	"0,0,0,0"	"0,0,0,0"
ENSG00000183431|SF3A3	3673	30274	"0,0,0,0"	"0,0,0,0"	"0,0,0,0"	"0,0,0,0"	"0,0,0,0"	"0,0,0,0"	"0,0,0,0"	"0,0,0,0"	"0,0,0,0"	"0,0,0,0"	"0,0,0,0"	"0,0,234,0"	"0,0,0,0"	"0,0,0,0"	"0,0,0,0"	"0,0,0,692"	"0,0,0,0"	"0,0,0,0"	"0,0,0,183"	"0,0,0,0"	"0,0,0,0"	"0,0,93,3624"	"0,0,0,0"	"0,0,113,335"	"0,0,0,0"	"0,0,0,0"	"0,0,0,0"	"0,0,0,0"	"0,0,0,0"	"0,0,0,0"	"0,0,374,0"	"0,0,0,0"	"0,0,0,0"	"0,0,0,0"	"0,0,0,0"	"0,0,0,0"	"0,0,0,0"	"241,377,3304,8492"	"0,125,0,272"	"0,0,0,0"	"0,0,0,0"	"0,0,0,0"	"0,0,0,0"	"0,0,0,0"	"0,0,0,0"	"0,0,0,0"	"0,0,0,0"
ENSG00000171495|MROH2B	5239	68043	"0,0,0,0"	"0,0,0,0"	"0,0,0,0"	"0,0,0,0"	"0,0,0,0"	"0,0,0,0"	"0,0,0,0"	"0,0,0,0"	"0,0,0,0"	"0,0,0,0"	"0,0,114,551"	"0,0,245,792"	"0,0,0,0"	"0,0,0,0"	"0,0,0,0"	"0,0,895,574"	"0,0,0,0"	"0,0,381,0"	"0,6,0,627"	"0,0,0,0"	"0,0,0,0"	"0,0,2413,13211"	"0,0,0,0"	"0,0,1248,2627"	"0,0,0,0"	"0,0,0,0"	"0,0,0,0"	"0,0,0,0"	"0,0,0,0"	"0,0,0,0"	"0,0,248,395"	"0,0,564,1638"	"0,0,0,0"	"0,0,0,0"	"0,0,0,0"	"0,0,0,0"	"0,0,0,0"	"0,0,2833,1839"	"0,0,1175,1051"	"0,0,0,0"	"0,0,0,0"	"0,0,0,0"	"0,0,0,0"	"0,0,0,0"	"0,0,0,0"	"0,0,0,0"	"0,0,0,0"
ENSG00000129473|BCL2L2	3605	1393	"0,0,0,0"	"0,0,0,0"	"0,0,0,0"	"0,0,0,0"	"0,0,0,0"	"0,0,0,0"	"0,0,0,0"	"0,0,0,0"	"0,0,0,0"	"0,0,0,0"	"0,0,0,0"	"0,0,0,0"	"0,0,0,0"	"0,0,0,0"	"0,0,0,0"	"216,0,0,0"	"0,0,0,0"	"0,0,0,0"	"0,0,0,0"	"0,0,0,0"	"0,0,0,0"	"0,0,0,0"	"0,0,0,0"	"0,0,0,0"	"0,0,0,0"	"0,0,0,0"	"0,0,0,0"	"0,0,0,0"	"0,0,0,0"	"0,0,0,0"	"0,0,0,0"	"0,0,0,0"	"0,0,0,0"	"0,0,0,0"	"0,0,0,0"	"0,0,0,0"	"0,0,0,0"	"0,0,0,0"	"0,0,0,0"	"0,0,0,0"	"0,0,0,0"	"0,0,0,0"	"0,0,0,0"	"0,0,0,0"	"0,0,0,0"	"0,0,0,0"	"0,0,0,0"
ENSG00000226887|ERVMER34-1	3950	5139	"0,0,0,0"	"0,0,0,0"	"0,0,0,0"	"0,0,0,0"	"0,0,0,0"	"0,0,0,0"	"0,0,0,0"	"0,0,0,0"	"0,0,0,0"	"0,0,0,0"	"0,0,0,0"	"0,0,0,0"	"0,0,0,0"	"0,0,0,0"	"0,0,0,0"	"0,0,0,0"	"0,0,0,0"	"0,0,0,0"	"0,0,0,0"	"0,0,0,0"	"0,0,0,0"	"129,0,0,0"	"0,0,0,0"	"0,0,0,0"	"0,0,0,0"	"58,0,0,0"	"0,0,0,0"	"0,0,0,0"	"2013,0,775,1353"	"0,0,0,0"	"115,0,36,340"	"0,0,0,0"	"0,0,0,0"	"0,0,0,0"	"0,0,0,0"	"0,0,0,0"	"0,0,0,0"	"0,296,751,878"	"0,0,0,0"	"0,0,0,0"	"0,0,0,0"	"0,0,0,0"	"0,0,0,0"	"0,0,0,0"	"0,0,0,0"	"0,0,0,0"	"0,0,0,0"
ENSG00000213214|ARHGEF35	2451	105604	"0,0,75,0"	"0,0,0,0"	"0,0,0,0"	"0,0,0,0"	"0,0,0,0"	"0,0,0,0"	"0,0,0,0"	"0,0,0,0"	"0,0,0,0"	"0,0,0,0"	"0,0,0,0"	"0,0,1076,719"	"0,0,0,0"	"0,0,0,0"	"0,0,0,104"	"0,0,552,610"	"0,0,0,0"	"0,0,78,147"	"0,0,0,0"	"0,0,0,0"	"0,0,0,0"	"0,483,6395,826"	"0,0,0,0"	"0,0,2094,2295"	"0,0,0,0"	"0,0,0,0"	"0,0,0,0"	"0,0,0,0"	"0,0,2219,436"	"0,0,0,0"	"0,0,225,849"	"0,0,732,3867"	"0,0,0,0"	"0,0,0,0"	"0,0,44,45"	"0,0,0,0"	"0,0,0,0"	"0,0,7408,4773"	"0,0,1212,2327"	"0,0,0,0"	"0,0,0,0"	"0,0,0,0"	"0,0,0,0"	"0,0,0,0"	"0,0,0,0"	"0,0,0,0"	"0,0,0,0"
ENSG00000076706|MCAM	4633	3953	"0,0,0,0"	"0,0,0,0"	"0,0,0,0"	"0,0,0,0"	"0,0,0,0"	"0,0,0,0"	"0,0,0,0"	"0,0,0,0"	"0,0,0,0"	"0,0,0,0"	"0,0,0,0"	"0,0,0,0"	"0,0,0,0"	"0,0,0,0"	"0,0,0,0"	"237,0,0,0"	"0,0,0,0"	"0,0,0,0"	"0,0,0,0"	"0,0,0,0"	"0,0,0,0"	"0,466,0,17"	"0,0,0,0"	"0,0,0,0"	"0,0,0,0"	"0,0,0,0"	"0,0,0,0"	"0,0,0,0"	"0,0,0,0"	"0,0,0,0"	"0,0,0,0"	"0,0,0,0"	"0,0,0,0"	"0,0,0,0"	"0,0,0,0"	"0,0,0,0"	"0,0,0,0"	"592,0,291,0"	"0,0,0,0"	"0,0,0,0"	"0,0,0,0"	"0,0,0,0"	"0,0,0,0"	"0,0,0,0"	"0,0,0,0"	"0,0,0,0"	"0,0,0,0"
ENSG00000186919|ZACN	2167	1456	"0,0,0,0"	"0,0,0,0"	"0,0,0,0"	"0,0,0,0"	"0,0,0,0"	"0,0,0,0"	"0,0,0,0"	"0,0,0,0"	"0,0,0,0"	"0,0,0,0"	"0,0,0,0"	"0,0,0,0"	"0,0,0,0"	"0,0,0,0"	"0,0,0,0"	"0,0,0,0"	"0,0,0,0"	"0,0,0,0"	"0,0,0,0"	"0,0,0,0"	"0,0,0,0"	"0,0,0,0"	"0,0,0,0"	"0,0,0,0"	"0,0,0,0"	"0,0,0,0"	"0,0,0,0"	"0,0,0,0"	"0,0,0,0"	"0,0,0,0"	"0,0,0,0"	"0,0,0,0"	"0,0,0,0"	"0,0,0,0"	"0,0,0,0"	"0,0,0,0"	"0,0,0,0"	"0,0,0,0"	"0,0,0,0"	"0,0,0,0"	"0,0,0,0"	"0,0,0,0"	"0,0,0,0"	"0,0,0,0"	"0,0,0,0"	"0,0,0,0"	"0,0,0,0"
ENSG00000120727|PAIP2	2443	25443	"0,0,0,0"	"0,0,0,0"	"0,0,0,0"	"0,0,0,0"	"0,0,0,0"	"0,0,0,0"	"0,0,0,0"	"0,0,0,0"	"0,0,0,0"	"0,0,0,0"	"0,0,0,0"	"0,0,107,100"	"0,0,0,0"	"84,0,38,0"	"0,0,0,0"	"0,0,81,147"	"0,0,0,0"	"0,0,0,0"	"0,0,0,0"	"0,0,0,0"	"0,0,0,0"	"0,0,1461,2187"	"0,0,0,0"	"0,0,0,86"	"0,0,0,0"	"0,0,0,0"	"0,0,0,0"	"0,0,0,0"	"0,0,0,0"	"0,0,0,0"	"0,0,0,0"	"0,0,0,0"	"0,0,0,0"	"0,0,0,0"	"0,0,0,0"	"0,0,0,0"	"0,0,0,0"	"0,0,5873,6561"	"55,0,172,601"	"0,0,0,0"	"0,0,0,0"	"0,0,0,0"	"0,0,0,0"	"0,0,0,0"	"0,0,0,0"	"0,0,0,0"	"0,0,0,0"
ENSG00000134259|NGF	1047	51272	"0,0,0,0"	"0,0,0,0"	"0,0,0,0"	"0,0,0,0"	"0,0,0,0"	"0,0,0,0"	"0,0,0,0"	"0,0,0,0"	"0,0,0,0"	"0,0,0,0"	"0,0,0,0"	"0,0,569,0"	"0,0,0,0"	"0,0,0,0"	"0,0,312,0"	"0,0,830,860"	"0,0,0,0"	"0,0,143,120"	"0,0,0,226"	"0,0,0,0"	"0,0,0,0"	"0,0,235,796"	"0,0,0,0"	"0,0,3340,1016"	"0,0,0,0"	"0,0,0,0"	"0,0,0,0"	"0,0,0,0"	"0,0,0,0"	"0,0,0,0"	"0,0,0,0"	"0,0,0,0"	"0,0,0,0"	"0,0,0,0"	"0,0,0,0"	"0,0,0,0"	"0,0,0,0"	"0,0,918,0"	"0,0,2190,583"	"0,0,0,0"	"0,0,0,0"	"0,0,0,0"	"0,0,0,0"	"0,0,0,0"	"0,0,0,0"	"0,0,0,0"	"0,0,0,0"
ENSG00000086666|ZFAND6	2010	76816	"0,0,0,0"	"0,0,0,0"	"0,0,0,0"	"0,0,0,0"	"0,0,0,0"	"0,0,0,0"	"0,0,0,0"	"0,0,0,0"	"0,0,0,0"	"0,0,0,0"	"0,0,0,0"	"0,0,3032,483"	"0,0,0,0"	"0,0,0,0"	"0,0,0,0"	"0,0,771,2942"	"0,0,0,142"	"0,0,0,0"	"0,0,202,469"	"0,0,0,0"	"0,0,0,0"	"0,0,2187,4528"	"0,0,0,0"	"0,0,1343,2599"	"0,0,0,0"	"0,0,0,282"	"0,0,358,0"	"0,0,0,0"	"0,0,0,428"	"0,0,0,0"	"0,0,0,0"	"0,0,0,905"	"0,0,0,0"	"0,0,0,0"	"0,0,0,0"	"0,0,0,0"	"0,0,0,0"	"0,0,5220,8742"	"33,0,1341,1016"	"0,0,0,0"	"0,0,0,0"	"0,0,0,109"	"0,0,0,0"	"0,0,0,0"	"0,0,0,0"	"0,0,0,0"	"0,0,0,0"
ENSG00000104897|SF3A2	1946	10213	"0,0,0,0"	"0,0,0,0"	"0,0,0,0"	"0,0,0,0"	"0,0,0,0"	"0,0,0,0"	"0,0,0,0"	"0,0,0,0"	"0,0,0,0"	"0,0,0,0"	"0,0,0,0"	"0,0,0,0"	"0,0,0,0"	"0,0,0,0"	"0,0,0,0"	"0,0,0,0"	"0,0,0,0"	"0,0,0,0"	"0,0,0,0"	"0,0,0,0"	"0,0,0,0"	"0,0,0,1507"	"0,0,0,0"	"0,0,0,92"	"0,0,0,0"	"0,0,0,0"	"0,0,0,0"	"0,0,0,0"	"0,0,0,0"	"0,0,0,0"	"0,0,0,0"	"0,0,0,370"	"0,0,0,0"	"0,0,0,0"	"0,0,0,0"	"0,0,0,0"	"0,0,0,0"	"0,0,1034,369"	"0,0,0,0"	"0,0,0,0"	"0,0,0,0"	"0,0,0,0"	"0,0,0,0"	"0,0,0,0"	"0,0,0,0"	"0,0,0,0"	"0,0,0,0"
ENSG00000105173|CCNE1	2096	10315	"0,0,0,0"	"0,0,0,0"	"0,0,0,0"	"0,0,0,0"	"0,0,0,0"	"0,0,0,0"	"0,0,0,0"	"0,0,0,0"	"0,0,0,0"	"0,0,0,0"	"0,0,0,0"	"0,0,0,434"	"0,0,0,0"	"0,0,0,0"	"0,0,0,0"	"0,0,0,564"	"0,0,0,0"	"0,0,0,0"	"0,0,0,0"	"0,0,0,0"	"0,0,0,0"	"0,0,0,156"	"0,0,0,0"	"0,0,0,0"	"0,0,0,0"	"0,0,0,0"	"0,0,0,0"	"0,0,0,0"	"0,0,0,0"	"0,0,0,0"	"0,0,0,0"	"0,0,0,0"	"0,0,0,0"	"0,0,0,0"	"0,0,0,0"	"0,0,0,0"	"0,0,0,0"	"0,0,1903,1402"	"0,0,0,117"	"0,0,0,0"	"0,0,0,0"	"0,0,0,0"	"0,0,0,0"	"0,0,0,0"	"0,0,0,0"	"0,0,0,0"	"0,0,0,0"
ENSG00000143669|LYST	13486	192394	"0,0,0,0"	"0,0,0,0"	"0,0,0,0"	"0,0,0,0"	"0,0,0,0"	"0,0,0,982"	"0,0,0,0"	"0,0,0,0"	"0,0,0,0"	"0,0,0,0"	"0,0,551,0"	"0,0,1092,839"	"0,0,0,0"	"0,0,0,0"	"0,0,48,192"	"0,0,1142,1422"	"0,0,0,0"	"0,0,594,348"	"0,0,1570,653"	"0,0,0,0"	"0,0,0,0"	"0,0,7077,22332"	"0,0,0,0"	"0,0,10215,7683"	"0,0,0,0"	"0,0,48,54"	"0,0,0,962"	"0,0,0,0"	"0,0,0,6116"	"0,0,0,0"	"0,0,164,1299"	"0,0,0,2438"	"0,0,0,0"	"0,0,0,446"	"0,0,0,0"	"0,0,0,0"	"0,0,0,0"	"7,0,11838,10895"	"0,0,2240,3185"	"0,0,0,0"	"0,0,0,0"	"0,0,0,0"	"0,0,0,0"	"0,0,0,0"	"0,0,0,0"	"0,0,0,0"	"0,0,0,0"
ENSG00000089250|NOS1	12260	141376	"0,0,94,0"	"0,0,0,0"	"0,0,0,0"	"0,0,0,0"	"0,0,0,0"	"0,0,0,0"	"0,0,0,0"	"0,0,176,221"	"0,0,0,0"	"0,0,0,0"	"0,0,0,0"	"0,0,1063,463"	"0,0,162,0"	"0,0,0,0"	"0,0,0,157"	"0,196,4242,3137"	"0,0,0,0"	"0,0,1089,282"	"0,0,209,868"	"0,0,0,0"	"0,0,0,0"	"0,0,4497,4894"	"0,0,0,0"	"0,144,2946,4026"	"0,0,0,0"	"0,0,0,0"	"0,0,0,0"	"0,0,0,0"	"0,0,570,288"	"0,0,0,0"	"0,0,518,1933"	"0,0,0,2498"	"0,0,0,0"	"0,0,0,0"	"0,0,0,0"	"0,0,0,0"	"0,0,0,0"	"878,291,21880,12219"	"171,0,3928,3517"	"0,0,0,0"	"0,0,0,0"	"0,0,104,49"	"0,0,0,0"	"0,0,0,0"	"0,0,0,0"	"0,0,0,0"	"0,0,0,0"
ENSG00000164068|RNF123	4311	27718	"0,0,0,0"	"0,0,0,0"	"0,0,0,0"	"0,0,0,0"	"0,0,0,0"	"0,0,0,0"	"0,0,0,0"	"0,0,0,0"	"0,0,0,0"	"0,0,0,0"	"0,0,0,0"	"0,0,0,0"	"0,0,0,0"	"0,0,0,0"	"0,0,0,0"	"0,0,195,176"	"0,0,0,0"	"0,0,0,0"	"40,0,0,125"	"0,0,0,0"	"0,0,0,0"	"0,0,0,2472"	"0,0,0,0"	"0,0,70,453"	"0,0,0,0"	"0,0,0,0"	"0,0,0,0"	"0,0,0,0"	"0,0,0,0"	"0,0,0,0"	"0,0,0,0"	"0,0,0,0"	"0,0,0,0"	"0,0,0,0"	"0,0,0,0"	"0,0,0,0"	"0,0,0,0"	"0,0,1171,3121"	"0,0,167,284"	"0,0,0,0"	"0,0,0,0"	"0,0,0,0"	"0,0,0,0"	"0,0,0,0"	"0,0,0,0"	"0,0,0,0"	"0,0,0,0"
ENSG00000169136|ATF5	2374	2860	"0,0,0,0"	"0,0,0,0"	"0,0,0,0"	"0,0,0,0"	"0,0,0,0"	"0,0,0,0"	"0,0,0,0"	"0,0,0,0"	"0,0,0,0"	"0,0,0,0"	"0,0,0,0"	"0,0,0,0"	"0,0,0,0"	"0,0,0,0"	"0,0,0,0"	"0,0,0,0"	"0,0,0,0"	"0,0,0,0"	"0,0,0,0"	"0,0,0,0"	"0,0,0,0"	"0,0,0,0"	"0,0,0,0"	"0,0,92,381"	"0,0,0,0"	"0,0,0,0"	"0,0,0,0"	"0,0,0,0"	"0,0,0,0"	"0,0,0,0"	"0,0,0,0"	"0,0,0,0"	"0,0,0,0"	"0,0,0,0"	"0,0,0,0"	"0,0,0,0"	"0,0,0,0"	"132,0,273,0"	"0,0,0,0"	"0,0,0,0"	"0,0,0,0"	"0,0,0,0"	"0,0,0,0"	"0,0,0,0"	"0,0,0,0"	"0,0,0,0"	"0,0,0,0"
ENSG00000100601|ALKBH1	2594	33023	"0,0,0,0"	"0,0,0,0"	"0,0,0,0"	"0,0,0,0"	"0,0,0,0"	"0,0,0,0"	"0,0,0,0"	"0,0,0,0"	"0,0,0,0"	"0,0,0,0"	"0,0,0,0"	"0,0,266,0"	"0,0,0,0"	"0,0,0,0"	"0,0,0,0"	"0,0,818,0"	"0,0,0,0"	"0,0,0,0"	"0,0,431,0"	"0,0,0,0"	"0,0,0,0"	"0,0,288,310"	"0,0,0,0"	"0,0,782,757"	"0,0,0,0"	"0,0,0,180"	"0,0,0,0"	"0,0,0,0"	"0,0,0,0"	"0,0,0,0"	"0,0,0,983"	"0,0,0,0"	"0,0,0,0"	"0,0,0,0"	"0,0,0,0"	"0,0,0,0"	"0,0,0,0"	"0,0,6041,4087"	"78,0,720,89"	"0,0,0,0"	"0,0,0,0"	"0,0,68,0"	"0,0,0,0"	"0,0,0,0"	"0,0,0,0"	"0,0,0,0"	"0,0,0,0"
ENSG00000172977|KAT5	2336	5273	"0,0,0,0"	"0,0,0,0"	"0,0,0,0"	"0,0,0,0"	"0,0,0,0"	"0,0,0,0"	"0,0,0,0"	"0,0,0,0"	"0,0,0,0"	"0,0,0,0"	"0,0,0,0"	"0,0,0,0"	"0,0,0,0"	"0,0,0,0"	"0,0,0,0"	"0,0,0,0"	"0,0,0,0"	"0,0,0,0"	"0,0,0,0"	"0,0,0,0"	"0,0,0,0"	"0,0,0,0"	"0,0,0,0"	"0,0,0,232"	"0,0,0,0"	"0,0,0,0"	"0,0,0,0"	"0,0,0,0"	"0,0,0,0"	"0,0,0,0"	"0,0,0,0"	"0,0,0,0"	"0,0,0,0"	"0,0,0,0"	"0,0,0,0"	"0,0,0,0"	"0,0,0,0"	"0,0,842,0"	"0,0,184,157"	"0,0,0,0"	"0,0,0,0"	"0,0,0,0"	"0,0,0,0"	"0,0,0,0"	"0,0,0,0"	"0,0,0,0"	"0,0,0,0"
ENSG00000106013|ANKRD7	1418	16656	"0,0,0,0"	"0,0,0,0"	"0,0,0,0"	"0,0,0,0"	"0,0,0,0"	"0,0,0,0"	"0,0,0,0"	"0,0,0,0"	"0,0,0,0"	"0,0,0,0"	"0,0,0,0"	"0,0,103,587"	"0,0,0,0"	"0,0,0,0"	"0,0,0,196"	"0,0,340,0"	"0,0,0,0"	"0,0,0,0"	"0,0,0,0"	"0,0,0,0"	"0,0,0,0"	"0,0,1136,1098"	"0,0,0,0"	"40,0,1285,0"	"0,0,0,0"	"0,0,0,0"	"0,0,0,0"	"0,0,0,0"	"0,0,0,0"	"0,0,0,0"	"0,0,0,0"	"0,0,451,0"	"0,0,0,0"	"0,0,0,0"	"0,0,0,0"	"0,0,0,0"	"0,0,0,0"	"0,0,918,286"	"0,0,137,0"	"0,0,0,0"	"0,0,0,0"	"0,0,0,0"	"0,0,0,0"	"0,0,0,0"	"0,0,0,0"	"0,0,0,0"	"0,0,0,0"
ENSG00000099917|MED15	3853	76181	"0,0,0,0"	"0,0,0,0"	"0,0,0,0"	"0,0,0,0"	"0,0,0,0"	"0,0,0,0"	"0,0,0,0"	"0,0,0,0"	"0,0,0,0"	"0,0,0,0"	"0,0,0,0"	"0,0,0,0"	"0,0,0,0"	"0,0,0,0"	"0,0,0,0"	"0,0,267,714"	"0,0,0,0"	"0,0,0,0"	"0,0,0,76"	"0,0,0,0"	"0,0,0,0"	"0,0,3413,5161"	"0,0,0,0"	"0,0,433,191"	"0,0,0,0"	"0,0,0,0"	"0,0,0,0"	"0,0,0,0"	"0,43,0,390"	"0,0,0,0"	"0,0,0,0"	"0,0,0,2218"	"0,0,0,0"	"0,0,0,0"	"0,0,0,0"	"0,0,0,0"	"0,0,0,0"	"0,0,6466,13130"	"0,0,435,521"	"0,0,0,0"	"0,0,0,0"	"0,0,0,0"	"0,0,0,0"	"0,0,0,0"	"0,0,0,0"	"0,0,0,0"	"0,0,0,0"
ENSG00000146278|PNRC1	2992	1418	"0,0,0,0"	"0,0,0,0"	"0,0,0,0"	"0,0,0,0"	"0,0,0,0"	"0,0,0,0"	"0,0,0,0"	"0,0,0,0"	"0,0,0,0"	"0,0,0,0"	"0,0,0,0"	"0,0,0,0"	"0,0,0,0"	"0,0,0,0"	"0,0,0,0"	"0,0,0,0"	"0,0,0,0"	"0,0,0,0"	"0,0,0,0"	"0,0,0,0"	"0,0,0,0"	"0,0,0,356"	"0,0,0,0"	"0,0,0,0"	"0,0,0,0"	"0,0,0,0"	"0,0,0,0"	"0,0,0,0"	"0,0,0,0"	"0,0,0,0"	"0,0,0,0"	"0,0,0,0"	"0,0,0,0"	"0,0,0,0"	"0,0,0,0"	"0,0,0,0"	"0,0,0,0"	"116,0,0,295"	"0,0,0,0"	"0,0,0,0"	"0,0,0,0"	"0,0,0,0"	"0,0,0,0"	"0,0,0,0"	"0,0,0,0"	"0,0,0,0"	"0,0,0,0"
ENSG00000135070|ISCA1	2190	16026	"0,0,0,0"	"0,0,0,0"	"0,0,0,0"	"0,0,0,0"	"0,0,0,0"	"0,0,0,0"	"0,0,0,0"	"0,0,0,0"	"0,0,0,0"	"0,0,0,0"	"0,0,0,0"	"0,0,475,1225"	"0,0,0,0"	"0,0,0,0"	"0,0,0,0"	"0,0,483,171"	"0,0,0,0"	"0,0,0,0"	"0,0,0,0"	"0,0,0,0"	"0,0,0,0"	"0,0,0,2316"	"0,0,0,0"	"0,0,0,148"	"0,0,0,0"	"0,0,0,0"	"0,0,0,0"	"0,0,0,0"	"0,0,0,0"	"0,0,0,0"	"0,0,0,0"	"0,0,0,0"	"0,0,0,0"	"0,0,0,0"	"0,0,0,0"	"0,0,0,0"	"0,0,0,0"	"0,0,897,1630"	"0,127,0,349"	"0,0,0,0"	"0,0,0,0"	"0,0,0,0"	"0,0,0,0"	"0,0,0,0"	"0,0,0,0"	"0,0,0,0"	"0,0,0,0"
ENSG00000139971|C14orf37	6495	144958	"0,0,0,0"	"0,0,0,0"	"0,0,0,0"	"0,0,0,0"	"0,0,0,0"	"0,0,0,0"	"0,0,0,0"	"0,0,93,0"	"0,0,0,0"	"0,0,0,0"	"0,0,0,0"	"0,0,3295,355"	"0,0,0,0"	"0,0,0,72"	"0,0,673,0"	"110,0,2612,532"	"0,0,0,0"	"0,0,307,98"	"0,0,756,0"	"0,0,0,0"	"0,0,0,0"	"742,0,7070,18295"	"0,0,0,0"	"0,0,4074,2256"	"0,0,0,0"	"0,0,0,0"	"0,0,0,0"	"0,0,0,0"	"0,0,1004,4470"	"0,0,0,0"	"0,0,482,669"	"0,0,2631,5633"	"0,0,0,0"	"0,0,0,0"	"0,0,0,0"	"0,0,0,0"	"0,0,0,0"	"132,0,5143,8028"	"0,182,2750,1255"	"0,0,0,0"	"0,0,0,0"	"0,0,0,0"	"0,0,0,0"	"0,0,0,0"	"0,0,0,0"	"0,0,0,0"	"0,0,0,0"
ENSG00000131507|NDFIP1	3848	42088	"0,0,0,0"	"0,0,0,0"	"0,0,0,0"	"0,0,0,0"	"0,0,0,0"	"0,0,0,0"	"0,0,0,0"	"0,0,0,0"	"0,0,0,0"	"0,0,0,0"	"0,0,0,0"	"0,568,742,0"	"0,0,0,0"	"0,0,0,0"	"0,0,0,0"	"0,0,397,66"	"0,0,0,144"	"0,0,0,0"	"0,0,0,0"	"0,0,0,0"	"0,0,0,0"	"0,0,0,5645"	"0,0,0,0"	"0,0,97,552"	"0,0,0,0"	"0,0,0,0"	"0,0,0,0"	"0,0,0,0"	"0,0,0,111"	"0,0,0,0"	"0,0,0,0"	"0,0,0,432"	"0,0,0,0"	"0,0,0,0"	"0,0,0,0"	"0,0,0,0"	"0,0,0,0"	"0,0,4737,4496"	"0,0,53,491"	"0,0,0,0"	"0,0,0,0"	"0,0,0,0"	"0,0,0,0"	"0,0,0,0"	"0,0,0,0"	"0,0,0,0"	"0,0,41,0"
ENSG00000133065|SLC41A1	4997	19087	"0,0,0,0"	"0,0,0,0"	"0,0,0,0"	"0,0,0,0"	"0,0,0,0"	"0,0,0,0"	"0,0,0,0"	"0,0,0,0"	"0,0,0,0"	"0,0,0,0"	"0,0,0,0"	"0,0,0,261"	"0,0,0,0"	"0,0,0,0"	"0,0,0,0"	"0,0,146,96"	"0,0,0,0"	"0,0,0,0"	"0,49,135,0"	"0,0,0,0"	"0,0,0,0"	"0,0,0,1494"	"0,0,0,0"	"0,110,0,115"	"0,0,0,0"	"0,0,0,0"	"0,0,0,0"	"0,0,0,0"	"0,0,0,0"	"0,0,0,0"	"0,0,0,456"	"0,0,0,704"	"0,0,0,0"	"0,0,0,0"	"0,0,0,0"	"0,0,0,0"	"0,0,0,0"	"0,0,892,581"	"0,0,527,155"	"0,0,0,0"	"0,0,0,0"	"0,0,0,0"	"0,0,0,0"	"0,0,0,0"	"0,0,0,0"	"0,0,0,0"	"0,0,0,0"
ENSG00000146540|C7orf50	2168	139104	"0,0,0,0"	"0,0,0,0"	"0,0,0,0"	"0,0,0,0"	"0,0,0,0"	"0,0,0,0"	"0,0,0,0"	"0,0,0,0"	"0,0,0,0"	"0,0,0,0"	"0,0,0,173"	"0,0,496,120"	"0,0,0,0"	"0,0,0,0"	"0,0,69,0"	"0,0,180,648"	"0,0,0,0"	"0,0,0,275"	"0,0,230,0"	"0,0,0,0"	"0,0,0,0"	"0,0,1845,8282"	"0,0,0,0"	"0,155,365,1025"	"0,0,0,0"	"0,0,0,107"	"0,0,0,0"	"0,0,408,0"	"0,0,210,535"	"0,0,0,0"	"0,0,93,518"	"0,0,0,0"	"0,0,0,0"	"0,0,0,0"	"0,0,0,0"	"0,0,0,4544"	"0,0,0,0"	"0,309,6303,8064"	"0,0,548,613"	"0,0,0,0"	"0,0,0,0"	"0,0,0,0"	"0,0,0,0"	"0,0,0,0"	"0,0,0,0"	"0,0,0,0"	"0,0,0,0"
ENSG00000196678|ERI2	4883	115274	"0,0,0,0"	"0,0,0,0"	"0,0,0,0"	"0,0,0,0"	"0,0,0,0"	"0,0,0,0"	"0,0,0,0"	"0,0,79,88"	"0,0,0,0"	"0,0,0,0"	"0,0,0,0"	"0,0,748,920"	"0,0,0,0"	"0,0,0,57"	"0,0,0,74"	"77,79,1655,1702"	"0,0,0,0"	"0,0,0,0"	"0,0,0,99"	"0,0,0,0"	"0,0,0,0"	"0,0,9675,4095"	"0,0,0,0"	"0,0,478,1925"	"0,0,0,0"	"0,0,0,97"	"0,0,0,0"	"0,0,0,0"	"0,231,455,860"	"0,0,0,0"	"0,0,1306,759"	"0,0,70,553"	"0,0,0,0"	"0,0,0,0"	"0,0,0,0"	"0,0,0,0"	"0,0,0,0"	"0,0,8534,7675"	"0,0,3145,2957"	"0,0,0,0"	"0,0,0,0"	"0,0,0,132"	"0,0,0,0"	"0,0,0,0"	"0,0,0,0"	"0,0,0,0"	"0,0,0,0"
ENSG00000099204|ABLIM1	8658	245233	"0,0,0,0"	"0,0,0,0"	"0,0,0,0"	"0,0,0,0"	"0,0,0,0"	"0,0,0,0"	"0,0,0,0"	"0,0,0,0"	"0,0,0,0"	"0,0,0,0"	"0,0,0,0"	"0,0,690,2002"	"0,0,0,0"	"0,0,0,0"	"0,0,74,192"	"0,0,1526,2237"	"0,0,0,0"	"0,0,119,1773"	"0,0,58,397"	"0,0,0,0"	"0,0,0,0"	"0,0,6967,9067"	"0,0,0,0"	"0,0,3649,4972"	"0,0,0,0"	"0,0,0,0"	"0,0,297,0"	"0,0,0,0"	"0,0,405,2581"	"0,0,0,0"	"0,0,499,278"	"0,0,789,3712"	"0,0,0,0"	"0,0,0,0"	"0,0,0,0"	"0,0,0,0"	"0,0,0,0"	"0,0,19688,17110"	"0,0,5316,4786"	"0,0,0,0"	"0,0,0,0"	"0,0,0,0"	"0,0,0,0"	"0,0,0,0"	"0,0,0,0"	"0,0,0,0"	"0,0,0,0"
ENSG00000125255|SLC10A2	3777	19070	"0,0,0,0"	"0,0,0,0"	"0,0,0,0"	"0,0,0,0"	"0,0,0,0"	"0,0,0,0"	"0,0,0,0"	"0,0,0,0"	"0,0,0,0"	"0,0,0,0"	"0,0,0,0"	"0,0,0,0"	"0,0,0,0"	"0,0,0,0"	"0,0,0,0"	"0,0,0,117"	"0,0,0,0"	"0,0,362,0"	"0,0,435,0"	"0,0,0,0"	"0,0,0,0"	"0,0,873,90"	"0,0,0,0"	"0,0,0,0"	"0,0,0,0"	"0,0,0,0"	"0,0,0,0"	"0,0,0,0"	"0,0,0,641"	"0,0,0,0"	"0,0,0,374"	"0,0,0,812"	"0,0,0,0"	"0,0,0,0"	"0,0,0,0"	"0,0,0,0"	"0,0,0,0"	"0,0,370,905"	"65,0,186,1062"	"0,0,0,0"	"0,0,0,0"	"0,0,0,0"	"0,0,0,0"	"0,0,0,0"	"0,0,0,0"	"0,0,0,0"	"0,0,0,0"
ENSG00000230891|LINC00692	932	14234	"0,0,0,0"	"0,0,0,0"	"0,0,0,0"	"0,0,0,0"	"0,0,0,0"	"0,0,0,0"	"0,0,0,0"	"53,0,0,0"	"0,0,0,0"	"0,0,0,0"	"0,0,0,0"	"0,0,200,0"	"0,0,0,0"	"0,0,0,0"	"0,0,0,0"	"0,0,0,0"	"0,0,0,0"	"0,0,0,0"	"0,0,146,0"	"0,0,0,0"	"0,0,0,0"	"0,0,1342,685"	"0,0,0,0"	"0,0,0,0"	"0,0,0,0"	"0,0,0,0"	"0,0,0,0"	"0,0,0,0"	"0,321,450,3407"	"0,0,0,0"	"0,0,0,743"	"120,0,357,281"	"0,0,0,0"	"0,0,0,0"	"0,0,0,0"	"0,0,0,0"	"0,93,0,0"	"0,0,845,0"	"0,0,193,271"	"0,0,0,0"	"0,0,0,0"	"0,0,0,0"	"0,0,0,0"	"0,0,0,0"	"0,0,0,0"	"0,0,0,0"	"0,0,0,0"
ENSG00000168517|HEXIM2	1665	7676	"0,0,0,0"	"0,0,0,0"	"0,0,0,0"	"0,0,0,0"	"0,0,0,0"	"0,0,0,0"	"0,0,0,0"	"0,0,0,0"	"0,0,0,0"	"0,0,0,0"	"0,0,0,0"	"0,0,0,0"	"0,0,0,0"	"0,0,0,0"	"0,0,0,0"	"0,0,0,0"	"0,0,0,0"	"0,0,0,127"	"0,0,0,0"	"0,0,0,0"	"0,0,0,0"	"0,0,0,86"	"0,0,0,0"	"0,0,0,420"	"0,0,0,0"	"0,0,0,0"	"0,0,0,0"	"0,0,0,0"	"0,0,0,0"	"0,0,0,0"	"0,0,0,0"	"0,0,0,0"	"0,0,0,0"	"0,0,0,0"	"0,0,0,0"	"0,0,0,0"	"0,0,0,0"	"0,0,2394,1152"	"0,0,0,203"	"0,0,0,0"	"0,0,0,0"	"0,0,0,0"	"0,0,0,0"	"0,0,0,0"	"0,0,0,0"	"0,0,0,0"	"0,0,0,0"
ENSG00000187676|B3GALTL	4254	128087	"0,0,0,182"	"0,0,0,0"	"0,0,0,0"	"0,0,0,0"	"0,0,0,0"	"0,0,0,0"	"0,0,0,0"	"0,0,0,0"	"0,0,0,0"	"0,0,0,0"	"0,0,0,0"	"0,0,0,849"	"0,0,0,0"	"0,0,0,0"	"0,0,0,0"	"0,0,475,199"	"0,0,0,0"	"0,0,0,127"	"0,0,211,0"	"0,0,0,0"	"0,0,0,0"	"24,0,15422,14118"	"0,0,0,0"	"0,0,2856,3266"	"0,0,0,0"	"0,0,0,0"	"0,0,0,138"	"0,0,0,0"	"0,0,1103,1200"	"0,0,0,1056"	"0,0,184,7183"	"0,0,4051,1836"	"0,0,0,0"	"0,0,0,0"	"0,0,0,0"	"0,0,0,0"	"0,0,0,0"	"0,0,3707,5441"	"0,0,907,1418"	"0,0,0,0"	"0,0,0,0"	"0,0,0,0"	"0,0,0,0"	"0,0,0,0"	"0,0,0,0"	"0,0,0,0"	"0,0,0,0"
ENSG00000171045|TSNARE1	3173	187988	"204,0,0,0"	"0,0,0,0"	"0,0,0,0"	"0,0,0,0"	"0,0,0,0"	"0,0,0,0"	"0,0,0,0"	"0,0,0,0"	"0,0,0,0"	"0,0,0,0"	"0,0,0,0"	"0,0,1382,0"	"0,0,0,0"	"0,0,0,0"	"0,0,0,0"	"0,0,574,761"	"0,0,0,0"	"0,0,0,0"	"0,0,108,0"	"0,0,0,0"	"0,0,0,0"	"0,0,9159,25087"	"0,0,0,0"	"0,0,1676,2020"	"0,0,0,0"	"0,0,0,0"	"0,0,0,0"	"0,0,0,0"	"0,0,0,1543"	"0,0,0,0"	"0,0,0,0"	"0,0,1104,3289"	"0,0,0,0"	"0,0,0,0"	"0,0,0,0"	"0,0,0,0"	"0,0,0,0"	"0,0,2413,3472"	"0,0,2786,3786"	"0,0,0,0"	"0,0,0,0"	"0,0,0,0"	"0,0,0,0"	"0,0,0,0"	"0,0,0,0"	"0,0,0,0"	"0,0,0,0"
ENSG00000185437|SH3BGR	1466	68187	"0,0,0,0"	"0,0,0,0"	"0,0,0,0"	"0,0,0,0"	"0,0,0,0"	"0,0,0,0"	"0,0,0,0"	"0,0,0,135"	"0,0,0,0"	"0,0,0,0"	"0,0,0,0"	"0,0,0,0"	"0,0,0,0"	"0,0,0,0"	"0,0,0,0"	"0,0,372,775"	"0,0,0,0"	"0,0,173,0"	"0,0,0,0"	"0,0,0,0"	"0,0,0,0"	"0,0,2851,9909"	"0,0,0,0"	"0,0,135,1256"	"0,0,0,0"	"0,0,0,0"	"0,0,0,194"	"0,0,0,0"	"0,0,639,2019"	"0,0,0,0"	"0,0,0,0"	"0,0,0,2351"	"0,0,0,0"	"0,0,0,0"	"0,0,0,0"	"0,0,0,0"	"0,0,0,0"	"0,0,2113,9248"	"0,0,686,653"	"0,0,0,0"	"0,0,0,0"	"0,0,0,0"	"0,0,0,0"	"0,0,0,0"	"0,0,0,0"	"0,0,0,0"	"0,0,0,0"
ENSG00000114405|C3orf14	3595	13646	"0,0,0,0"	"0,0,0,0"	"0,0,0,0"	"0,0,0,0"	"0,0,0,0"	"0,0,0,0"	"0,0,0,0"	"0,0,0,0"	"0,0,0,0"	"0,0,0,0"	"0,0,0,0"	"0,0,0,0"	"0,0,0,0"	"0,0,0,0"	"0,0,0,0"	"0,30,0,285"	"0,0,0,0"	"0,0,124,0"	"0,0,0,0"	"0,0,0,0"	"0,0,0,0"	"0,0,442,1734"	"0,0,0,0"	"0,0,42,180"	"0,0,0,0"	"0,0,0,0"	"0,0,0,0"	"0,0,0,0"	"0,0,0,0"	"0,0,0,0"	"0,0,0,0"	"0,0,0,0"	"0,0,0,0"	"0,0,0,0"	"0,0,0,0"	"0,0,0,0"	"0,0,0,0"	"0,0,587,0"	"0,0,0,0"	"0,0,0,0"	"0,0,0,0"	"0,0,0,0"	"0,0,0,0"	"0,0,0,0"	"0,0,0,0"	"0,0,0,0"	"0,0,0,0"
ENSG00000157502|MUM1L1	4343	36309	"0,0,0,0"	"0,0,0,0"	"0,0,0,0"	"0,0,0,0"	"0,0,0,0"	"0,0,0,0"	"0,0,0,0"	"0,0,0,0"	"0,0,0,0"	"0,0,0,0"	"0,0,0,0"	"0,0,0,1473"	"0,0,0,114"	"0,0,0,0"	"0,0,0,0"	"0,0,176,0"	"0,0,0,0"	"0,0,0,0"	"0,0,0,0"	"0,0,0,0"	"0,0,0,0"	"0,0,781,9540"	"0,0,0,0"	"0,0,0,0"	"0,0,0,0"	"0,0,0,0"	"0,0,0,0"	"0,0,0,0"	"0,0,0,5982"	"0,0,0,0"	"0,0,0,112"	"0,0,441,325"	"0,0,0,0"	"0,0,0,0"	"0,0,0,0"	"0,0,0,0"	"0,0,0,0"	"0,0,611,1200"	"0,0,275,0"	"0,0,0,0"	"0,0,0,0"	"0,0,0,0"	"0,0,0,0"	"0,0,0,0"	"0,0,0,0"	"0,0,0,0"	"0,0,0,0"
ENSG00000174083|PIK3R6	3038	61902	"0,0,0,0"	"0,0,0,0"	"0,0,0,0"	"0,0,0,0"	"0,0,0,0"	"0,0,0,0"	"0,0,0,0"	"0,0,0,168"	"0,0,0,0"	"0,0,0,0"	"0,0,0,153"	"0,0,509,862"	"0,0,0,0"	"0,0,0,0"	"0,0,0,111"	"0,0,270,1332"	"0,0,0,0"	"0,0,254,0"	"0,0,506,126"	"0,0,0,0"	"0,0,0,0"	"0,0,2636,8953"	"0,0,0,0"	"0,0,1563,876"	"0,0,0,0"	"0,0,0,0"	"0,0,0,243"	"0,0,0,0"	"0,0,0,444"	"0,0,0,0"	"0,0,0,1478"	"0,0,2245,706"	"0,0,0,0"	"0,0,0,0"	"0,0,0,0"	"0,0,0,0"	"0,0,0,0"	"0,0,3326,6337"	"0,0,1109,2126"	"0,0,0,0"	"0,0,0,0"	"0,0,0,0"	"0,0,0,0"	"0,0,0,0"	"0,0,0,0"	"0,0,0,0"	"0,0,0,0"
ENSG00000147324|MFHAS1	6414	103878	"0,0,0,0"	"0,0,0,0"	"0,0,0,0"	"0,0,0,0"	"0,0,0,0"	"0,0,0,0"	"0,0,0,0"	"0,0,70,0"	"0,0,0,0"	"0,0,0,0"	"0,0,0,0"	"0,0,935,3653"	"0,0,48,63"	"0,0,0,0"	"0,0,0,0"	"0,0,1344,1192"	"0,0,0,0"	"0,0,0,0"	"0,0,0,852"	"0,0,0,0"	"0,0,0,0"	"0,0,2985,5087"	"0,0,0,0"	"0,0,625,1495"	"0,0,0,0"	"0,0,0,0"	"0,0,0,0"	"0,0,0,0"	"0,0,0,1093"	"0,0,0,0"	"0,0,0,420"	"0,0,1172,612"	"0,0,0,0"	"0,0,0,0"	"0,0,0,0"	"0,0,0,0"	"0,0,0,0"	"0,0,6844,13441"	"0,0,1303,909"	"0,0,0,0"	"0,0,0,0"	"0,0,0,0"	"0,0,0,0"	"0,0,0,0"	"0,0,0,0"	"0,0,0,0"	"0,0,0,69"
ENSG00000124788|ATXN1	10636	451743	"0,0,416,0"	"0,0,0,0"	"0,0,0,0"	"0,0,0,0"	"0,0,0,0"	"0,0,0,0"	"0,0,0,0"	"0,0,78,0"	"0,0,0,0"	"0,0,0,0"	"0,0,0,761"	"0,0,3485,5482"	"0,0,0,0"	"0,0,200,0"	"0,0,201,382"	"0,0,3834,3817"	"0,0,0,0"	"0,0,495,248"	"0,0,434,858"	"0,0,0,0"	"0,0,0,0"	"0,0,9008,26122"	"0,0,0,0"	"0,0,6950,8477"	"0,0,0,0"	"0,0,0,279"	"0,0,0,0"	"0,0,0,0"	"0,0,558,13559"	"0,0,0,0"	"0,0,0,1982"	"0,0,802,6617"	"0,0,0,0"	"0,0,0,0"	"0,0,0,0"	"0,0,0,0"	"0,0,0,119"	"0,0,23191,34569"	"0,0,8597,6264"	"0,0,197,0"	"0,0,0,0"	"0,0,81,72"	"0,0,0,0"	"0,0,0,0"	"0,0,0,0"	"0,0,0,0"	"0,0,63,0"
ENSG00000162694|EXTL2	4152	19460	"0,0,0,0"	"0,0,0,0"	"0,0,0,0"	"0,0,0,0"	"0,0,0,0"	"0,0,0,0"	"0,0,0,0"	"0,0,0,0"	"0,0,0,0"	"0,0,0,0"	"0,0,0,0"	"0,0,0,0"	"0,0,0,0"	"0,0,0,0"	"0,0,0,0"	"0,0,50,550"	"0,0,0,0"	"0,0,0,0"	"0,0,0,0"	"0,0,0,0"	"0,0,0,0"	"0,0,606,489"	"0,0,0,0"	"0,0,448,437"	"0,0,0,0"	"0,0,0,0"	"0,0,0,0"	"0,0,0,0"	"0,0,702,0"	"0,0,0,0"	"0,0,0,1025"	"0,0,1865,0"	"0,0,0,0"	"0,0,0,0"	"0,0,0,0"	"0,0,0,0"	"0,0,0,0"	"0,156,298,308"	"0,0,324,0"	"0,0,0,0"	"0,0,0,0"	"0,0,0,0"	"0,0,0,0"	"0,0,0,0"	"0,0,0,0"	"0,0,0,0"	"0,0,0,0"
ENSG00000174574|AKIRIN1	2741	12096	"0,0,0,0"	"0,0,0,0"	"0,0,0,0"	"0,0,0,0"	"0,0,0,0"	"0,0,0,0"	"0,0,0,97"	"0,0,0,0"	"0,0,0,0"	"0,0,0,0"	"0,0,0,0"	"0,0,193,0"	"0,0,0,0"	"0,0,0,0"	"0,0,0,0"	"0,0,71,217"	"0,0,0,0"	"0,0,0,0"	"0,0,0,0"	"0,0,0,0"	"0,0,0,0"	"0,0,210,0"	"0,0,0,0"	"0,0,0,0"	"0,0,0,0"	"0,0,0,0"	"0,0,0,0"	"0,0,0,0"	"0,0,0,0"	"0,0,0,0"	"0,0,0,0"	"0,0,0,0"	"0,0,0,0"	"0,0,0,0"	"0,0,0,0"	"0,0,0,0"	"0,0,0,0"	"300,0,1661,2816"	"0,0,0,377"	"0,0,0,0"	"0,0,0,0"	"0,0,0,0"	"0,0,0,0"	"0,0,0,0"	"0,0,0,0"	"0,0,0,0"	"0,0,0,0"
ENSG00000065802|ASB1	6994	18433	"0,0,0,0"	"0,0,0,0"	"0,0,0,0"	"0,0,0,0"	"0,0,0,0"	"0,0,0,0"	"0,0,0,0"	"0,0,0,0"	"0,0,0,0"	"0,0,0,0"	"0,0,0,0"	"0,0,0,2288"	"0,0,0,0"	"0,0,0,0"	"0,0,0,0"	"255,0,0,0"	"0,0,0,0"	"0,0,0,0"	"0,0,0,87"	"0,0,0,0"	"0,0,0,0"	"0,0,0,3195"	"0,0,0,0"	"0,0,131,108"	"0,0,0,0"	"0,0,0,0"	"0,48,0,0"	"0,0,0,0"	"0,0,0,0"	"0,0,0,0"	"0,0,0,0"	"0,0,0,0"	"0,0,0,0"	"0,0,0,0"	"0,0,0,0"	"0,0,0,0"	"0,0,0,0"	"0,0,303,2399"	"227,0,183,203"	"0,0,0,0"	"0,0,0,0"	"0,0,0,0"	"0,0,0,0"	"0,0,0,0"	"0,0,0,0"	"0,0,0,0"	"0,0,0,0"
ENSG00000077984|CST7	930	9769	"0,0,0,0"	"0,0,0,0"	"0,0,0,0"	"0,0,0,0"	"0,0,0,0"	"0,0,0,0"	"0,0,0,0"	"0,0,0,0"	"0,0,0,0"	"0,0,0,0"	"0,0,0,0"	"0,0,0,0"	"0,0,0,0"	"0,0,0,0"	"0,0,0,0"	"0,0,60,0"	"0,0,0,0"	"0,0,0,0"	"0,0,0,0"	"0,0,0,0"	"0,0,0,0"	"0,0,333,0"	"0,0,0,0"	"0,0,0,0"	"0,0,0,0"	"0,0,0,0"	"0,0,0,0"	"0,0,0,0"	"0,0,0,380"	"0,0,0,0"	"0,0,0,0"	"0,0,0,0"	"0,0,0,0"	"0,0,0,0"	"0,0,0,0"	"0,0,0,0"	"0,0,0,0"	"0,0,0,292"	"0,0,0,222"	"0,0,0,0"	"0,0,0,0"	"0,0,0,0"	"0,0,0,0"	"0,0,0,0"	"0,0,0,0"	"0,0,0,0"	"0,0,0,0"
ENSG00000163376|KBTBD8	4684	8224	"0,0,0,0"	"0,0,0,0"	"0,0,0,0"	"0,0,0,0"	"0,0,0,0"	"0,0,0,0"	"0,0,0,0"	"0,0,0,0"	"0,0,0,0"	"0,0,0,0"	"0,0,0,0"	"0,0,319,0"	"0,0,0,0"	"0,0,0,0"	"0,0,0,0"	"0,0,0,202"	"0,0,0,0"	"0,0,0,0"	"0,0,0,0"	"0,0,0,0"	"0,0,0,0"	"0,0,0,0"	"0,0,0,0"	"0,0,0,0"	"0,0,0,0"	"0,0,0,0"	"0,0,0,0"	"0,0,0,0"	"0,0,0,0"	"0,0,0,0"	"0,0,0,0"	"0,0,0,0"	"0,0,0,0"	"0,0,0,0"	"0,0,0,0"	"0,0,0,0"	"0,0,0,0"	"0,0,0,840"	"0,0,0,291"	"0,0,0,0"	"0,0,0,0"	"0,0,0,0"	"0,0,0,0"	"0,0,0,0"	"0,0,0,0"	"0,0,0,0"	"0,0,0,0"
ENSG00000164645|C7orf62	1023	593	"0,0,0,0"	"0,0,0,0"	"0,0,0,0"	"0,0,0,0"	"0,0,0,0"	"0,0,0,0"	"0,0,0,0"	"0,0,0,0"	"0,0,0,0"	"0,0,0,0"	"0,0,0,0"	"0,0,0,0"	"0,0,0,0"	"0,0,0,0"	"0,0,0,0"	"0,0,0,0"	"0,0,0,0"	"0,0,0,0"	"0,0,0,0"	"0,0,0,0"	"0,0,0,0"	"0,0,0,0"	"0,0,0,0"	"0,0,0,0"	"0,0,0,0"	"0,0,0,0"	"0,0,0,0"	"0,0,0,0"	"0,0,0,0"	"0,0,0,0"	"0,0,0,0"	"0,0,0,0"	"0,0,0,0"	"0,0,0,0"	"0,0,0,0"	"0,0,0,0"	"0,0,0,0"	"0,0,0,0"	"0,0,0,0"	"0,0,0,0"	"0,0,0,0"	"0,0,0,0"	"0,0,0,0"	"0,0,0,0"	"0,0,0,0"	"0,0,0,0"	"0,0,0,0"
ENSG00000063176|SPHK2	4505	6921	"0,0,0,0"	"0,0,0,0"	"0,0,0,0"	"0,0,0,0"	"0,0,0,0"	"0,0,0,0"	"0,0,0,0"	"0,0,0,0"	"0,0,0,0"	"0,0,0,0"	"0,0,0,0"	"0,0,0,0"	"0,0,0,0"	"0,0,0,0"	"0,0,0,0"	"0,0,0,0"	"0,0,0,0"	"0,0,0,0"	"0,0,0,0"	"0,0,0,0"	"0,0,0,0"	"0,0,0,0"	"0,0,0,0"	"275,0,23,0"	"0,0,0,0"	"0,0,0,0"	"0,0,0,0"	"0,0,0,0"	"0,0,0,505"	"0,0,0,0"	"0,0,0,0"	"0,0,0,0"	"0,0,0,0"	"0,0,0,0"	"0,0,0,0"	"0,0,0,0"	"0,0,0,0"	"0,0,1520,900"	"0,0,253,130"	"0,0,0,0"	"0,0,0,0"	"0,0,0,0"	"0,0,0,0"	"0,0,0,0"	"0,0,0,0"	"0,0,0,0"	"0,0,0,0"
ENSG00000110446|SLC15A3	2115	12587	"0,0,0,0"	"0,0,0,0"	"0,0,0,0"	"0,0,0,0"	"0,0,0,0"	"0,0,0,0"	"0,0,0,0"	"0,0,0,0"	"0,0,0,0"	"0,0,0,0"	"0,0,0,0"	"0,0,0,0"	"0,0,0,226"	"0,0,0,0"	"0,0,0,0"	"0,0,245,170"	"0,0,0,0"	"0,0,0,0"	"0,0,0,0"	"0,0,0,0"	"0,0,0,0"	"0,0,0,0"	"0,0,0,0"	"0,0,165,869"	"0,0,0,0"	"0,0,0,0"	"0,0,0,60"	"0,0,0,0"	"0,0,0,0"	"0,0,0,0"	"0,0,0,0"	"0,0,0,504"	"0,0,0,0"	"0,0,0,0"	"0,0,0,0"	"0,0,0,0"	"0,0,0,0"	"0,0,598,924"	"0,0,703,704"	"0,0,0,0"	"0,0,0,0"	"0,0,0,0"	"0,0,0,0"	"0,0,0,0"	"0,0,0,0"	"0,0,0,0"	"0,0,0,0"
ENSG00000148700|ADD3	4783	124979	"0,0,0,141"	"0,0,0,0"	"0,0,0,0"	"0,0,0,0"	"0,0,0,0"	"0,0,0,0"	"0,0,0,0"	"0,0,0,0"	"0,0,0,0"	"0,0,0,0"	"0,0,0,134"	"0,0,1284,118"	"0,0,0,108"	"0,0,0,0"	"0,0,0,0"	"0,0,1309,1181"	"0,0,0,0"	"0,0,68,252"	"0,0,0,0"	"0,0,0,0"	"0,0,0,0"	"0,0,4534,6501"	"0,0,0,0"	"0,0,644,2930"	"0,0,0,70"	"0,0,0,0"	"0,0,326,0"	"0,0,0,0"	"0,0,0,0"	"0,0,0,0"	"0,0,0,0"	"0,0,2965,2866"	"0,0,0,913"	"0,0,0,0"	"0,0,0,0"	"0,0,0,0"	"0,0,0,169"	"0,0,9310,9071"	"0,0,2101,1328"	"0,0,0,0"	"0,0,0,0"	"0,0,0,0"	"0,0,0,0"	"0,0,0,0"	"0,0,0,0"	"0,0,0,0"	"0,0,0,0"
ENSG00000170160|CCDC144A	9836	104357	"0,0,0,0"	"0,0,0,0"	"0,0,0,0"	"0,0,0,0"	"0,0,0,0"	"0,0,0,0"	"0,0,0,0"	"0,0,0,0"	"0,0,0,0"	"0,0,0,0"	"0,0,0,0"	"0,0,229,814"	"0,0,0,0"	"0,0,0,0"	"0,0,0,0"	"0,0,1187,1201"	"0,0,0,0"	"0,0,0,551"	"0,0,0,0"	"0,0,0,0"	"0,0,0,0"	"0,912,5484,28252"	"0,0,0,0"	"110,0,2439,471"	"0,0,0,0"	"0,0,0,0"	"0,0,0,0"	"0,0,0,0"	"0,0,0,1123"	"0,0,0,0"	"0,0,0,713"	"0,0,367,2735"	"0,0,0,0"	"0,0,0,0"	"0,0,0,0"	"0,0,0,0"	"0,0,0,0"	"0,35,7166,6066"	"0,0,581,269"	"0,0,0,0"	"0,0,0,0"	"0,0,0,0"	"0,0,0,0"	"0,0,0,0"	"0,0,0,0"	"0,0,0,0"	"0,0,0,0"
ENSG00000067836|ROGDI	1735	4248	"0,0,0,0"	"0,0,0,0"	"0,0,0,0"	"0,0,0,0"	"0,0,0,0"	"0,0,0,0"	"0,0,0,0"	"0,0,0,0"	"0,0,0,0"	"0,0,0,0"	"0,0,0,0"	"0,0,0,0"	"0,0,0,0"	"0,0,0,0"	"0,0,0,0"	"0,0,97,0"	"0,0,0,0"	"0,0,0,0"	"0,0,0,0"	"0,0,0,0"	"0,0,0,0"	"0,0,0,0"	"0,0,0,0"	"0,0,0,0"	"0,0,0,0"	"0,0,0,0"	"0,0,0,0"	"0,0,0,0"	"0,0,0,0"	"0,0,0,0"	"0,0,0,0"	"0,0,0,0"	"0,0,0,0"	"0,0,0,0"	"0,0,0,0"	"0,0,0,0"	"0,0,0,0"	"0,0,0,0"	"0,0,565,0"	"0,0,0,0"	"0,0,0,0"	"0,0,0,0"	"0,0,0,0"	"0,0,0,0"	"0,0,0,0"	"0,0,0,0"	"0,0,0,0"
ENSG00000127920|GNG11	3055	3857	"0,0,0,0"	"0,0,0,0"	"0,0,0,0"	"0,0,0,0"	"0,0,0,0"	"0,0,0,0"	"0,0,0,0"	"0,0,0,0"	"0,0,0,0"	"0,0,0,0"	"0,0,0,0"	"0,0,128,0"	"0,0,0,0"	"0,0,0,0"	"0,0,0,0"	"0,0,417,62"	"0,0,0,0"	"0,0,0,0"	"0,0,0,0"	"0,0,0,0"	"0,0,0,0"	"0,134,0,0"	"0,0,0,0"	"0,0,0,0"	"0,0,0,0"	"0,0,0,0"	"0,0,0,0"	"0,0,0,0"	"0,0,0,0"	"0,0,0,0"	"0,0,0,0"	"0,0,0,0"	"0,0,0,0"	"0,0,0,0"	"0,0,0,0"	"0,0,0,0"	"0,0,0,0"	"0,0,294,0"	"0,0,0,156"	"0,0,0,0"	"0,0,0,0"	"0,0,0,0"	"0,0,0,0"	"0,0,0,0"	"0,0,0,0"	"0,0,0,0"	"0,0,0,0"
ENSG00000232833|FAM27E3	1506	175	"0,0,0,0"	"0,0,0,0"	"0,0,0,0"	"0,0,0,0"	"0,0,0,0"	"0,0,0,0"	"0,0,0,0"	"0,0,0,0"	"0,0,0,0"	"0,0,0,0"	"0,0,0,0"	"0,0,0,0"	"0,0,0,0"	"0,0,0,0"	"0,0,0,0"	"0,0,0,0"	"0,0,0,0"	"0,0,0,0"	"0,0,0,0"	"0,0,0,0"	"0,0,0,0"	"0,0,0,0"	"0,0,0,0"	"0,0,0,0"	"0,0,0,0"	"0,0,0,0"	"0,0,0,0"	"0,0,0,0"	"0,0,0,0"	"0,0,0,0"	"0,0,0,0"	"0,0,0,0"	"0,0,0,0"	"0,0,0,0"	"0,0,0,0"	"0,0,0,0"	"0,0,0,0"	"0,0,0,0"	"0,0,0,0"	"0,0,0,0"	"0,0,0,0"	"0,0,0,0"	"0,0,0,0"	"0,0,0,0"	"0,477,0,0"	"0,0,0,0"	"0,0,0,0"
ENSG00000099937|SERPIND1	2553	11289	"0,0,0,0"	"0,0,0,0"	"0,0,0,0"	"0,0,0,0"	"0,0,0,0"	"0,0,0,0"	"0,0,0,0"	"0,0,0,0"	"0,0,0,0"	"0,0,0,0"	"0,0,0,0"	"0,0,145,0"	"0,0,0,0"	"0,0,0,0"	"0,0,0,0"	"0,177,328,0"	"0,0,0,0"	"0,0,0,0"	"0,0,0,0"	"0,0,0,0"	"0,0,0,0"	"0,0,396,0"	"0,0,0,0"	"0,0,0,0"	"0,0,0,0"	"0,0,0,0"	"0,0,0,0"	"0,0,0,0"	"0,0,0,0"	"0,0,0,0"	"0,0,0,0"	"0,0,0,0"	"0,0,0,0"	"0,0,0,0"	"0,0,0,0"	"0,0,0,0"	"0,0,0,0"	"0,0,1564,1049"	"0,0,674,226"	"0,0,0,0"	"0,0,0,0"	"0,0,0,0"	"0,0,0,0"	"0,0,0,0"	"0,0,0,0"	"0,0,0,0"	"0,0,0,0"
ENSG00000005007|UPF1	5381	30918	"0,0,0,0"	"0,0,0,0"	"0,0,0,0"	"0,0,0,0"	"0,0,0,0"	"0,0,0,0"	"0,0,0,0"	"0,0,0,0"	"0,0,0,0"	"0,0,0,0"	"0,0,0,0"	"0,0,72,0"	"0,0,0,0"	"0,0,0,0"	"0,0,0,0"	"0,0,777,0"	"0,0,0,0"	"0,0,0,0"	"0,0,0,0"	"0,0,0,0"	"0,0,0,0"	"0,0,591,911"	"0,0,0,0"	"0,0,0,81"	"0,0,0,0"	"0,0,0,0"	"0,0,0,0"	"0,0,0,0"	"0,0,0,0"	"0,0,0,0"	"0,0,0,0"	"0,0,0,0"	"0,0,0,0"	"0,0,0,0"	"0,0,0,0"	"0,0,0,0"	"0,0,0,0"	"0,0,2005,2487"	"0,0,0,57"	"0,0,0,0"	"0,0,0,0"	"0,0,0,0"	"0,0,0,0"	"0,0,0,0"	"0,0,0,0"	"0,0,0,0"	"0,0,0,0"
ENSG00000137563|GGH	1607	22480	"0,0,0,0"	"0,0,0,0"	"0,0,0,0"	"0,0,0,0"	"0,0,0,0"	"0,0,0,0"	"0,0,0,0"	"0,0,0,1252"	"0,0,0,0"	"0,0,0,0"	"0,0,0,0"	"0,0,163,170"	"0,0,0,0"	"0,0,0,0"	"0,0,0,0"	"0,0,221,0"	"0,0,0,0"	"0,0,0,0"	"0,0,0,0"	"0,0,0,0"	"0,0,0,0"	"0,0,3174,122"	"0,0,0,0"	"0,0,711,312"	"0,0,0,0"	"0,0,0,0"	"0,0,0,0"	"0,0,0,0"	"0,0,0,67"	"0,0,0,0"	"0,0,0,340"	"0,0,0,0"	"0,0,0,0"	"0,0,0,0"	"0,0,0,0"	"0,0,0,0"	"0,0,0,0"	"0,0,1146,438"	"0,0,224,89"	"0,0,0,0"	"0,0,0,0"	"0,0,0,0"	"0,0,0,0"	"0,0,0,0"	"0,0,0,0"	"0,0,0,0"	"0,0,0,0"
ENSG00000074071|MRPS34	1024	242	"0,0,0,0"	"0,0,0,0"	"0,0,0,0"	"0,0,0,0"	"0,0,0,0"	"0,0,0,0"	"0,0,0,0"	"0,0,0,0"	"0,0,0,0"	"0,0,0,0"	"0,0,0,0"	"0,0,0,0"	"0,0,0,0"	"0,0,0,0"	"0,0,0,0"	"0,0,0,0"	"0,0,0,0"	"0,0,0,0"	"0,0,0,0"	"0,0,0,0"	"0,0,0,0"	"0,0,0,0"	"0,0,0,0"	"0,0,0,0"	"0,0,0,0"	"0,0,0,0"	"0,0,0,0"	"0,0,0,0"	"0,0,0,0"	"0,0,0,0"	"0,0,0,0"	"0,0,0,0"	"0,0,0,0"	"0,0,0,0"	"0,0,0,0"	"0,0,0,0"	"0,0,0,0"	"0,0,0,0"	"0,0,0,0"	"0,0,0,0"	"0,0,0,0"	"0,0,0,0"	"0,0,0,0"	"0,0,0,0"	"0,0,0,0"	"0,0,0,0"	"0,0,0,0"
ENSG00000150627|WDR17	7520	109474	"0,0,0,0"	"0,0,0,0"	"0,0,0,0"	"0,0,0,0"	"0,0,0,0"	"0,0,0,0"	"0,0,0,0"	"0,0,0,300"	"0,0,0,0"	"0,0,0,0"	"0,0,0,0"	"0,0,669,891"	"0,0,0,0"	"0,0,0,0"	"0,0,0,0"	"0,0,844,2459"	"0,0,0,0"	"0,0,0,185"	"0,0,0,87"	"0,0,0,0"	"0,0,0,0"	"0,0,10453,10408"	"0,0,0,0"	"61,0,2492,2949"	"0,0,0,0"	"0,0,0,0"	"0,0,211,0"	"0,0,0,0"	"0,0,0,0"	"0,0,0,503"	"0,0,0,808"	"0,0,806,3798"	"0,0,0,186"	"0,0,0,0"	"0,0,0,0"	"0,0,0,0"	"0,0,0,0"	"571,0,4273,4988"	"84,0,655,1155"	"0,0,0,0"	"0,0,0,0"	"0,0,0,0"	"0,0,0,0"	"0,0,0,0"	"0,0,0,0"	"0,0,0,0"	"0,0,0,0"
ENSG00000147419|CCDC25	3638	35698	"0,0,0,0"	"0,0,0,0"	"0,0,0,0"	"0,0,0,0"	"0,0,0,0"	"0,0,0,0"	"0,0,0,0"	"0,0,0,0"	"0,0,0,0"	"0,0,0,0"	"0,0,0,0"	"147,0,318,844"	"0,0,0,0"	"0,0,0,0"	"0,0,0,0"	"0,0,0,614"	"0,0,0,503"	"0,0,0,0"	"0,0,113,57"	"0,0,0,0"	"0,0,0,0"	"0,0,199,3961"	"0,0,0,0"	"0,0,1193,604"	"0,0,0,0"	"0,0,0,0"	"0,0,0,0"	"0,0,0,0"	"0,0,0,0"	"0,0,0,0"	"0,0,0,0"	"0,0,0,790"	"0,0,0,0"	"0,0,0,0"	"0,0,0,0"	"0,0,0,0"	"0,0,0,0"	"0,0,854,3809"	"0,0,493,694"	"0,0,0,0"	"0,0,0,0"	"0,0,0,0"	"0,0,0,0"	"0,0,0,0"	"0,0,0,0"	"0,0,0,0"	"0,0,0,0"
ENSG00000156858|PRR14	2604	2970	"0,0,0,0"	"0,0,0,0"	"0,0,0,0"	"0,0,0,0"	"0,0,0,0"	"0,0,0,0"	"0,0,0,0"	"0,0,0,0"	"0,0,0,0"	"0,0,0,0"	"0,0,0,0"	"0,0,0,0"	"0,0,0,0"	"0,0,0,0"	"0,0,0,0"	"0,0,0,0"	"0,0,0,0"	"0,0,0,0"	"0,0,0,0"	"0,0,0,0"	"0,0,0,0"	"0,0,0,0"	"0,0,0,0"	"0,0,0,0"	"0,0,0,0"	"0,0,0,0"	"0,0,0,0"	"0,0,0,0"	"0,0,0,0"	"0,0,0,0"	"0,0,0,0"	"0,0,0,0"	"0,0,0,0"	"0,0,0,0"	"0,0,0,0"	"0,0,0,0"	"0,0,0,0"	"0,0,311,434"	"0,0,0,0"	"0,0,0,0"	"0,0,0,0"	"0,0,0,0"	"0,0,0,0"	"0,0,0,0"	"0,0,0,0"	"0,0,0,0"	"0,0,0,0"
ENSG00000118307|CASC1	2607	84134	"0,0,0,0"	"0,0,0,0"	"0,0,0,0"	"0,0,0,0"	"0,0,0,0"	"0,0,0,0"	"0,0,0,0"	"0,0,0,50"	"0,0,0,0"	"0,0,0,0"	"0,0,169,0"	"0,0,0,0"	"0,0,0,197"	"0,0,0,0"	"0,0,0,0"	"0,0,3100,2043"	"0,0,0,185"	"0,0,0,0"	"0,0,0,0"	"0,0,0,0"	"0,0,0,0"	"0,0,8098,15750"	"0,0,0,0"	"0,0,2068,3953"	"0,0,0,0"	"0,0,0,0"	"0,0,0,0"	"0,0,0,0"	"0,0,0,6875"	"0,0,0,0"	"0,0,0,787"	"0,0,131,441"	"0,0,0,0"	"0,0,0,0"	"0,0,0,0"	"0,0,0,0"	"0,0,0,0"	"0,0,5745,7786"	"0,0,714,810"	"0,0,0,0"	"0,0,0,0"	"0,0,0,0"	"0,0,0,0"	"0,0,0,0"	"0,0,0,0"	"0,0,0,0"	"0,0,0,0"
ENSG00000005448|WDR54	1147	2879	"0,0,0,0"	"0,0,0,0"	"0,0,0,0"	"0,0,0,0"	"0,0,0,0"	"0,0,0,0"	"0,0,0,0"	"0,0,0,0"	"0,0,0,0"	"0,0,0,0"	"0,0,0,0"	"0,0,0,0"	"0,0,0,0"	"0,0,0,0"	"0,0,0,0"	"0,0,0,0"	"0,0,0,0"	"0,0,0,0"	"0,0,0,0"	"0,0,0,0"	"0,0,0,0"	"0,0,0,0"	"0,0,0,0"	"0,0,252,0"	"0,0,0,0"	"0,0,0,0"	"0,0,0,0"	"0,0,0,0"	"0,0,0,0"	"0,0,0,0"	"0,0,0,0"	"0,0,0,0"	"0,0,0,0"	"0,0,0,0"	"0,0,0,0"	"0,0,0,0"	"0,0,0,0"	"0,0,305,0"	"0,0,480,0"	"0,0,0,0"	"0,0,0,0"	"0,0,0,0"	"0,0,0,0"	"0,0,0,0"	"0,0,0,0"	"0,0,0,0"	"0,0,0,0"
ENSG00000174749|C4orf32	8901	40959	"0,0,0,0"	"0,0,0,0"	"0,0,0,0"	"0,0,0,0"	"0,0,0,0"	"0,0,0,0"	"0,0,0,0"	"0,0,0,0"	"0,0,0,0"	"0,0,0,0"	"0,0,0,0"	"0,0,0,636"	"0,0,0,0"	"0,0,0,0"	"203,0,218,0"	"0,0,464,283"	"0,0,0,0"	"0,0,0,0"	"0,0,0,0"	"0,0,0,0"	"0,0,0,0"	"0,2419,9211,941"	"0,0,0,0"	"1164,0,496,1785"	"0,0,0,0"	"0,0,0,0"	"0,0,0,0"	"0,0,0,0"	"0,0,0,325"	"0,0,0,0"	"0,0,265,781"	"0,0,873,722"	"0,0,0,0"	"0,0,0,0"	"0,0,0,0"	"0,0,0,0"	"0,0,0,0"	"611,304,2147,1320"	"0,0,966,558"	"0,0,0,0"	"0,0,0,0"	"0,0,0,0"	"0,0,0,0"	"0,0,0,0"	"0,0,0,0"	"0,0,0,0"	"0,0,0,0"
ENSG00000099341|PSMD8	1553	7736	"0,0,0,0"	"0,0,0,0"	"0,0,0,0"	"0,0,0,0"	"0,0,0,0"	"0,0,0,0"	"0,0,0,0"	"0,0,0,0"	"0,0,0,0"	"0,0,0,0"	"0,0,0,0"	"0,0,0,0"	"0,0,0,0"	"0,0,0,0"	"0,0,0,0"	"0,0,0,0"	"0,0,0,0"	"0,0,0,0"	"0,0,0,0"	"0,0,0,0"	"0,0,0,0"	"0,0,0,0"	"0,0,0,0"	"0,0,357,462"	"0,0,0,0"	"0,0,0,0"	"0,0,0,0"	"0,0,0,0"	"0,0,0,0"	"0,0,0,0"	"0,0,0,0"	"0,0,0,0"	"0,0,0,0"	"0,0,0,0"	"0,0,0,0"	"0,0,0,0"	"0,0,0,0"	"0,0,1725,741"	"0,0,702,477"	"0,0,0,0"	"0,0,0,0"	"0,0,0,0"	"0,0,0,0"	"0,0,0,0"	"0,0,0,0"	"0,0,0,0"	"0,0,0,0"
ENSG00000184999|SLC22A10	3123	212096	"0,0,0,0"	"0,0,0,0"	"0,0,0,0"	"0,0,0,0"	"0,0,0,0"	"0,0,0,0"	"0,0,0,0"	"0,0,0,0"	"0,0,0,0"	"0,0,0,0"	"0,0,0,0"	"0,0,269,902"	"0,0,0,435"	"0,0,0,0"	"0,0,114,0"	"0,0,342,407"	"0,0,0,0"	"0,0,182,78"	"0,0,0,225"	"0,0,0,0"	"0,0,0,0"	"64,52,55355,82094"	"0,0,0,0"	"0,0,917,680"	"0,0,0,0"	"0,0,0,0"	"0,0,0,0"	"0,0,0,0"	"155,0,7342,1478"	"0,0,0,1039"	"0,0,6481,437"	"0,0,4223,2691"	"0,0,0,0"	"0,0,0,0"	"0,0,0,0"	"0,0,0,0"	"0,0,0,0"	"0,0,1410,3025"	"0,0,183,764"	"0,0,0,0"	"0,0,0,0"	"0,0,0,0"	"0,0,0,0"	"0,0,0,0"	"0,0,0,0"	"0,0,0,0"	"0,0,0,0"
ENSG00000182199|SHMT2	3057	2548	"0,0,0,0"	"0,0,0,0"	"0,0,0,0"	"0,0,0,0"	"0,0,0,0"	"0,0,0,0"	"0,0,0,0"	"0,0,0,0"	"0,0,0,0"	"0,0,0,0"	"0,0,0,0"	"0,0,0,0"	"0,0,0,0"	"0,0,0,0"	"0,0,0,0"	"0,0,0,0"	"0,0,0,0"	"0,0,0,0"	"0,0,0,0"	"0,0,0,0"	"0,0,0,0"	"0,0,0,0"	"0,0,0,0"	"0,0,0,129"	"0,0,0,0"	"0,0,0,0"	"0,0,0,0"	"0,0,0,0"	"0,0,0,0"	"0,0,0,0"	"0,0,0,0"	"0,0,0,0"	"0,0,0,0"	"0,0,0,0"	"0,0,0,0"	"0,0,0,0"	"0,0,0,0"	"0,0,0,0"	"0,23,0,0"	"0,0,0,0"	"0,0,0,0"	"0,0,0,0"	"0,0,0,0"	"0,0,0,0"	"0,0,0,0"	"0,0,0,0"	"0,0,0,0"
ENSG00000135269|TES	3005	45286	"0,0,0,0"	"0,0,0,0"	"0,0,0,0"	"0,0,0,0"	"0,0,0,0"	"0,0,0,0"	"0,0,0,0"	"0,0,0,0"	"0,0,0,0"	"0,0,0,0"	"0,0,0,0"	"0,0,348,87"	"0,0,0,0"	"0,0,0,0"	"0,0,0,0"	"0,0,0,368"	"0,0,0,0"	"0,0,0,0"	"0,0,0,0"	"0,0,0,0"	"0,0,0,0"	"0,0,508,1583"	"0,0,0,0"	"0,0,2483,361"	"0,0,0,0"	"0,0,0,0"	"0,0,0,0"	"0,0,0,0"	"0,0,0,624"	"0,0,0,0"	"0,0,0,185"	"0,0,629,3642"	"0,0,0,0"	"0,0,0,0"	"0,0,0,0"	"0,0,0,0"	"0,0,0,0"	"0,202,606,920"	"0,0,1275,533"	"0,0,0,0"	"0,0,0,0"	"0,0,0,0"	"0,0,0,0"	"0,0,0,0"	"0,0,0,0"	"0,0,0,0"	"0,0,0,0"
ENSG00000197020|ZNF100	6008	38855	"0,0,0,0"	"0,0,0,0"	"0,0,0,0"	"0,0,0,0"	"0,0,0,0"	"0,0,0,0"	"0,0,0,0"	"0,0,0,0"	"0,0,0,0"	"0,0,117,84"	"0,0,0,0"	"0,0,0,0"	"0,0,0,0"	"0,0,0,0"	"0,0,0,0"	"0,0,269,158"	"0,0,0,0"	"0,0,0,0"	"0,0,0,0"	"0,0,0,0"	"0,0,0,0"	"0,292,0,11863"	"0,0,0,0"	"0,0,76,46"	"0,0,0,0"	"0,0,0,0"	"0,0,0,0"	"0,0,0,0"	"0,0,95,3350"	"0,0,0,0"	"0,0,342,0"	"0,0,242,0"	"0,0,0,0"	"0,0,0,0"	"0,0,0,0"	"0,0,0,0"	"0,0,0,0"	"0,621,2856,5940"	"0,0,221,0"	"0,0,0,0"	"0,0,0,0"	"0,0,0,0"	"0,0,0,0"	"0,0,0,0"	"0,0,0,0"	"0,0,0,0"	"0,0,0,0"
ENSG00000204084|INPP5B	4694	81667	"0,0,0,0"	"0,0,0,0"	"0,0,0,0"	"0,0,0,0"	"0,0,0,0"	"0,0,0,0"	"0,0,0,0"	"0,0,0,0"	"0,0,0,0"	"0,0,0,0"	"0,0,0,0"	"0,0,686,216"	"0,0,0,0"	"0,0,0,0"	"0,0,0,0"	"0,0,558,61"	"0,0,0,0"	"0,0,117,0"	"0,0,0,0"	"0,0,0,0"	"0,0,0,0"	"0,0,0,1689"	"0,0,0,0"	"0,0,1402,1826"	"0,0,0,0"	"0,0,0,0"	"0,0,0,0"	"0,0,0,0"	"0,0,0,9169"	"0,0,0,0"	"0,0,0,0"	"0,0,0,1222"	"0,0,0,0"	"0,0,0,0"	"0,0,0,0"	"0,0,0,2261"	"0,0,0,0"	"297,621,11349,18777"	"0,0,1692,2975"	"0,0,0,0"	"0,0,0,0"	"0,0,0,0"	"0,0,0,0"	"0,0,0,0"	"0,0,0,0"	"0,0,0,0"	"0,0,0,0"
ENSG00000138760|SCARB2	4763	50394	"0,0,0,0"	"0,0,0,0"	"0,0,0,0"	"0,0,0,0"	"0,0,0,0"	"0,0,0,0"	"0,0,0,0"	"0,0,0,44"	"0,0,0,0"	"0,0,0,0"	"0,0,0,0"	"0,0,426,68"	"0,0,0,216"	"0,0,0,0"	"0,0,133,0"	"0,0,612,1010"	"0,0,0,0"	"0,0,170,114"	"0,0,0,0"	"0,0,0,0"	"0,0,0,0"	"0,0,810,1434"	"0,0,0,0"	"0,0,541,1010"	"0,0,0,0"	"0,0,0,0"	"0,0,0,0"	"0,0,0,0"	"0,0,0,0"	"0,0,0,0"	"0,0,812,470"	"0,0,387,3939"	"0,0,0,0"	"0,0,0,0"	"0,0,0,0"	"0,0,0,0"	"0,0,0,0"	"0,290,3738,2260"	"0,139,2533,663"	"0,0,0,0"	"0,0,0,0"	"0,0,0,0"	"0,0,0,0"	"0,0,0,0"	"0,0,0,0"	"0,0,0,0"	"0,0,0,0"
ENSG00000033011|ALG1	2970	48465	"0,0,0,0"	"0,0,0,0"	"0,0,0,0"	"0,0,0,0"	"0,0,0,0"	"0,0,0,0"	"0,0,0,0"	"0,0,0,68"	"0,0,0,0"	"0,0,0,0"	"0,0,0,0"	"0,0,295,248"	"0,0,0,223"	"0,0,0,0"	"0,0,0,123"	"0,0,959,637"	"0,0,0,0"	"0,0,178,132"	"0,0,0,0"	"0,0,0,0"	"0,0,0,0"	"0,13,4401,1989"	"0,0,0,0"	"0,0,338,1251"	"0,0,0,0"	"0,0,0,0"	"0,0,0,0"	"0,0,0,0"	"0,0,0,639"	"0,0,0,0"	"0,0,663,0"	"0,0,1042,598"	"0,0,0,0"	"0,0,0,0"	"0,0,0,0"	"0,0,0,0"	"0,0,0,0"	"0,0,5624,6511"	"0,0,154,1432"	"0,0,0,0"	"0,0,0,0"	"0,0,0,0"	"0,0,0,0"	"0,0,0,0"	"0,0,0,0"	"0,0,0,0"	"0,0,0,0"
ENSG00000137992|DBT	10799	52117	"0,0,0,0"	"0,0,0,0"	"0,0,0,0"	"0,0,0,0"	"0,0,0,0"	"0,0,0,0"	"0,0,178,0"	"0,0,0,0"	"0,0,0,0"	"0,0,0,0"	"0,0,0,0"	"0,0,755,768"	"0,0,0,0"	"0,0,0,0"	"0,0,0,0"	"0,229,296,254"	"0,0,0,0"	"0,0,0,0"	"288,0,154,0"	"0,0,0,0"	"0,0,0,0"	"0,332,524,8999"	"0,0,0,0"	"0,213,2427,668"	"0,0,0,0"	"0,0,0,87"	"0,0,0,0"	"0,96,0,0"	"0,0,584,0"	"0,0,0,0"	"0,0,0,101"	"311,123,0,555"	"0,0,0,0"	"0,0,0,0"	"0,0,0,0"	"0,0,0,0"	"0,0,0,0"	"1699,312,4059,6916"	"0,0,865,913"	"0,0,0,0"	"0,0,0,0"	"0,0,0,0"	"0,0,0,0"	"0,0,0,0"	"0,0,0,0"	"0,0,0,0"	"0,0,0,0"
ENSG00000151553|FAM160B1	6149	71940	"0,0,0,0"	"0,0,0,0"	"0,0,0,0"	"0,0,0,0"	"0,0,0,0"	"0,0,0,0"	"0,0,0,0"	"0,0,0,0"	"0,0,0,0"	"0,0,0,0"	"0,0,0,0"	"0,0,514,0"	"0,0,0,0"	"0,0,0,0"	"0,0,0,0"	"0,0,477,643"	"0,0,0,0"	"0,0,0,287"	"0,0,0,0"	"0,0,0,0"	"0,0,0,0"	"42,0,1547,3833"	"0,0,0,0"	"0,0,896,2537"	"0,0,0,0"	"0,0,0,0"	"0,0,0,0"	"0,0,0,0"	"0,0,1065,625"	"0,0,0,0"	"0,0,2496,1683"	"0,245,412,199"	"0,0,0,0"	"0,0,0,0"	"0,0,0,0"	"0,0,0,0"	"0,0,0,0"	"0,0,5777,7293"	"0,0,1281,1760"	"0,0,136,0"	"0,0,0,0"	"0,0,0,0"	"0,0,0,0"	"0,0,0,0"	"0,0,0,0"	"0,0,0,0"	"0,0,0,0"
ENSG00000070159|PTPN3	9437	113180	"0,0,0,0"	"0,0,0,0"	"0,0,0,0"	"0,0,0,0"	"0,0,0,0"	"0,0,0,0"	"0,0,0,146"	"0,0,0,0"	"0,0,0,0"	"0,0,0,0"	"0,0,52,0"	"0,0,0,873"	"0,0,0,0"	"0,0,0,0"	"0,0,0,118"	"0,0,1652,2107"	"0,0,0,0"	"0,0,131,0"	"0,182,533,2258"	"0,0,0,0"	"0,0,61,0"	"0,0,2246,2200"	"0,0,0,0"	"0,0,3121,3256"	"0,0,0,0"	"0,0,0,0"	"0,0,1160,440"	"0,0,0,0"	"0,0,0,456"	"0,0,0,0"	"0,0,0,0"	"0,0,0,1148"	"0,0,0,0"	"0,0,0,172"	"0,0,0,0"	"0,0,0,0"	"0,0,0,0"	"0,398,7291,7219"	"400,0,3496,4503"	"0,0,0,0"	"0,0,0,0"	"0,0,0,106"	"0,0,0,0"	"0,0,0,0"	"0,0,0,0"	"0,0,0,0"	"0,0,0,0"
ENSG00000196372|ASB13	2780	24931	"0,0,0,0"	"0,0,0,0"	"0,0,0,0"	"0,0,0,0"	"0,0,0,0"	"0,0,0,0"	"0,0,0,0"	"0,0,0,0"	"0,0,0,0"	"0,0,0,0"	"0,0,0,0"	"0,0,0,169"	"0,0,0,0"	"0,0,0,0"	"0,0,0,241"	"0,0,0,80"	"0,0,0,0"	"0,0,0,0"	"0,0,78,0"	"0,0,0,0"	"0,0,0,0"	"0,0,259,1383"	"0,0,0,0"	"0,0,0,314"	"0,0,0,0"	"0,0,0,0"	"0,0,0,0"	"0,0,0,0"	"0,0,0,477"	"0,0,0,0"	"0,0,0,0"	"0,0,0,444"	"0,0,0,0"	"0,0,0,0"	"0,0,0,0"	"0,0,0,0"	"0,0,0,0"	"58,0,2042,2330"	"45,0,183,370"	"0,0,0,0"	"0,0,0,0"	"0,0,0,0"	"0,0,0,0"	"0,0,0,0"	"0,0,0,0"	"0,0,0,0"	"0,0,0,0"
ENSG00000103888|KIAA1199	7385	165049	"0,0,0,0"	"0,0,0,0"	"0,0,0,0"	"0,0,0,0"	"0,0,0,0"	"0,0,0,0"	"0,0,0,0"	"0,0,301,0"	"0,0,0,0"	"0,0,0,0"	"0,0,0,0"	"0,0,664,131"	"0,0,0,0"	"0,0,44,0"	"0,0,122,0"	"0,0,2499,3308"	"0,0,0,151"	"0,0,106,441"	"57,0,1499,289"	"0,0,0,0"	"0,0,0,0"	"0,0,1290,1450"	"0,0,0,0"	"0,0,2710,6563"	"0,0,0,0"	"0,0,0,0"	"0,0,0,467"	"0,0,144,0"	"0,0,0,1218"	"0,0,0,0"	"0,0,174,253"	"0,0,792,5486"	"0,0,0,65"	"0,0,0,0"	"0,0,0,0"	"0,0,0,0"	"0,0,0,0"	"0,0,6367,5671"	"0,102,6310,6658"	"0,0,0,0"	"0,0,0,0"	"0,0,0,0"	"0,0,0,0"	"0,0,0,0"	"0,0,0,0"	"0,0,0,0"	"0,0,0,0"
ENSG00000166035|LIPC	2357	155949	"0,0,0,83"	"0,0,0,0"	"0,0,0,0"	"0,0,0,0"	"0,0,0,0"	"0,0,0,0"	"0,0,0,0"	"0,0,0,0"	"0,0,0,0"	"0,0,0,0"	"0,0,477,0"	"0,0,443,834"	"0,0,0,0"	"0,0,0,0"	"0,0,846,112"	"0,0,3015,3172"	"0,0,0,0"	"0,0,1307,0"	"0,0,174,1601"	"0,0,0,0"	"0,0,0,0"	"0,0,5641,3998"	"0,0,0,0"	"49,0,4558,3146"	"0,0,104,0"	"0,0,0,0"	"0,0,205,0"	"0,0,0,0"	"0,0,420,3063"	"0,0,0,0"	"0,0,518,450"	"0,0,0,2286"	"0,0,0,535"	"0,0,0,0"	"0,0,0,0"	"0,0,0,15"	"0,0,0,0"	"0,276,5742,7824"	"0,0,5387,7458"	"0,0,0,0"	"0,0,0,0"	"0,0,0,0"	"0,0,0,0"	"0,0,0,0"	"0,0,0,0"	"0,0,0,0"	"0,0,0,0"
ENSG00000144395|CCDC150	4788	88465	"0,0,0,0"	"0,0,0,0"	"0,0,0,0"	"0,0,0,0"	"0,0,0,0"	"0,0,0,0"	"0,0,0,0"	"0,0,0,0"	"0,0,0,0"	"0,0,0,0"	"0,0,0,0"	"0,0,1158,813"	"0,0,0,48"	"0,0,0,0"	"0,0,0,0"	"0,0,247,844"	"0,0,0,377"	"0,0,91,0"	"0,0,0,0"	"0,0,0,0"	"0,0,0,0"	"0,0,4109,27447"	"0,0,0,0"	"0,0,2384,1026"	"0,0,0,0"	"0,0,0,0"	"0,0,0,0"	"0,0,0,0"	"0,0,39,595"	"0,0,0,0"	"0,0,0,802"	"0,0,0,3690"	"0,0,0,0"	"0,0,0,0"	"0,0,0,0"	"0,0,0,0"	"0,0,0,0"	"0,0,4074,3999"	"0,0,594,1684"	"0,0,0,0"	"0,0,0,0"	"0,0,0,0"	"0,0,0,0"	"0,0,0,0"	"0,0,0,0"	"0,0,0,0"	"0,0,0,0"
ENSG00000162384|C1orf123	1085	5434	"0,0,0,0"	"0,0,0,0"	"0,0,0,0"	"0,0,0,0"	"0,0,0,0"	"0,0,0,0"	"0,0,0,0"	"0,0,0,0"	"0,0,0,0"	"0,0,0,0"	"0,0,0,0"	"0,0,371,0"	"0,0,0,0"	"0,0,0,0"	"0,0,0,0"	"0,0,0,0"	"0,0,0,0"	"0,0,0,0"	"0,0,0,0"	"0,0,0,0"	"0,0,0,0"	"0,0,0,283"	"0,0,0,0"	"0,0,0,0"	"0,0,0,0"	"0,0,0,0"	"0,0,0,0"	"0,0,0,0"	"0,0,0,0"	"0,0,0,0"	"0,0,0,0"	"0,0,0,0"	"0,0,0,0"	"0,0,0,0"	"0,0,0,0"	"0,0,0,0"	"0,0,0,0"	"0,0,0,304"	"0,0,0,726"	"0,0,0,0"	"0,0,0,0"	"0,0,0,0"	"0,0,0,0"	"0,0,0,0"	"0,0,0,0"	"0,0,0,0"	"0,0,0,0"
ENSG00000148219|ASTN2	5316	984529	"0,0,187,548"	"0,0,0,0"	"0,0,0,0"	"0,0,0,0"	"0,0,0,0"	"0,0,0,0"	"0,0,0,0"	"0,0,291,514"	"0,0,0,0"	"0,0,0,312"	"0,0,509,845"	"0,0,2556,7192"	"0,0,290,454"	"0,0,0,0"	"0,0,888,173"	"0,0,11288,8950"	"0,0,116,0"	"0,0,642,1665"	"0,0,4511,3938"	"0,0,0,0"	"0,0,0,0"	"0,0,42217,70645"	"0,0,0,0"	"0,0,33470,39662"	"0,0,0,0"	"0,0,0,0"	"0,0,1010,985"	"0,0,308,0"	"0,0,1430,15305"	"0,0,483,0"	"0,0,3750,13781"	"0,0,13748,26437"	"0,0,181,317"	"0,0,0,0"	"0,0,0,479"	"0,0,1511,0"	"0,0,0,45"	"0,0,29205,34883"	"0,138,56816,53310"	"0,0,70,0"	"0,0,0,0"	"0,0,0,0"	"0,0,0,0"	"0,0,0,0"	"0,0,0,0"	"0,0,0,0"	"0,0,0,0"
ENSG00000248871|TNFSF12-TNFSF13	1816	10687	"0,0,0,0"	"0,0,0,0"	"0,0,0,0"	"0,0,0,0"	"0,0,0,0"	"0,0,0,0"	"0,0,0,0"	"0,0,0,0"	"0,0,0,0"	"0,0,0,0"	"0,0,0,0"	"0,0,0,0"	"0,0,0,0"	"0,0,0,0"	"0,0,130,0"	"0,0,0,0"	"0,0,0,0"	"0,0,0,0"	"0,0,0,0"	"0,0,0,0"	"0,0,0,0"	"0,0,0,133"	"0,0,0,0"	"0,0,0,1639"	"0,0,0,0"	"0,0,0,0"	"0,0,0,0"	"0,0,0,0"	"0,0,0,0"	"0,0,0,0"	"0,0,0,0"	"0,0,0,0"	"0,0,0,0"	"0,0,0,0"	"0,0,0,0"	"0,0,0,0"	"0,0,0,0"	"0,0,164,1825"	"0,0,0,329"	"0,0,0,0"	"0,0,0,0"	"0,0,0,0"	"0,0,0,0"	"0,0,0,0"	"0,0,0,0"	"0,0,0,0"	"0,0,0,0"
ENSG00000144815|NXPE3	9412	39588	"0,0,0,0"	"0,0,0,0"	"0,0,0,0"	"0,0,0,0"	"0,0,0,0"	"0,0,0,0"	"0,0,0,0"	"0,0,0,0"	"0,0,0,0"	"0,0,0,0"	"0,0,0,0"	"0,0,361,0"	"0,0,0,0"	"0,0,0,0"	"0,0,0,0"	"0,0,157,562"	"0,0,0,0"	"0,0,0,0"	"86,0,0,0"	"0,0,0,0"	"0,0,0,0"	"0,249,807,9504"	"0,0,0,0"	"0,0,345,451"	"0,0,0,0"	"0,0,0,0"	"0,0,0,0"	"0,0,0,0"	"0,0,0,0"	"0,0,0,0"	"0,0,0,0"	"0,0,623,63"	"0,0,0,0"	"0,0,0,0"	"0,0,0,0"	"0,0,0,0"	"0,0,0,0"	"887,418,2017,5095"	"0,102,788,142"	"0,0,0,0"	"0,0,0,0"	"0,0,0,0"	"0,0,0,0"	"0,0,0,0"	"0,0,0,0"	"0,0,0,0"	"0,0,0,0"
ENSG00000123213|NLN	8661	98428	"0,0,0,0"	"0,0,0,0"	"0,0,0,0"	"0,0,0,0"	"0,0,0,0"	"0,0,0,0"	"0,0,181,0"	"0,0,59,0"	"0,0,0,0"	"0,0,0,0"	"0,0,0,0"	"0,0,2918,575"	"0,0,0,0"	"0,0,0,102"	"0,0,0,0"	"0,0,504,2443"	"0,0,0,0"	"0,0,0,1031"	"1034,0,165,0"	"0,0,0,0"	"0,0,0,0"	"0,0,2763,4619"	"0,0,0,0"	"0,0,2396,3163"	"0,0,0,0"	"0,0,0,96"	"0,0,0,0"	"0,0,0,0"	"0,0,188,1848"	"0,0,0,0"	"0,0,0,415"	"0,320,666,6652"	"0,0,0,0"	"0,0,0,0"	"0,0,0,0"	"0,0,0,0"	"0,0,0,0"	"876,0,10854,6947"	"0,0,1935,758"	"0,0,0,0"	"0,0,0,0"	"0,0,0,0"	"0,0,0,0"	"0,0,0,0"	"0,0,0,0"	"0,0,0,0"	"0,0,0,0"
ENSG00000196700|ZNF512B	6018	86041	"0,0,0,0"	"0,0,0,0"	"0,0,0,0"	"0,0,0,0"	"0,0,0,0"	"0,0,0,0"	"0,0,0,0"	"0,0,0,0"	"0,0,0,0"	"0,0,0,0"	"0,0,0,0"	"0,0,491,81"	"0,0,0,0"	"0,0,0,0"	"0,0,0,0"	"0,0,0,141"	"0,0,0,0"	"0,0,0,0"	"0,0,0,0"	"0,0,0,0"	"0,0,0,0"	"0,0,3881,1995"	"0,0,0,0"	"0,0,0,102"	"0,0,0,0"	"0,0,0,0"	"0,0,0,0"	"0,0,0,0"	"0,0,0,0"	"0,0,0,0"	"0,0,480,0"	"0,0,179,376"	"0,0,0,0"	"0,0,0,0"	"0,0,0,0"	"0,0,0,0"	"0,0,0,0"	"0,0,12343,9407"	"0,80,280,433"	"0,0,0,0"	"0,0,0,0"	"0,0,0,0"	"0,0,0,0"	"0,0,0,0"	"0,0,0,0"	"0,0,0,0"	"0,0,0,0"
ENSG00000156304|SCAF4	4193	56850	"0,0,0,0"	"0,0,0,0"	"0,0,0,0"	"0,0,0,0"	"0,0,0,0"	"0,0,0,0"	"0,0,0,0"	"0,0,0,0"	"0,0,0,0"	"0,0,0,0"	"0,0,0,0"	"0,0,0,74"	"0,0,0,0"	"0,0,0,0"	"0,0,0,0"	"0,0,163,840"	"0,0,0,0"	"0,0,0,1173"	"0,0,591,0"	"0,0,0,0"	"0,0,0,0"	"0,0,979,446"	"0,0,0,0"	"0,0,682,2465"	"0,0,0,0"	"0,0,0,0"	"0,0,0,0"	"0,0,0,0"	"0,0,0,0"	"0,0,0,0"	"0,0,0,491"	"0,0,455,0"	"0,0,0,0"	"0,0,0,0"	"0,0,0,0"	"0,0,0,0"	"0,0,0,0"	"0,0,2900,3902"	"0,0,1186,1220"	"0,0,0,0"	"0,0,0,0"	"0,0,0,0"	"0,0,0,0"	"0,0,0,0"	"0,0,0,0"	"0,0,0,0"	"0,0,0,0"
ENSG00000100234|TIMP3	4603	56741	"0,0,0,0"	"0,0,0,0"	"0,0,0,0"	"0,0,0,0"	"0,0,0,0"	"0,0,0,0"	"0,0,0,0"	"0,0,0,50"	"0,0,0,0"	"0,0,0,0"	"0,0,0,0"	"0,0,0,115"	"0,0,0,0"	"0,0,0,0"	"0,0,0,0"	"0,0,31,1528"	"0,0,0,0"	"0,0,0,0"	"0,0,347,223"	"0,0,0,0"	"0,0,0,0"	"0,0,850,736"	"0,0,0,0"	"0,0,1441,1516"	"0,0,0,0"	"0,0,0,0"	"0,0,0,0"	"0,0,0,0"	"0,0,0,0"	"0,0,0,0"	"0,0,0,0"	"0,0,0,0"	"0,0,0,0"	"0,0,0,0"	"0,0,0,0"	"0,0,0,0"	"0,0,0,0"	"0,0,1509,1212"	"0,0,2903,4371"	"0,0,45,0"	"0,0,0,0"	"0,0,0,0"	"0,0,0,0"	"0,0,0,0"	"0,0,0,0"	"0,0,0,0"	"0,0,0,0"
ENSG00000161544|CYGB	2158	8392	"0,0,0,0"	"0,0,0,0"	"0,0,0,0"	"0,0,0,0"	"0,0,0,0"	"0,0,0,0"	"0,0,0,0"	"0,0,0,0"	"0,0,0,0"	"0,0,0,0"	"0,0,0,0"	"0,0,0,0"	"0,0,0,0"	"0,0,0,0"	"0,0,0,0"	"0,0,0,0"	"0,0,0,0"	"0,0,0,0"	"0,0,0,0"	"0,0,0,0"	"0,0,0,0"	"0,0,0,0"	"0,0,0,0"	"0,0,0,205"	"0,0,0,0"	"0,0,0,0"	"0,0,0,0"	"0,0,0,0"	"0,0,0,0"	"0,0,0,0"	"0,0,0,0"	"0,0,0,0"	"0,0,0,0"	"0,0,0,0"	"0,0,0,0"	"0,0,0,0"	"0,0,0,0"	"0,0,620,605"	"0,0,235,234"	"0,0,0,0"	"0,0,0,0"	"0,0,0,0"	"0,0,0,0"	"0,0,0,0"	"0,0,0,0"	"0,0,0,0"	"0,0,0,0"
ENSG00000170899|GSTA4	1576	15850	"0,0,0,0"	"0,0,0,0"	"0,0,0,0"	"0,0,116,0"	"0,0,0,0"	"0,0,0,0"	"0,0,0,0"	"0,0,0,0"	"0,0,0,0"	"0,0,0,0"	"0,0,0,0"	"0,0,67,0"	"0,0,0,0"	"0,0,0,0"	"0,0,0,0"	"0,0,875,0"	"0,0,0,0"	"0,0,0,0"	"0,0,0,0"	"0,0,0,0"	"0,0,0,0"	"0,0,0,3526"	"0,0,0,0"	"0,0,0,0"	"0,0,0,0"	"0,0,0,0"	"0,0,0,0"	"0,0,0,0"	"0,0,0,555"	"0,0,0,0"	"0,0,0,0"	"0,0,0,0"	"0,0,0,0"	"0,0,0,0"	"0,0,0,0"	"0,0,0,0"	"0,0,0,0"	"0,0,797,708"	"0,0,293,602"	"0,0,0,0"	"0,0,0,0"	"0,0,0,0"	"0,0,0,0"	"0,0,0,0"	"0,0,0,0"	"0,0,0,0"	"0,0,0,0"
ENSG00000141252|VPS53	14078	192111	"0,0,0,0"	"0,0,0,0"	"0,0,0,0"	"0,0,0,0"	"0,0,0,0"	"0,0,0,0"	"0,0,0,0"	"0,0,0,0"	"0,0,0,0"	"0,0,0,0"	"0,0,0,272"	"0,0,430,1639"	"0,0,0,0"	"0,0,58,0"	"0,0,0,64"	"0,468,1489,1755"	"0,0,0,0"	"0,0,0,0"	"0,0,0,837"	"0,0,0,0"	"0,0,0,0"	"84,0,14250,14642"	"0,0,0,0"	"0,113,4984,2798"	"0,0,0,0"	"0,0,0,0"	"0,0,0,0"	"0,0,0,0"	"0,0,43,0"	"0,0,914,0"	"0,0,0,0"	"0,0,675,1843"	"0,0,0,0"	"0,0,0,0"	"0,0,0,0"	"0,0,0,3349"	"0,0,0,0"	"2080,171,16054,24341"	"139,199,2585,2420"	"0,0,0,0"	"0,0,0,0"	"0,0,242,0"	"0,0,0,0"	"0,0,0,0"	"0,0,0,0"	"0,0,0,0"	"0,0,0,0"
ENSG00000139826|ABHD13	5338	10539	"0,0,0,0"	"0,0,0,0"	"0,0,0,0"	"0,0,0,0"	"0,0,0,0"	"0,0,0,0"	"0,0,106,0"	"0,0,0,0"	"0,0,0,0"	"0,0,0,0"	"0,0,0,0"	"0,0,294,0"	"0,0,0,0"	"0,0,0,0"	"0,0,0,0"	"0,0,627,1268"	"0,0,0,0"	"0,0,0,0"	"0,0,0,116"	"0,0,0,0"	"0,0,0,0"	"0,0,0,0"	"0,0,0,0"	"0,0,42,531"	"0,0,0,0"	"0,0,0,0"	"0,0,0,0"	"0,0,0,0"	"0,0,0,0"	"0,0,0,0"	"0,0,0,0"	"0,0,0,0"	"0,0,0,0"	"0,0,0,0"	"0,0,0,0"	"0,0,0,0"	"0,0,0,0"	"0,0,0,297"	"0,0,0,268"	"0,0,0,0"	"0,0,0,0"	"0,0,0,0"	"0,0,0,0"	"0,0,0,0"	"0,0,0,0"	"0,0,0,0"	"0,0,0,0"
ENSG00000018408|WWTR1	5367	180672	"0,0,231,0"	"0,0,0,0"	"0,0,0,0"	"0,0,0,0"	"0,0,0,0"	"0,0,0,0"	"0,0,0,0"	"0,0,0,0"	"0,0,0,0"	"0,0,0,0"	"0,0,0,0"	"0,0,912,869"	"0,0,0,193"	"0,0,0,0"	"0,0,235,0"	"0,0,2388,894"	"0,0,0,0"	"0,0,0,287"	"0,0,0,146"	"0,0,0,0"	"0,0,0,0"	"0,0,1353,14738"	"0,0,0,0"	"0,0,2658,2444"	"0,0,0,0"	"0,0,0,0"	"0,0,192,499"	"0,0,0,0"	"0,0,0,0"	"0,0,0,0"	"76,0,570,860"	"0,0,2996,3181"	"0,0,0,0"	"0,0,0,0"	"0,0,0,0"	"0,0,0,0"	"0,0,162,0"	"0,318,14124,18187"	"0,0,3910,2784"	"0,0,0,0"	"0,0,0,0"	"0,0,0,0"	"0,0,0,0"	"0,0,0,0"	"0,0,0,0"	"0,0,0,0"	"0,0,0,0"
ENSG00000179455|MKRN3	3652	42606	"0,0,0,0"	"0,0,0,0"	"0,0,0,0"	"0,0,0,0"	"0,0,0,0"	"0,0,0,0"	"0,0,0,0"	"0,0,0,0"	"0,0,0,0"	"0,0,0,0"	"0,0,0,0"	"0,0,191,247"	"0,0,0,0"	"0,0,0,0"	"0,0,0,0"	"0,0,0,0"	"0,0,0,0"	"0,0,0,0"	"0,0,0,0"	"0,0,0,0"	"0,0,0,0"	"660,0,911,44"	"0,0,0,0"	"0,0,0,0"	"0,0,0,0"	"0,0,0,0"	"0,0,0,0"	"0,0,0,0"	"0,0,587,9583"	"0,0,976,0"	"0,0,1434,1929"	"0,0,2326,689"	"0,0,0,0"	"0,0,0,0"	"0,0,0,0"	"0,0,0,0"	"0,0,0,0"	"282,0,3493,1597"	"0,0,205,436"	"0,0,0,0"	"0,0,0,0"	"0,0,0,0"	"0,0,0,0"	"0,0,0,0"	"0,0,0,0"	"0,0,0,0"	"0,0,0,51"
ENSG00000165416|SUGT1	14254	33817	"0,0,0,0"	"0,0,0,0"	"0,0,0,0"	"0,0,0,0"	"0,0,0,0"	"0,0,0,0"	"0,129,0,0"	"0,0,0,0"	"0,0,0,0"	"0,0,0,0"	"0,0,0,0"	"167,241,0,0"	"0,0,0,96"	"0,0,0,0"	"0,0,0,0"	"0,183,746,165"	"0,0,0,0"	"0,0,0,0"	"0,0,0,0"	"0,0,0,0"	"0,0,0,0"	"0,0,0,3244"	"0,0,0,0"	"144,272,1000,684"	"0,0,0,0"	"0,0,0,0"	"0,0,0,0"	"0,0,0,0"	"0,0,0,0"	"0,0,0,0"	"0,0,0,0"	"0,0,0,0"	"0,0,0,0"	"0,0,0,0"	"0,0,0,0"	"0,0,0,0"	"0,0,0,0"	"305,1819,1901,4376"	"376,271,405,662"	"0,0,0,0"	"0,0,0,0"	"0,0,0,0"	"0,0,0,0"	"0,0,0,0"	"0,0,0,0"	"0,0,0,0"	"0,0,0,0"
ENSG00000186471|AKAP14	1046	23834	"0,0,0,0"	"0,0,0,0"	"0,0,0,0"	"0,0,0,0"	"0,0,0,0"	"0,0,0,0"	"0,0,0,0"	"0,0,0,0"	"0,0,0,0"	"0,0,0,0"	"0,0,0,0"	"0,0,102,82"	"0,0,0,0"	"0,0,0,0"	"0,0,0,0"	"0,0,0,175"	"0,0,0,0"	"0,0,0,224"	"0,0,0,0"	"0,0,0,0"	"0,0,0,0"	"0,0,331,94"	"0,0,0,0"	"0,0,1814,285"	"0,0,0,0"	"0,0,0,0"	"0,0,0,0"	"0,0,0,0"	"0,0,0,0"	"0,0,0,0"	"0,0,0,430"	"0,0,0,0"	"0,0,0,0"	"0,0,0,0"	"0,0,0,0"	"0,0,0,0"	"0,0,0,0"	"0,0,5831,6250"	"75,0,299,301"	"0,0,0,0"	"0,0,0,0"	"0,0,0,0"	"0,0,0,0"	"0,0,0,0"	"0,0,0,0"	"0,0,0,0"	"0,0,0,0"
ENSG00000198129|DEFB107B	389	13077	"0,0,0,0"	"0,0,0,0"	"0,0,0,0"	"0,0,0,0"	"0,0,0,0"	"0,0,0,0"	"0,0,0,0"	"0,0,0,0"	"0,0,0,0"	"0,0,0,0"	"0,0,0,0"	"0,0,0,0"	"0,0,0,0"	"0,0,0,0"	"0,0,0,0"	"0,0,0,0"	"0,0,0,0"	"0,0,0,0"	"0,0,0,290"	"0,0,0,0"	"0,0,0,0"	"0,0,0,0"	"0,0,0,0"	"0,0,0,0"	"0,0,0,0"	"0,0,0,44"	"0,0,0,0"	"0,0,0,0"	"0,0,0,0"	"0,0,0,9324"	"0,0,0,0"	"0,0,0,336"	"0,0,0,0"	"0,0,0,0"	"0,0,0,0"	"0,0,0,95"	"0,0,0,0"	"0,0,0,309"	"0,0,99,0"	"0,0,0,0"	"0,0,0,0"	"0,0,0,0"	"0,0,0,0"	"0,0,0,0"	"0,0,0,0"	"0,0,0,0"	"0,0,0,0"
ENSG00000078081|LAMP3	3375	37324	"0,0,0,0"	"0,0,0,0"	"0,0,0,0"	"0,0,0,0"	"0,0,0,0"	"0,0,0,0"	"0,0,0,0"	"0,0,0,0"	"0,0,0,0"	"0,0,0,0"	"0,0,0,0"	"0,0,325,673"	"0,0,0,0"	"0,0,0,0"	"0,0,0,0"	"0,0,154,650"	"0,0,0,0"	"0,0,159,195"	"0,0,191,0"	"0,0,0,0"	"0,0,0,0"	"0,0,2240,2099"	"0,0,0,0"	"0,0,746,871"	"0,0,0,0"	"0,0,0,0"	"0,0,0,0"	"0,0,0,0"	"0,0,37,0"	"0,0,0,0"	"0,0,0,162"	"0,0,0,902"	"0,0,0,0"	"0,0,0,0"	"0,0,0,0"	"0,0,0,0"	"0,0,0,0"	"0,299,3983,3789"	"0,223,1583,708"	"0,0,0,0"	"0,0,0,0"	"0,0,0,0"	"0,0,0,0"	"0,0,0,0"	"0,0,0,0"	"0,0,0,0"	"0,0,0,0"
ENSG00000011198|ABHD5	1692	26488	"0,0,0,0"	"0,0,0,0"	"0,0,0,0"	"0,0,0,0"	"0,0,0,0"	"0,0,0,0"	"0,0,0,0"	"0,0,0,0"	"0,0,0,0"	"0,0,0,0"	"0,0,0,0"	"0,0,0,0"	"0,0,0,0"	"0,0,0,0"	"0,0,196,0"	"0,0,126,642"	"0,0,0,0"	"0,0,0,0"	"0,108,55,0"	"0,0,0,0"	"0,0,0,0"	"0,0,0,0"	"0,0,0,0"	"0,0,196,249"	"0,0,0,0"	"0,0,0,0"	"0,0,0,0"	"0,0,0,0"	"0,0,0,0"	"0,0,0,0"	"0,0,0,0"	"0,0,0,160"	"0,0,0,0"	"0,0,0,0"	"0,0,0,0"	"0,0,0,0"	"0,0,0,0"	"0,0,1182,2404"	"0,0,608,251"	"0,0,0,0"	"0,0,0,0"	"0,0,0,0"	"0,0,0,0"	"0,0,0,0"	"0,0,0,0"	"0,0,0,0"	"0,0,0,0"
ENSG00000166002|SMCO4	1192	63845	"0,0,0,0"	"0,0,0,0"	"0,0,0,0"	"0,0,0,0"	"0,0,0,0"	"0,0,0,0"	"0,0,0,0"	"0,0,0,0"	"0,0,0,0"	"0,0,0,0"	"0,0,0,0"	"0,76,0,1821"	"0,0,0,0"	"0,0,0,0"	"0,0,0,0"	"0,0,1459,2059"	"0,0,0,0"	"0,0,96,0"	"0,0,176,254"	"0,0,0,0"	"0,0,0,0"	"0,0,589,1415"	"0,0,0,0"	"0,0,3915,1321"	"0,0,178,0"	"0,0,0,0"	"0,0,0,0"	"0,0,0,0"	"0,0,120,448"	"0,0,0,0"	"0,0,0,993"	"0,0,1253,849"	"0,0,0,0"	"0,0,0,0"	"0,0,0,0"	"0,0,0,0"	"0,0,0,0"	"0,0,699,1961"	"0,0,3560,2366"	"0,0,0,0"	"0,0,0,0"	"0,0,0,0"	"0,0,0,0"	"0,0,0,0"	"0,0,0,0"	"0,0,0,0"	"0,0,0,0"
ENSG00000149577|SIDT2	5026	13686	"0,0,0,0"	"0,0,0,0"	"0,0,0,0"	"0,0,0,0"	"0,0,0,0"	"0,0,0,0"	"0,0,0,0"	"0,0,0,0"	"0,0,0,0"	"0,0,0,0"	"0,0,0,0"	"0,0,0,0"	"0,0,0,0"	"0,0,0,117"	"0,0,0,0"	"0,0,0,0"	"0,0,0,0"	"0,0,0,0"	"0,0,0,0"	"0,0,0,0"	"0,0,0,0"	"0,0,0,0"	"0,0,0,0"	"0,0,75,664"	"0,0,0,0"	"0,0,0,0"	"0,0,0,0"	"0,0,0,0"	"0,0,0,0"	"0,0,0,0"	"0,0,0,0"	"0,0,0,0"	"0,0,0,0"	"0,0,0,0"	"0,0,0,0"	"0,0,0,0"	"0,0,0,0"	"0,0,2064,894"	"0,0,484,317"	"0,0,0,0"	"0,0,0,0"	"0,0,0,0"	"0,0,0,0"	"0,0,0,0"	"0,0,0,0"	"0,0,0,0"	"0,0,0,0"
ENSG00000198393|ZNF26	5704	20401	"0,0,0,0"	"0,0,0,0"	"0,0,0,0"	"0,0,0,0"	"0,0,0,0"	"0,0,0,0"	"0,0,0,0"	"0,0,0,0"	"0,0,0,0"	"0,0,0,0"	"0,0,0,0"	"0,0,211,480"	"0,0,0,0"	"0,0,0,0"	"0,0,0,0"	"0,0,0,219"	"0,0,0,0"	"0,0,0,0"	"0,0,0,0"	"0,0,0,0"	"0,0,0,0"	"0,212,0,4544"	"0,0,0,0"	"100,0,753,0"	"0,0,0,0"	"0,0,0,0"	"0,0,0,0"	"0,0,0,0"	"0,0,0,1268"	"0,0,0,0"	"0,0,0,665"	"470,0,0,407"	"0,0,0,0"	"0,0,0,0"	"0,0,0,0"	"0,0,0,0"	"0,0,0,0"	"0,897,1744,4239"	"0,0,0,0"	"0,0,0,0"	"0,0,0,0"	"0,0,0,0"	"0,0,0,0"	"0,0,0,0"	"0,0,0,0"	"0,0,0,0"	"0,0,0,0"
ENSG00000101158|NELFCD	2305	11621	"0,0,0,0"	"0,0,0,0"	"0,0,0,0"	"0,0,0,0"	"0,0,0,0"	"0,0,0,0"	"0,0,0,0"	"0,0,0,0"	"0,0,0,0"	"0,0,0,0"	"0,0,0,0"	"0,0,0,268"	"0,0,0,0"	"0,0,0,0"	"0,0,0,0"	"0,0,0,211"	"0,0,0,0"	"0,0,0,0"	"0,0,0,0"	"0,0,0,0"	"0,0,0,0"	"0,0,0,0"	"0,0,0,0"	"0,0,55,627"	"0,0,0,0"	"0,0,0,0"	"0,0,0,0"	"0,0,0,0"	"0,0,0,0"	"0,0,0,0"	"0,0,0,419"	"0,0,0,0"	"0,0,0,0"	"0,0,0,0"	"0,0,0,0"	"0,0,0,0"	"0,0,0,0"	"0,0,869,1167"	"0,0,97,519"	"0,0,0,0"	"0,0,0,0"	"0,0,0,0"	"0,0,0,0"	"0,0,0,0"	"0,0,0,0"	"0,0,0,0"	"0,0,0,0"
ENSG00000185627|PSMD13	2101	14335	"0,0,0,0"	"0,0,0,0"	"0,0,0,0"	"0,0,0,0"	"0,0,0,0"	"0,0,0,0"	"0,0,0,0"	"0,0,0,0"	"0,0,0,0"	"0,0,0,0"	"0,0,0,0"	"0,0,0,151"	"0,0,0,0"	"0,0,0,0"	"0,0,0,0"	"0,0,0,0"	"0,0,0,0"	"0,0,0,0"	"0,0,135,374"	"0,0,0,0"	"0,0,0,0"	"0,0,0,902"	"0,0,0,0"	"0,0,495,362"	"0,0,0,0"	"0,0,0,0"	"0,0,0,0"	"0,0,0,0"	"0,0,0,0"	"0,0,0,0"	"0,0,0,0"	"0,0,0,0"	"0,0,0,0"	"0,0,0,0"	"0,0,0,0"	"0,0,0,0"	"0,0,0,0"	"0,0,884,1502"	"0,156,0,550"	"0,0,0,0"	"0,0,0,0"	"0,0,0,0"	"0,0,0,0"	"0,0,0,0"	"0,0,0,0"	"0,0,0,0"	"0,0,0,0"
ENSG00000004660|CAMKK1	4479	28251	"0,0,0,0"	"0,0,0,0"	"0,0,0,0"	"0,0,0,0"	"0,0,0,0"	"0,0,0,0"	"0,0,0,0"	"0,0,0,0"	"0,0,0,0"	"0,0,0,0"	"0,0,0,0"	"0,0,0,0"	"0,0,0,0"	"0,0,0,0"	"0,0,0,80"	"0,0,0,222"	"0,0,0,0"	"0,0,0,0"	"0,0,176,304"	"0,0,0,0"	"0,0,0,0"	"0,0,0,403"	"0,0,0,0"	"0,51,1442,1968"	"0,0,0,0"	"0,0,0,0"	"0,0,0,0"	"0,0,0,0"	"0,0,0,0"	"0,0,0,0"	"0,0,0,0"	"0,0,0,0"	"0,0,0,0"	"0,0,0,0"	"0,0,0,0"	"0,0,0,0"	"0,0,0,0"	"0,0,3982,1011"	"0,0,640,874"	"0,0,0,0"	"0,0,0,0"	"0,0,0,0"	"0,0,0,0"	"0,0,0,0"	"0,0,0,0"	"0,0,0,0"	"0,0,0,0"
ENSG00000184809|C21orf88	2200	13475	"0,0,0,0"	"0,0,0,0"	"0,0,0,0"	"0,0,0,0"	"0,0,0,0"	"0,0,0,0"	"0,0,0,0"	"0,0,0,0"	"0,0,0,0"	"0,0,0,0"	"0,0,0,0"	"0,0,0,0"	"0,0,0,0"	"0,0,0,0"	"0,0,0,0"	"0,0,249,204"	"0,0,0,0"	"0,0,0,0"	"0,0,0,0"	"0,0,0,0"	"0,0,0,0"	"0,0,0,0"	"0,0,0,0"	"4,0,521,138"	"0,0,0,0"	"0,0,0,0"	"0,0,0,0"	"0,0,0,0"	"0,0,224,108"	"0,0,0,0"	"0,0,0,0"	"316,518,0,212"	"0,0,0,0"	"0,0,0,0"	"0,0,0,0"	"0,0,0,0"	"0,0,0,0"	"308,0,695,758"	"0,98,80,263"	"0,0,0,0"	"0,0,0,0"	"0,0,0,0"	"0,0,0,0"	"0,0,0,0"	"0,0,0,0"	"0,0,0,0"	"0,0,0,0"
ENSG00000168646|AXIN2	4259	28826	"0,0,0,0"	"0,0,0,0"	"0,0,0,0"	"0,0,0,0"	"0,0,0,0"	"0,0,0,0"	"0,0,0,0"	"0,0,119,0"	"0,0,0,0"	"0,0,0,0"	"0,0,0,0"	"0,0,0,562"	"0,0,0,0"	"0,0,0,0"	"0,0,0,0"	"0,0,0,0"	"0,0,0,0"	"0,0,0,0"	"0,0,119,324"	"0,0,0,0"	"0,0,0,0"	"0,0,0,0"	"0,0,0,0"	"0,0,520,165"	"0,0,0,0"	"0,0,0,0"	"0,0,0,0"	"0,0,0,0"	"0,0,0,0"	"0,0,0,0"	"0,0,0,0"	"0,0,0,393"	"0,0,0,0"	"0,0,0,0"	"0,0,0,0"	"0,0,0,0"	"0,0,0,0"	"0,0,298,863"	"0,0,496,209"	"0,0,0,0"	"0,0,0,0"	"0,0,0,0"	"0,0,0,0"	"0,0,0,0"	"0,0,0,0"	"0,0,0,0"	"0,0,0,0"
ENSG00000143603|KCNN3	13553	159273	"0,0,0,239"	"0,0,0,0"	"0,0,0,0"	"0,0,0,0"	"0,0,0,0"	"0,0,0,0"	"0,0,0,0"	"0,0,0,0"	"0,0,0,0"	"0,0,0,0"	"0,0,0,0"	"0,0,1153,1217"	"0,0,0,0"	"0,0,0,0"	"0,0,0,142"	"165,0,1026,1921"	"0,0,0,0"	"0,0,264,629"	"0,0,273,1474"	"0,0,0,0"	"0,0,0,0"	"0,0,4589,3394"	"0,0,0,0"	"59,0,3881,6380"	"0,0,0,0"	"0,0,246,0"	"0,0,0,0"	"0,0,0,58"	"0,0,0,350"	"0,0,0,0"	"0,0,614,934"	"0,0,781,2482"	"0,0,0,0"	"0,0,0,0"	"0,0,0,0"	"0,0,0,0"	"0,0,0,0"	"293,282,6532,4473"	"0,207,8117,6177"	"0,0,0,0"	"0,0,0,0"	"0,0,0,0"	"0,0,0,0"	"0,0,0,0"	"0,0,0,0"	"0,0,0,0"	"0,0,0,0"
ENSG00000180066|C10orf91	1846	2374	"0,0,0,0"	"0,0,0,0"	"0,0,0,0"	"0,0,0,0"	"0,0,0,0"	"0,0,0,0"	"0,0,0,0"	"0,0,0,0"	"0,0,0,0"	"0,0,0,0"	"0,0,0,0"	"0,0,0,0"	"0,0,0,0"	"0,0,0,0"	"0,0,0,0"	"0,0,0,0"	"0,0,0,0"	"0,0,0,0"	"0,0,0,0"	"0,0,0,0"	"0,0,0,0"	"0,0,0,0"	"0,0,0,0"	"0,0,0,0"	"0,0,0,0"	"0,0,0,0"	"0,0,0,0"	"0,0,0,0"	"0,0,0,0"	"0,0,0,0"	"0,0,0,0"	"0,0,0,0"	"0,0,0,0"	"0,0,0,0"	"0,0,0,0"	"0,0,0,0"	"0,0,0,0"	"0,0,0,0"	"0,0,0,0"	"0,0,0,0"	"0,0,0,0"	"0,0,0,0"	"0,0,0,0"	"0,0,0,0"	"0,0,0,0"	"0,0,0,0"	"0,0,0,0"
ENSG00000127084|FGD3	5418	83368	"0,0,0,0"	"0,0,0,0"	"0,0,0,0"	"0,0,0,0"	"0,0,0,0"	"0,0,0,0"	"0,0,0,0"	"0,0,0,0"	"0,0,0,0"	"0,0,0,0"	"0,0,0,0"	"0,0,0,0"	"0,0,0,0"	"0,0,0,0"	"0,0,0,0"	"0,144,176,0"	"0,0,0,0"	"0,0,0,0"	"0,0,0,0"	"0,0,0,0"	"0,0,0,0"	"0,100,0,20064"	"0,0,0,0"	"0,0,139,0"	"0,0,0,0"	"0,0,0,0"	"0,0,0,0"	"0,0,0,0"	"0,0,565,6629"	"0,0,0,0"	"0,0,463,201"	"0,0,639,920"	"0,0,0,0"	"0,0,0,0"	"0,0,0,0"	"0,0,0,0"	"0,0,0,0"	"51,0,5847,8364"	"0,99,997,771"	"0,0,0,0"	"0,0,0,0"	"0,0,0,0"	"0,0,0,0"	"0,0,0,0"	"0,0,0,0"	"0,0,0,0"	"0,0,0,0"
ENSG00000184743|ATL3	7135	40391	"0,0,0,0"	"0,0,0,0"	"0,0,0,0"	"0,0,0,0"	"0,0,0,0"	"0,0,0,0"	"0,0,0,0"	"0,0,0,0"	"0,0,0,0"	"0,0,0,0"	"0,0,0,0"	"0,0,0,388"	"0,0,0,0"	"0,0,0,0"	"0,0,0,0"	"0,134,470,589"	"0,0,0,0"	"0,0,0,0"	"0,0,0,0"	"0,0,0,0"	"0,0,0,0"	"0,0,1266,3129"	"0,0,0,0"	"0,0,0,1035"	"0,0,0,0"	"0,0,0,0"	"0,0,0,587"	"0,0,0,0"	"0,0,0,0"	"0,0,0,0"	"0,0,0,0"	"0,0,0,686"	"0,0,0,0"	"0,0,0,0"	"0,0,0,0"	"0,0,48,0"	"0,0,0,0"	"0,899,5971,9987"	"0,0,117,354"	"0,0,0,0"	"0,0,0,0"	"0,0,0,0"	"0,0,0,0"	"0,0,0,0"	"0,0,0,0"	"0,0,0,0"	"0,0,0,0"
ENSG00000229183|PGA4	2435	26807	"0,0,0,0"	"0,0,0,0"	"0,0,0,0"	"0,0,0,0"	"0,0,0,0"	"0,0,0,0"	"0,0,0,0"	"0,0,0,0"	"0,0,0,0"	"0,0,0,0"	"0,0,0,0"	"0,0,0,297"	"0,0,0,0"	"0,0,0,0"	"0,0,0,220"	"0,0,0,816"	"0,0,0,0"	"0,0,0,0"	"0,0,0,0"	"0,0,0,0"	"0,0,0,0"	"0,0,948,0"	"0,0,0,0"	"0,0,1003,2124"	"0,0,0,0"	"0,0,0,0"	"0,0,0,0"	"0,0,0,0"	"0,0,0,396"	"0,0,0,0"	"0,0,0,0"	"0,0,0,540"	"0,0,0,0"	"0,0,0,0"	"0,0,0,0"	"0,0,0,0"	"0,0,0,0"	"0,0,2294,717"	"0,0,1478,0"	"0,0,0,0"	"0,0,0,0"	"0,0,0,0"	"0,0,0,0"	"0,0,0,0"	"0,0,0,0"	"0,0,0,0"	"0,0,0,0"
ENSG00000181222|POLR2A	7016	23233	"0,0,0,0"	"0,0,0,0"	"0,0,0,0"	"0,0,0,0"	"0,0,0,0"	"0,0,0,0"	"0,0,0,0"	"0,0,0,0"	"0,0,0,0"	"0,0,0,0"	"0,0,0,0"	"0,0,0,141"	"0,0,0,0"	"0,0,0,0"	"0,0,0,0"	"0,0,547,0"	"0,0,0,0"	"0,0,0,0"	"0,0,0,0"	"0,0,0,0"	"0,0,0,0"	"0,0,2379,0"	"0,0,0,0"	"0,0,994,1865"	"0,0,0,0"	"0,0,0,0"	"0,0,0,0"	"0,0,0,0"	"0,0,0,0"	"0,0,0,0"	"0,0,0,0"	"0,0,0,0"	"0,0,0,0"	"0,0,0,0"	"0,0,0,0"	"0,0,0,0"	"0,0,0,0"	"0,0,5075,2339"	"0,0,173,362"	"0,0,0,0"	"0,0,0,0"	"0,0,0,0"	"0,0,0,0"	"0,0,0,0"	"0,0,0,0"	"0,0,0,0"	"0,0,0,0"
ENSG00000187123|LYPD6	5022	139142	"0,0,44,0"	"0,0,0,0"	"0,0,0,0"	"0,0,0,0"	"0,0,0,0"	"0,0,0,0"	"0,0,0,0"	"0,0,0,138"	"0,0,0,0"	"0,0,0,0"	"0,0,0,0"	"0,0,1405,2609"	"0,0,0,0"	"0,13,35,56"	"0,0,0,0"	"0,0,1827,965"	"0,0,0,0"	"0,0,122,302"	"0,0,1281,0"	"0,0,0,0"	"0,0,0,0"	"32,0,7540,14485"	"0,0,0,0"	"0,514,1480,6182"	"0,0,0,0"	"0,0,0,113"	"0,0,308,0"	"0,0,0,0"	"0,0,0,1727"	"0,0,0,0"	"0,0,129,1460"	"98,0,2279,3650"	"0,0,0,0"	"0,0,0,0"	"0,0,0,0"	"0,0,0,0"	"0,0,0,0"	"0,0,2539,3396"	"0,134,1636,1924"	"0,0,120,0"	"0,0,0,0"	"0,0,157,0"	"0,0,0,0"	"0,0,0,0"	"0,0,0,0"	"0,0,0,0"	"0,0,0,0"
ENSG00000113073|SLC4A9	3406	11536	"0,0,0,0"	"0,0,0,0"	"0,0,0,0"	"0,0,0,0"	"0,0,0,0"	"0,0,0,0"	"0,0,0,0"	"0,0,0,0"	"0,0,0,0"	"0,0,0,0"	"0,0,0,0"	"0,0,0,0"	"0,0,0,0"	"0,0,0,0"	"0,0,0,0"	"0,0,0,0"	"0,0,0,0"	"0,0,0,0"	"0,0,0,0"	"0,0,0,0"	"0,0,0,0"	"0,0,0,0"	"0,0,0,0"	"0,0,138,888"	"0,0,0,0"	"0,0,0,0"	"0,0,0,0"	"0,0,0,0"	"0,0,0,0"	"0,0,0,0"	"0,0,0,425"	"0,0,0,0"	"0,0,0,0"	"0,0,0,0"	"0,0,0,0"	"0,0,0,0"	"0,0,0,0"	"0,0,1657,0"	"0,0,858,434"	"0,0,0,0"	"0,0,0,0"	"0,0,0,0"	"0,0,0,0"	"0,0,0,0"	"0,0,0,0"	"0,0,0,0"	"0,0,0,0"
ENSG00000158161|EYA3	6202	112151	"0,0,0,0"	"0,0,0,0"	"0,0,0,0"	"0,0,0,0"	"0,0,0,0"	"0,0,0,0"	"0,0,0,0"	"0,0,0,0"	"0,0,0,0"	"0,0,0,0"	"0,0,0,0"	"0,0,1084,0"	"0,0,0,0"	"0,0,0,0"	"0,0,0,0"	"0,0,741,1046"	"0,0,0,0"	"0,0,207,0"	"0,0,0,880"	"0,0,0,0"	"0,0,0,0"	"0,0,3857,8668"	"0,0,0,0"	"0,0,2493,1944"	"0,0,0,0"	"0,0,0,0"	"0,0,0,0"	"0,0,0,0"	"0,0,78,0"	"0,0,0,0"	"0,0,0,408"	"0,0,0,1234"	"0,0,0,0"	"0,0,0,0"	"0,0,0,0"	"0,0,0,0"	"0,0,0,0"	"0,427,17162,14036"	"0,0,1488,1552"	"0,0,0,0"	"0,0,0,0"	"0,0,278,0"	"0,0,0,0"	"0,0,0,0"	"0,0,0,0"	"0,0,0,0"	"0,0,0,0"
ENSG00000205754|SLCO1B7	1923	72488	"0,0,0,0"	"0,0,0,0"	"0,0,0,0"	"0,0,0,0"	"0,0,0,0"	"0,0,0,0"	"0,0,0,0"	"0,0,0,53"	"0,0,0,0"	"0,0,0,0"	"0,0,0,265"	"0,0,3549,386"	"0,0,0,0"	"0,0,0,0"	"0,0,130,0"	"0,0,530,0"	"0,0,0,0"	"0,0,0,0"	"0,0,331,242"	"0,0,0,0"	"0,0,0,0"	"0,0,2440,31775"	"0,0,0,0"	"0,0,621,3319"	"0,0,0,0"	"0,0,0,0"	"0,0,731,82"	"0,0,0,0"	"0,0,0,0"	"0,0,0,0"	"0,0,0,0"	"0,0,240,3229"	"0,0,0,0"	"0,0,0,0"	"0,0,0,0"	"0,0,0,0"	"0,0,0,0"	"0,0,915,1583"	"0,0,63,724"	"0,0,0,0"	"0,0,0,0"	"0,0,0,0"	"0,0,0,0"	"0,0,0,0"	"0,0,0,0"	"0,0,0,0"	"0,0,0,0"
ENSG00000185650|ZFP36L1	6413	2399	"0,0,0,0"	"0,0,0,0"	"0,0,0,0"	"0,0,0,0"	"0,0,0,0"	"0,0,0,0"	"0,0,0,0"	"0,0,0,0"	"0,0,0,0"	"0,0,0,0"	"0,0,0,0"	"0,0,0,0"	"0,0,0,0"	"0,0,0,0"	"0,0,0,0"	"41,0,0,0"	"0,0,0,0"	"0,0,0,0"	"0,0,0,0"	"0,0,0,0"	"0,0,0,0"	"0,0,0,0"	"0,0,0,0"	"0,0,0,90"	"0,0,0,0"	"0,0,0,0"	"0,0,0,0"	"0,0,0,0"	"0,0,0,0"	"0,0,0,0"	"0,0,0,0"	"0,0,0,0"	"0,0,0,0"	"0,0,0,0"	"0,0,0,0"	"0,0,0,0"	"0,0,0,0"	"0,0,0,0"	"0,0,0,0"	"0,0,0,0"	"0,0,0,0"	"0,0,0,0"	"0,0,0,0"	"0,0,0,0"	"0,0,0,0"	"0,0,0,0"	"0,0,0,0"
ENSG00000182346|DAOA	2086	23082	"0,0,0,0"	"0,0,0,0"	"0,0,0,0"	"0,0,0,0"	"0,0,0,0"	"0,0,0,0"	"0,0,0,0"	"0,0,0,0"	"0,0,0,0"	"0,0,0,0"	"0,0,0,0"	"0,0,0,0"	"0,0,0,0"	"0,0,0,0"	"0,0,0,0"	"0,0,0,145"	"0,0,0,0"	"0,0,0,0"	"0,0,0,0"	"0,0,0,0"	"0,0,0,0"	"0,0,0,2213"	"0,0,0,0"	"0,0,1538,317"	"0,0,0,0"	"0,0,0,0"	"0,0,0,0"	"0,0,151,0"	"0,0,0,241"	"0,0,0,0"	"0,0,190,509"	"392,212,531,1541"	"0,0,0,0"	"0,0,0,0"	"0,0,0,0"	"0,0,0,0"	"0,0,0,0"	"0,0,267,1358"	"0,24,397,327"	"0,0,0,0"	"0,0,0,0"	"0,0,0,0"	"0,0,0,0"	"0,0,0,0"	"0,0,0,0"	"0,0,0,0"	"0,0,0,0"
ENSG00000072310|SREBF1	4417	20840	"0,0,0,0"	"0,0,0,0"	"0,0,0,0"	"0,0,0,0"	"0,0,0,0"	"0,0,0,0"	"0,0,0,0"	"0,0,0,0"	"0,0,0,0"	"0,0,0,0"	"0,0,0,0"	"0,0,0,0"	"0,0,0,0"	"0,0,0,0"	"0,0,0,0"	"0,0,0,0"	"0,0,0,0"	"0,0,56,0"	"0,0,0,112"	"0,0,0,0"	"0,0,0,0"	"0,0,0,326"	"0,0,0,0"	"0,0,301,909"	"0,0,0,0"	"0,0,0,0"	"0,0,0,0"	"0,0,0,0"	"0,0,0,0"	"0,0,0,0"	"0,0,0,0"	"0,0,0,0"	"0,0,0,0"	"0,0,0,0"	"0,0,0,0"	"0,0,0,0"	"0,0,0,0"	"0,0,1158,1721"	"0,26,1206,639"	"0,0,0,0"	"0,0,0,0"	"0,0,0,0"	"0,0,0,0"	"0,0,0,0"	"0,0,0,0"	"0,0,0,0"	"0,0,0,0"
ENSG00000117148|ACTL8	1861	69890	"0,0,0,0"	"0,0,0,0"	"0,0,0,0"	"0,0,0,0"	"0,0,0,0"	"0,0,0,0"	"0,0,0,0"	"0,0,79,0"	"0,0,0,0"	"0,0,0,0"	"0,0,0,0"	"0,0,760,281"	"0,0,0,192"	"0,0,0,0"	"0,0,0,0"	"0,0,1455,838"	"0,0,0,0"	"0,0,0,1145"	"0,0,281,240"	"0,0,0,0"	"0,0,0,0"	"0,0,457,8689"	"0,0,0,0"	"0,0,3016,1760"	"0,0,0,0"	"0,0,96,0"	"0,0,326,0"	"0,0,0,0"	"0,0,0,1890"	"0,0,0,0"	"192,0,2716,0"	"0,0,581,3349"	"0,0,0,0"	"0,0,0,0"	"0,0,0,0"	"0,0,0,0"	"0,0,0,0"	"0,0,1459,4976"	"0,0,2952,2682"	"0,0,0,0"	"0,0,0,0"	"0,0,0,0"	"0,0,0,0"	"0,0,0,0"	"0,0,0,0"	"0,0,0,0"	"0,0,0,0"
ENSG00000007520|TSR3	1243	1429	"0,0,0,0"	"0,0,0,0"	"0,0,0,0"	"0,0,0,0"	"0,0,0,0"	"0,0,0,0"	"0,0,0,0"	"0,0,0,0"	"0,0,0,0"	"0,0,0,0"	"0,0,0,0"	"0,0,0,0"	"0,0,0,0"	"0,0,0,0"	"0,0,0,0"	"0,0,0,0"	"0,0,0,0"	"0,0,0,55"	"0,0,0,0"	"0,0,0,0"	"0,0,0,0"	"0,0,0,0"	"0,0,0,0"	"0,0,102,0"	"0,0,0,0"	"0,0,0,0"	"0,0,0,0"	"0,0,0,0"	"0,0,0,0"	"0,0,0,0"	"0,0,0,0"	"0,0,0,0"	"0,0,0,0"	"0,0,0,0"	"0,0,0,0"	"0,0,0,0"	"0,0,0,0"	"0,0,0,0"	"0,0,0,0"	"0,0,0,0"	"0,0,0,0"	"0,0,0,0"	"0,0,0,0"	"0,0,0,0"	"0,0,0,0"	"0,0,0,0"	"0,0,0,0"
ENSG00000173273|TNKS	10312	216121	"0,0,0,0"	"0,0,0,0"	"0,0,0,0"	"0,0,0,0"	"0,0,0,0"	"0,0,0,0"	"0,0,0,0"	"0,0,0,0"	"0,0,0,0"	"0,0,0,0"	"0,0,0,0"	"0,0,1724,3113"	"0,193,0,0"	"0,0,0,0"	"0,0,0,81"	"0,0,2701,4500"	"0,0,337,0"	"0,0,0,174"	"0,0,659,1467"	"0,0,0,0"	"0,0,0,0"	"12,0,17025,14792"	"0,0,0,0"	"0,0,5745,3133"	"0,0,0,0"	"0,0,0,0"	"0,0,0,0"	"0,0,0,0"	"0,0,515,782"	"0,0,0,0"	"0,0,808,2875"	"0,0,2512,7277"	"0,0,0,0"	"0,0,0,0"	"0,0,0,0"	"0,0,0,1818"	"0,0,0,0"	"0,286,8020,10544"	"109,0,1818,1791"	"0,0,0,0"	"0,0,0,0"	"0,0,0,0"	"0,0,0,0"	"0,0,0,0"	"0,0,0,0"	"0,0,0,0"	"0,0,0,0"
ENSG00000175445|LPL	3921	61621	"0,0,0,0"	"0,0,0,0"	"0,0,0,0"	"0,0,0,0"	"0,0,0,0"	"0,0,0,0"	"0,0,0,0"	"0,0,0,0"	"0,0,0,0"	"0,0,0,0"	"0,0,0,0"	"40,0,350,0"	"0,0,0,0"	"0,0,0,0"	"0,0,0,0"	"0,0,824,0"	"0,0,0,0"	"0,0,0,0"	"0,0,0,0"	"0,0,0,0"	"0,0,0,0"	"0,0,14948,12105"	"0,0,0,0"	"0,75,0,238"	"0,0,0,0"	"0,0,0,0"	"0,0,0,0"	"0,0,0,0"	"0,0,0,637"	"0,0,0,0"	"0,0,129,411"	"0,0,414,0"	"0,0,0,0"	"0,0,0,0"	"0,0,0,0"	"0,0,0,0"	"0,0,0,0"	"0,0,3286,3030"	"0,0,733,67"	"0,0,0,0"	"0,0,0,0"	"0,0,0,0"	"0,0,0,0"	"0,0,0,0"	"0,0,0,0"	"0,0,0,0"	"0,0,0,0"
ENSG00000108278|ZNHIT3	951	8237	"0,0,0,0"	"0,0,0,0"	"0,0,0,0"	"0,0,0,0"	"0,0,0,0"	"0,0,0,0"	"0,0,0,0"	"0,0,0,0"	"0,0,0,0"	"0,0,0,0"	"0,0,0,0"	"0,0,0,0"	"0,0,0,0"	"0,0,0,0"	"0,0,0,0"	"0,0,0,0"	"0,0,0,0"	"0,0,0,0"	"0,0,0,0"	"0,0,0,0"	"0,0,0,0"	"0,0,0,1717"	"0,0,0,0"	"0,0,309,0"	"0,0,0,0"	"0,0,0,0"	"0,0,0,0"	"0,0,0,0"	"0,0,0,0"	"0,0,0,0"	"0,0,0,0"	"0,0,0,0"	"0,0,0,0"	"0,0,0,0"	"0,0,0,0"	"0,0,0,0"	"0,0,0,0"	"0,0,896,1286"	"0,0,194,0"	"0,0,0,0"	"0,0,0,0"	"0,0,0,0"	"0,0,0,0"	"0,0,0,0"	"0,0,0,0"	"0,0,0,0"	"0,0,0,91"
ENSG00000110195|FOLR1	1577	5167	"0,0,0,0"	"0,0,0,0"	"0,0,0,0"	"0,0,0,0"	"0,0,0,0"	"0,0,0,0"	"0,0,0,0"	"0,0,0,0"	"0,0,0,0"	"0,0,0,0"	"0,0,0,0"	"0,0,103,0"	"0,0,0,0"	"0,0,0,0"	"0,0,0,0"	"0,0,0,0"	"0,0,0,0"	"0,0,0,0"	"0,0,0,0"	"0,0,0,0"	"0,0,0,0"	"0,0,0,0"	"0,0,0,0"	"0,0,87,0"	"0,0,0,0"	"0,0,0,0"	"0,0,0,0"	"0,0,0,0"	"0,0,0,232"	"0,0,0,0"	"0,0,0,0"	"0,0,0,0"	"0,0,0,0"	"0,0,0,0"	"0,0,0,0"	"0,0,0,0"	"0,0,0,0"	"0,0,305,1530"	"0,0,0,129"	"0,0,0,0"	"0,0,0,0"	"0,0,0,0"	"0,0,0,0"	"0,0,0,0"	"0,0,0,0"	"0,0,0,0"	"0,0,0,0"
ENSG00000163754|GYG1	2052	34240	"0,0,0,0"	"0,0,0,0"	"0,0,0,0"	"0,0,0,0"	"0,0,0,0"	"0,0,0,0"	"0,0,0,0"	"0,0,0,0"	"0,0,0,0"	"0,0,0,0"	"0,0,0,0"	"0,0,0,0"	"0,0,0,0"	"0,0,0,0"	"0,0,0,0"	"0,0,371,598"	"0,0,0,0"	"0,0,0,0"	"0,0,0,0"	"0,0,0,0"	"0,0,0,0"	"0,0,0,1374"	"0,0,0,0"	"0,0,499,1294"	"0,0,0,0"	"0,0,0,0"	"0,0,0,0"	"0,0,0,0"	"0,0,0,0"	"0,0,0,0"	"0,0,0,0"	"0,0,0,515"	"0,0,0,0"	"0,0,0,0"	"0,0,0,0"	"0,0,0,0"	"0,0,0,0"	"0,0,2204,1859"	"0,0,919,265"	"0,0,0,0"	"0,0,0,0"	"0,0,0,0"	"0,0,0,0"	"0,0,0,0"	"0,0,0,0"	"0,0,0,0"	"0,0,0,0"
ENSG00000171819|ANGPTL7	2238	4403	"0,0,0,0"	"0,0,0,0"	"0,0,0,0"	"0,0,0,0"	"0,0,0,0"	"0,0,0,0"	"0,0,0,0"	"0,0,0,0"	"0,0,0,0"	"0,0,0,0"	"0,0,0,0"	"0,0,0,0"	"0,0,0,0"	"0,0,0,0"	"0,0,0,0"	"0,0,0,0"	"0,0,0,0"	"0,0,95,0"	"0,0,0,0"	"0,0,0,0"	"0,0,0,0"	"0,0,0,0"	"0,0,0,0"	"0,0,0,0"	"0,0,0,0"	"0,0,0,0"	"0,0,0,0"	"0,0,0,0"	"0,0,0,0"	"0,0,0,0"	"0,0,0,0"	"0,0,0,0"	"0,0,0,0"	"0,0,0,0"	"0,0,0,0"	"0,0,0,0"	"0,0,0,0"	"0,0,592,0"	"0,0,0,68"	"0,0,0,0"	"0,0,0,0"	"0,0,0,0"	"0,0,0,0"	"0,0,0,0"	"0,0,0,0"	"0,0,0,0"	"0,0,0,0"
ENSG00000164674|SYTL3	2497	112359	"0,0,0,0"	"0,0,0,0"	"0,0,0,1955"	"0,0,0,0"	"0,0,0,0"	"0,0,0,0"	"0,0,0,0"	"0,0,0,1335"	"0,0,0,0"	"0,0,0,0"	"0,0,0,0"	"0,72,0,378"	"0,0,0,0"	"0,0,0,0"	"0,0,112,0"	"0,0,1842,1243"	"0,0,0,0"	"0,0,172,151"	"0,0,162,0"	"0,0,0,0"	"0,0,0,0"	"0,0,4191,6602"	"0,0,0,0"	"0,0,1683,192"	"0,0,0,0"	"0,0,0,126"	"0,0,581,0"	"0,0,0,0"	"0,0,3083,985"	"0,0,0,0"	"0,0,0,173"	"0,0,0,1398"	"0,0,0,0"	"0,0,0,0"	"0,0,0,0"	"0,0,0,0"	"0,0,0,0"	"0,0,14887,16271"	"0,0,1281,2235"	"0,0,0,0"	"0,0,0,0"	"0,0,0,0"	"0,0,0,0"	"0,0,0,0"	"0,0,0,0"	"0,0,0,0"	"0,0,0,0"
ENSG00000173467|AGR3	749	21834	"0,0,0,0"	"0,0,0,0"	"0,0,0,0"	"0,0,0,0"	"0,0,0,0"	"0,0,0,0"	"0,0,0,0"	"0,0,0,0"	"0,0,0,0"	"0,0,0,0"	"0,0,0,0"	"0,0,0,0"	"0,0,0,0"	"0,0,0,0"	"0,0,0,0"	"0,0,170,344"	"0,0,0,0"	"0,0,0,0"	"0,0,0,0"	"0,0,0,0"	"0,0,0,0"	"0,0,4321,1996"	"0,0,0,0"	"0,0,159,128"	"0,0,0,0"	"0,0,0,0"	"0,0,0,0"	"0,0,0,0"	"0,0,0,0"	"0,0,0,0"	"0,0,0,0"	"0,0,0,0"	"0,0,0,0"	"0,0,0,0"	"0,0,0,0"	"0,0,0,0"	"0,0,0,0"	"0,0,584,1736"	"0,0,0,0"	"0,0,0,0"	"0,0,0,0"	"0,0,0,0"	"0,0,0,0"	"0,0,0,0"	"0,0,0,0"	"0,0,0,0"	"0,0,0,0"
ENSG00000204961|PCDHA9	9563	155319	"0,0,0,0"	"0,0,0,0"	"0,0,0,0"	"0,0,0,0"	"0,0,0,0"	"0,0,0,0"	"0,0,0,0"	"0,0,0,0"	"0,0,0,0"	"0,0,0,0"	"0,0,0,0"	"0,0,821,823"	"0,0,0,0"	"0,0,0,0"	"0,120,216,386"	"144,0,618,516"	"0,0,0,0"	"0,0,233,0"	"0,0,128,1008"	"0,0,0,0"	"0,0,0,0"	"0,0,3549,35061"	"0,0,0,0"	"0,0,571,3834"	"0,0,0,0"	"0,0,0,0"	"0,0,0,228"	"0,0,0,0"	"0,0,574,0"	"0,0,0,0"	"0,0,0,6546"	"0,0,1959,4081"	"0,0,0,0"	"0,0,0,0"	"0,0,0,0"	"0,0,0,0"	"0,0,0,0"	"266,590,6832,7369"	"0,58,983,2386"	"0,0,0,0"	"0,0,0,0"	"0,0,0,0"	"0,0,0,0"	"0,0,0,0"	"0,0,0,0"	"0,0,0,0"	"0,0,0,0"
ENSG00000132286|TIMM10B	2840	393	"0,0,0,0"	"0,0,0,0"	"0,0,0,0"	"0,0,0,0"	"0,0,0,0"	"0,0,0,0"	"0,0,0,0"	"0,0,0,0"	"0,0,0,0"	"0,0,0,0"	"0,0,0,0"	"0,0,0,0"	"0,0,0,0"	"0,0,0,0"	"0,0,0,0"	"0,0,0,0"	"0,0,0,0"	"0,0,0,0"	"0,0,0,0"	"0,0,0,0"	"0,0,0,0"	"0,0,0,0"	"0,0,0,0"	"142,0,0,0"	"0,0,0,0"	"0,0,0,0"	"0,0,0,0"	"0,0,0,0"	"0,0,0,0"	"0,0,0,0"	"0,0,0,0"	"0,0,0,0"	"0,0,0,0"	"0,0,0,0"	"0,0,0,0"	"0,0,0,0"	"0,0,0,0"	"0,302,0,0"	"0,289,0,0"	"0,0,0,0"	"0,0,0,0"	"0,0,0,0"	"0,0,0,0"	"0,0,0,0"	"0,0,0,0"	"0,0,0,0"	"0,0,0,0"
ENSG00000239713|APOBEC3G	1893	44932	"0,0,0,0"	"0,0,0,0"	"0,0,0,0"	"0,0,0,0"	"0,0,0,0"	"0,0,0,0"	"0,0,0,0"	"0,0,0,0"	"0,0,0,0"	"0,0,0,0"	"0,0,0,0"	"0,0,0,0"	"0,0,0,0"	"0,0,0,0"	"0,0,0,0"	"0,0,0,827"	"0,0,0,0"	"0,0,136,77"	"0,0,0,0"	"0,0,0,0"	"0,0,0,0"	"0,0,0,0"	"0,0,0,0"	"0,0,0,0"	"0,0,0,0"	"0,0,0,0"	"0,0,0,0"	"0,0,0,0"	"0,0,2486,10761"	"0,0,0,0"	"0,0,0,0"	"0,0,0,1832"	"0,0,0,0"	"0,0,0,0"	"0,0,0,0"	"0,0,0,0"	"0,0,0,0"	"0,0,8433,4248"	"0,0,431,0"	"0,0,0,0"	"0,0,0,0"	"0,0,0,0"	"0,0,0,0"	"0,0,0,0"	"0,0,0,0"	"0,0,0,0"	"0,0,0,0"
ENSG00000108559|NUP88	2964	31171	"0,0,0,0"	"0,0,0,0"	"0,0,0,0"	"0,0,0,0"	"0,0,0,0"	"0,0,0,0"	"0,0,0,0"	"0,0,86,0"	"0,0,0,0"	"0,0,0,0"	"0,0,0,0"	"0,0,700,247"	"0,0,0,0"	"0,0,0,0"	"0,0,0,0"	"0,0,222,959"	"0,0,0,0"	"0,0,0,0"	"0,0,0,0"	"0,0,0,0"	"0,0,0,0"	"0,0,2027,0"	"0,0,0,0"	"0,64,1398,860"	"0,0,0,0"	"0,0,0,0"	"0,0,0,0"	"0,0,0,0"	"0,0,0,757"	"0,0,0,0"	"0,0,0,0"	"0,0,0,353"	"0,0,0,0"	"0,0,0,0"	"0,0,0,0"	"0,0,0,0"	"0,0,0,0"	"0,0,4641,5476"	"0,0,340,284"	"0,0,0,0"	"0,0,0,0"	"0,0,0,0"	"0,0,0,0"	"0,0,0,0"	"0,0,0,0"	"0,0,0,0"	"0,0,0,0"
ENSG00000120051|CCDC147	3313	98014	"0,0,0,0"	"0,0,0,0"	"0,0,0,0"	"0,0,0,0"	"0,0,0,0"	"0,0,0,0"	"0,0,0,0"	"0,0,0,84"	"0,0,0,0"	"0,0,0,0"	"0,0,0,66"	"0,0,693,0"	"0,0,0,0"	"0,0,0,0"	"0,0,0,0"	"0,0,1185,1189"	"0,0,0,0"	"0,0,0,213"	"0,0,236,316"	"0,0,0,0"	"0,0,0,0"	"0,0,4430,5030"	"0,0,0,0"	"0,0,3271,1003"	"0,0,0,0"	"0,0,0,121"	"0,0,0,0"	"0,0,0,0"	"0,0,0,777"	"0,0,0,0"	"0,0,0,793"	"0,0,720,2590"	"0,0,0,0"	"0,0,0,0"	"0,0,0,0"	"0,0,0,0"	"0,0,0,0"	"0,0,4880,4605"	"0,0,3050,1201"	"0,0,0,0"	"0,0,0,0"	"0,0,0,0"	"0,0,0,0"	"0,0,0,0"	"0,0,0,0"	"0,0,0,0"	"0,0,0,0"
ENSG00000134905|CARS2	1879	62862	"0,0,0,0"	"0,0,0,0"	"0,0,0,0"	"0,0,0,0"	"0,0,0,0"	"0,0,0,0"	"0,0,0,0"	"0,0,0,0"	"0,0,0,0"	"0,0,0,0"	"0,0,0,0"	"0,0,2630,266"	"0,0,0,0"	"0,0,0,0"	"0,0,0,0"	"0,0,0,277"	"0,0,0,0"	"0,0,0,0"	"0,0,0,0"	"0,0,0,0"	"0,0,0,0"	"0,0,1322,11461"	"0,0,0,0"	"0,0,281,0"	"0,0,0,0"	"0,0,0,0"	"0,0,0,0"	"0,0,0,0"	"0,0,0,922"	"0,0,0,0"	"0,0,0,0"	"0,0,0,1030"	"0,0,0,0"	"0,0,0,0"	"0,0,0,0"	"0,0,0,0"	"0,0,0,0"	"0,0,3343,7043"	"0,0,371,494"	"0,0,0,0"	"0,0,0,0"	"0,0,0,0"	"0,0,0,0"	"0,0,0,0"	"0,0,0,0"	"0,0,0,0"	"0,0,0,0"
ENSG00000143543|JTB	1487	1933	"0,0,0,0"	"0,0,0,0"	"0,0,0,0"	"0,0,0,0"	"0,0,0,0"	"0,0,0,0"	"0,0,0,0"	"0,0,0,0"	"0,0,0,0"	"0,0,0,0"	"0,0,0,0"	"0,0,0,0"	"0,0,0,0"	"0,0,0,0"	"0,0,0,0"	"0,0,0,0"	"0,0,0,0"	"0,0,0,0"	"0,0,0,0"	"0,0,0,0"	"0,0,0,0"	"0,0,0,0"	"0,0,0,0"	"0,0,0,0"	"0,0,0,0"	"0,0,0,0"	"0,0,0,0"	"0,0,0,0"	"0,0,0,0"	"0,0,0,0"	"0,0,0,0"	"0,0,0,0"	"0,0,0,0"	"0,0,0,0"	"0,0,0,0"	"0,0,0,0"	"0,0,0,0"	"0,0,583,296"	"0,0,160,0"	"0,0,0,0"	"0,0,0,0"	"0,0,0,0"	"0,0,0,0"	"0,0,0,0"	"0,0,0,0"	"0,0,0,0"	"0,0,0,0"
ENSG00000204683|C10orf113	614	20183	"0,0,0,0"	"0,0,0,0"	"0,0,0,0"	"0,0,0,0"	"0,0,0,0"	"0,0,0,0"	"0,0,0,0"	"0,0,0,174"	"0,0,0,0"	"0,0,0,0"	"0,0,0,0"	"0,0,0,98"	"0,0,0,0"	"0,0,0,0"	"0,0,0,0"	"0,0,172,260"	"0,0,0,0"	"0,0,229,84"	"0,0,0,133"	"0,0,0,0"	"0,0,0,0"	"0,0,1199,4695"	"0,0,0,0"	"0,0,42,58"	"0,0,0,0"	"0,0,0,0"	"0,0,0,0"	"0,0,0,0"	"0,0,0,0"	"0,0,0,0"	"0,0,0,0"	"0,0,0,0"	"0,0,0,0"	"0,0,0,0"	"0,0,0,0"	"0,0,0,0"	"0,0,0,0"	"0,0,264,1807"	"0,0,498,718"	"0,0,0,0"	"0,0,0,0"	"0,0,0,0"	"0,0,0,0"	"0,0,0,0"	"0,0,0,0"	"0,0,0,0"	"0,0,0,0"
ENSG00000111897|SERINC1	3137	25332	"0,0,0,0"	"0,0,0,0"	"0,0,0,0"	"0,0,0,0"	"0,0,0,0"	"0,0,0,0"	"0,0,0,0"	"0,0,0,0"	"0,0,0,0"	"0,0,0,0"	"0,0,0,0"	"0,0,185,2410"	"0,0,0,0"	"0,0,0,0"	"0,0,0,0"	"0,0,376,458"	"0,0,0,0"	"0,0,0,0"	"0,0,0,0"	"0,0,0,0"	"0,0,0,0"	"0,0,0,7355"	"0,0,0,0"	"0,0,83,688"	"0,0,0,0"	"0,0,0,0"	"0,0,0,0"	"0,0,0,0"	"0,0,0,0"	"0,0,0,0"	"0,0,0,1078"	"0,0,0,346"	"0,0,0,0"	"0,0,0,0"	"0,0,0,0"	"0,0,0,0"	"0,0,0,0"	"265,0,1105,1646"	"0,49,0,0"	"0,0,0,0"	"0,0,0,0"	"0,0,0,0"	"0,0,0,0"	"0,0,0,0"	"0,0,0,0"	"0,0,0,0"	"0,0,0,0"
ENSG00000196917|HCAR1	4878	105689	"0,0,0,0"	"0,0,0,0"	"0,0,0,0"	"0,0,0,0"	"0,0,0,0"	"0,0,0,0"	"0,0,0,0"	"0,0,0,0"	"0,0,0,0"	"0,0,0,0"	"0,0,0,587"	"0,0,108,318"	"0,0,0,0"	"0,0,0,0"	"0,0,0,0"	"0,0,826,487"	"0,0,0,0"	"0,0,113,199"	"0,0,0,420"	"0,0,0,0"	"0,0,0,0"	"0,0,6767,1777"	"0,0,0,0"	"108,0,305,1381"	"0,0,0,0"	"0,0,0,0"	"0,0,0,0"	"0,0,0,0"	"295,0,8122,1671"	"0,0,0,0"	"0,0,2051,411"	"0,0,2430,1646"	"0,0,0,0"	"0,0,0,0"	"0,0,0,0"	"0,0,678,0"	"0,0,0,0"	"349,485,23089,18661"	"249,0,696,1214"	"0,0,0,0"	"0,0,0,0"	"0,0,0,0"	"0,0,0,0"	"0,0,0,0"	"0,0,0,0"	"0,0,0,0"	"0,0,0,0"
ENSG00000130962|PRRG1	6092	101929	"0,0,0,0"	"0,0,0,0"	"0,0,0,0"	"0,0,0,0"	"0,0,0,0"	"0,0,0,0"	"0,0,0,0"	"0,0,0,0"	"0,0,0,0"	"0,0,0,0"	"0,0,176,0"	"0,0,3750,739"	"0,0,0,0"	"0,0,0,80"	"0,0,0,0"	"394,0,1565,1474"	"0,0,0,0"	"0,0,0,0"	"0,0,417,0"	"0,0,0,0"	"0,0,0,0"	"193,0,8047,13285"	"0,0,0,0"	"0,0,2436,1881"	"0,0,0,0"	"0,0,407,0"	"0,0,438,0"	"0,0,0,0"	"0,0,1676,1568"	"0,0,0,412"	"0,0,956,1251"	"0,0,781,5759"	"0,0,0,0"	"0,0,0,0"	"0,0,0,0"	"0,0,0,0"	"0,0,0,0"	"0,279,2081,3060"	"283,0,1561,1324"	"0,0,0,0"	"0,0,0,0"	"0,0,0,0"	"0,0,0,0"	"0,0,0,0"	"0,0,0,0"	"0,0,0,0"	"0,0,0,0"
ENSG00000184611|KCNH7	4314	463010	"0,0,212,251"	"0,0,0,0"	"0,0,0,0"	"0,0,0,0"	"0,0,0,0"	"0,0,0,0"	"0,0,0,0"	"0,0,546,33"	"0,0,0,0"	"0,0,0,0"	"0,0,0,0"	"0,0,2024,3118"	"0,0,0,0"	"0,0,0,0"	"0,0,1110,765"	"0,0,5702,3344"	"0,0,0,0"	"0,0,540,65"	"0,0,1166,1976"	"0,0,0,0"	"0,0,0,0"	"0,0,25873,46304"	"0,0,0,0"	"0,0,8221,8977"	"0,0,85,0"	"0,0,89,370"	"0,0,0,875"	"0,0,0,0"	"0,0,431,8257"	"0,0,1089,0"	"0,0,374,2741"	"0,0,4465,6828"	"0,0,0,175"	"0,0,0,86"	"0,0,0,60"	"0,0,0,1550"	"0,0,324,0"	"0,0,7334,8820"	"0,0,6012,6997"	"0,0,0,65"	"0,0,0,0"	"0,0,0,138"	"0,0,0,0"	"0,0,0,0"	"0,0,0,0"	"0,0,0,0"	"0,0,43,89"
ENSG00000033627|ATP6V0A1	4193	59575	"0,0,0,0"	"0,0,0,0"	"0,0,0,0"	"0,0,0,0"	"0,0,0,0"	"0,0,0,0"	"0,0,0,0"	"0,0,0,69"	"0,0,0,0"	"0,0,0,0"	"0,0,0,0"	"0,0,0,426"	"0,0,137,0"	"0,0,0,0"	"0,0,0,0"	"0,0,406,149"	"0,0,0,0"	"0,0,0,0"	"0,0,0,0"	"0,0,0,0"	"0,0,0,0"	"0,0,984,1689"	"0,0,0,0"	"0,0,343,1478"	"0,0,0,0"	"0,0,142,0"	"0,0,0,0"	"0,0,0,0"	"0,0,0,0"	"0,0,0,0"	"0,0,0,0"	"0,0,0,0"	"0,0,0,0"	"0,0,0,0"	"0,0,0,0"	"0,0,0,0"	"0,0,0,0"	"0,0,10138,8977"	"0,0,96,292"	"0,0,57,0"	"0,0,0,0"	"0,0,0,180"	"0,0,0,0"	"0,0,0,0"	"0,0,0,0"	"0,0,0,0"	"0,0,0,0"
ENSG00000164535|DAGLB	3489	71573	"0,0,0,0"	"0,0,0,0"	"0,0,0,0"	"0,0,0,0"	"0,0,0,0"	"0,0,0,0"	"0,0,0,0"	"0,0,0,67"	"0,0,0,0"	"0,0,0,0"	"0,0,0,0"	"0,0,136,847"	"0,0,0,0"	"0,0,0,0"	"0,0,139,200"	"0,0,627,613"	"0,0,0,0"	"0,0,0,0"	"0,0,281,0"	"0,0,0,0"	"0,0,0,0"	"0,0,1068,4826"	"0,0,0,0"	"0,0,0,1346"	"0,0,0,0"	"0,0,0,0"	"0,0,0,0"	"0,0,0,0"	"0,0,328,0"	"0,0,0,0"	"0,0,0,596"	"0,0,160,0"	"0,0,0,0"	"0,0,0,0"	"0,0,0,0"	"0,0,0,0"	"0,0,0,0"	"0,301,14695,16360"	"0,0,317,599"	"0,0,0,0"	"0,0,0,0"	"0,0,0,0"	"0,0,0,0"	"0,0,0,0"	"0,0,0,0"	"0,0,0,0"	"0,0,0,0"
ENSG00000205581|HMGN1	1383	5503	"0,0,0,0"	"0,0,0,0"	"0,0,0,0"	"0,0,0,0"	"0,0,0,0"	"0,0,0,0"	"0,0,0,0"	"0,0,0,0"	"0,0,0,0"	"0,0,0,0"	"0,0,0,0"	"0,0,0,551"	"0,0,0,0"	"0,0,0,0"	"0,0,0,0"	"0,0,0,0"	"0,0,0,0"	"0,0,0,0"	"0,0,0,0"	"0,0,0,0"	"0,0,0,0"	"0,0,0,0"	"0,0,0,0"	"0,0,0,0"	"0,0,0,0"	"0,0,0,0"	"0,0,0,0"	"0,0,0,0"	"0,0,0,0"	"0,0,0,0"	"0,0,0,0"	"0,0,0,0"	"0,0,0,0"	"0,0,0,0"	"0,0,0,0"	"0,0,0,0"	"0,0,0,0"	"0,0,0,303"	"0,0,0,0"	"0,0,0,0"	"0,0,0,0"	"0,0,0,0"	"0,0,0,0"	"0,0,0,0"	"0,0,0,0"	"0,0,0,0"	"0,0,0,0"
ENSG00000164758|MED30	985	18565	"0,0,0,0"	"0,0,0,0"	"0,0,0,0"	"0,0,0,0"	"0,0,0,0"	"0,0,0,0"	"0,0,0,0"	"0,0,18,0"	"0,0,0,0"	"0,0,0,0"	"0,0,0,0"	"0,0,204,82"	"0,0,0,0"	"0,0,0,0"	"0,0,0,0"	"0,0,0,358"	"0,0,0,0"	"0,0,0,0"	"0,0,0,0"	"0,0,0,0"	"0,0,0,0"	"0,0,0,3745"	"0,0,0,0"	"0,0,170,588"	"0,0,0,0"	"0,0,0,0"	"0,0,0,0"	"0,0,0,0"	"0,0,0,0"	"0,0,0,0"	"0,0,0,0"	"0,0,0,0"	"0,0,0,0"	"0,0,0,0"	"0,0,0,0"	"0,0,0,0"	"0,0,0,0"	"0,0,546,288"	"0,0,0,675"	"0,0,0,0"	"0,0,0,0"	"0,0,0,0"	"0,0,0,0"	"0,0,0,0"	"0,0,0,0"	"0,0,0,0"	"0,0,0,0"
ENSG00000256061|DYX1C1	2738	94972	"0,0,0,0"	"0,0,0,0"	"0,0,0,0"	"0,0,0,0"	"0,0,0,0"	"0,0,0,0"	"0,0,0,0"	"0,0,0,0"	"0,0,0,0"	"0,0,0,0"	"0,0,0,0"	"0,0,593,280"	"0,0,0,0"	"0,0,0,0"	"0,0,0,0"	"0,0,1337,793"	"0,0,508,0"	"0,0,0,0"	"0,0,0,0"	"0,0,0,0"	"0,0,0,0"	"0,0,2780,15261"	"0,0,0,0"	"0,0,865,774"	"0,0,0,0"	"0,0,0,0"	"0,0,0,0"	"0,0,0,0"	"352,0,2236,4986"	"0,0,0,1095"	"113,0,1385,0"	"0,0,0,2548"	"0,0,0,0"	"0,0,0,0"	"0,0,0,0"	"0,0,2739,0"	"0,0,0,0"	"0,146,17053,16570"	"0,0,262,649"	"0,0,0,0"	"0,0,0,0"	"0,0,0,0"	"0,0,0,0"	"0,0,0,0"	"0,0,0,0"	"0,0,0,0"	"0,0,0,0"
ENSG00000100038|TOP3B	4075	21742	"0,0,0,0"	"0,0,0,0"	"0,0,0,0"	"0,0,0,0"	"0,0,0,0"	"0,0,0,0"	"0,0,0,0"	"0,0,0,0"	"0,0,0,0"	"0,0,0,0"	"0,0,0,0"	"0,0,0,0"	"0,0,0,0"	"0,0,0,0"	"0,0,0,0"	"0,0,207,73"	"0,0,0,0"	"0,0,0,0"	"0,0,0,0"	"0,0,0,0"	"0,0,0,0"	"0,0,0,653"	"0,0,0,0"	"0,0,840,346"	"0,0,0,0"	"0,0,0,0"	"0,0,0,0"	"0,0,0,0"	"0,0,0,0"	"0,0,0,0"	"0,0,0,0"	"0,0,0,0"	"0,0,0,0"	"0,0,0,0"	"0,0,0,0"	"0,0,0,0"	"0,0,0,0"	"0,0,1122,2421"	"0,80,874,148"	"0,0,0,0"	"0,0,0,0"	"0,0,0,111"	"0,0,0,0"	"0,0,0,0"	"0,0,0,0"	"0,0,0,0"	"0,0,0,0"
ENSG00000073417|PDE8A	4157	154549	"0,0,0,0"	"0,0,0,0"	"0,0,0,0"	"0,0,0,0"	"0,0,0,0"	"0,0,0,0"	"0,0,0,304"	"0,0,0,0"	"0,0,0,0"	"0,0,0,0"	"0,0,0,0"	"0,0,644,721"	"0,0,0,0"	"0,0,0,0"	"0,0,0,0"	"0,0,1021,358"	"0,0,0,0"	"0,0,0,175"	"0,0,105,1710"	"0,0,0,0"	"0,0,0,0"	"0,0,11824,26141"	"0,0,0,0"	"0,0,2775,3667"	"0,0,0,0"	"0,0,0,0"	"0,0,0,307"	"0,0,0,0"	"0,0,586,99"	"0,0,0,0"	"0,0,0,1184"	"0,0,1123,1901"	"0,0,0,0"	"0,0,0,0"	"0,0,0,0"	"0,0,0,0"	"0,0,0,0"	"0,0,10112,9997"	"0,22,2557,2691"	"0,0,0,0"	"0,0,0,0"	"0,0,0,152"	"0,0,0,0"	"0,0,0,0"	"0,0,0,0"	"0,0,0,0"	"0,0,0,0"
ENSG00000129757|CDKN1C	2051	618	"0,0,0,0"	"0,0,0,0"	"0,0,0,0"	"0,0,0,0"	"0,0,0,0"	"0,0,0,0"	"0,0,0,0"	"0,0,0,0"	"0,0,0,0"	"0,0,0,0"	"0,0,0,0"	"0,0,0,0"	"0,0,0,0"	"0,0,0,0"	"0,0,0,0"	"0,0,0,0"	"0,0,0,0"	"0,0,0,0"	"0,0,0,0"	"0,0,0,0"	"0,0,0,0"	"0,0,0,0"	"0,0,0,0"	"0,0,0,0"	"0,0,0,0"	"0,0,0,0"	"0,0,0,0"	"0,0,0,0"	"0,0,0,0"	"0,0,0,0"	"0,0,0,0"	"0,0,0,0"	"0,0,0,0"	"0,0,0,0"	"0,0,0,0"	"0,0,0,0"	"0,0,0,0"	"0,0,0,0"	"0,0,0,0"	"0,0,0,0"	"0,0,0,0"	"0,0,0,0"	"0,0,0,0"	"0,0,0,0"	"0,0,0,0"	"0,0,0,0"	"0,0,0,0"
ENSG00000132622|HSPA12B	3173	17272	"0,0,0,0"	"0,0,0,0"	"0,0,0,0"	"0,0,0,0"	"0,0,0,0"	"0,0,0,0"	"0,0,0,0"	"0,0,0,0"	"0,0,0,0"	"0,0,0,0"	"0,0,0,0"	"0,0,0,0"	"0,0,0,0"	"0,0,0,0"	"0,0,0,206"	"0,0,0,173"	"0,0,0,0"	"0,0,0,0"	"0,0,0,0"	"0,0,0,0"	"0,0,0,0"	"0,0,215,316"	"0,0,0,0"	"0,0,775,0"	"0,0,0,0"	"0,0,0,0"	"0,0,0,0"	"0,0,0,0"	"0,0,0,0"	"0,0,0,0"	"0,0,0,383"	"0,0,0,0"	"0,0,0,0"	"0,0,0,0"	"0,0,0,0"	"0,0,0,0"	"0,0,0,0"	"0,0,1118,1710"	"136,0,166,115"	"0,0,0,0"	"0,0,0,0"	"0,0,0,0"	"0,0,0,0"	"0,0,0,0"	"0,0,0,0"	"0,0,0,0"	"0,0,0,0"
ENSG00000164587|RPS14	1906	4661	"0,0,0,0"	"0,0,0,0"	"0,0,0,0"	"0,0,0,0"	"0,0,0,0"	"0,0,0,0"	"0,0,0,0"	"0,0,0,0"	"0,0,0,0"	"0,0,0,0"	"0,0,0,0"	"0,0,0,0"	"0,0,0,0"	"0,0,0,0"	"0,0,0,0"	"0,0,92,99"	"0,0,0,0"	"0,0,0,0"	"0,0,0,0"	"0,0,0,0"	"0,0,0,0"	"127,146,0,0"	"0,0,0,0"	"0,49,0,323"	"0,0,0,0"	"0,0,0,0"	"0,0,0,0"	"0,0,0,0"	"0,0,0,0"	"0,0,0,0"	"0,0,0,0"	"0,0,0,0"	"0,0,0,0"	"0,0,0,0"	"0,0,0,0"	"0,0,0,0"	"0,0,0,0"	"0,0,0,602"	"0,0,443,0"	"0,0,0,0"	"0,0,0,0"	"0,0,0,0"	"0,0,0,0"	"0,0,0,0"	"0,0,0,0"	"0,0,0,0"	"0,0,0,0"
ENSG00000133019|CHRM3	8890	277488	"0,0,0,0"	"0,0,0,0"	"0,0,0,0"	"0,0,0,0"	"0,0,0,0"	"0,0,0,0"	"0,0,0,0"	"0,0,87,36"	"0,0,0,0"	"0,0,0,0"	"0,0,0,0"	"16,0,1503,1381"	"0,0,0,0"	"0,0,143,59"	"0,0,129,113"	"0,0,3475,3268"	"0,0,0,0"	"0,0,247,269"	"0,0,1419,1622"	"0,0,0,0"	"0,0,0,0"	"0,451,5281,18797"	"0,0,0,0"	"98,0,5090,9020"	"0,0,0,0"	"0,0,0,243"	"0,0,0,46"	"0,0,0,0"	"0,0,885,4383"	"0,0,0,0"	"0,0,0,76"	"0,0,3675,5754"	"0,0,82,0"	"0,0,0,0"	"0,0,0,0"	"0,0,0,0"	"0,0,0,199"	"0,0,9659,11253"	"139,0,7096,5315"	"0,0,0,0"	"0,0,0,0"	"0,0,0,0"	"0,0,0,0"	"0,0,0,0"	"0,0,0,0"	"0,0,0,0"	"0,0,39,0"
ENSG00000136286|MYO1G	3267	13166	"0,0,0,0"	"0,0,0,0"	"0,0,0,0"	"0,0,0,0"	"0,0,0,0"	"0,0,0,0"	"0,0,0,0"	"0,0,0,0"	"0,0,0,0"	"0,0,0,0"	"0,0,0,0"	"0,0,0,0"	"0,0,0,0"	"0,0,0,0"	"0,0,0,0"	"0,0,106,270"	"0,0,0,0"	"0,0,0,0"	"0,0,0,0"	"0,0,0,0"	"0,0,0,0"	"0,0,0,0"	"0,0,0,0"	"0,0,119,117"	"0,0,0,0"	"0,0,0,0"	"0,0,0,133"	"0,0,0,0"	"0,0,0,0"	"0,0,0,0"	"0,0,0,0"	"0,0,0,0"	"0,0,0,0"	"0,0,0,0"	"0,0,0,0"	"0,0,0,0"	"0,0,0,0"	"0,0,290,0"	"0,0,133,293"	"0,0,0,0"	"0,0,0,0"	"0,0,0,0"	"0,0,0,0"	"0,0,0,0"	"0,0,0,0"	"0,0,0,0"	"0,0,0,0"
ENSG00000127774|EMC6	769	85	"0,0,0,0"	"0,0,0,0"	"0,0,0,0"	"0,0,0,0"	"0,0,0,0"	"0,0,0,0"	"0,0,0,0"	"0,0,0,0"	"0,0,0,0"	"0,0,0,0"	"0,0,0,0"	"0,0,0,0"	"0,0,0,0"	"0,0,0,0"	"0,0,0,0"	"0,0,0,0"	"0,0,0,0"	"0,0,0,0"	"0,0,0,0"	"0,0,0,0"	"0,0,0,0"	"0,0,0,0"	"0,0,0,0"	"0,0,0,0"	"0,0,0,0"	"0,0,0,0"	"0,0,0,0"	"0,0,0,0"	"0,0,0,0"	"0,0,0,0"	"0,0,0,0"	"0,0,0,0"	"0,0,0,0"	"0,0,0,0"	"0,0,0,0"	"0,0,0,0"	"0,0,0,0"	"0,0,0,0"	"0,0,0,0"	"0,0,0,0"	"0,0,0,0"	"0,0,0,0"	"0,0,0,0"	"0,0,0,0"	"0,0,0,0"	"0,0,0,0"	"0,0,0,0"
ENSG00000119231|SENP5	6308	60551	"0,0,0,0"	"0,0,0,0"	"0,0,0,0"	"0,0,0,0"	"0,0,0,0"	"0,0,0,0"	"0,0,0,0"	"0,0,0,0"	"0,0,0,0"	"0,0,0,0"	"0,0,0,0"	"0,0,456,355"	"0,0,0,0"	"0,0,0,0"	"0,0,0,0"	"0,0,426,1515"	"0,0,0,0"	"0,0,0,0"	"0,0,0,0"	"0,0,0,0"	"0,0,0,0"	"0,0,10098,5468"	"0,0,0,0"	"0,0,681,1334"	"0,0,0,0"	"0,0,0,0"	"0,0,0,0"	"0,0,0,0"	"0,0,0,0"	"0,0,0,0"	"0,0,0,793"	"0,0,0,211"	"0,0,0,0"	"0,0,0,0"	"0,0,0,0"	"0,0,0,0"	"0,0,0,0"	"0,596,9173,9772"	"0,0,295,524"	"0,0,0,0"	"0,0,0,0"	"0,0,0,0"	"0,0,0,0"	"0,0,0,0"	"0,0,0,0"	"0,0,0,0"	"0,0,0,0"
ENSG00000114446|IFT57	3203	58556	"0,0,0,0"	"0,0,0,0"	"0,0,0,0"	"0,0,0,0"	"0,0,0,0"	"0,0,0,0"	"0,0,0,0"	"0,0,79,0"	"0,0,0,0"	"0,0,0,0"	"0,0,0,0"	"0,0,1717,3561"	"0,0,0,0"	"0,63,0,101"	"0,0,0,0"	"0,0,186,282"	"0,0,0,0"	"0,0,0,0"	"0,0,50,0"	"0,0,0,0"	"0,0,0,0"	"0,0,2467,7379"	"0,0,0,0"	"101,0,1896,298"	"0,0,0,0"	"0,0,0,0"	"0,0,0,0"	"0,0,0,0"	"0,0,0,574"	"0,0,0,0"	"0,0,98,1789"	"0,0,0,1106"	"0,0,0,0"	"0,0,0,0"	"0,0,0,0"	"0,0,0,0"	"0,0,0,0"	"0,0,1267,739"	"0,0,1105,463"	"0,0,0,0"	"0,0,0,0"	"0,0,0,0"	"0,0,0,0"	"0,0,0,0"	"0,0,0,0"	"0,0,0,0"	"0,0,0,0"
ENSG00000149218|ENDOD1	4687	38149	"0,0,0,0"	"0,0,0,0"	"0,0,0,0"	"0,0,0,0"	"0,0,0,0"	"0,0,0,0"	"0,0,0,0"	"0,0,0,0"	"0,0,0,0"	"0,0,0,0"	"0,0,0,0"	"0,0,0,691"	"0,0,0,0"	"0,0,0,0"	"0,0,0,0"	"0,78,165,834"	"0,0,0,0"	"0,0,0,0"	"0,0,243,313"	"0,0,0,0"	"0,0,0,0"	"0,0,430,8853"	"0,0,0,0"	"0,248,1016,1512"	"0,0,0,0"	"0,0,0,0"	"0,0,0,93"	"0,0,0,0"	"0,0,0,0"	"0,0,0,0"	"0,0,0,445"	"0,0,0,0"	"0,0,0,0"	"0,0,0,0"	"0,0,0,0"	"0,0,0,0"	"0,0,0,0"	"0,0,1646,1702"	"0,0,1270,860"	"0,0,0,0"	"0,0,0,0"	"0,0,0,0"	"0,0,0,0"	"0,0,0,0"	"0,0,0,0"	"0,0,0,0"	"0,0,0,0"
ENSG00000213593|TMX2	1712	26659	"0,0,0,0"	"0,0,0,0"	"0,0,0,0"	"0,0,0,0"	"0,0,0,0"	"0,0,0,0"	"0,0,0,0"	"0,0,0,0"	"0,0,0,0"	"0,0,0,0"	"0,0,0,0"	"0,0,61,292"	"0,0,0,0"	"0,0,0,0"	"0,0,0,0"	"0,0,0,211"	"0,0,0,0"	"0,0,0,0"	"0,0,0,0"	"0,0,0,0"	"0,0,0,0"	"0,0,201,0"	"0,0,0,0"	"0,0,0,99"	"0,0,0,0"	"0,0,0,0"	"0,0,0,0"	"0,0,0,0"	"0,0,5738,3024"	"0,0,0,0"	"0,0,51,150"	"0,0,0,305"	"0,0,0,0"	"0,0,0,0"	"0,0,0,0"	"0,0,0,2172"	"0,0,0,0"	"0,0,5161,3145"	"0,0,373,417"	"0,0,0,0"	"0,0,0,0"	"0,0,0,0"	"0,0,0,0"	"0,0,0,0"	"0,0,0,0"	"0,0,0,0"	"0,0,0,0"
ENSG00000186275|NBPF12	12455	81234	"0,0,0,0"	"0,0,0,0"	"0,0,0,0"	"0,0,0,0"	"0,0,0,0"	"0,0,0,0"	"0,0,0,0"	"0,0,0,0"	"0,0,0,0"	"0,0,0,0"	"0,0,0,0"	"0,0,0,0"	"0,0,0,0"	"0,0,0,0"	"0,0,0,0"	"0,0,0,0"	"0,0,0,0"	"0,0,0,0"	"0,0,0,0"	"0,0,0,0"	"0,0,0,0"	"176,439,3912,5980"	"0,0,0,0"	"23,0,422,134"	"0,0,0,0"	"0,0,0,0"	"0,0,0,0"	"0,0,0,0"	"0,0,0,661"	"0,0,988,0"	"0,0,653,0"	"0,0,70,1009"	"0,0,0,0"	"0,0,0,0"	"0,0,0,0"	"0,0,0,0"	"0,0,0,0"	"0,0,4014,1548"	"0,0,555,64"	"0,0,0,0"	"0,0,0,0"	"0,0,0,0"	"0,0,0,0"	"0,0,0,0"	"0,0,0,0"	"0,0,0,0"	"0,0,0,0"
ENSG00000127588|GNG13	984	1709	"0,0,0,0"	"0,0,0,0"	"0,0,0,0"	"0,0,0,0"	"0,0,0,0"	"0,0,0,0"	"0,0,0,0"	"0,0,0,0"	"0,0,0,0"	"0,0,0,0"	"0,0,0,0"	"0,0,0,0"	"0,0,0,0"	"0,0,0,0"	"0,0,0,0"	"0,0,0,0"	"0,0,0,0"	"0,0,0,0"	"0,0,0,0"	"0,0,0,0"	"0,0,0,0"	"0,0,0,0"	"0,0,0,0"	"0,0,0,0"	"0,0,0,0"	"0,0,0,0"	"0,0,0,0"	"0,0,0,0"	"0,0,0,0"	"0,0,0,0"	"0,0,0,0"	"0,0,0,0"	"0,0,0,0"	"0,0,0,0"	"0,0,0,0"	"0,0,0,0"	"0,0,0,0"	"0,0,0,0"	"0,0,0,0"	"0,0,0,0"	"0,0,0,0"	"0,0,0,0"	"0,0,0,0"	"0,0,0,0"	"0,0,0,0"	"0,0,0,0"	"0,0,0,0"
ENSG00000106609|TMEM248	4229	33098	"0,0,0,0"	"0,0,0,0"	"0,0,0,0"	"0,0,0,0"	"0,0,0,0"	"0,0,0,0"	"0,0,0,0"	"0,0,0,74"	"0,0,0,0"	"0,0,0,0"	"0,0,0,0"	"0,0,0,414"	"0,0,0,0"	"0,0,0,0"	"0,0,0,0"	"0,0,0,0"	"0,0,0,0"	"0,0,0,0"	"0,0,0,0"	"0,0,0,0"	"0,0,0,0"	"0,0,1083,3063"	"0,0,0,0"	"0,0,134,873"	"0,0,0,0"	"0,0,0,0"	"0,0,0,0"	"0,0,0,0"	"0,0,0,0"	"0,0,0,0"	"0,0,0,0"	"0,0,375,0"	"0,0,0,0"	"0,0,0,0"	"0,0,0,0"	"0,0,0,0"	"0,0,0,0"	"0,300,4176,9004"	"0,0,874,0"	"0,0,83,0"	"0,0,0,0"	"0,0,0,0"	"0,0,0,0"	"0,0,0,0"	"0,0,0,0"	"0,0,0,0"	"0,0,0,0"
ENSG00000165891|E2F7	5740	38594	"0,0,0,0"	"0,0,0,0"	"0,0,0,0"	"0,0,0,0"	"0,0,0,0"	"0,0,0,0"	"0,0,0,0"	"0,0,0,0"	"0,0,0,0"	"0,0,0,0"	"0,0,0,0"	"0,0,607,693"	"0,0,0,0"	"0,0,0,0"	"0,0,0,0"	"0,0,764,579"	"0,0,0,0"	"0,0,0,0"	"0,0,75,0"	"0,0,0,0"	"0,0,0,0"	"0,0,0,7606"	"0,0,0,0"	"0,0,270,1613"	"0,0,0,0"	"0,0,85,0"	"0,0,0,0"	"0,0,0,0"	"0,0,0,0"	"0,0,0,0"	"0,0,0,419"	"0,0,0,0"	"0,0,0,0"	"0,0,0,0"	"0,0,0,0"	"0,0,0,0"	"0,0,0,0"	"0,0,2224,1234"	"0,0,1236,1129"	"0,0,0,119"	"0,0,0,0"	"0,0,0,118"	"0,0,0,0"	"0,0,0,0"	"0,0,0,0"	"0,0,0,0"	"0,0,0,0"
ENSG00000010322|NISCH	6310	31644	"0,0,0,0"	"0,0,0,0"	"0,0,0,0"	"0,0,0,0"	"0,0,0,0"	"0,0,0,0"	"0,0,0,0"	"0,0,0,0"	"0,0,0,0"	"0,0,0,0"	"0,0,126,0"	"0,0,0,0"	"0,0,0,0"	"0,0,0,0"	"0,0,0,0"	"0,0,0,775"	"0,0,0,0"	"0,0,0,0"	"0,0,0,0"	"0,0,0,0"	"0,0,0,0"	"0,0,388,1327"	"0,0,0,0"	"0,0,0,186"	"0,0,0,0"	"0,0,0,0"	"0,0,0,0"	"0,0,0,0"	"0,0,0,0"	"0,0,0,0"	"0,0,0,0"	"0,0,0,0"	"0,0,0,0"	"0,0,0,0"	"0,0,0,0"	"0,0,0,0"	"0,0,0,0"	"0,0,3506,3617"	"0,0,471,669"	"0,0,0,0"	"0,0,0,0"	"0,0,0,0"	"0,0,0,0"	"0,0,0,0"	"0,0,0,0"	"0,0,0,0"	"0,0,0,0"
ENSG00000108587|GOSR1	6629	43602	"0,0,0,246"	"0,0,0,0"	"0,0,0,0"	"0,0,0,0"	"0,0,0,0"	"0,0,0,0"	"0,0,0,0"	"0,0,0,0"	"0,0,0,0"	"0,0,0,0"	"0,0,0,0"	"0,0,2180,251"	"0,0,0,0"	"0,0,0,0"	"0,0,0,0"	"0,0,0,90"	"0,0,0,0"	"0,0,0,0"	"0,0,0,0"	"0,0,0,0"	"0,0,0,0"	"0,78,2902,3852"	"0,0,0,0"	"0,0,659,516"	"0,0,0,0"	"0,0,0,0"	"0,0,0,0"	"0,0,0,0"	"0,0,0,0"	"0,0,0,0"	"0,0,0,0"	"0,0,0,0"	"0,0,0,0"	"0,0,0,0"	"0,0,0,0"	"1423,0,0,0"	"0,0,0,0"	"408,0,4095,6444"	"113,0,599,990"	"0,0,0,0"	"0,0,0,0"	"0,0,0,0"	"0,0,0,0"	"0,0,0,0"	"0,0,0,0"	"0,0,0,0"	"0,0,0,0"
ENSG00000087301|TXNDC16	4564	117353	"0,0,0,0"	"0,0,0,0"	"0,0,0,0"	"0,0,0,0"	"0,0,0,0"	"0,0,0,0"	"0,0,0,0"	"0,0,0,0"	"0,0,0,0"	"0,0,0,0"	"0,0,98,0"	"0,0,635,2324"	"0,0,0,0"	"0,0,0,0"	"0,0,0,0"	"185,301,806,810"	"0,0,0,0"	"0,0,0,282"	"0,0,265,126"	"0,0,0,0"	"0,0,0,0"	"0,0,1717,32652"	"0,0,0,0"	"0,49,2751,4190"	"0,0,0,0"	"0,63,0,97"	"0,0,0,0"	"0,0,152,0"	"0,0,3375,716"	"0,0,419,0"	"0,0,603,1902"	"0,0,1276,2410"	"0,0,0,0"	"0,0,0,0"	"0,0,0,0"	"0,0,0,12"	"0,0,0,0"	"0,0,3618,8475"	"0,0,2164,486"	"0,0,0,0"	"0,0,0,0"	"0,0,0,0"	"0,0,0,0"	"0,0,0,0"	"0,0,0,0"	"0,0,0,0"	"0,0,0,0"
ENSG00000102393|GLA	1318	8805	"0,0,0,0"	"0,0,0,0"	"0,0,0,0"	"0,0,0,0"	"0,0,0,0"	"0,0,0,0"	"0,0,0,0"	"0,0,0,0"	"0,0,0,0"	"0,0,0,0"	"0,0,0,0"	"0,0,0,0"	"0,0,0,0"	"0,0,0,0"	"0,0,0,0"	"0,0,86,0"	"0,0,0,0"	"0,0,0,0"	"0,0,0,0"	"0,0,0,0"	"0,0,0,0"	"0,0,0,683"	"0,0,0,0"	"0,0,1004,0"	"0,0,0,0"	"0,0,0,0"	"0,0,0,0"	"0,0,0,0"	"0,0,0,456"	"0,0,0,0"	"0,0,0,0"	"0,0,0,0"	"0,0,0,0"	"0,0,0,0"	"0,0,0,0"	"0,0,0,0"	"0,0,0,0"	"0,0,926,1775"	"0,0,167,0"	"0,0,0,0"	"0,0,0,0"	"0,0,0,0"	"0,0,0,0"	"0,0,0,0"	"0,0,0,0"	"0,0,0,0"	"0,0,0,0"
ENSG00000166153|DEPDC4	2695	60716	"0,0,0,0"	"0,0,0,0"	"0,0,0,0"	"0,0,0,0"	"0,0,0,0"	"0,0,0,0"	"0,0,0,0"	"0,0,0,44"	"0,0,0,0"	"0,0,0,102"	"0,0,0,0"	"0,0,307,95"	"0,0,0,0"	"0,0,0,0"	"0,0,0,0"	"0,0,302,389"	"0,0,0,0"	"0,0,0,0"	"0,0,44,0"	"0,0,0,0"	"0,0,0,0"	"0,0,2715,2747"	"0,0,0,0"	"0,0,384,1825"	"0,0,0,0"	"0,0,0,0"	"0,0,302,1239"	"0,0,0,0"	"0,0,483,0"	"0,0,0,0"	"0,39,212,408"	"0,0,0,0"	"0,0,0,0"	"0,0,0,0"	"0,0,0,0"	"0,0,0,0"	"0,0,0,0"	"389,124,12820,7881"	"84,0,928,1307"	"0,0,0,0"	"0,0,0,0"	"0,0,0,0"	"0,0,0,0"	"0,0,0,0"	"0,0,0,0"	"0,0,0,0"	"0,0,0,0"
ENSG00000052850|ALX4	5750	43973	"0,0,0,0"	"0,0,0,0"	"0,0,0,0"	"0,0,0,0"	"0,0,0,0"	"0,0,0,0"	"0,0,0,0"	"0,0,0,0"	"0,0,0,0"	"0,0,0,0"	"0,0,0,0"	"0,0,247,0"	"0,0,0,140"	"0,0,0,0"	"0,0,0,0"	"0,0,541,0"	"0,0,0,0"	"0,0,187,90"	"0,0,439,38"	"0,0,0,0"	"0,0,0,0"	"0,0,427,2216"	"0,0,0,0"	"0,0,1045,1164"	"0,0,0,0"	"0,0,0,0"	"0,0,0,223"	"0,0,0,0"	"0,0,0,0"	"0,0,0,0"	"0,0,0,0"	"0,0,0,0"	"0,0,0,0"	"0,0,0,0"	"0,0,0,0"	"0,0,0,0"	"0,0,0,0"	"0,0,2278,2516"	"0,106,1514,1379"	"0,0,0,0"	"0,0,0,0"	"0,0,0,0"	"0,0,0,0"	"0,0,0,0"	"0,0,0,0"	"0,0,0,0"	"0,0,0,0"
ENSG00000154767|XPC	3832	29805	"0,0,0,0"	"0,0,0,0"	"0,0,0,0"	"0,0,0,0"	"0,0,0,0"	"0,0,0,0"	"0,0,0,0"	"0,0,0,0"	"0,0,0,0"	"0,0,0,0"	"0,0,0,0"	"0,0,0,621"	"0,0,0,0"	"0,0,0,0"	"0,0,0,0"	"0,0,0,289"	"0,0,0,85"	"0,0,0,0"	"0,0,91,0"	"0,0,0,0"	"0,0,0,0"	"0,0,173,4533"	"0,0,0,0"	"0,0,1511,1949"	"0,0,0,0"	"0,0,0,0"	"0,0,0,0"	"0,0,0,0"	"0,0,0,0"	"0,0,0,0"	"0,0,0,0"	"0,0,0,0"	"0,0,0,0"	"0,0,0,0"	"0,0,0,0"	"0,0,0,0"	"0,0,0,0"	"0,0,901,779"	"0,0,915,1120"	"0,0,0,0"	"0,0,0,0"	"0,0,0,0"	"0,0,0,0"	"0,0,0,0"	"0,0,0,0"	"0,0,0,0"	"0,0,0,0"
ENSG00000162068|NTN3	1986	661	"0,0,0,0"	"0,0,0,0"	"0,0,0,0"	"0,0,0,0"	"0,0,0,0"	"0,0,0,0"	"0,0,0,0"	"0,0,0,0"	"0,0,0,0"	"0,0,0,0"	"0,0,0,0"	"0,0,0,0"	"0,0,0,0"	"0,0,0,0"	"0,0,0,0"	"0,0,0,0"	"0,0,0,0"	"0,0,0,0"	"0,0,0,0"	"0,0,0,0"	"0,0,0,0"	"0,0,0,0"	"0,0,0,0"	"0,0,0,0"	"0,0,0,0"	"0,0,0,0"	"0,0,0,0"	"0,0,0,0"	"0,0,0,0"	"0,0,0,0"	"0,0,0,0"	"0,0,0,0"	"0,0,0,0"	"0,0,0,0"	"0,0,0,0"	"0,0,0,0"	"0,0,0,0"	"0,0,0,0"	"0,0,0,0"	"0,0,0,0"	"0,0,0,0"	"0,0,0,0"	"0,0,0,0"	"0,0,0,0"	"0,0,0,0"	"0,0,0,0"	"0,0,0,0"
ENSG00000189079|ARID2	8642	169734	"0,0,0,0"	"0,0,0,0"	"0,0,0,0"	"0,0,0,0"	"0,0,0,0"	"0,0,0,0"	"0,0,0,166"	"0,0,242,115"	"0,0,0,0"	"0,0,0,122"	"0,0,0,0"	"0,0,1328,5559"	"0,0,0,0"	"0,0,0,0"	"0,0,144,97"	"0,0,2533,4936"	"0,0,0,0"	"0,0,129,94"	"0,0,187,0"	"0,0,0,0"	"0,0,0,0"	"0,0,12486,25598"	"0,0,0,0"	"0,0,1472,2235"	"0,0,0,0"	"0,0,0,0"	"0,0,0,0"	"0,0,0,0"	"0,0,0,968"	"0,0,0,0"	"0,0,0,50"	"0,0,431,2454"	"0,0,0,0"	"0,0,0,0"	"0,0,0,0"	"0,0,0,0"	"0,0,0,0"	"0,0,13510,14486"	"0,0,2050,2099"	"0,0,0,0"	"0,0,0,0"	"0,0,0,0"	"0,0,0,0"	"0,0,0,0"	"0,0,0,0"	"0,0,0,0"	"0,0,0,0"
ENSG00000213853|EMP2	5358	46919	"0,0,0,0"	"0,0,0,0"	"0,0,0,0"	"0,0,0,0"	"0,0,0,0"	"0,0,0,0"	"0,0,0,0"	"0,0,0,0"	"0,0,0,0"	"0,0,0,0"	"0,0,0,0"	"0,0,0,602"	"0,0,0,228"	"0,0,0,0"	"0,0,122,0"	"110,0,2085,1576"	"0,0,0,0"	"0,0,0,86"	"0,0,0,0"	"0,0,0,0"	"0,0,0,0"	"0,0,2330,570"	"0,0,0,0"	"0,208,1303,1547"	"0,0,0,0"	"0,0,0,83"	"0,0,0,0"	"0,0,281,0"	"0,0,404,0"	"0,0,0,0"	"0,0,0,497"	"0,0,0,1448"	"0,0,0,0"	"0,0,0,0"	"0,0,0,0"	"0,0,0,0"	"0,0,0,0"	"594,313,6259,4151"	"0,0,1113,1067"	"0,0,0,0"	"0,0,0,0"	"0,0,0,0"	"0,0,0,0"	"0,0,0,0"	"0,0,0,0"	"0,0,0,0"	"0,0,0,0"
ENSG00000008083|JARID2	5808	269918	"0,0,0,0"	"0,0,0,0"	"0,0,0,0"	"0,0,0,0"	"0,0,0,0"	"0,0,0,0"	"0,0,116,0"	"0,0,0,0"	"0,0,0,0"	"0,0,0,0"	"0,0,445,162"	"0,0,724,963"	"0,0,0,56"	"0,0,0,85"	"0,0,0,0"	"0,0,1563,2807"	"0,0,0,0"	"0,0,258,0"	"0,0,129,167"	"0,0,0,0"	"0,0,0,0"	"0,0,1170,9427"	"0,0,0,0"	"0,0,2308,453"	"0,0,0,0"	"0,0,0,57"	"0,0,0,0"	"0,0,0,0"	"0,0,2503,1427"	"0,0,0,0"	"0,0,631,163"	"0,0,747,2446"	"0,0,0,0"	"0,0,0,0"	"0,0,0,0"	"0,0,0,1928"	"0,0,0,0"	"0,0,14059,24211"	"0,0,2546,1468"	"0,0,0,0"	"0,0,0,0"	"0,0,0,0"	"0,0,0,0"	"0,0,0,0"	"0,0,0,0"	"0,0,0,0"	"0,0,0,0"
ENSG00000103653|CSK	3136	18006	"0,0,0,0"	"0,0,0,0"	"0,0,0,0"	"0,0,0,0"	"0,0,0,0"	"0,0,0,0"	"0,0,0,0"	"0,0,0,0"	"0,0,0,0"	"0,0,0,0"	"0,0,0,0"	"0,0,0,494"	"0,0,0,0"	"0,0,0,0"	"0,0,0,0"	"0,0,0,0"	"0,0,0,0"	"0,0,0,0"	"0,0,212,0"	"0,0,0,0"	"0,0,0,0"	"0,0,0,1671"	"0,0,0,0"	"0,130,304,92"	"0,0,0,0"	"0,0,0,0"	"0,0,0,0"	"0,0,0,0"	"0,0,0,0"	"0,0,0,0"	"0,0,0,0"	"0,0,0,0"	"0,0,0,0"	"0,0,0,0"	"0,0,0,0"	"0,0,0,0"	"0,0,115,0"	"0,0,817,616"	"0,138,960,775"	"0,0,0,0"	"0,0,0,0"	"0,0,0,0"	"0,0,0,0"	"0,0,0,0"	"0,0,0,0"	"0,0,0,0"	"0,0,0,0"
ENSG00000150760|DOCK1	6797	650007	"0,0,180,0"	"0,0,0,0"	"0,0,0,0"	"0,0,0,0"	"0,0,0,0"	"0,0,0,0"	"0,0,0,0"	"0,0,0,0"	"0,0,0,0"	"0,0,0,253"	"0,0,591,0"	"0,0,2745,4417"	"0,0,465,47"	"0,0,0,53"	"0,0,105,0"	"0,0,4628,4093"	"0,0,0,0"	"0,0,0,302"	"0,0,432,479"	"0,0,0,0"	"0,0,0,0"	"0,0,4633,30914"	"0,0,0,0"	"0,0,3214,4717"	"0,0,0,0"	"0,0,52,0"	"0,0,326,699"	"0,0,223,105"	"0,0,628,3537"	"0,0,0,0"	"0,0,226,1156"	"0,0,3672,9519"	"0,0,0,0"	"0,0,0,0"	"0,0,0,0"	"0,0,0,1362"	"0,0,0,0"	"0,0,21005,23420"	"0,0,4982,5882"	"0,0,0,0"	"0,0,0,0"	"0,0,0,0"	"0,0,0,0"	"0,0,0,0"	"0,0,0,0"	"0,0,0,0"	"0,0,0,0"
ENSG00000177363|LRRN4CL	2585	913	"0,0,0,0"	"0,0,0,0"	"0,0,0,0"	"0,0,0,0"	"0,0,0,0"	"0,0,0,0"	"0,0,0,0"	"0,0,0,0"	"0,0,0,0"	"0,0,0,0"	"0,0,0,0"	"0,0,0,0"	"0,0,0,0"	"0,0,0,0"	"0,0,0,0"	"0,190,0,0"	"0,0,0,0"	"0,0,0,0"	"0,0,0,0"	"0,0,0,0"	"0,0,0,0"	"0,0,0,0"	"0,0,0,0"	"0,0,0,0"	"0,0,0,0"	"0,0,0,0"	"0,0,0,0"	"0,0,0,0"	"0,0,0,0"	"0,0,0,0"	"0,0,0,0"	"0,0,0,0"	"0,0,0,0"	"0,0,0,0"	"0,0,0,0"	"0,0,0,0"	"0,0,0,0"	"437,307,0,304"	"0,0,0,0"	"0,0,0,0"	"0,0,0,0"	"0,0,0,0"	"0,0,0,0"	"0,0,0,0"	"0,0,0,0"	"0,0,0,0"	"0,0,0,0"
ENSG00000166448|TMEM130	4290	19259	"0,0,0,0"	"0,0,0,0"	"0,0,0,0"	"0,0,0,0"	"0,0,0,0"	"0,0,0,0"	"0,0,0,0"	"0,0,0,0"	"0,0,0,0"	"0,0,0,0"	"0,0,0,0"	"0,0,0,0"	"0,0,0,0"	"0,0,0,0"	"0,0,0,0"	"0,0,60,0"	"0,0,0,0"	"0,0,0,0"	"50,0,30,0"	"0,0,0,0"	"0,0,0,0"	"0,0,307,0"	"0,0,0,0"	"0,0,319,208"	"0,0,0,0"	"0,0,0,0"	"0,0,0,0"	"0,0,0,0"	"0,0,0,0"	"0,0,0,0"	"0,0,0,0"	"0,0,0,242"	"0,0,0,0"	"0,0,0,0"	"0,0,0,0"	"0,0,0,0"	"0,0,0,0"	"300,441,3420,4341"	"0,0,200,172"	"0,0,0,0"	"0,0,0,0"	"0,0,0,0"	"0,0,0,0"	"0,0,0,0"	"0,0,0,0"	"0,0,0,0"	"0,0,0,0"
ENSG00000119720|NRDE2	5828	50074	"0,0,0,0"	"0,0,0,0"	"0,0,0,0"	"0,0,0,0"	"0,0,0,0"	"0,0,0,0"	"0,0,0,0"	"0,0,0,0"	"0,0,0,0"	"0,0,0,0"	"0,0,0,0"	"0,0,124,195"	"0,0,0,0"	"0,0,0,0"	"0,0,0,0"	"0,0,291,561"	"0,0,0,0"	"0,0,0,0"	"0,0,351,0"	"0,0,0,0"	"0,0,0,0"	"0,0,965,4307"	"0,0,0,0"	"0,0,1163,685"	"0,0,0,0"	"0,0,0,0"	"0,0,0,0"	"0,0,0,0"	"0,86,0,379"	"0,0,0,0"	"0,0,0,0"	"0,0,380,506"	"0,0,0,0"	"0,0,0,0"	"0,0,0,0"	"0,0,0,0"	"0,0,0,0"	"283,0,4044,6874"	"0,0,1173,538"	"0,0,0,0"	"0,0,0,0"	"0,0,0,0"	"0,0,0,0"	"0,0,0,0"	"0,0,0,0"	"0,0,0,0"	"0,0,0,0"
ENSG00000124232|RBPJL	1840	8473	"0,0,0,0"	"0,0,0,0"	"0,0,0,0"	"0,0,0,0"	"0,0,0,0"	"0,0,0,0"	"0,0,0,0"	"0,0,0,0"	"0,0,0,0"	"0,0,0,0"	"0,0,0,0"	"0,0,0,0"	"0,0,0,0"	"0,0,0,0"	"0,0,0,0"	"0,0,0,0"	"0,0,0,0"	"0,0,0,0"	"0,0,0,0"	"0,0,0,0"	"0,0,0,0"	"0,0,0,0"	"0,0,0,0"	"0,0,0,891"	"0,0,0,0"	"0,0,0,0"	"0,0,0,0"	"0,0,0,0"	"0,0,0,0"	"0,0,0,0"	"0,0,0,0"	"0,0,0,0"	"0,0,0,0"	"0,0,0,0"	"0,0,0,0"	"0,0,0,0"	"0,0,0,0"	"0,0,1515,0"	"0,0,0,542"	"0,0,0,0"	"0,0,0,0"	"0,0,0,0"	"0,0,0,0"	"0,0,0,0"	"0,0,0,0"	"0,0,0,0"	"0,0,0,0"
ENSG00000157216|SSBP3	2133	177655	"0,0,0,128"	"0,0,0,0"	"0,0,0,0"	"0,0,0,0"	"0,0,0,0"	"0,0,0,0"	"0,0,104,0"	"0,0,0,0"	"0,0,0,0"	"0,0,0,0"	"0,0,0,341"	"0,0,774,64"	"0,0,0,0"	"0,0,0,0"	"0,0,0,85"	"0,0,558,1741"	"0,0,0,0"	"0,0,0,0"	"0,0,864,334"	"0,0,0,0"	"0,0,0,0"	"0,0,1266,476"	"0,0,0,0"	"0,0,2413,3083"	"0,0,0,0"	"0,0,0,0"	"0,0,0,348"	"0,0,0,0"	"0,0,0,534"	"0,0,0,0"	"0,0,0,0"	"0,0,351,443"	"0,0,0,0"	"0,0,0,0"	"0,0,0,0"	"0,0,0,1777"	"0,0,0,0"	"0,0,7914,11352"	"0,0,6495,6617"	"0,0,0,0"	"0,0,0,0"	"0,0,0,0"	"0,0,0,0"	"0,0,0,0"	"0,0,0,0"	"0,0,0,0"	"0,0,0,0"
ENSG00000150681|RGS18	2150	25209	"0,0,174,157"	"0,0,0,0"	"0,0,0,0"	"0,0,0,0"	"0,0,0,0"	"0,0,0,0"	"0,0,0,0"	"0,0,0,0"	"0,0,0,0"	"0,0,0,0"	"0,0,0,0"	"0,0,0,0"	"0,0,0,0"	"0,0,0,0"	"0,0,0,0"	"0,0,127,0"	"0,0,0,0"	"0,0,0,471"	"0,0,132,0"	"0,0,0,0"	"0,0,0,0"	"0,0,1011,2931"	"0,0,0,0"	"0,0,95,1183"	"0,0,0,0"	"0,0,0,0"	"0,0,0,0"	"0,0,0,0"	"0,0,0,0"	"0,0,999,0"	"0,0,0,1126"	"0,0,837,938"	"0,0,0,0"	"0,0,0,0"	"0,0,0,0"	"0,0,0,0"	"0,0,0,0"	"0,0,0,883"	"0,0,846,208"	"0,0,0,0"	"0,0,0,0"	"0,0,0,0"	"0,0,0,0"	"0,0,0,0"	"0,0,0,0"	"0,0,0,0"	"0,0,0,0"
ENSG00000136872|ALDOB	2451	12795	"0,0,0,0"	"0,0,0,0"	"0,0,0,0"	"0,0,0,0"	"0,0,0,0"	"0,0,0,0"	"0,0,0,0"	"0,0,0,0"	"0,0,0,0"	"0,0,0,0"	"0,0,0,0"	"0,0,0,0"	"0,0,0,0"	"0,0,0,0"	"0,0,0,0"	"174,0,0,190"	"0,0,0,0"	"0,0,214,0"	"0,0,0,0"	"0,0,0,0"	"0,0,0,0"	"299,0,0,292"	"0,0,0,0"	"0,0,82,140"	"0,0,0,0"	"0,0,0,0"	"0,0,0,0"	"0,0,0,0"	"0,0,0,0"	"0,0,0,0"	"0,0,0,0"	"0,0,0,0"	"0,0,0,0"	"0,0,0,0"	"0,0,0,0"	"0,0,0,0"	"0,0,0,0"	"0,0,649,311"	"0,0,1227,364"	"0,0,0,0"	"0,0,0,0"	"0,0,0,0"	"0,0,0,0"	"0,0,0,0"	"0,0,0,0"	"0,0,0,0"	"0,0,0,0"
ENSG00000167531|LALBA	728	1635	"0,0,0,0"	"0,0,0,0"	"0,0,0,0"	"0,0,0,0"	"0,0,0,0"	"0,0,0,0"	"0,0,0,0"	"0,0,0,0"	"0,0,0,0"	"0,0,0,0"	"0,0,0,0"	"0,0,0,0"	"0,0,0,0"	"0,0,0,0"	"0,0,0,0"	"0,0,0,0"	"0,0,0,0"	"0,0,0,0"	"0,0,0,0"	"0,0,0,0"	"0,0,0,0"	"0,0,0,0"	"0,0,0,0"	"0,0,0,0"	"0,0,0,0"	"0,0,0,0"	"0,0,0,0"	"0,0,0,0"	"0,0,0,0"	"0,0,0,0"	"0,0,0,0"	"0,0,0,0"	"0,0,0,0"	"0,0,0,0"	"0,0,0,0"	"0,0,0,0"	"0,0,0,0"	"0,0,0,324"	"0,0,0,0"	"0,0,0,0"	"0,0,0,0"	"0,0,0,0"	"0,0,0,0"	"0,0,0,0"	"0,0,0,0"	"0,0,0,0"	"0,0,0,0"
ENSG00000111907|TPD52L1	2880	107872	"0,0,0,0"	"0,0,0,0"	"0,0,0,0"	"0,0,0,0"	"0,0,0,0"	"0,0,0,0"	"0,0,0,0"	"0,0,43,0"	"0,0,0,0"	"0,0,0,0"	"0,0,0,118"	"0,0,0,2543"	"0,0,0,0"	"0,0,0,0"	"0,0,0,0"	"0,0,1321,1837"	"0,0,0,0"	"0,0,181,80"	"0,0,215,324"	"0,0,0,0"	"0,0,0,0"	"0,180,1865,10719"	"0,0,0,0"	"0,0,2280,1893"	"0,0,0,0"	"0,0,60,0"	"0,0,0,0"	"0,0,57,0"	"0,0,550,1770"	"0,0,0,0"	"0,0,925,1238"	"0,0,924,1315"	"0,0,0,370"	"0,0,0,0"	"0,0,0,0"	"0,0,0,0"	"0,0,0,0"	"287,0,4858,1958"	"0,0,1515,1457"	"0,0,0,0"	"0,0,0,0"	"0,0,0,91"	"0,0,0,0"	"0,0,0,0"	"0,0,0,0"	"0,0,0,0"	"0,0,0,0"
ENSG00000149474|CSRP2BP	3752	42316	"0,0,257,0"	"0,0,0,0"	"0,0,0,0"	"0,0,0,0"	"0,0,0,0"	"0,0,0,0"	"0,0,0,0"	"0,0,0,0"	"0,0,0,0"	"0,0,0,249"	"0,0,0,169"	"0,0,2601,0"	"0,0,0,0"	"0,0,0,0"	"0,0,0,0"	"0,0,55,553"	"0,0,0,0"	"0,0,0,0"	"0,0,0,0"	"0,0,0,0"	"0,0,0,0"	"0,0,1057,6577"	"0,0,0,0"	"0,0,154,822"	"0,0,0,0"	"0,0,0,0"	"0,0,0,0"	"0,0,0,0"	"0,0,0,563"	"0,0,0,0"	"228,0,0,0"	"0,0,550,3094"	"0,0,0,0"	"0,0,0,0"	"0,0,0,0"	"0,0,0,0"	"0,0,0,0"	"0,0,3478,5545"	"0,0,56,299"	"0,0,0,0"	"0,0,0,0"	"0,0,0,0"	"0,0,0,0"	"0,0,0,0"	"0,0,0,0"	"0,0,0,0"	"0,0,0,0"
ENSG00000260916|CCPG1	7039	46233	"0,0,0,0"	"0,0,0,0"	"0,0,0,0"	"0,0,0,0"	"0,0,0,0"	"0,0,0,0"	"0,0,0,0"	"0,0,0,0"	"0,0,0,0"	"0,0,0,0"	"0,0,0,0"	"0,625,2404,176"	"0,0,0,0"	"0,0,0,0"	"0,0,0,0"	"0,0,0,82"	"0,0,0,0"	"0,0,0,0"	"0,0,0,0"	"0,0,0,0"	"0,0,0,0"	"0,0,734,108"	"0,0,0,0"	"0,328,1117,267"	"0,0,0,0"	"0,0,0,0"	"0,0,0,0"	"0,0,0,0"	"0,0,53,1303"	"0,0,0,0"	"0,0,0,0"	"0,0,0,364"	"0,0,0,0"	"0,0,0,0"	"0,0,0,0"	"0,0,0,0"	"0,0,0,52"	"0,298,5604,10544"	"0,0,166,304"	"0,0,0,0"	"0,0,0,0"	"0,0,0,0"	"0,0,0,0"	"0,0,0,0"	"0,0,0,0"	"0,0,0,0"	"0,0,0,90"
ENSG00000140263|SORD	5733	48349	"0,0,0,0"	"0,0,0,0"	"0,0,0,0"	"0,0,0,0"	"0,0,0,0"	"0,0,0,0"	"0,0,0,0"	"0,0,0,0"	"0,0,0,0"	"0,0,0,0"	"0,0,0,0"	"0,0,0,492"	"0,0,0,0"	"0,0,0,0"	"0,0,0,0"	"0,0,71,307"	"0,0,0,0"	"0,0,328,102"	"0,0,0,0"	"0,0,0,0"	"0,0,0,0"	"0,389,2813,1596"	"0,0,0,0"	"0,43,0,1247"	"0,0,0,0"	"0,0,0,0"	"0,0,0,0"	"0,0,0,0"	"0,0,1950,6778"	"0,0,0,0"	"0,0,0,323"	"0,0,0,0"	"0,0,0,0"	"0,0,0,0"	"0,0,0,0"	"0,0,0,0"	"0,0,0,0"	"0,239,4175,1993"	"0,315,1459,770"	"0,0,0,0"	"0,0,0,0"	"0,0,0,0"	"0,0,0,0"	"0,0,0,0"	"0,0,0,0"	"0,0,0,0"	"0,0,0,0"
ENSG00000169894|MUC3A	3338	56435	"0,0,0,0"	"0,0,0,0"	"0,0,0,0"	"0,0,0,0"	"0,0,0,0"	"0,0,0,0"	"0,0,0,0"	"0,0,0,0"	"0,0,0,0"	"0,0,0,0"	"0,0,0,0"	"0,0,0,0"	"0,0,0,0"	"0,0,0,0"	"0,0,0,0"	"0,0,0,0"	"0,0,0,0"	"0,0,0,0"	"0,0,0,0"	"0,0,0,0"	"0,0,0,0"	"0,0,0,0"	"0,0,0,0"	"0,0,0,0"	"0,0,0,0"	"0,0,0,54"	"0,0,0,0"	"0,0,0,0"	"0,0,0,0"	"0,0,0,0"	"0,0,0,0"	"0,0,0,481"	"0,0,0,0"	"0,0,0,0"	"0,0,0,0"	"0,0,0,0"	"0,0,0,0"	"0,0,907,725"	"154,0,0,0"	"0,0,0,0"	"0,0,0,0"	"0,0,0,0"	"0,0,0,0"	"0,0,0,0"	"0,0,0,0"	"0,0,0,0"	"0,0,0,0"
ENSG00000189269|C22orf43	1300	22570	"0,0,0,0"	"0,0,0,0"	"0,0,0,0"	"0,0,0,0"	"0,0,0,0"	"0,0,0,0"	"0,0,0,0"	"0,0,0,0"	"0,0,0,0"	"0,0,0,0"	"0,0,0,0"	"0,0,0,203"	"0,0,0,0"	"0,0,0,0"	"0,0,0,0"	"0,0,0,0"	"0,0,0,0"	"0,0,0,0"	"0,0,0,0"	"0,0,0,0"	"0,0,0,0"	"0,30,0,1804"	"0,0,0,0"	"0,0,0,558"	"0,0,0,0"	"0,0,0,0"	"0,0,0,0"	"0,0,0,0"	"0,0,0,1465"	"0,0,0,0"	"0,0,0,0"	"0,0,0,0"	"0,0,0,0"	"0,0,0,0"	"0,0,0,0"	"0,0,0,0"	"0,0,0,0"	"0,0,1488,2122"	"0,0,0,263"	"0,0,0,0"	"0,0,0,0"	"0,0,0,0"	"0,0,0,0"	"0,0,0,0"	"0,0,0,0"	"0,0,0,0"	"0,0,0,0"
ENSG00000143514|TP53BP2	4783	61291	"0,0,0,0"	"0,0,0,0"	"0,0,0,0"	"0,0,0,0"	"0,0,0,0"	"0,0,0,0"	"0,0,0,0"	"0,0,79,0"	"0,0,0,0"	"0,0,0,0"	"0,0,0,0"	"0,0,230,326"	"0,0,0,0"	"0,0,0,0"	"0,0,0,0"	"0,0,438,1011"	"0,0,0,0"	"0,0,0,0"	"0,0,0,0"	"0,0,0,0"	"0,0,0,0"	"0,0,247,4446"	"0,0,0,0"	"0,0,2290,1109"	"0,0,0,0"	"0,0,0,0"	"0,0,0,0"	"0,0,0,0"	"0,0,0,0"	"0,0,0,0"	"0,0,217,0"	"0,0,0,0"	"0,0,0,0"	"0,0,0,0"	"0,0,0,0"	"0,0,0,0"	"0,0,0,0"	"0,115,3885,6344"	"0,0,776,661"	"0,0,0,0"	"0,0,0,0"	"0,0,0,108"	"0,0,0,0"	"0,0,0,0"	"0,0,0,0"	"0,0,0,0"	"0,0,0,0"
ENSG00000142733|MAP3K6	4369	7340	"0,0,0,0"	"0,0,0,0"	"0,0,0,0"	"0,0,0,0"	"0,0,0,0"	"0,0,0,0"	"0,0,0,0"	"0,0,0,0"	"0,0,0,0"	"0,0,0,0"	"0,0,0,0"	"0,0,0,0"	"0,0,0,0"	"0,0,0,0"	"0,0,0,0"	"0,0,0,0"	"0,0,0,0"	"0,0,0,0"	"0,0,0,0"	"0,0,0,0"	"0,0,0,0"	"0,0,0,0"	"0,0,0,0"	"0,0,102,0"	"0,0,0,0"	"0,0,0,0"	"0,0,0,0"	"0,0,0,0"	"0,0,0,0"	"0,0,0,0"	"0,0,0,0"	"0,0,0,0"	"0,0,0,0"	"0,0,0,0"	"0,0,0,0"	"0,0,0,0"	"0,0,0,0"	"0,0,0,0"	"0,0,184,143"	"0,0,0,0"	"0,0,0,0"	"0,0,0,0"	"0,0,0,0"	"0,0,0,0"	"0,0,0,0"	"0,0,0,0"	"0,0,0,0"
ENSG00000110697|PITPNM1	4374	9231	"0,0,0,0"	"0,0,0,0"	"0,0,0,0"	"0,0,0,0"	"0,0,0,0"	"0,0,0,0"	"0,0,0,0"	"0,0,0,0"	"0,0,0,0"	"0,0,0,0"	"0,0,0,0"	"0,0,0,0"	"0,0,0,0"	"0,0,0,0"	"0,0,0,0"	"0,0,187,0"	"0,0,0,0"	"0,0,0,0"	"0,0,0,0"	"0,0,0,0"	"0,0,0,0"	"0,0,0,0"	"0,0,0,0"	"0,0,446,179"	"0,0,0,0"	"0,0,0,0"	"0,0,0,0"	"0,0,0,0"	"0,0,0,0"	"0,0,0,0"	"0,0,0,0"	"0,0,0,0"	"0,0,0,0"	"0,0,0,0"	"0,0,0,0"	"0,0,0,0"	"0,0,0,0"	"0,0,0,429"	"0,0,396,313"	"0,0,0,0"	"0,0,0,0"	"0,0,0,0"	"0,0,0,0"	"0,0,0,0"	"0,0,0,0"	"0,0,0,0"	"0,0,0,0"
ENSG00000161671|EMC10	2014	4839	"0,0,0,0"	"0,0,0,0"	"0,0,0,0"	"0,0,0,0"	"0,0,0,0"	"0,0,0,0"	"0,0,0,0"	"0,0,0,0"	"0,0,0,0"	"0,0,0,0"	"0,0,0,0"	"0,0,0,0"	"0,0,0,0"	"0,0,0,0"	"0,0,0,0"	"0,0,0,0"	"0,0,0,0"	"0,0,0,0"	"0,0,0,0"	"0,0,0,0"	"0,0,0,0"	"0,0,0,0"	"0,0,0,0"	"0,0,183,0"	"0,0,0,0"	"0,0,0,0"	"0,0,0,0"	"0,0,0,0"	"0,0,0,0"	"0,0,0,0"	"0,0,0,0"	"0,0,0,267"	"0,0,0,0"	"0,0,0,0"	"0,0,0,0"	"0,0,0,0"	"0,0,0,0"	"0,0,427,0"	"0,0,0,419"	"0,0,0,0"	"0,0,0,0"	"0,0,0,0"	"0,0,0,0"	"0,0,0,0"	"0,0,0,0"	"0,0,0,0"	"0,0,0,0"
ENSG00000119487|MAPKAP1	3694	266148	"0,0,0,82"	"0,0,0,0"	"0,0,0,0"	"0,0,0,0"	"0,0,0,0"	"0,0,0,0"	"0,0,0,0"	"0,0,0,73"	"0,0,0,0"	"0,0,0,0"	"0,0,0,179"	"0,0,1631,915"	"0,0,0,0"	"0,0,0,0"	"0,0,135,0"	"0,0,2365,2936"	"0,0,0,0"	"0,0,0,111"	"0,0,1188,244"	"0,0,0,0"	"0,0,0,0"	"0,0,8442,14384"	"0,0,0,0"	"0,0,4022,11732"	"0,0,0,0"	"0,0,0,420"	"0,0,69,189"	"0,0,0,0"	"0,0,554,7164"	"0,0,0,0"	"0,0,0,919"	"0,0,0,1886"	"0,0,0,0"	"0,0,970,0"	"0,0,0,0"	"0,0,1658,4479"	"0,0,0,0"	"0,0,14141,24479"	"0,0,8871,9171"	"0,0,0,0"	"0,0,0,0"	"0,0,0,0"	"0,0,0,0"	"0,0,0,0"	"0,0,0,0"	"0,0,0,0"	"0,0,0,0"
ENSG00000154305|MIA3	8426	41501	"0,0,0,0"	"0,0,0,0"	"0,0,0,0"	"0,0,0,0"	"0,0,0,0"	"0,0,0,0"	"0,0,0,0"	"0,0,0,0"	"0,0,0,0"	"0,0,0,0"	"0,0,0,0"	"0,0,2045,68"	"0,0,0,0"	"0,0,0,0"	"0,0,0,0"	"0,0,365,0"	"0,0,0,0"	"0,0,0,0"	"0,0,0,356"	"0,0,0,0"	"0,0,0,0"	"0,0,4246,3971"	"0,0,0,0"	"0,0,336,208"	"0,0,0,0"	"0,0,0,0"	"0,0,0,0"	"0,0,0,0"	"0,0,0,0"	"0,0,0,0"	"0,0,0,401"	"0,0,0,415"	"0,0,0,0"	"0,0,0,0"	"0,0,0,0"	"0,0,0,0"	"0,0,0,0"	"0,0,1734,2384"	"0,0,521,0"	"0,0,0,0"	"0,0,0,0"	"0,0,0,0"	"0,0,0,0"	"0,0,0,0"	"0,0,0,0"	"0,0,0,0"	"0,0,0,0"
ENSG00000102870|ZNF629	6079	2667	"0,0,0,0"	"0,0,0,0"	"0,0,0,0"	"0,0,0,0"	"0,0,0,0"	"0,0,0,0"	"0,0,0,0"	"0,0,0,0"	"0,0,0,0"	"0,0,0,0"	"0,0,0,0"	"0,0,0,0"	"0,0,0,0"	"0,0,0,0"	"0,0,0,0"	"0,0,0,0"	"0,0,0,0"	"0,0,0,0"	"0,218,0,0"	"0,0,0,0"	"0,0,0,0"	"0,0,0,0"	"0,0,0,0"	"0,0,0,85"	"0,0,0,0"	"0,0,0,0"	"0,0,0,0"	"0,0,0,0"	"0,0,0,0"	"0,0,0,0"	"0,0,0,0"	"0,0,0,0"	"0,0,0,0"	"0,0,0,0"	"0,0,0,0"	"0,0,0,0"	"0,0,0,0"	"0,0,0,0"	"0,0,148,0"	"0,0,0,0"	"0,0,0,0"	"0,0,0,0"	"0,0,0,0"	"0,0,0,0"	"0,0,0,0"	"0,0,0,0"	"0,0,0,0"
ENSG00000107864|CPEB3	7895	236501	"0,0,0,0"	"0,0,0,0"	"0,0,0,0"	"0,0,0,0"	"0,0,0,0"	"0,0,0,0"	"0,0,0,0"	"0,0,0,353"	"0,0,0,0"	"0,0,0,0"	"0,0,0,0"	"0,0,4255,2027"	"0,0,0,0"	"0,0,0,0"	"0,0,0,0"	"0,0,2959,1260"	"0,0,0,0"	"0,0,388,490"	"0,0,528,1116"	"0,0,0,0"	"0,0,0,0"	"0,0,6178,16120"	"0,0,0,0"	"0,0,3780,5009"	"0,0,0,0"	"0,0,51,0"	"0,0,0,0"	"0,0,0,0"	"0,0,0,171"	"0,0,0,0"	"0,0,422,0"	"0,0,403,1939"	"0,0,0,0"	"0,0,0,0"	"0,0,0,0"	"0,0,21,84"	"0,0,0,0"	"0,0,31552,33745"	"0,0,4830,2778"	"0,0,0,0"	"0,0,0,0"	"0,0,0,0"	"0,0,0,0"	"0,0,0,0"	"0,0,0,0"	"0,0,0,0"	"0,0,0,0"
ENSG00000187720|THSD4	9446	676986	"0,0,157,0"	"0,0,0,0"	"0,0,0,0"	"0,0,0,0"	"0,0,0,0"	"0,0,0,0"	"0,0,0,98"	"0,0,646,68"	"0,0,0,0"	"0,0,0,0"	"0,0,643,218"	"0,0,1891,3855"	"0,0,124,393"	"0,0,0,0"	"0,0,442,259"	"0,0,7457,12543"	"0,0,3626,278"	"0,0,1180,2135"	"915,0,2258,2670"	"0,0,0,0"	"0,0,0,0"	"0,0,42075,76671"	"0,0,0,0"	"0,0,9411,17518"	"0,0,0,0"	"0,0,0,0"	"0,0,2323,236"	"0,0,703,0"	"0,0,1014,20008"	"0,0,0,0"	"0,0,1650,6237"	"0,0,8472,13921"	"0,0,0,2852"	"0,0,0,0"	"0,0,0,0"	"0,0,1010,13"	"0,0,107,0"	"0,0,28396,37649"	"0,221,16186,14212"	"0,0,0,0"	"0,0,0,0"	"0,0,269,0"	"0,0,0,0"	"0,0,0,0"	"0,0,0,0"	"0,0,0,0"	"0,0,0,0"
ENSG00000171604|CXXC5	2735	32856	"0,0,0,0"	"0,0,0,0"	"0,0,0,0"	"0,0,0,0"	"0,0,0,0"	"0,0,0,0"	"0,0,0,0"	"0,0,0,0"	"0,0,0,0"	"0,0,0,0"	"0,0,0,0"	"0,0,68,0"	"0,0,0,0"	"0,0,0,0"	"0,0,0,0"	"0,0,145,0"	"0,0,0,0"	"0,0,0,0"	"0,0,58,0"	"0,0,0,0"	"0,0,0,0"	"0,0,123,0"	"0,0,0,0"	"0,0,539,101"	"0,0,0,0"	"0,0,0,0"	"0,0,0,0"	"0,0,0,0"	"0,0,0,0"	"0,0,0,0"	"0,0,0,0"	"0,0,0,0"	"0,0,0,0"	"0,0,0,0"	"0,0,0,0"	"0,0,0,0"	"0,0,103,0"	"0,0,414,888"	"0,0,2080,901"	"0,0,0,174"	"0,0,0,0"	"0,0,0,0"	"0,0,0,0"	"0,0,0,0"	"0,0,0,0"	"0,0,0,0"	"0,0,0,0"
ENSG00000134824|FADS2	4506	46593	"0,0,0,0"	"0,0,0,0"	"0,0,0,0"	"0,0,0,0"	"0,0,0,0"	"0,0,0,0"	"0,0,0,0"	"0,0,0,0"	"0,0,0,0"	"0,0,0,0"	"0,0,0,0"	"0,0,0,0"	"0,0,0,0"	"0,0,0,0"	"0,0,0,0"	"0,0,267,0"	"0,0,0,0"	"0,0,218,143"	"0,0,0,0"	"0,0,0,0"	"0,0,0,0"	"0,0,320,1850"	"0,0,0,0"	"0,0,1057,670"	"0,0,0,0"	"0,0,0,0"	"0,0,446,0"	"0,0,0,0"	"0,0,0,0"	"0,0,0,0"	"0,0,0,0"	"0,0,0,256"	"0,0,0,0"	"0,0,0,0"	"0,0,0,0"	"0,0,0,0"	"0,0,0,0"	"0,35,5179,5669"	"0,0,928,1149"	"0,0,0,0"	"0,0,0,0"	"0,0,0,0"	"0,0,0,0"	"0,0,0,0"	"0,0,0,0"	"0,0,0,0"	"0,0,0,0"
ENSG00000166166|TRMT61A	3229	4661	"0,0,0,0"	"0,0,0,0"	"0,0,0,0"	"0,0,0,0"	"0,0,0,0"	"0,0,0,0"	"0,0,0,0"	"0,0,0,0"	"0,0,0,0"	"0,0,0,0"	"0,0,0,0"	"0,0,0,0"	"0,0,0,0"	"0,0,0,0"	"0,0,0,0"	"0,0,0,0"	"0,0,0,0"	"0,0,0,0"	"0,0,0,0"	"0,0,0,0"	"0,0,0,0"	"0,0,0,0"	"0,0,0,0"	"0,0,0,485"	"0,0,0,0"	"0,0,0,0"	"0,0,0,0"	"0,0,0,0"	"0,0,0,0"	"0,0,0,0"	"0,0,0,0"	"0,0,0,0"	"0,0,0,0"	"0,0,0,0"	"0,0,0,0"	"0,0,0,0"	"0,0,0,0"	"0,0,0,0"	"0,0,0,90"	"0,0,0,0"	"0,0,0,0"	"0,0,0,0"	"0,0,0,0"	"0,0,0,0"	"0,0,0,0"	"0,0,0,0"	"0,0,0,0"
ENSG00000164209|SLC25A46	3312	21311	"0,0,0,0"	"0,0,0,0"	"0,0,0,0"	"0,0,0,0"	"0,0,0,0"	"0,0,0,0"	"0,0,0,0"	"0,0,0,0"	"0,0,0,0"	"0,0,0,0"	"0,0,0,0"	"0,0,0,439"	"0,0,0,0"	"0,0,0,0"	"0,0,0,0"	"245,0,71,1336"	"0,0,0,0"	"0,0,0,0"	"0,0,0,0"	"0,0,0,0"	"0,0,0,0"	"0,0,349,155"	"0,0,0,0"	"0,0,621,3279"	"0,0,0,0"	"0,0,0,0"	"0,0,0,0"	"0,0,0,0"	"0,0,0,0"	"0,0,0,0"	"0,0,0,353"	"0,0,0,0"	"0,0,0,0"	"0,0,0,0"	"0,0,0,0"	"0,0,0,0"	"0,0,0,0"	"0,0,564,300"	"0,0,786,193"	"0,0,0,0"	"0,0,0,0"	"0,0,0,0"	"0,0,0,0"	"0,0,0,0"	"0,0,0,0"	"0,0,0,0"	"0,0,0,0"
ENSG00000173085|COQ2	1641	19450	"0,0,0,0"	"0,0,0,0"	"0,0,0,0"	"0,0,0,0"	"0,0,0,0"	"0,0,0,0"	"0,0,0,0"	"0,0,0,0"	"0,0,0,0"	"0,0,0,0"	"0,0,0,0"	"0,0,0,0"	"0,0,0,0"	"0,0,0,0"	"0,0,0,0"	"0,0,137,0"	"0,0,0,0"	"0,0,0,0"	"0,0,238,0"	"0,0,0,0"	"0,0,0,0"	"0,0,1582,1679"	"0,0,0,0"	"0,0,470,1115"	"0,0,0,0"	"0,0,0,0"	"0,0,0,0"	"0,0,0,0"	"0,0,0,0"	"0,0,0,0"	"0,0,0,0"	"0,0,0,0"	"0,0,0,0"	"0,0,0,0"	"0,0,0,0"	"0,0,0,0"	"0,0,0,0"	"0,0,1160,1716"	"0,0,1186,342"	"0,0,0,0"	"0,0,0,0"	"0,0,0,0"	"0,0,0,0"	"0,0,0,0"	"0,0,0,0"	"0,0,0,0"	"0,0,0,0"
ENSG00000172273|HINFP	3223	11233	"0,0,0,0"	"0,0,0,0"	"0,0,0,0"	"0,0,0,0"	"0,0,0,0"	"0,0,0,0"	"0,0,0,0"	"0,0,0,0"	"0,0,0,0"	"0,0,0,0"	"0,0,0,0"	"0,0,0,0"	"0,0,0,0"	"0,0,0,0"	"0,0,0,0"	"118,0,155,73"	"0,0,0,0"	"0,0,0,0"	"0,0,0,0"	"0,0,0,0"	"0,0,0,0"	"0,0,0,251"	"0,0,0,0"	"0,0,451,492"	"0,0,0,0"	"0,0,0,0"	"0,0,0,0"	"0,0,0,0"	"0,0,0,0"	"0,0,0,0"	"0,0,0,0"	"0,0,0,0"	"0,0,0,0"	"0,0,0,0"	"0,0,0,0"	"0,0,0,0"	"0,0,0,0"	"296,0,1526,3038"	"0,0,423,486"	"0,0,0,0"	"0,0,0,0"	"0,0,0,0"	"0,0,0,0"	"0,0,0,0"	"0,0,0,0"	"0,0,0,0"	"0,0,0,0"
ENSG00000129437|KLK14	1159	5592	"0,0,0,0"	"0,0,0,0"	"0,0,0,0"	"0,0,0,0"	"0,0,0,0"	"0,0,0,0"	"0,0,0,0"	"0,0,0,0"	"0,0,0,0"	"0,0,0,0"	"0,0,0,0"	"0,0,0,0"	"0,0,0,0"	"0,0,0,0"	"0,0,0,0"	"0,0,0,0"	"0,0,0,0"	"0,0,0,0"	"0,0,0,0"	"0,0,0,0"	"0,0,0,0"	"0,0,0,0"	"0,0,0,0"	"0,0,0,0"	"0,0,0,0"	"0,0,0,0"	"0,0,0,0"	"0,0,0,0"	"0,0,0,0"	"0,0,0,0"	"0,0,0,0"	"0,0,0,0"	"0,0,0,0"	"0,0,0,0"	"0,0,0,0"	"0,0,0,0"	"0,0,0,0"	"0,0,449,0"	"0,0,152,0"	"0,0,0,0"	"0,0,0,0"	"0,0,0,0"	"77,0,336,454"	"0,0,0,0"	"0,0,0,0"	"0,0,0,0"	"0,0,0,0"
ENSG00000110243|APOA5	1938	1116	"0,0,0,0"	"0,0,0,0"	"0,0,0,0"	"0,0,0,0"	"0,0,0,0"	"0,0,0,0"	"0,0,0,0"	"0,0,0,0"	"0,0,0,0"	"0,0,0,0"	"0,0,0,0"	"0,0,0,0"	"0,0,0,0"	"0,0,0,0"	"0,0,0,0"	"0,0,0,0"	"0,0,0,0"	"0,0,0,0"	"0,0,0,0"	"0,0,0,0"	"0,0,0,0"	"0,0,0,0"	"0,0,0,0"	"0,0,0,0"	"0,0,0,0"	"0,0,0,0"	"0,0,0,0"	"0,0,0,0"	"0,0,0,0"	"0,0,0,0"	"0,0,0,0"	"0,0,0,0"	"0,0,0,0"	"0,0,0,0"	"0,0,0,0"	"0,0,0,0"	"0,0,0,0"	"0,0,0,0"	"0,0,0,0"	"0,0,0,0"	"0,0,0,0"	"0,0,0,0"	"0,0,0,0"	"0,0,0,0"	"0,0,0,0"	"0,0,0,0"	"0,0,0,0"
ENSG00000160224|AIRE	2257	10083	"0,0,0,0"	"0,0,0,0"	"0,0,0,0"	"0,0,0,0"	"0,0,0,0"	"0,0,0,0"	"0,0,0,0"	"0,0,0,0"	"0,0,0,0"	"0,0,0,0"	"0,0,0,0"	"0,0,0,0"	"0,0,0,0"	"0,0,0,0"	"0,0,0,0"	"0,0,0,0"	"0,0,0,0"	"0,0,0,64"	"0,0,0,0"	"0,0,0,0"	"0,0,0,0"	"0,62,0,0"	"0,0,0,0"	"0,0,173,143"	"0,0,0,0"	"0,0,0,0"	"0,0,0,0"	"0,0,0,0"	"0,0,0,0"	"0,0,0,0"	"0,0,0,0"	"0,0,0,384"	"0,0,0,0"	"0,0,0,0"	"0,0,0,0"	"0,0,0,0"	"0,0,0,0"	"191,0,0,0"	"0,0,59,67"	"0,0,0,0"	"0,0,0,0"	"0,0,0,0"	"0,0,0,0"	"0,0,0,0"	"0,0,0,0"	"0,0,0,0"	"0,0,0,0"
ENSG00000178233|TMEM151B	4895	4084	"0,0,0,0"	"0,0,0,0"	"0,0,0,0"	"0,0,0,0"	"0,0,0,0"	"0,0,0,0"	"0,0,0,0"	"0,0,0,0"	"0,0,0,0"	"0,0,0,0"	"0,0,0,0"	"0,0,0,0"	"0,0,0,0"	"0,0,0,0"	"0,0,0,0"	"0,0,0,0"	"0,0,0,0"	"0,0,0,0"	"0,0,0,0"	"0,0,0,0"	"0,0,0,0"	"0,0,0,0"	"0,0,0,0"	"0,0,0,119"	"0,0,0,0"	"0,0,0,0"	"0,0,0,0"	"0,0,0,0"	"0,0,0,0"	"0,0,0,0"	"0,0,0,0"	"0,0,0,0"	"0,0,0,0"	"0,0,0,0"	"0,0,0,0"	"0,0,0,0"	"0,0,0,0"	"0,0,594,0"	"0,0,0,375"	"0,0,0,0"	"0,0,0,0"	"0,0,0,0"	"0,0,0,0"	"0,0,0,0"	"0,0,0,0"	"0,0,0,0"	"0,0,0,0"
ENSG00000169347|GP2	3643	14594	"0,0,0,0"	"0,0,0,0"	"0,0,0,0"	"0,0,0,0"	"0,0,0,0"	"0,0,0,0"	"0,0,0,0"	"0,0,0,0"	"0,0,0,0"	"0,0,0,0"	"0,0,0,0"	"0,0,0,0"	"0,0,0,0"	"0,0,0,0"	"0,0,0,0"	"0,0,446,115"	"0,0,0,0"	"0,0,0,0"	"0,0,102,0"	"0,0,0,0"	"0,0,0,0"	"0,0,149,271"	"0,0,0,0"	"0,0,625,488"	"0,0,0,0"	"0,0,0,0"	"0,0,0,0"	"0,0,0,0"	"0,0,0,0"	"0,0,0,0"	"0,0,0,0"	"0,300,0,870"	"0,0,0,0"	"0,0,0,0"	"0,0,0,0"	"0,0,0,0"	"0,0,0,0"	"308,0,592,0"	"63,9,530,1648"	"0,0,0,0"	"0,0,0,0"	"0,0,0,0"	"0,0,0,0"	"0,0,0,0"	"0,0,0,0"	"0,0,0,0"	"0,0,0,0"
ENSG00000120699|EXOSC8	1198	7663	"0,0,0,0"	"0,0,0,0"	"0,0,0,0"	"0,0,0,0"	"0,0,0,0"	"0,0,0,0"	"0,0,0,0"	"0,0,0,0"	"0,0,0,0"	"0,0,0,0"	"0,0,0,0"	"0,0,0,0"	"0,0,0,0"	"0,0,61,0"	"0,0,0,0"	"0,0,60,432"	"0,0,0,0"	"0,0,0,0"	"0,0,0,0"	"0,0,0,0"	"0,0,0,0"	"0,0,0,0"	"0,0,0,0"	"0,0,0,0"	"0,0,0,0"	"0,0,0,0"	"0,0,0,0"	"0,0,0,0"	"0,0,0,0"	"0,0,0,0"	"0,0,0,0"	"0,0,0,0"	"0,0,0,0"	"0,0,0,0"	"0,0,0,0"	"0,0,0,0"	"0,0,0,0"	"0,0,1058,297"	"0,0,121,447"	"0,0,0,0"	"0,0,0,0"	"0,0,0,0"	"0,0,0,0"	"0,0,0,0"	"0,0,0,0"	"0,0,0,0"	"0,0,0,0"
ENSG00000118271|TTR	957	6329	"0,0,0,0"	"0,0,0,0"	"0,0,0,0"	"0,0,0,0"	"0,0,0,0"	"0,0,0,0"	"0,0,0,0"	"0,0,0,0"	"0,0,0,0"	"0,0,0,0"	"0,0,0,0"	"0,0,277,0"	"0,0,0,0"	"0,0,0,0"	"0,0,0,0"	"0,0,0,144"	"0,0,0,0"	"0,0,0,0"	"0,0,0,0"	"0,0,0,0"	"0,0,0,0"	"0,0,0,0"	"0,0,0,0"	"0,0,0,100"	"0,0,0,0"	"0,0,0,0"	"0,0,0,0"	"0,0,0,0"	"0,0,0,0"	"0,0,0,0"	"0,0,0,0"	"0,0,0,0"	"0,0,0,0"	"0,0,0,0"	"0,0,0,0"	"0,0,0,0"	"0,0,0,0"	"0,0,295,300"	"0,0,133,190"	"0,0,0,0"	"0,0,0,0"	"0,0,0,0"	"0,0,0,0"	"0,0,0,0"	"0,0,0,0"	"0,0,0,0"	"0,0,0,0"
ENSG00000182827|ACBD3	3573	38479	"0,0,686,0"	"0,0,0,0"	"0,0,0,0"	"0,0,0,0"	"0,0,0,0"	"0,0,0,0"	"0,0,0,0"	"0,0,0,0"	"0,0,0,0"	"0,0,0,0"	"0,0,0,0"	"0,0,736,245"	"0,0,0,0"	"0,0,0,0"	"0,0,0,0"	"0,0,0,0"	"0,0,0,0"	"0,0,0,0"	"0,0,610,0"	"0,0,0,0"	"0,0,0,0"	"0,0,592,1343"	"0,0,0,0"	"0,0,58,287"	"0,0,0,0"	"0,0,0,0"	"0,0,0,0"	"0,0,0,0"	"0,0,0,52"	"0,0,0,0"	"0,0,0,0"	"0,0,0,1127"	"0,0,0,0"	"0,0,0,0"	"0,0,0,0"	"0,0,0,0"	"0,0,0,0"	"0,0,7707,5524"	"0,0,474,441"	"0,0,136,0"	"0,0,0,0"	"0,0,0,0"	"0,0,0,0"	"0,0,0,0"	"0,0,0,0"	"0,0,0,0"	"0,0,0,0"
ENSG00000169241|SLC50A1	1300	1704	"0,0,0,0"	"0,0,0,0"	"0,0,0,0"	"0,0,0,0"	"0,0,0,0"	"0,0,0,0"	"0,0,0,0"	"0,0,0,0"	"0,0,0,0"	"0,0,0,0"	"0,0,0,0"	"0,0,0,0"	"0,0,0,0"	"0,0,0,0"	"0,0,0,0"	"0,0,0,0"	"0,0,0,0"	"0,0,0,0"	"0,0,0,0"	"0,0,0,0"	"0,0,0,0"	"0,0,0,0"	"0,0,0,0"	"0,0,0,226"	"0,0,0,0"	"0,0,0,0"	"0,0,0,0"	"0,0,0,0"	"0,0,0,0"	"0,0,0,0"	"0,0,0,0"	"0,0,0,0"	"0,0,0,0"	"0,0,0,0"	"0,0,0,0"	"0,0,0,0"	"0,0,0,0"	"245,0,296,0"	"0,0,0,0"	"0,0,0,0"	"0,0,0,0"	"0,0,0,0"	"0,0,0,0"	"0,0,0,0"	"0,0,0,0"	"0,0,0,0"	"0,0,0,0"
ENSG00000137497|NUMA1	8513	69311	"0,0,0,0"	"0,0,0,0"	"0,0,0,0"	"0,0,0,0"	"0,0,0,0"	"0,0,0,0"	"0,0,0,0"	"0,0,0,432"	"0,0,0,0"	"0,0,0,0"	"0,0,72,0"	"0,0,85,562"	"0,0,0,0"	"0,0,0,93"	"0,0,0,0"	"0,0,116,504"	"0,0,0,287"	"0,0,0,57"	"0,0,0,600"	"0,0,0,0"	"0,0,0,0"	"0,0,1105,3351"	"0,0,0,0"	"0,0,1225,2015"	"0,0,0,0"	"0,0,0,0"	"0,0,0,0"	"0,0,0,0"	"0,0,126,0"	"0,0,0,0"	"0,0,0,576"	"0,0,0,0"	"0,0,0,0"	"0,0,0,0"	"0,0,0,0"	"0,0,0,0"	"0,0,0,0"	"0,211,5156,12282"	"0,54,2874,1628"	"0,0,0,0"	"0,0,0,0"	"0,0,0,0"	"0,0,0,0"	"0,0,0,0"	"0,0,0,0"	"0,0,0,0"	"0,0,0,0"
ENSG00000166896|XRCC6BP1	1245	14448	"0,0,0,0"	"0,0,0,0"	"0,0,0,0"	"0,0,0,0"	"0,0,0,0"	"0,0,0,0"	"0,0,0,0"	"0,0,0,0"	"0,0,0,0"	"0,0,0,0"	"0,0,0,0"	"0,0,0,0"	"0,0,0,0"	"0,0,0,0"	"0,0,0,0"	"0,0,149,0"	"0,0,0,0"	"0,0,0,0"	"0,0,0,590"	"0,0,0,0"	"0,0,0,0"	"0,0,0,635"	"0,0,0,0"	"0,0,1179,616"	"0,0,0,0"	"0,0,0,0"	"0,0,0,0"	"0,0,0,0"	"0,0,0,0"	"0,0,0,0"	"0,0,0,90"	"0,0,0,0"	"0,0,0,0"	"0,0,0,0"	"0,0,0,0"	"0,0,0,0"	"0,0,0,0"	"0,0,593,2072"	"0,0,683,583"	"0,0,0,0"	"0,0,0,0"	"0,0,0,0"	"0,0,0,0"	"0,0,0,0"	"0,0,0,0"	"0,0,0,0"	"0,0,0,0"
ENSG00000170248|PDCD6IP	6176	65175	"0,0,0,0"	"0,0,0,0"	"0,0,0,0"	"0,0,0,0"	"0,0,0,0"	"0,0,0,0"	"0,0,0,0"	"0,0,0,0"	"0,0,0,0"	"0,0,0,0"	"0,0,0,0"	"0,0,115,427"	"0,0,0,0"	"0,0,0,0"	"0,0,0,0"	"0,0,1080,569"	"0,0,0,0"	"0,0,104,0"	"0,76,0,0"	"0,0,0,0"	"0,0,0,0"	"0,0,3637,10415"	"0,0,0,0"	"33,0,1140,1752"	"0,89,0,9"	"0,0,0,0"	"0,0,0,0"	"0,0,0,0"	"0,0,0,1195"	"0,0,0,0"	"0,0,0,0"	"0,0,0,1291"	"0,0,0,0"	"0,0,0,0"	"0,0,0,0"	"0,0,0,0"	"0,0,0,258"	"0,0,3305,6586"	"0,42,530,991"	"0,0,0,0"	"0,0,0,0"	"0,0,0,0"	"0,0,0,0"	"0,0,0,0"	"0,0,0,0"	"0,0,0,0"	"0,0,0,0"
ENSG00000242173|ARHGDIG	1377	12901	"0,0,0,0"	"0,0,0,0"	"0,0,0,0"	"0,0,0,0"	"0,0,0,0"	"0,0,0,0"	"0,0,0,0"	"0,0,0,0"	"0,0,0,0"	"0,0,0,0"	"0,0,0,0"	"0,0,0,0"	"0,0,0,0"	"0,0,0,0"	"0,0,0,0"	"0,0,0,0"	"0,0,0,0"	"0,0,0,0"	"0,0,0,0"	"0,0,0,0"	"0,0,0,0"	"0,0,0,0"	"0,0,0,0"	"0,0,0,0"	"0,0,0,0"	"0,0,0,0"	"0,0,0,0"	"0,0,0,0"	"0,0,428,0"	"0,0,0,0"	"0,0,0,0"	"0,0,0,0"	"0,0,0,0"	"0,0,0,0"	"0,0,0,0"	"0,0,0,0"	"0,0,0,0"	"0,0,299,1874"	"0,0,65,0"	"0,0,0,0"	"0,0,0,0"	"0,0,0,0"	"0,0,0,0"	"0,0,0,0"	"0,0,0,0"	"0,0,0,0"	"0,0,0,0"
ENSG00000169789|PRY	1353	22888	"0,0,0,0"	"0,0,0,0"	"0,0,0,0"	"0,0,0,0"	"0,0,0,0"	"0,0,0,0"	"0,0,0,0"	"0,0,0,0"	"0,0,0,0"	"0,0,0,0"	"0,0,0,0"	"0,0,0,0"	"0,0,0,0"	"0,0,0,0"	"0,0,0,0"	"0,0,0,0"	"0,0,0,0"	"0,0,0,0"	"0,0,0,0"	"0,0,0,0"	"0,0,0,0"	"0,0,2840,8311"	"0,0,0,0"	"0,0,0,0"	"0,0,0,0"	"0,0,0,0"	"0,0,0,0"	"0,0,0,0"	"0,0,735,0"	"0,0,0,918"	"0,0,0,0"	"0,0,0,0"	"0,0,0,0"	"0,0,0,0"	"0,0,0,0"	"0,0,41,0"	"0,0,0,0"	"0,111,464,876"	"0,0,187,0"	"0,0,0,0"	"0,0,0,0"	"0,0,0,0"	"0,0,0,0"	"0,0,0,0"	"0,0,460,0"	"0,0,0,0"	"0,0,0,0"
ENSG00000243251|PGBD3	3507	20429	"0,0,0,0"	"0,0,0,0"	"0,0,0,0"	"0,0,0,0"	"0,0,0,0"	"43,0,101,0"	"0,0,0,0"	"0,0,0,0"	"0,0,0,0"	"0,0,0,0"	"0,0,0,0"	"0,0,0,252"	"0,0,0,0"	"0,0,0,0"	"0,0,0,0"	"0,0,372,98"	"0,0,0,0"	"0,0,0,0"	"0,0,0,0"	"0,0,0,0"	"0,0,0,0"	"0,0,887,321"	"0,0,0,0"	"0,0,751,0"	"0,0,0,0"	"0,0,0,0"	"0,0,0,0"	"0,0,0,0"	"0,0,0,0"	"0,0,0,0"	"0,0,0,0"	"0,0,0,0"	"0,0,0,0"	"0,0,0,0"	"0,0,0,0"	"0,0,0,0"	"0,0,0,0"	"0,0,469,1495"	"0,0,0,108"	"0,0,0,0"	"0,0,0,0"	"0,0,0,0"	"0,0,0,0"	"0,0,0,0"	"0,0,0,0"	"0,0,0,0"	"0,0,0,0"
ENSG00000066032|CTNNA2	5075	1458474	"0,0,484,457"	"0,0,0,0"	"0,0,0,0"	"0,0,0,0"	"0,0,0,0"	"0,0,514,0"	"0,0,0,485"	"0,0,730,1083"	"0,0,0,0"	"0,0,0,0"	"0,0,549,175"	"0,0,5728,10858"	"0,0,444,259"	"0,0,0,250"	"0,0,468,571"	"60,0,13710,18014"	"0,0,0,154"	"0,0,4813,5778"	"0,0,7969,4869"	"0,0,0,0"	"0,0,0,0"	"0,0,51156,109058"	"0,0,0,0"	"0,101,30219,30468"	"0,0,0,0"	"0,0,621,1429"	"0,0,292,1809"	"0,0,969,353"	"0,0,7281,24520"	"0,0,0,511"	"129,0,10343,24360"	"0,0,21175,37159"	"0,0,902,442"	"89,0,0,997"	"0,0,0,0"	"0,0,0,0"	"0,0,0,338"	"0,113,38155,40043"	"0,115,30513,24876"	"0,0,123,0"	"0,0,0,0"	"0,0,287,965"	"0,0,0,0"	"0,0,0,0"	"0,0,0,0"	"0,0,0,0"	"0,0,0,0"
ENSG00000005812|FBXL3	3503	18394	"0,0,0,0"	"0,0,0,0"	"0,0,0,0"	"0,0,0,0"	"0,0,0,0"	"0,0,0,0"	"0,0,0,0"	"0,0,0,0"	"0,0,0,0"	"0,0,0,0"	"0,0,0,0"	"0,0,0,0"	"0,0,182,0"	"0,0,0,82"	"0,0,0,0"	"0,0,0,379"	"0,0,0,0"	"0,0,0,0"	"0,0,0,0"	"0,0,0,0"	"0,0,0,0"	"0,0,0,1534"	"0,0,0,0"	"0,0,214,0"	"0,0,0,0"	"0,0,0,0"	"0,0,0,0"	"0,0,0,0"	"0,0,0,703"	"0,0,0,0"	"0,0,0,0"	"0,0,0,562"	"0,0,0,0"	"0,0,0,0"	"0,0,0,0"	"0,0,0,0"	"0,0,0,0"	"0,0,1339,874"	"0,0,75,173"	"0,0,0,0"	"0,0,0,0"	"0,0,0,0"	"0,0,0,0"	"0,0,0,0"	"0,0,0,0"	"0,0,0,0"	"0,0,0,0"
ENSG00000168096|ANKS3	3969	33769	"0,0,0,0"	"0,0,0,0"	"0,0,0,0"	"0,0,0,0"	"0,0,0,0"	"0,0,0,0"	"0,0,0,0"	"0,0,0,0"	"0,0,0,0"	"0,0,0,0"	"0,0,0,155"	"0,0,0,0"	"0,0,0,0"	"0,0,0,0"	"0,0,0,0"	"0,0,0,171"	"0,0,0,0"	"0,0,0,0"	"0,0,0,0"	"0,0,0,0"	"0,0,0,0"	"135,3,693,4135"	"0,0,0,0"	"0,0,0,201"	"0,0,0,0"	"0,0,0,0"	"0,0,0,0"	"0,0,0,0"	"0,0,0,0"	"0,0,0,0"	"0,0,0,0"	"0,0,0,0"	"0,0,0,0"	"0,0,0,0"	"0,0,0,0"	"0,0,0,0"	"0,0,0,0"	"69,300,5158,8181"	"0,0,0,0"	"0,0,0,0"	"0,0,0,0"	"0,0,0,0"	"0,0,0,0"	"0,0,0,0"	"0,0,0,0"	"0,0,0,0"	"0,0,0,0"
ENSG00000159403|C1R	1156	2127	"0,0,0,0"	"0,0,0,0"	"0,0,0,0"	"0,0,0,0"	"0,0,0,0"	"0,0,0,0"	"0,0,0,0"	"0,0,0,0"	"0,0,0,0"	"0,0,0,0"	"0,0,0,0"	"0,0,0,0"	"0,0,0,0"	"0,0,0,0"	"0,0,0,0"	"0,0,0,0"	"0,0,0,0"	"0,0,0,0"	"0,0,0,0"	"0,0,0,0"	"0,0,0,0"	"0,0,0,0"	"0,0,0,0"	"0,0,0,0"	"0,0,0,0"	"0,0,0,0"	"0,0,0,0"	"0,0,0,0"	"0,0,0,0"	"0,0,0,0"	"0,0,0,0"	"0,0,0,0"	"0,0,0,0"	"0,0,0,0"	"0,0,0,0"	"0,0,0,0"	"0,0,0,0"	"0,0,0,0"	"0,0,114,0"	"0,0,0,0"	"0,0,0,0"	"0,0,0,0"	"0,0,0,0"	"0,0,0,0"	"0,0,0,0"	"0,0,0,0"	"0,0,0,0"
ENSG00000110148|CCKBR	2328	10064	"0,0,0,0"	"0,0,0,0"	"0,0,0,0"	"0,0,0,0"	"0,0,0,0"	"0,0,0,0"	"0,0,0,0"	"0,0,0,0"	"0,0,0,0"	"0,0,0,0"	"0,0,0,0"	"0,0,0,1163"	"0,0,0,0"	"0,0,0,0"	"0,0,0,0"	"0,0,0,0"	"0,0,0,0"	"0,0,0,0"	"0,0,0,0"	"0,0,0,0"	"0,0,0,0"	"0,0,0,346"	"0,0,0,0"	"0,0,223,2085"	"0,0,0,0"	"0,0,0,0"	"0,0,0,0"	"0,0,0,0"	"0,0,0,0"	"0,0,0,0"	"0,0,0,0"	"0,0,0,0"	"0,0,0,0"	"0,0,0,0"	"0,0,0,0"	"0,0,0,0"	"0,0,0,0"	"0,0,309,611"	"0,0,84,0"	"0,0,0,0"	"0,0,0,0"	"0,0,0,0"	"0,0,0,0"	"0,0,0,0"	"0,0,0,0"	"0,0,0,0"	"0,0,0,0"
ENSG00000088930|XRN2	3489	83033	"0,0,0,0"	"0,0,0,0"	"0,0,0,0"	"0,0,0,0"	"0,0,0,0"	"0,0,127,0"	"0,0,0,0"	"0,0,0,98"	"0,0,0,0"	"0,0,0,0"	"0,0,0,0"	"0,0,242,542"	"0,0,0,0"	"0,0,0,0"	"0,0,0,0"	"0,0,1221,0"	"0,0,0,0"	"0,0,0,0"	"0,0,232,78"	"0,0,0,0"	"0,0,0,0"	"0,0,181,15826"	"0,0,0,0"	"0,0,239,1953"	"0,0,0,0"	"0,0,0,0"	"0,0,0,0"	"0,0,0,0"	"0,0,0,337"	"0,0,0,0"	"0,0,0,531"	"0,0,0,0"	"0,0,0,0"	"0,0,0,0"	"0,0,0,0"	"0,0,0,0"	"0,0,0,0"	"0,0,3596,6342"	"0,0,791,1033"	"0,0,0,0"	"0,0,0,0"	"0,0,0,0"	"0,0,0,0"	"0,0,0,0"	"0,0,0,0"	"0,0,0,0"	"0,0,0,0"
ENSG00000169756|LIMS1	5437	147409	"0,0,0,0"	"0,0,0,0"	"0,0,0,0"	"0,0,0,0"	"0,0,0,0"	"0,0,0,0"	"0,0,0,0"	"0,0,0,0"	"0,0,0,0"	"0,0,0,0"	"0,0,0,0"	"0,0,4205,815"	"0,0,0,0"	"0,0,0,0"	"0,0,0,0"	"0,0,2714,2563"	"0,0,0,0"	"0,0,0,0"	"0,0,141,196"	"0,0,0,0"	"0,0,0,0"	"0,0,7546,11978"	"0,0,0,0"	"0,0,1464,2664"	"0,0,0,0"	"0,0,0,0"	"0,0,0,0"	"0,0,0,0"	"0,0,1030,587"	"0,0,411,0"	"0,0,460,2591"	"32,0,962,1090"	"0,0,0,0"	"0,0,0,0"	"0,0,0,0"	"0,0,0,0"	"0,0,0,0"	"595,0,10479,14054"	"0,0,1391,1551"	"0,0,0,0"	"0,0,0,0"	"0,0,0,0"	"0,0,0,0"	"0,0,0,0"	"0,0,0,0"	"0,0,0,0"	"0,0,0,0"
ENSG00000143434|SEMA6C	5397	9547	"0,0,0,0"	"0,0,0,0"	"0,0,0,0"	"0,0,0,0"	"0,0,0,0"	"0,0,0,0"	"0,0,0,0"	"0,0,0,0"	"0,0,0,0"	"0,0,0,0"	"0,0,0,0"	"0,0,0,0"	"0,0,0,0"	"0,0,0,0"	"0,0,0,0"	"0,0,0,0"	"0,0,0,0"	"0,0,0,0"	"0,0,0,0"	"0,0,0,0"	"0,0,0,0"	"0,0,0,0"	"0,0,0,0"	"0,0,70,0"	"0,0,0,0"	"0,0,0,0"	"0,0,0,0"	"0,0,0,0"	"0,0,0,0"	"0,0,0,0"	"0,0,0,0"	"0,0,0,0"	"0,0,0,0"	"0,0,0,0"	"0,0,0,0"	"0,0,0,0"	"0,0,0,0"	"0,0,635,908"	"0,0,446,113"	"0,0,0,0"	"0,0,0,0"	"0,0,0,0"	"0,0,0,0"	"0,0,0,0"	"0,0,0,0"	"0,0,0,0"	"0,0,0,0"
ENSG00000161970|RPL26	943	4751	"0,0,0,0"	"0,0,0,0"	"0,0,0,0"	"0,0,0,0"	"0,0,0,0"	"0,0,0,0"	"0,0,0,0"	"0,0,0,0"	"0,0,0,0"	"0,0,0,0"	"0,0,0,0"	"0,0,0,0"	"0,0,0,0"	"0,0,0,74"	"0,0,0,0"	"0,0,126,0"	"0,0,0,0"	"0,0,0,0"	"0,0,0,0"	"0,0,0,0"	"0,0,0,0"	"0,0,0,0"	"0,0,0,0"	"0,0,264,0"	"0,0,0,0"	"0,0,0,0"	"0,0,0,0"	"0,0,0,0"	"0,0,0,698"	"0,0,0,0"	"0,0,0,0"	"0,0,0,0"	"0,0,0,0"	"0,0,0,0"	"0,0,0,0"	"0,0,0,0"	"0,0,0,0"	"0,0,99,1168"	"0,0,0,0"	"0,0,0,0"	"0,0,0,0"	"0,0,0,0"	"0,0,0,0"	"0,0,0,0"	"0,0,0,0"	"0,0,0,0"	"0,0,0,0"
ENSG00000118873|RAB3GAP2	7257	116905	"0,0,0,0"	"0,0,0,0"	"0,0,0,0"	"0,0,0,0"	"0,0,0,0"	"0,0,0,0"	"0,0,0,0"	"0,0,0,0"	"0,0,0,0"	"0,0,0,0"	"0,0,485,157"	"0,0,833,873"	"0,0,0,0"	"0,0,0,0"	"0,0,0,0"	"0,0,1867,340"	"0,0,0,0"	"0,0,0,266"	"0,0,237,0"	"0,0,0,0"	"0,0,0,0"	"0,0,4672,17924"	"0,0,0,0"	"0,0,3145,6924"	"0,0,0,0"	"0,0,390,0"	"0,0,0,0"	"0,0,0,0"	"0,0,0,0"	"0,0,0,0"	"0,0,0,1793"	"0,0,0,4825"	"0,0,0,0"	"0,0,0,0"	"0,0,0,0"	"0,0,0,0"	"0,0,0,0"	"98,0,6490,5068"	"89,0,1504,912"	"0,0,0,0"	"0,0,0,0"	"0,0,0,0"	"0,0,0,0"	"0,0,0,0"	"0,0,0,0"	"0,0,0,0"	"0,0,0,0"
ENSG00000170835|CEL	2384	7500	"0,0,0,0"	"0,0,0,0"	"0,0,0,0"	"0,0,0,0"	"0,0,0,0"	"0,0,0,0"	"0,0,0,0"	"0,0,0,0"	"0,0,0,0"	"0,0,0,0"	"0,0,0,0"	"0,0,0,0"	"0,0,0,191"	"0,0,0,0"	"0,0,0,0"	"0,0,163,125"	"0,0,0,0"	"0,0,0,0"	"0,0,83,0"	"0,0,0,0"	"0,0,0,0"	"0,0,0,0"	"0,0,0,0"	"0,0,0,29"	"0,0,0,0"	"0,0,0,0"	"0,0,0,154"	"0,0,0,0"	"0,0,0,0"	"0,0,0,0"	"0,0,0,0"	"0,0,0,0"	"0,0,0,0"	"0,0,0,0"	"0,0,0,0"	"0,0,0,0"	"0,0,0,0"	"0,0,1232,295"	"0,0,114,39"	"0,0,0,0"	"0,0,0,0"	"0,0,0,0"	"0,0,0,0"	"0,0,0,0"	"0,0,0,0"	"0,0,0,0"	"0,0,0,0"
ENSG00000166676|TVP23A	3979	53581	"0,0,0,0"	"0,0,0,0"	"0,0,0,0"	"0,0,0,0"	"0,0,0,0"	"0,0,0,0"	"0,0,0,0"	"0,0,0,0"	"0,0,0,0"	"0,0,0,0"	"0,0,0,0"	"0,0,313,156"	"0,0,0,123"	"0,0,0,0"	"0,0,0,0"	"0,80,720,770"	"0,0,0,0"	"0,0,0,178"	"0,0,0,0"	"0,0,0,0"	"0,0,0,0"	"0,0,385,5265"	"0,0,0,0"	"0,0,122,1037"	"0,0,0,0"	"0,0,0,0"	"0,0,0,0"	"0,0,0,0"	"273,0,3353,1762"	"0,0,548,195"	"0,0,183,554"	"15,0,769,1275"	"0,0,0,0"	"0,0,0,0"	"0,0,0,0"	"0,0,0,0"	"0,0,104,0"	"0,382,6639,9347"	"0,0,712,977"	"0,0,0,0"	"0,0,0,0"	"0,0,0,0"	"0,0,0,0"	"0,0,0,0"	"0,0,0,0"	"0,0,0,0"	"0,0,0,0"
ENSG00000172023|REG1B	767	2196	"0,0,0,0"	"0,0,0,0"	"0,0,0,0"	"0,0,0,0"	"0,0,0,0"	"0,0,0,0"	"0,0,0,0"	"0,0,0,0"	"0,0,0,0"	"0,0,0,0"	"0,0,0,0"	"0,0,0,0"	"0,0,0,0"	"0,0,0,0"	"0,0,0,0"	"0,0,0,0"	"0,0,0,0"	"0,0,0,0"	"0,0,0,0"	"0,0,0,0"	"0,0,0,0"	"0,0,0,0"	"0,0,0,0"	"0,0,0,0"	"0,0,0,0"	"0,0,0,0"	"0,0,0,0"	"0,0,0,0"	"0,0,0,0"	"0,0,0,0"	"0,0,0,0"	"0,0,0,0"	"0,0,0,0"	"0,0,0,0"	"0,0,0,0"	"0,0,0,0"	"0,0,0,0"	"0,0,0,0"	"0,0,0,0"	"0,0,0,0"	"0,0,0,0"	"0,0,0,0"	"0,0,0,0"	"0,0,0,0"	"0,0,0,0"	"0,0,0,0"	"0,0,0,0"
ENSG00000048707|VPS13D	16318	265658	"0,0,478,0"	"0,0,0,0"	"0,0,0,31"	"0,0,0,0"	"0,0,0,0"	"0,0,0,0"	"0,0,0,0"	"0,0,0,0"	"0,0,0,0"	"0,0,0,0"	"0,0,0,0"	"0,0,4910,1519"	"0,0,0,0"	"0,0,0,0"	"0,0,0,131"	"0,0,2426,2658"	"0,0,0,0"	"0,0,0,159"	"0,38,560,200"	"0,0,0,0"	"0,0,0,0"	"0,0,9587,13771"	"0,0,0,0"	"0,0,2165,4409"	"0,0,0,0"	"0,0,96,0"	"0,0,0,0"	"0,0,0,0"	"0,0,410,1066"	"0,0,0,0"	"0,0,67,7490"	"0,0,340,1844"	"0,0,0,0"	"0,0,0,0"	"0,0,0,0"	"0,0,0,0"	"0,0,0,0"	"0,0,19837,24266"	"0,0,3897,6298"	"0,0,0,0"	"0,0,0,0"	"0,0,0,0"	"0,0,0,0"	"0,0,0,0"	"0,0,0,0"	"0,0,0,0"	"0,0,0,0"
ENSG00000106410|NOBOX	2076	10912	"0,0,0,0"	"0,0,0,0"	"0,0,0,0"	"0,0,0,0"	"0,0,0,0"	"0,0,0,0"	"0,0,0,0"	"0,0,0,0"	"0,0,0,0"	"0,0,0,0"	"0,0,0,0"	"0,0,0,0"	"0,0,0,0"	"0,0,0,0"	"0,0,0,0"	"0,0,0,175"	"0,0,0,0"	"0,0,0,0"	"0,0,0,0"	"0,0,0,0"	"0,0,0,0"	"0,0,0,332"	"0,0,0,0"	"0,0,189,395"	"0,0,0,0"	"0,0,0,0"	"0,0,0,0"	"0,0,0,0"	"0,0,0,0"	"0,0,0,0"	"0,0,0,0"	"0,0,0,0"	"0,0,0,0"	"0,0,0,0"	"0,0,0,0"	"0,0,0,0"	"0,0,0,0"	"0,0,909,300"	"0,0,576,104"	"0,0,0,0"	"0,0,0,0"	"0,0,0,0"	"0,0,0,0"	"0,0,0,0"	"0,0,0,0"	"0,0,0,0"	"0,0,0,0"
ENSG00000188938|FAM120AOS	2771	4328	"0,0,0,0"	"0,0,0,0"	"0,0,0,0"	"0,0,0,0"	"0,0,0,0"	"0,0,0,0"	"0,0,0,0"	"232,0,0,0"	"0,0,0,0"	"0,0,0,0"	"0,0,0,0"	"0,0,0,0"	"0,0,0,0"	"0,0,0,0"	"0,0,0,0"	"0,0,0,0"	"0,0,0,0"	"0,0,0,0"	"0,0,0,0"	"0,0,0,0"	"0,0,0,0"	"0,0,0,0"	"0,0,0,0"	"0,133,0,0"	"0,0,0,0"	"0,0,0,0"	"0,0,0,0"	"0,0,0,0"	"0,0,0,0"	"0,0,0,0"	"0,0,0,0"	"0,0,0,0"	"0,0,0,0"	"0,0,0,0"	"0,0,0,0"	"0,0,0,0"	"0,0,0,0"	"0,0,914,307"	"0,0,157,0"	"0,0,0,0"	"0,0,0,0"	"0,0,0,125"	"0,0,0,0"	"0,0,0,0"	"0,0,0,0"	"0,0,0,0"	"0,0,0,0"
ENSG00000171346|KRT15	6562	2109	"0,0,0,0"	"0,0,0,0"	"0,0,0,0"	"0,0,0,0"	"0,0,0,0"	"0,0,0,0"	"0,0,0,0"	"0,0,0,0"	"0,0,0,0"	"0,0,0,0"	"0,0,0,0"	"0,0,0,0"	"0,0,0,0"	"0,0,0,0"	"0,0,0,0"	"0,0,0,0"	"0,0,0,0"	"0,0,0,0"	"0,0,0,0"	"0,0,0,0"	"0,0,0,0"	"0,0,0,0"	"0,0,0,0"	"0,0,0,0"	"0,0,0,0"	"0,0,0,0"	"0,0,0,0"	"0,0,0,0"	"0,0,0,0"	"0,0,0,0"	"0,0,0,0"	"0,0,0,0"	"0,0,0,0"	"0,0,0,0"	"0,0,0,0"	"0,0,0,0"	"0,0,0,0"	"302,0,172,0"	"366,461,104,0"	"0,0,0,0"	"0,0,0,0"	"0,0,0,0"	"0,0,0,0"	"0,0,0,0"	"0,0,0,0"	"0,0,0,0"	"0,0,0,0"
ENSG00000184988|TMEM106A	3289	4879	"0,0,0,0"	"0,0,0,0"	"0,0,0,0"	"0,0,0,0"	"0,0,0,0"	"0,0,0,0"	"0,0,0,0"	"0,0,0,0"	"0,0,0,0"	"0,0,0,0"	"0,0,0,0"	"0,0,0,0"	"0,0,0,0"	"0,0,0,0"	"0,0,0,0"	"0,0,0,0"	"0,0,0,0"	"0,0,0,0"	"0,0,0,0"	"0,0,0,0"	"0,0,0,0"	"0,0,0,0"	"0,0,0,0"	"0,0,0,0"	"0,0,0,0"	"0,0,0,0"	"0,0,0,0"	"0,0,0,0"	"0,0,0,0"	"0,0,0,0"	"0,0,0,0"	"0,0,0,0"	"0,0,0,0"	"0,0,0,0"	"0,0,0,0"	"0,0,0,0"	"0,0,0,0"	"589,131,728,0"	"0,0,0,248"	"0,0,0,0"	"0,0,0,0"	"0,0,0,0"	"0,0,0,0"	"0,0,0,0"	"0,0,0,0"	"0,0,0,0"	"0,0,0,0"
ENSG00000123179|EBPL	1342	29411	"0,0,0,0"	"0,0,0,0"	"0,0,0,0"	"0,0,0,0"	"0,0,0,0"	"0,0,0,0"	"0,0,0,0"	"0,0,0,0"	"0,0,0,0"	"0,0,0,0"	"0,0,0,0"	"0,0,443,0"	"0,0,0,0"	"0,0,0,0"	"0,0,0,0"	"0,0,0,161"	"0,0,0,0"	"0,0,0,0"	"0,0,0,0"	"0,0,0,0"	"0,0,0,0"	"0,0,1456,2215"	"0,0,0,0"	"0,0,68,506"	"0,0,0,0"	"0,0,0,0"	"0,0,0,0"	"0,0,0,0"	"0,0,1069,0"	"0,0,0,0"	"0,0,546,435"	"0,0,0,0"	"0,0,0,0"	"0,0,0,0"	"0,0,0,0"	"0,0,0,0"	"0,0,0,0"	"0,278,4371,3802"	"0,0,250,232"	"0,0,0,0"	"0,0,0,0"	"0,0,0,0"	"0,0,0,0"	"0,0,0,0"	"0,0,0,0"	"0,0,0,0"	"0,0,0,0"
ENSG00000171135|JAGN1	1693	2103	"0,0,0,0"	"0,0,0,0"	"0,0,0,0"	"0,0,0,0"	"0,0,0,0"	"0,0,0,0"	"0,0,0,0"	"0,0,0,0"	"0,0,0,0"	"0,0,0,0"	"0,0,0,0"	"0,0,0,0"	"0,0,0,0"	"0,0,0,0"	"0,0,0,0"	"0,0,0,0"	"0,0,0,0"	"0,0,0,0"	"0,0,0,0"	"0,0,0,0"	"0,0,0,0"	"0,0,0,0"	"0,0,0,0"	"0,0,402,47"	"0,0,0,0"	"0,0,0,0"	"0,0,0,0"	"0,0,0,0"	"0,0,0,0"	"0,0,0,0"	"0,0,0,0"	"0,0,0,0"	"0,0,0,0"	"0,0,0,0"	"0,0,0,0"	"0,0,0,0"	"0,0,0,0"	"0,0,0,416"	"101,0,182,0"	"0,0,0,0"	"0,0,0,0"	"0,0,0,0"	"0,0,0,0"	"0,0,0,0"	"0,0,0,0"	"0,0,0,0"	"0,0,0,0"
ENSG00000167992|VWCE	3967	33168	"0,0,0,0"	"0,0,0,0"	"0,0,0,0"	"0,0,0,0"	"0,0,0,0"	"0,0,0,0"	"0,0,0,0"	"0,0,66,0"	"0,0,0,0"	"0,0,0,0"	"0,0,0,0"	"0,0,366,0"	"0,0,0,0"	"0,0,0,0"	"0,0,0,0"	"0,0,145,278"	"0,0,0,0"	"0,0,0,0"	"0,0,0,0"	"0,0,0,0"	"0,0,0,0"	"0,0,0,1482"	"0,0,0,0"	"0,0,434,1256"	"0,0,0,0"	"0,0,0,0"	"0,0,0,0"	"0,0,0,0"	"0,0,0,0"	"0,0,0,0"	"0,93,0,209"	"0,0,0,387"	"0,0,0,0"	"0,0,0,0"	"0,0,0,0"	"0,0,0,0"	"0,0,0,0"	"0,0,3429,7024"	"0,0,0,2215"	"0,0,0,0"	"0,0,0,0"	"0,0,0,0"	"0,0,0,0"	"0,0,0,0"	"0,0,0,0"	"0,0,0,0"	"0,0,0,0"
ENSG00000005486|RHBDD2	1929	8050	"0,0,0,0"	"0,0,0,0"	"0,0,0,0"	"0,0,0,0"	"0,0,0,0"	"0,0,0,0"	"0,0,0,0"	"0,0,0,0"	"0,0,0,0"	"0,0,0,0"	"0,0,0,0"	"0,0,0,261"	"0,0,0,0"	"0,0,0,0"	"0,0,0,0"	"0,0,0,0"	"0,0,0,0"	"0,0,0,0"	"0,0,0,174"	"0,0,0,0"	"0,0,0,0"	"0,0,0,224"	"0,0,0,0"	"0,0,0,0"	"0,0,0,0"	"0,0,0,0"	"0,0,0,0"	"0,0,0,0"	"0,0,0,0"	"0,0,0,0"	"0,0,0,0"	"0,0,0,331"	"0,0,0,0"	"0,0,0,0"	"0,0,0,0"	"0,0,0,0"	"0,0,0,0"	"0,0,1033,1813"	"0,143,0,286"	"0,0,0,0"	"0,0,0,0"	"0,0,0,0"	"0,0,0,0"	"0,0,0,0"	"0,0,0,0"	"0,0,0,0"	"0,0,0,0"
ENSG00000136111|TBC1D4	6364	191079	"0,0,0,0"	"0,0,0,0"	"0,0,0,0"	"0,0,0,0"	"0,0,0,0"	"0,0,0,0"	"0,0,0,0"	"0,0,0,51"	"0,0,0,0"	"0,0,0,0"	"0,0,641,0"	"0,0,982,841"	"0,0,0,0"	"0,0,0,0"	"0,0,0,129"	"0,0,2249,2321"	"0,0,0,0"	"0,0,96,356"	"0,0,388,63"	"0,0,0,0"	"0,0,0,0"	"0,0,6542,8065"	"0,0,0,0"	"0,0,5681,4130"	"0,0,0,0"	"0,0,0,54"	"0,0,323,0"	"0,0,0,0"	"0,0,1168,1053"	"0,0,0,499"	"0,0,421,407"	"0,0,1059,3422"	"0,0,0,0"	"0,0,0,0"	"0,0,0,0"	"0,0,0,0"	"0,0,0,0"	"0,0,7225,14140"	"0,0,2676,2802"	"0,0,0,0"	"0,0,0,0"	"0,0,0,56"	"0,0,0,0"	"0,0,0,0"	"0,0,0,0"	"0,0,0,0"	"0,0,0,0"
ENSG00000132581|SDF2	1568	12252	"0,0,0,0"	"0,0,0,0"	"0,0,0,0"	"0,0,0,0"	"0,0,0,0"	"0,0,0,0"	"0,0,0,0"	"0,0,0,0"	"0,0,0,0"	"0,0,0,0"	"0,0,0,0"	"0,0,0,0"	"0,0,0,0"	"0,0,0,0"	"0,0,0,0"	"0,0,114,0"	"0,0,0,0"	"0,0,0,0"	"0,0,0,0"	"0,0,0,0"	"0,0,0,0"	"0,0,0,1358"	"0,0,0,0"	"0,0,0,76"	"0,0,0,0"	"0,0,0,0"	"0,0,0,0"	"0,0,0,0"	"0,0,0,0"	"0,0,0,0"	"0,0,0,0"	"0,0,0,0"	"0,0,0,0"	"0,0,0,0"	"0,0,0,0"	"0,0,2015,0"	"0,0,0,0"	"0,0,1502,3252"	"0,0,0,371"	"0,0,0,0"	"0,0,0,0"	"0,0,0,0"	"0,0,0,0"	"0,0,0,0"	"0,0,0,0"	"0,0,0,0"	"0,0,0,0"
ENSG00000149485|FADS1	8665	21027	"0,0,0,0"	"0,0,0,0"	"0,0,0,0"	"0,0,0,0"	"0,0,0,0"	"0,0,0,0"	"0,0,0,0"	"0,0,0,0"	"0,0,0,0"	"0,0,0,0"	"0,0,0,0"	"0,0,0,0"	"0,0,0,0"	"0,0,0,0"	"0,0,0,0"	"0,0,0,0"	"0,0,0,0"	"0,0,143,0"	"0,0,0,0"	"0,0,0,0"	"0,0,0,0"	"0,0,362,138"	"0,0,0,0"	"0,0,242,722"	"0,0,0,0"	"0,0,0,0"	"0,0,0,0"	"0,0,0,0"	"67,103,349,343"	"0,0,0,0"	"0,0,0,0"	"0,0,0,0"	"0,0,0,0"	"0,0,0,0"	"0,0,0,0"	"0,0,0,0"	"0,0,0,0"	"629,312,1951,2541"	"0,0,428,553"	"0,0,0,0"	"0,0,0,0"	"0,0,0,0"	"0,0,0,0"	"0,0,0,0"	"0,0,0,0"	"0,0,0,0"	"0,0,0,0"
ENSG00000167549|CORO6	2828	5316	"0,0,0,0"	"0,0,0,0"	"0,0,0,0"	"0,0,0,0"	"0,0,0,0"	"0,0,0,0"	"0,0,0,0"	"0,0,0,0"	"0,0,0,0"	"0,0,0,0"	"0,0,0,0"	"0,0,0,0"	"0,0,0,0"	"0,0,0,0"	"0,0,0,0"	"0,0,0,0"	"0,0,0,0"	"0,0,0,0"	"0,0,0,0"	"0,0,0,0"	"0,0,0,0"	"0,0,0,0"	"0,0,0,0"	"0,0,0,0"	"0,0,0,0"	"0,0,0,0"	"0,0,0,0"	"0,0,0,0"	"0,0,0,0"	"0,0,0,0"	"0,0,0,0"	"0,0,0,0"	"0,0,0,0"	"0,0,0,0"	"0,0,0,0"	"0,0,0,0"	"0,0,0,0"	"0,0,0,0"	"0,0,321,0"	"0,0,0,0"	"0,0,0,0"	"0,0,0,0"	"0,0,0,0"	"0,0,0,0"	"0,0,0,0"	"0,0,0,0"	"0,0,0,0"
ENSG00000132703|APCS	926	115	"0,0,0,0"	"0,0,0,0"	"0,0,0,0"	"0,0,0,0"	"0,0,0,0"	"0,0,0,0"	"0,0,0,0"	"0,0,0,0"	"0,0,0,0"	"0,0,0,0"	"0,0,0,0"	"0,0,0,0"	"0,0,0,0"	"0,0,0,0"	"0,0,0,0"	"0,0,0,0"	"0,0,0,0"	"0,0,0,0"	"0,0,0,0"	"0,0,0,0"	"0,0,0,0"	"0,0,0,0"	"0,0,0,0"	"0,0,0,0"	"0,0,0,0"	"0,0,0,0"	"0,0,0,0"	"0,0,0,0"	"0,0,0,0"	"0,0,0,0"	"0,0,0,0"	"0,0,0,0"	"0,0,0,0"	"0,0,0,0"	"0,0,0,0"	"0,0,0,0"	"0,0,0,0"	"0,0,0,0"	"0,0,0,0"	"0,0,0,0"	"0,0,0,0"	"0,0,0,0"	"0,0,0,0"	"0,0,0,0"	"0,0,0,0"	"0,0,0,0"	"0,0,0,0"
ENSG00000185730|ZNF696	2795	3878	"0,0,0,0"	"0,0,0,0"	"0,0,0,0"	"0,0,0,0"	"0,0,0,0"	"0,0,0,0"	"0,0,0,0"	"0,0,0,0"	"0,0,0,0"	"0,0,0,0"	"0,0,0,0"	"0,0,0,0"	"0,0,0,0"	"0,0,0,0"	"0,0,0,0"	"0,0,0,209"	"0,0,0,0"	"0,0,0,0"	"0,0,0,0"	"0,0,0,0"	"0,0,0,0"	"0,0,0,0"	"0,0,0,0"	"0,0,0,0"	"0,0,0,0"	"0,0,0,0"	"0,0,0,0"	"0,0,0,0"	"0,0,0,0"	"0,0,0,0"	"522,0,0,0"	"0,0,0,0"	"0,0,0,0"	"0,0,0,0"	"0,0,0,0"	"0,0,0,0"	"0,0,0,0"	"289,0,290,825"	"0,0,0,0"	"0,0,0,0"	"0,0,0,0"	"0,0,0,0"	"0,0,0,0"	"0,0,0,0"	"0,0,0,0"	"0,0,0,0"	"0,0,0,0"
ENSG00000105865|DUS4L	2217	12287	"0,0,0,0"	"0,0,0,0"	"0,0,0,0"	"0,0,0,0"	"0,0,0,0"	"0,0,0,0"	"0,0,0,0"	"0,0,0,0"	"0,0,0,0"	"0,0,0,0"	"0,0,0,0"	"0,0,0,0"	"0,0,0,0"	"0,0,0,0"	"0,0,0,0"	"0,114,238,179"	"0,0,0,0"	"0,0,0,0"	"0,0,0,0"	"0,0,0,0"	"0,0,0,0"	"0,0,199,3362"	"0,0,0,0"	"0,0,437,209"	"0,0,0,0"	"0,0,0,0"	"0,0,0,0"	"0,0,0,0"	"0,0,0,0"	"0,0,0,0"	"0,0,0,0"	"0,0,0,0"	"0,0,0,0"	"0,0,0,0"	"0,0,0,0"	"0,0,0,0"	"0,0,0,0"	"0,0,600,871"	"0,0,137,76"	"0,0,0,0"	"0,0,0,0"	"0,0,0,0"	"0,0,0,0"	"0,0,0,0"	"0,0,0,0"	"0,0,0,0"	"0,0,0,0"
ENSG00000092068|SLC7A8	4820	53526	"0,0,0,0"	"0,0,0,0"	"0,0,0,0"	"0,0,0,0"	"0,0,0,0"	"0,0,0,0"	"0,0,0,0"	"0,0,0,0"	"0,0,0,0"	"0,0,0,0"	"0,0,0,0"	"0,0,0,330"	"0,0,0,123"	"0,0,0,0"	"0,0,0,0"	"0,0,103,265"	"0,0,0,0"	"0,0,0,0"	"80,0,286,213"	"0,0,0,0"	"0,0,0,0"	"0,0,1118,462"	"0,0,0,0"	"0,0,861,1723"	"0,0,0,0"	"0,0,0,0"	"0,0,0,0"	"0,0,0,0"	"0,0,0,392"	"0,0,0,0"	"0,0,0,0"	"0,0,0,495"	"0,0,0,0"	"0,0,0,0"	"0,0,0,0"	"0,0,0,0"	"0,0,0,0"	"0,0,6135,5188"	"0,0,1315,1193"	"0,0,0,0"	"0,0,0,0"	"0,0,0,0"	"0,0,0,0"	"0,0,0,0"	"0,0,0,0"	"0,0,0,0"	"0,0,0,0"
ENSG00000102359|SRPX2	2138	24944	"0,0,0,0"	"0,0,0,0"	"0,0,0,0"	"0,0,0,0"	"0,0,0,0"	"0,0,0,0"	"0,0,0,0"	"0,0,0,0"	"0,0,0,0"	"0,0,0,0"	"0,0,0,0"	"0,0,0,0"	"0,0,0,0"	"0,0,0,0"	"0,0,0,0"	"0,0,79,0"	"0,0,0,0"	"0,0,0,0"	"0,0,114,576"	"0,0,0,0"	"0,0,0,0"	"0,0,288,4062"	"0,0,0,0"	"0,0,195,1071"	"0,0,0,0"	"0,0,0,0"	"0,0,0,614"	"0,0,0,0"	"0,0,0,0"	"0,0,0,0"	"0,0,0,0"	"0,0,0,0"	"0,0,0,0"	"0,0,0,0"	"0,0,0,0"	"0,0,0,0"	"0,0,0,0"	"0,0,923,1266"	"0,0,456,797"	"0,0,0,0"	"0,0,0,0"	"0,0,0,0"	"0,0,0,0"	"0,0,0,0"	"0,0,0,0"	"0,0,0,0"	"0,0,0,0"
ENSG00000169189|NSMCE1	1067	42737	"0,0,0,0"	"0,0,0,0"	"0,0,0,0"	"0,0,0,0"	"0,0,0,0"	"0,0,0,0"	"0,0,0,0"	"0,0,0,0"	"0,0,0,0"	"0,0,0,0"	"0,0,0,0"	"0,0,0,299"	"0,0,0,0"	"0,0,0,0"	"0,0,0,0"	"0,0,446,77"	"0,0,0,0"	"0,0,0,108"	"0,0,0,0"	"0,0,0,0"	"0,0,0,0"	"0,0,2924,5701"	"0,0,0,0"	"0,0,284,573"	"0,0,0,0"	"0,0,0,0"	"0,0,0,0"	"0,0,0,0"	"0,0,0,523"	"0,0,0,0"	"0,0,0,762"	"0,0,0,375"	"0,0,0,0"	"0,0,0,0"	"0,0,0,0"	"0,0,0,0"	"0,0,0,0"	"0,0,4268,3123"	"0,0,1073,662"	"0,0,0,0"	"0,0,0,0"	"0,0,0,0"	"0,0,0,0"	"0,0,0,0"	"0,0,0,0"	"0,0,0,0"	"0,0,0,0"
ENSG00000149054|ZNF215	4006	54204	"0,0,0,0"	"0,0,0,0"	"0,0,0,0"	"0,0,0,0"	"0,0,0,0"	"0,0,0,0"	"0,0,0,0"	"0,0,0,0"	"0,0,0,0"	"0,0,0,0"	"0,0,0,0"	"568,0,346,0"	"0,0,0,0"	"0,0,0,0"	"0,0,188,0"	"0,0,522,526"	"0,0,0,0"	"0,0,0,0"	"0,0,0,0"	"0,0,0,0"	"0,0,0,0"	"225,0,7811,16881"	"0,0,0,0"	"0,0,1965,1058"	"0,0,0,0"	"0,0,0,0"	"0,0,0,0"	"0,0,0,662"	"0,0,0,0"	"0,0,0,0"	"0,0,77,1713"	"0,0,753,1598"	"0,0,0,0"	"0,0,0,0"	"0,0,0,0"	"0,0,0,0"	"0,0,0,0"	"0,279,1537,703"	"0,0,179,204"	"0,0,0,0"	"0,0,0,0"	"0,0,0,0"	"0,0,0,0"	"0,0,0,0"	"0,0,0,0"	"0,0,0,0"	"0,0,0,0"
ENSG00000184730|APOBR	3792	530	"0,0,0,0"	"0,0,0,0"	"0,0,0,0"	"0,0,0,0"	"0,0,0,0"	"0,0,0,0"	"0,0,0,0"	"0,0,0,0"	"0,0,0,0"	"0,0,0,0"	"0,0,0,0"	"0,0,0,0"	"0,0,0,0"	"0,0,0,0"	"0,0,0,0"	"0,0,0,0"	"0,0,0,0"	"0,0,0,0"	"0,0,0,0"	"0,0,0,0"	"0,0,0,0"	"0,0,0,0"	"0,0,0,0"	"0,0,0,0"	"0,0,0,0"	"0,0,0,0"	"0,0,0,0"	"0,0,0,0"	"0,0,0,0"	"0,0,0,0"	"0,0,0,0"	"0,0,0,0"	"0,0,0,0"	"0,0,0,0"	"0,0,0,0"	"0,0,0,0"	"0,0,0,0"	"134,0,0,0"	"107,0,0,0"	"0,0,0,0"	"0,0,0,0"	"0,0,0,0"	"0,0,0,0"	"0,0,0,0"	"0,0,0,0"	"0,0,0,0"	"0,0,0,0"
ENSG00000165280|VCP	4370	12816	"0,0,0,0"	"0,0,0,0"	"0,0,0,0"	"0,0,0,0"	"0,0,0,0"	"0,0,0,0"	"0,0,0,0"	"0,0,0,0"	"0,0,0,0"	"0,0,0,0"	"0,0,0,0"	"0,0,0,0"	"0,0,0,0"	"0,0,0,0"	"0,0,0,115"	"0,0,52,0"	"0,0,0,0"	"0,0,0,0"	"0,0,0,113"	"0,0,0,0"	"0,0,0,0"	"0,0,0,238"	"0,0,0,0"	"0,0,92,78"	"0,0,0,0"	"0,0,0,0"	"0,0,0,0"	"0,0,0,0"	"0,0,0,0"	"0,0,0,0"	"0,0,0,0"	"0,0,0,0"	"0,0,0,0"	"0,0,0,0"	"0,0,0,0"	"0,0,0,0"	"0,0,0,0"	"0,0,1164,1076"	"0,0,0,220"	"0,0,0,0"	"0,0,0,0"	"0,0,0,0"	"0,0,0,0"	"0,0,0,0"	"0,0,0,0"	"0,0,0,0"	"0,0,0,0"
ENSG00000146966|DENND2A	4877	117480	"0,0,106,380"	"0,0,0,0"	"0,0,0,0"	"0,0,0,0"	"0,0,0,0"	"0,0,0,0"	"0,0,0,0"	"0,0,0,215"	"0,0,0,0"	"0,0,0,0"	"0,0,0,0"	"0,0,374,679"	"0,0,0,80"	"0,0,0,0"	"0,0,0,0"	"0,0,554,1163"	"0,0,1866,0"	"0,0,44,0"	"0,0,75,453"	"0,0,0,0"	"0,0,0,0"	"0,0,457,5150"	"0,0,0,0"	"0,0,1574,1993"	"0,0,0,0"	"0,0,0,0"	"0,0,0,244"	"0,0,0,0"	"0,0,0,1595"	"0,0,959,0"	"0,0,0,0"	"0,0,0,681"	"0,0,0,0"	"0,0,0,0"	"0,0,0,0"	"0,0,0,0"	"0,0,0,0"	"878,0,24071,17079"	"0,0,1638,1013"	"0,0,0,0"	"0,0,0,0"	"0,0,0,0"	"0,0,0,0"	"0,0,0,0"	"0,0,0,0"	"0,0,0,0"	"0,0,0,0"
ENSG00000134760|DSG1	5252	33689	"0,0,0,0"	"0,0,0,0"	"0,0,0,0"	"0,0,0,0"	"0,0,0,0"	"0,0,0,0"	"0,0,0,0"	"0,0,0,161"	"0,0,0,0"	"0,0,0,0"	"0,0,0,0"	"0,0,0,0"	"0,0,0,0"	"0,0,0,0"	"0,0,0,0"	"0,0,137,0"	"0,0,0,0"	"0,0,100,0"	"0,0,0,62"	"0,0,0,0"	"0,0,0,0"	"0,0,104,6175"	"0,0,0,0"	"0,0,1169,330"	"0,0,0,0"	"0,0,0,0"	"0,0,0,0"	"0,0,0,0"	"0,0,0,0"	"0,0,0,0"	"0,0,0,0"	"0,0,0,0"	"0,0,0,0"	"0,0,0,0"	"0,0,0,0"	"0,0,0,0"	"0,0,0,0"	"0,0,226,1270"	"0,0,656,625"	"0,0,0,0"	"0,0,0,0"	"0,0,0,0"	"0,0,0,0"	"0,0,0,0"	"0,0,0,0"	"0,0,0,0"	"0,0,0,0"
ENSG00000213281|NRAS	4449	7977	"0,0,0,0"	"0,0,0,0"	"0,0,0,0"	"0,0,0,0"	"0,0,0,0"	"0,0,0,0"	"0,0,0,0"	"0,0,0,0"	"0,0,0,0"	"0,0,0,0"	"0,0,0,0"	"0,0,0,0"	"0,0,0,0"	"0,0,0,0"	"0,0,0,0"	"0,0,0,152"	"0,0,0,0"	"0,0,0,0"	"0,0,0,0"	"0,0,0,0"	"0,0,0,0"	"0,0,0,150"	"0,0,0,0"	"0,0,0,0"	"0,0,0,0"	"0,0,0,0"	"0,0,0,208"	"0,0,0,0"	"0,0,0,0"	"0,0,0,0"	"0,0,0,0"	"0,0,0,0"	"0,0,0,0"	"0,0,0,0"	"0,0,0,0"	"0,0,0,0"	"0,0,0,0"	"159,0,597,1497"	"0,0,460,181"	"0,0,0,0"	"0,0,0,0"	"217,0,0,0"	"0,0,0,0"	"0,0,0,0"	"0,0,0,0"	"0,0,0,0"	"0,0,0,0"
ENSG00000197520|FAM177B	1994	11596	"0,0,0,0"	"0,0,0,0"	"0,0,0,0"	"0,0,0,0"	"0,0,0,0"	"0,0,0,0"	"0,0,0,0"	"0,0,79,0"	"0,0,0,0"	"0,0,0,0"	"0,0,0,0"	"0,0,0,0"	"0,106,0,0"	"0,0,0,0"	"0,0,0,0"	"0,0,0,178"	"0,0,0,0"	"0,0,0,0"	"110,0,0,388"	"0,0,0,0"	"0,0,0,0"	"0,0,0,1583"	"0,0,0,0"	"0,251,0,1430"	"0,0,0,0"	"0,0,0,0"	"0,0,0,0"	"0,0,0,0"	"0,0,0,0"	"0,0,0,0"	"0,0,0,0"	"0,0,0,0"	"0,0,0,0"	"0,0,0,0"	"0,0,0,0"	"0,0,0,0"	"0,0,0,0"	"0,0,1138,1212"	"0,0,0,165"	"0,0,0,0"	"0,0,0,0"	"0,0,0,0"	"0,0,0,0"	"0,0,0,0"	"0,0,0,0"	"0,0,0,0"	"0,0,0,0"
ENSG00000105426|PTPRS	7767	127529	"0,0,0,87"	"0,0,0,0"	"0,0,0,0"	"0,0,0,0"	"0,0,0,0"	"0,0,0,0"	"0,0,0,0"	"0,0,0,0"	"0,0,0,0"	"0,0,0,0"	"0,0,167,0"	"0,0,0,0"	"0,0,0,0"	"0,0,0,0"	"0,0,0,485"	"0,0,1320,1102"	"0,0,0,0"	"0,0,281,53"	"0,0,0,0"	"0,0,0,0"	"0,0,0,0"	"0,0,138,338"	"0,0,0,0"	"0,0,4399,6787"	"0,0,0,0"	"0,0,0,0"	"0,0,81,0"	"0,0,0,0"	"0,0,0,0"	"0,0,0,0"	"0,0,0,0"	"0,125,395,630"	"0,0,0,0"	"0,0,0,0"	"0,0,0,0"	"0,0,0,0"	"0,0,0,0"	"0,0,16914,16141"	"0,0,7273,2031"	"0,0,0,0"	"0,0,0,0"	"0,0,0,0"	"0,0,0,0"	"0,0,0,0"	"0,0,0,0"	"0,0,0,0"	"0,0,0,0"
ENSG00000185982|DEFB128	373	1456	"0,0,0,0"	"0,0,0,0"	"0,0,0,0"	"0,0,0,0"	"0,0,0,0"	"0,0,0,0"	"0,0,0,0"	"0,0,0,0"	"0,0,0,0"	"0,0,0,0"	"0,0,0,0"	"0,0,0,0"	"0,0,0,0"	"0,0,0,0"	"0,0,0,0"	"0,0,0,0"	"0,0,0,0"	"0,0,0,0"	"0,0,0,0"	"0,0,0,0"	"0,0,0,0"	"0,0,0,0"	"0,0,0,0"	"0,0,0,0"	"0,0,0,0"	"0,0,0,0"	"0,0,0,0"	"0,0,0,0"	"0,0,0,0"	"0,0,0,0"	"0,0,0,0"	"0,0,0,0"	"0,0,0,0"	"0,0,0,0"	"0,0,0,0"	"0,0,0,0"	"0,0,0,0"	"0,0,0,0"	"0,0,197,0"	"0,0,0,0"	"0,0,0,0"	"0,0,0,0"	"0,0,0,0"	"0,0,0,0"	"0,0,0,0"	"0,0,0,0"	"0,0,0,0"
ENSG00000131398|KCNC3	6277	15302	"0,0,0,0"	"0,0,0,0"	"0,0,0,0"	"0,0,0,0"	"0,0,0,0"	"0,0,0,0"	"0,0,0,0"	"0,0,0,0"	"0,0,0,0"	"0,0,0,0"	"0,0,0,0"	"0,0,0,0"	"0,0,0,0"	"0,0,0,0"	"0,0,0,0"	"96,0,182,0"	"0,0,0,0"	"0,0,0,0"	"0,0,0,0"	"0,0,0,0"	"0,0,0,0"	"0,0,0,0"	"0,0,0,0"	"0,0,0,605"	"0,0,0,0"	"0,0,0,0"	"0,0,0,0"	"0,0,0,0"	"0,0,0,0"	"0,0,0,0"	"0,0,0,0"	"0,0,0,0"	"0,0,0,0"	"0,0,0,0"	"0,0,0,0"	"0,0,14,0"	"0,0,0,0"	"0,0,583,1433"	"0,0,0,90"	"0,0,0,0"	"0,0,0,0"	"0,0,0,0"	"0,0,0,0"	"0,0,0,0"	"0,0,0,0"	"0,0,0,0"	"0,0,0,0"
ENSG00000105197|TIMM50	1758	7905	"0,0,0,0"	"0,0,0,0"	"0,0,0,0"	"0,0,0,0"	"0,0,0,0"	"0,0,0,0"	"0,0,0,0"	"0,0,0,0"	"0,0,0,0"	"0,0,0,0"	"0,0,0,0"	"0,0,0,0"	"0,0,0,0"	"0,0,0,0"	"0,0,0,0"	"0,0,0,203"	"0,0,0,0"	"0,0,0,0"	"0,0,0,0"	"0,0,0,0"	"0,0,0,0"	"0,0,0,0"	"0,0,0,0"	"0,0,0,0"	"0,0,0,0"	"0,0,0,0"	"0,0,0,0"	"0,0,0,0"	"0,0,0,0"	"30,0,0,0"	"0,0,0,0"	"0,0,0,0"	"0,0,0,0"	"0,0,0,0"	"0,0,0,0"	"0,0,0,0"	"0,0,0,0"	"0,0,620,1240"	"0,0,375,0"	"0,0,0,0"	"0,0,0,0"	"0,0,0,0"	"0,0,174,0"	"0,0,0,0"	"0,0,0,0"	"0,0,0,0"	"0,0,0,0"
ENSG00000147601|TERF1	3403	35856	"0,0,0,0"	"0,0,0,0"	"0,0,0,0"	"0,0,0,0"	"0,0,0,0"	"0,0,0,0"	"0,0,0,0"	"0,0,0,0"	"0,0,0,0"	"0,0,0,0"	"0,232,0,0"	"0,0,678,2113"	"0,0,0,0"	"0,0,0,0"	"0,0,0,0"	"0,0,64,607"	"0,0,0,0"	"0,0,0,0"	"0,0,0,0"	"0,0,0,0"	"0,0,0,0"	"187,0,1025,4678"	"0,0,0,0"	"75,0,1671,812"	"0,0,0,0"	"0,0,0,0"	"0,0,0,0"	"0,0,0,0"	"0,0,0,217"	"0,0,0,0"	"0,0,0,158"	"0,0,0,0"	"0,0,0,0"	"0,0,0,0"	"0,0,0,0"	"0,0,0,0"	"0,0,0,0"	"0,293,4026,1638"	"0,0,435,762"	"0,0,0,0"	"0,0,0,0"	"0,0,0,0"	"0,0,0,0"	"0,0,0,0"	"0,0,0,0"	"0,0,0,0"	"0,0,0,0"
ENSG00000139200|PIANP	2991	4018	"0,0,0,0"	"0,0,0,0"	"0,0,0,0"	"0,0,0,0"	"0,0,0,0"	"0,0,0,0"	"0,0,0,0"	"0,0,0,0"	"0,0,0,0"	"0,0,0,0"	"0,0,0,0"	"0,0,0,0"	"0,0,0,0"	"0,0,0,0"	"0,0,0,0"	"0,0,0,0"	"0,0,0,0"	"0,0,0,0"	"0,0,0,0"	"0,0,0,0"	"0,0,0,0"	"0,0,0,0"	"0,0,0,0"	"0,0,0,286"	"0,0,0,0"	"0,0,0,0"	"0,0,0,0"	"0,0,0,0"	"0,0,0,0"	"0,0,0,0"	"0,0,0,0"	"0,0,0,0"	"0,0,0,0"	"0,0,0,0"	"0,0,0,0"	"0,0,0,0"	"0,0,0,0"	"0,0,0,302"	"0,0,0,0"	"0,0,0,0"	"0,0,0,0"	"0,0,0,0"	"0,0,0,0"	"0,0,0,0"	"0,0,0,0"	"0,0,0,0"	"0,0,0,0"
ENSG00000211667|IGLV3-12	360	403	"0,0,0,0"	"0,0,0,0"	"0,0,0,0"	"0,0,0,0"	"0,0,0,0"	"0,0,0,0"	"0,0,0,0"	"0,0,0,0"	"0,0,0,0"	"0,0,0,0"	"0,0,0,0"	"0,0,0,0"	"0,0,0,0"	"0,0,0,0"	"0,0,0,0"	"0,0,0,0"	"0,0,0,0"	"0,0,0,0"	"0,0,0,0"	"0,0,0,0"	"0,0,0,0"	"0,0,0,0"	"0,0,0,0"	"0,0,0,0"	"0,0,0,0"	"0,0,0,0"	"0,0,0,0"	"0,0,0,0"	"0,0,0,0"	"0,0,0,0"	"0,0,0,0"	"0,0,0,0"	"0,0,0,0"	"0,0,0,0"	"0,0,0,0"	"0,0,0,0"	"0,0,0,0"	"0,0,0,0"	"0,0,0,0"	"0,0,0,0"	"0,0,0,0"	"0,0,0,0"	"0,0,0,0"	"0,0,0,0"	"0,0,0,0"	"0,0,0,0"	"0,0,0,0"
ENSG00000143507|DUSP10	3294	37459	"0,0,0,0"	"0,0,0,0"	"0,0,0,0"	"0,0,0,0"	"0,0,0,0"	"0,0,0,0"	"0,0,0,0"	"0,0,0,0"	"0,0,0,0"	"0,0,0,0"	"0,0,0,0"	"0,0,183,0"	"0,0,0,0"	"0,0,0,0"	"0,0,0,0"	"0,0,263,179"	"0,0,0,0"	"0,0,0,0"	"0,0,0,0"	"0,0,0,0"	"0,0,0,0"	"0,0,0,400"	"0,0,0,0"	"0,0,111,409"	"0,0,0,0"	"0,0,0,342"	"0,0,0,0"	"0,0,0,0"	"0,0,0,697"	"0,0,0,0"	"0,0,724,653"	"0,0,0,731"	"0,0,0,0"	"0,0,0,0"	"0,0,0,0"	"0,0,0,0"	"0,0,0,0"	"0,0,603,0"	"0,0,699,2220"	"0,0,0,0"	"0,0,0,0"	"0,0,0,0"	"0,0,0,0"	"0,0,0,0"	"0,0,0,0"	"0,0,0,0"	"0,0,0,0"
ENSG00000154174|TOMM70A	4409	33559	"0,0,0,0"	"0,0,0,0"	"0,0,0,0"	"0,0,0,0"	"0,0,0,0"	"0,0,0,0"	"0,0,0,0"	"0,0,0,0"	"0,0,0,0"	"0,0,0,0"	"0,0,0,0"	"0,0,0,1775"	"0,0,0,0"	"0,0,0,0"	"0,0,0,0"	"0,0,620,0"	"0,0,0,0"	"0,0,0,0"	"0,0,0,0"	"0,0,0,0"	"0,0,0,0"	"0,0,1494,1489"	"0,0,0,0"	"0,0,257,232"	"0,0,0,0"	"0,0,0,0"	"0,0,0,0"	"0,0,0,0"	"0,0,0,0"	"0,0,0,0"	"0,0,0,0"	"0,0,0,0"	"0,0,0,0"	"0,0,0,0"	"0,0,0,0"	"0,0,0,0"	"0,0,0,0"	"142,0,2450,4712"	"0,0,215,604"	"0,0,0,0"	"0,0,0,0"	"0,0,0,0"	"0,0,0,0"	"0,0,0,0"	"0,0,0,0"	"0,0,0,0"	"0,0,0,0"
ENSG00000131469|RPL27	1197	3490	"0,0,0,0"	"0,0,0,0"	"0,0,0,0"	"0,0,0,0"	"0,0,0,0"	"0,0,0,0"	"0,0,0,0"	"0,0,0,0"	"0,0,0,0"	"0,0,0,0"	"0,0,0,0"	"0,0,0,0"	"0,0,0,0"	"0,0,0,0"	"0,0,0,0"	"0,0,0,0"	"0,0,0,0"	"0,0,0,0"	"0,0,0,0"	"0,0,0,0"	"0,0,0,0"	"0,0,0,0"	"0,0,0,0"	"0,0,0,0"	"0,0,0,0"	"0,0,0,0"	"0,0,0,0"	"0,0,0,0"	"0,0,0,0"	"0,0,0,0"	"0,0,0,0"	"0,0,0,0"	"0,0,0,0"	"0,0,0,0"	"0,0,0,0"	"0,0,0,51"	"0,0,0,0"	"0,0,1266,434"	"0,0,69,0"	"0,0,0,0"	"0,0,0,0"	"0,0,0,0"	"0,0,0,0"	"0,0,0,0"	"0,0,0,0"	"0,0,0,0"	"0,0,0,0"
ENSG00000115317|HTRA2	2397	1572	"0,0,0,0"	"0,0,0,0"	"0,0,0,0"	"0,0,0,0"	"0,0,0,0"	"0,0,0,0"	"0,0,0,0"	"0,0,0,0"	"0,0,0,0"	"0,0,0,0"	"0,0,0,0"	"0,0,0,0"	"0,0,0,0"	"0,0,0,0"	"0,0,0,0"	"0,0,0,0"	"0,0,0,0"	"0,0,0,0"	"0,0,0,0"	"0,0,0,0"	"0,0,0,0"	"0,0,0,0"	"0,0,0,0"	"0,0,0,0"	"0,0,0,0"	"0,0,0,0"	"0,0,0,0"	"0,0,0,0"	"0,0,0,0"	"0,0,0,0"	"0,0,0,0"	"0,0,0,0"	"0,0,0,0"	"0,0,0,0"	"0,0,0,0"	"0,0,0,0"	"0,0,0,0"	"0,0,0,0"	"0,0,0,0"	"0,0,0,0"	"0,0,0,0"	"0,0,0,0"	"0,0,0,0"	"0,0,0,0"	"0,0,0,0"	"0,0,0,0"	"0,0,0,0"
ENSG00000104883|PEX11G	1415	19160	"0,0,0,0"	"0,0,0,0"	"0,0,0,0"	"0,0,0,0"	"0,0,0,0"	"0,0,0,0"	"0,0,0,0"	"0,0,0,0"	"0,0,0,0"	"0,0,0,0"	"0,0,0,0"	"0,0,0,0"	"0,0,0,0"	"0,0,0,0"	"0,0,0,0"	"0,0,299,0"	"0,0,0,0"	"0,0,0,0"	"0,0,0,0"	"0,0,0,0"	"0,0,0,0"	"0,0,817,647"	"0,0,0,0"	"0,0,136,306"	"0,0,0,0"	"0,0,0,0"	"0,0,0,0"	"0,0,0,0"	"0,41,0,950"	"0,0,0,0"	"0,0,0,0"	"0,0,0,479"	"0,0,0,0"	"0,0,0,0"	"0,0,0,0"	"0,0,0,0"	"0,0,0,0"	"100,0,5174,2889"	"47,0,99,24"	"0,0,0,0"	"0,0,0,0"	"0,0,0,0"	"0,0,0,0"	"0,0,0,0"	"0,0,0,0"	"0,0,0,0"	"0,0,0,0"
ENSG00000167139|TBC1D21	1226	14381	"0,0,0,0"	"0,0,0,0"	"0,0,0,0"	"0,0,0,0"	"0,0,0,0"	"0,0,0,0"	"0,0,0,0"	"0,0,0,0"	"0,0,0,0"	"0,0,0,0"	"0,0,0,0"	"0,0,0,0"	"0,0,0,0"	"0,0,0,0"	"0,0,0,0"	"0,0,341,211"	"0,0,0,0"	"0,0,0,0"	"0,0,0,0"	"0,0,0,0"	"0,0,0,0"	"0,0,1201,696"	"0,0,0,0"	"0,0,293,152"	"0,0,0,0"	"0,0,0,0"	"0,0,0,0"	"0,0,0,0"	"0,0,0,0"	"0,0,0,0"	"0,0,0,0"	"0,0,0,425"	"0,0,0,0"	"0,0,0,0"	"0,0,0,0"	"0,0,0,0"	"0,0,0,0"	"0,0,614,937"	"0,0,475,534"	"0,0,0,0"	"0,0,0,0"	"0,0,0,0"	"0,0,0,0"	"0,0,0,0"	"0,0,0,0"	"0,0,0,0"	"0,0,0,0"
ENSG00000130475|FCHO1	3381	37470	"0,0,0,0"	"0,0,0,0"	"0,0,0,0"	"0,0,0,0"	"0,0,0,0"	"0,0,0,0"	"0,0,0,0"	"0,0,0,0"	"0,0,0,0"	"0,0,0,0"	"0,0,0,0"	"0,0,0,0"	"0,0,0,0"	"0,0,0,0"	"0,0,0,0"	"0,0,625,0"	"0,0,0,0"	"0,0,256,54"	"0,0,0,95"	"0,0,0,0"	"0,0,0,0"	"0,0,0,221"	"0,0,0,0"	"0,0,266,2102"	"0,0,0,0"	"0,0,0,0"	"0,0,0,0"	"0,0,0,0"	"0,0,0,0"	"0,0,0,0"	"0,0,0,0"	"0,0,0,501"	"0,0,0,0"	"0,0,0,0"	"0,0,0,0"	"0,0,0,0"	"0,0,0,0"	"0,0,6996,7705"	"94,48,1579,649"	"0,0,0,0"	"0,0,0,0"	"0,0,0,0"	"0,0,0,0"	"0,0,0,0"	"0,0,0,0"	"0,0,0,0"	"0,0,0,0"
ENSG00000164713|BRI3	780	9070	"0,0,0,0"	"0,0,0,0"	"0,0,0,0"	"0,0,0,0"	"0,0,0,0"	"0,0,0,0"	"0,0,0,0"	"0,0,0,0"	"0,0,0,0"	"0,0,0,0"	"0,0,0,0"	"0,0,0,266"	"0,0,0,0"	"0,0,0,0"	"0,0,0,0"	"0,0,53,0"	"0,0,0,0"	"0,0,0,0"	"0,0,0,0"	"0,0,0,0"	"0,0,0,0"	"0,0,0,0"	"0,0,0,0"	"0,0,0,39"	"0,0,0,0"	"0,0,0,0"	"0,0,0,0"	"0,0,0,0"	"0,0,0,0"	"0,0,0,0"	"0,0,0,0"	"0,0,0,0"	"0,0,0,0"	"0,0,0,0"	"0,0,0,0"	"0,0,0,0"	"0,0,0,0"	"0,0,0,1043"	"0,0,0,0"	"0,0,0,0"	"0,0,0,0"	"0,0,0,0"	"0,0,0,0"	"0,0,0,0"	"0,0,0,0"	"0,0,0,0"	"0,0,0,0"
ENSG00000146411|SLC2A12	4468	59472	"0,0,0,0"	"0,0,0,0"	"0,0,0,0"	"0,0,0,0"	"0,0,0,0"	"0,0,0,0"	"0,0,0,0"	"0,0,0,0"	"0,0,0,0"	"0,0,0,0"	"0,0,0,0"	"0,0,69,855"	"0,0,0,104"	"22,0,0,0"	"0,0,0,0"	"0,0,1622,210"	"0,0,0,0"	"0,0,796,0"	"0,0,738,0"	"0,0,0,0"	"0,0,0,0"	"0,0,364,2003"	"0,0,0,0"	"0,0,4165,2248"	"0,0,0,0"	"0,0,0,0"	"0,0,0,0"	"0,0,0,0"	"0,0,0,1565"	"0,0,0,0"	"0,0,0,1329"	"0,0,266,1279"	"0,0,0,0"	"0,0,0,0"	"0,0,0,0"	"0,0,0,0"	"0,0,0,0"	"0,0,2179,5312"	"0,0,719,790"	"0,0,0,0"	"0,0,0,0"	"0,0,0,0"	"0,0,0,0"	"0,0,0,0"	"0,0,0,0"	"0,0,0,0"	"0,0,0,0"
ENSG00000197892|KIF13B	8745	187050	"0,0,0,0"	"0,0,0,0"	"0,0,0,0"	"0,0,0,0"	"0,0,0,0"	"0,0,0,70"	"0,0,0,0"	"0,0,80,61"	"0,0,0,0"	"0,0,0,0"	"0,0,170,0"	"0,0,1890,3076"	"0,0,0,0"	"0,0,0,0"	"0,0,0,0"	"0,0,2620,2861"	"0,0,0,0"	"0,0,0,81"	"0,0,739,1574"	"0,0,0,0"	"0,0,0,0"	"0,0,4161,14512"	"0,0,0,0"	"0,0,2487,4043"	"0,0,0,0"	"0,0,0,0"	"0,0,0,0"	"0,0,0,0"	"0,0,405,406"	"0,0,0,0"	"0,0,138,2565"	"0,0,358,833"	"0,0,0,0"	"0,0,0,0"	"0,0,0,0"	"0,0,0,0"	"0,0,0,0"	"0,0,11754,21994"	"0,0,3211,1171"	"0,0,0,0"	"0,0,0,0"	"0,0,137,369"	"0,0,0,0"	"0,0,0,0"	"0,0,0,0"	"0,0,0,0"	"0,0,0,0"
ENSG00000165259|HDX	6309	178271	"0,0,101,0"	"0,0,0,0"	"0,0,0,0"	"0,0,0,0"	"0,0,0,0"	"0,0,0,0"	"0,0,0,0"	"0,0,0,492"	"0,0,0,0"	"0,0,0,0"	"0,0,0,0"	"0,0,638,987"	"0,0,0,0"	"0,0,0,0"	"0,0,0,197"	"0,0,1239,88"	"0,0,0,0"	"0,0,0,0"	"0,0,270,0"	"0,0,0,0"	"0,0,0,0"	"109,0,48998,48956"	"0,0,0,0"	"0,95,974,915"	"0,0,0,0"	"0,0,0,0"	"0,0,0,0"	"0,0,0,0"	"0,0,588,464"	"0,0,0,0"	"0,0,488,1372"	"0,0,2308,1760"	"0,0,0,0"	"0,0,0,0"	"0,0,0,0"	"0,0,0,0"	"0,58,0,0"	"0,0,2818,2617"	"0,0,922,1781"	"0,0,0,124"	"0,0,0,0"	"0,0,0,0"	"0,0,0,0"	"0,0,0,0"	"0,0,0,0"	"0,0,0,0"	"0,0,0,0"
ENSG00000141446|ESCO1	4795	66809	"0,0,0,0"	"0,0,0,0"	"0,0,0,0"	"0,0,0,0"	"0,0,0,0"	"0,0,0,143"	"0,0,0,399"	"0,0,0,0"	"0,0,0,0"	"0,0,0,0"	"0,0,0,0"	"0,0,85,389"	"0,0,0,0"	"0,0,0,0"	"0,0,0,0"	"0,0,427,1004"	"0,0,0,0"	"0,0,0,0"	"0,0,0,0"	"0,0,0,0"	"0,0,0,0"	"0,0,1959,6609"	"0,0,0,0"	"0,0,58,651"	"0,0,0,0"	"0,0,50,0"	"0,0,279,0"	"0,0,0,0"	"0,0,0,72"	"0,0,0,0"	"0,0,0,0"	"0,0,0,1432"	"0,0,0,0"	"0,0,0,0"	"0,0,0,0"	"0,0,1927,0"	"0,0,0,0"	"0,0,7685,17923"	"0,0,379,659"	"0,0,0,94"	"0,0,0,0"	"0,0,0,0"	"0,0,0,0"	"0,0,0,0"	"0,0,0,0"	"0,0,0,0"	"0,0,0,0"
ENSG00000165471|MBL2	3569	2752	"0,0,0,0"	"0,0,0,0"	"0,0,0,0"	"0,0,0,0"	"0,0,0,0"	"0,0,0,0"	"0,0,0,0"	"0,0,0,0"	"0,0,0,0"	"0,0,0,0"	"0,0,0,0"	"0,0,0,0"	"0,0,172,0"	"0,0,0,0"	"0,0,0,0"	"0,0,0,0"	"0,0,0,0"	"0,0,0,0"	"0,0,0,0"	"0,0,0,0"	"0,0,0,0"	"0,2224,0,0"	"0,0,0,0"	"0,0,0,0"	"0,0,0,0"	"0,0,0,0"	"0,0,0,0"	"0,0,0,0"	"0,171,0,0"	"0,0,0,0"	"0,0,0,261"	"0,0,0,445"	"0,0,0,0"	"0,0,0,0"	"0,0,0,0"	"0,0,0,0"	"0,0,0,0"	"0,0,0,0"	"0,0,0,101"	"0,0,0,0"	"0,0,0,0"	"0,0,0,0"	"0,0,0,0"	"0,0,0,0"	"0,0,0,0"	"0,0,0,0"	"0,0,0,0"
ENSG00000150907|FOXO1	5735	105196	"0,0,89,275"	"0,0,0,0"	"0,0,0,0"	"0,0,0,0"	"0,0,0,0"	"0,0,0,0"	"0,0,0,0"	"0,0,0,0"	"0,0,0,0"	"0,0,0,0"	"0,0,0,0"	"0,0,2935,301"	"0,0,0,0"	"0,0,0,0"	"0,0,0,0"	"0,0,355,759"	"0,0,0,0"	"0,0,0,0"	"0,0,58,164"	"0,0,0,191"	"0,0,0,0"	"0,0,336,3037"	"0,0,0,0"	"0,0,1342,260"	"0,0,0,0"	"0,0,0,0"	"0,0,0,0"	"0,0,0,0"	"0,0,558,985"	"0,0,0,0"	"0,0,0,0"	"0,0,0,277"	"0,0,0,0"	"0,0,0,0"	"0,0,0,0"	"0,0,0,0"	"0,0,0,0"	"0,0,6494,9327"	"0,0,1192,1469"	"0,0,0,0"	"0,0,0,35"	"0,0,0,0"	"0,0,0,0"	"0,0,0,0"	"0,0,0,0"	"0,0,0,0"	"0,0,0,0"
ENSG00000166869|CHP2	2382	1943	"0,0,0,0"	"0,0,0,0"	"0,0,0,0"	"0,0,0,0"	"0,0,0,0"	"0,0,0,0"	"0,0,0,0"	"0,0,0,0"	"0,0,0,0"	"0,0,0,0"	"0,0,0,0"	"0,0,0,0"	"0,0,0,0"	"0,0,0,0"	"0,0,0,0"	"0,471,220,0"	"0,0,0,0"	"0,0,0,0"	"0,0,0,0"	"0,0,0,0"	"0,0,0,0"	"0,0,0,0"	"0,0,0,0"	"0,0,0,0"	"0,0,0,0"	"0,0,0,0"	"0,0,0,0"	"0,0,0,0"	"0,0,0,0"	"0,0,0,0"	"0,0,0,0"	"0,552,0,0"	"0,0,0,0"	"0,0,0,0"	"0,0,0,0"	"0,0,0,0"	"0,0,0,0"	"0,0,0,0"	"0,0,0,0"	"0,0,0,0"	"0,0,0,0"	"0,0,0,0"	"0,0,0,0"	"0,0,0,0"	"0,0,0,0"	"0,0,0,0"	"0,0,0,0"
ENSG00000070366|SMG6	6943	236990	"0,0,0,0"	"0,0,0,0"	"0,0,0,0"	"0,0,0,0"	"0,0,0,0"	"0,0,0,0"	"0,0,0,0"	"0,0,0,43"	"0,0,0,0"	"0,0,0,0"	"0,0,0,162"	"0,0,396,1404"	"0,0,0,0"	"0,0,0,0"	"0,0,118,112"	"0,0,1521,1989"	"0,0,0,0"	"0,0,87,0"	"0,0,952,424"	"0,0,0,0"	"0,0,0,0"	"0,0,2017,18920"	"0,0,0,0"	"0,0,4411,4407"	"0,0,0,0"	"0,0,0,437"	"0,0,472,0"	"0,0,0,0"	"0,0,0,83"	"0,0,0,0"	"0,0,0,298"	"0,0,110,1212"	"0,0,0,0"	"0,0,0,0"	"0,0,0,0"	"0,0,0,686"	"0,0,0,0"	"0,0,28773,38286"	"0,0,2432,1823"	"0,0,0,0"	"0,0,0,0"	"0,0,0,0"	"0,0,0,0"	"0,0,0,0"	"0,0,0,0"	"0,0,0,0"	"0,0,0,42"
ENSG00000152822|GRM1	6978	402975	"0,0,0,155"	"0,0,0,0"	"0,0,0,477"	"0,0,0,0"	"0,0,0,0"	"0,0,0,0"	"0,0,0,0"	"0,0,0,0"	"0,0,0,0"	"0,0,0,0"	"0,0,0,0"	"0,0,1880,3612"	"0,0,246,259"	"44,0,161,52"	"0,0,453,0"	"0,0,1838,1497"	"0,0,0,0"	"0,0,515,2347"	"0,0,837,911"	"0,0,0,0"	"0,0,0,0"	"0,0,13003,66467"	"0,0,0,0"	"0,0,7875,12687"	"0,0,0,0"	"0,0,386,197"	"0,0,1250,805"	"0,0,742,0"	"0,0,500,2162"	"0,0,0,894"	"0,0,3173,8428"	"0,0,14395,12309"	"0,0,295,2251"	"0,0,0,0"	"0,0,0,0"	"0,0,0,0"	"0,0,0,0"	"0,0,6781,8215"	"0,0,5797,5116"	"0,0,0,0"	"0,0,0,0"	"0,0,0,254"	"0,0,0,0"	"0,0,0,0"	"0,0,0,0"	"0,0,0,0"	"0,0,84,0"
ENSG00000183605|SFXN4	1363	23392	"0,0,0,0"	"0,0,0,0"	"0,0,0,0"	"0,0,0,0"	"0,0,0,0"	"0,0,0,0"	"0,0,0,0"	"0,0,0,0"	"0,0,0,0"	"0,0,0,0"	"0,0,0,0"	"0,0,0,409"	"0,0,0,0"	"0,0,0,0"	"0,0,0,0"	"0,0,197,251"	"0,0,0,0"	"0,0,0,0"	"0,0,0,0"	"0,0,0,0"	"0,0,0,0"	"0,0,387,519"	"0,0,0,0"	"0,0,0,78"	"0,0,0,0"	"0,0,0,0"	"0,0,0,0"	"0,0,0,0"	"0,0,0,0"	"0,0,0,0"	"0,0,0,369"	"0,0,0,84"	"0,0,0,0"	"0,0,0,0"	"0,0,0,0"	"0,0,0,0"	"0,0,0,0"	"0,0,4882,5285"	"0,0,606,166"	"0,0,0,0"	"0,0,0,0"	"0,0,0,0"	"0,0,0,0"	"0,0,0,0"	"0,0,0,0"	"0,0,0,0"	"0,0,0,0"
ENSG00000204544|MUC21	3793	2393	"0,0,0,0"	"0,0,0,0"	"0,0,0,0"	"0,0,0,0"	"0,0,0,0"	"0,0,0,0"	"0,0,0,0"	"0,0,0,0"	"0,0,0,0"	"0,0,0,0"	"0,0,0,0"	"0,0,0,0"	"0,0,0,0"	"0,0,0,0"	"0,0,0,0"	"0,0,0,134"	"0,0,0,0"	"0,0,0,0"	"0,0,0,0"	"0,0,0,0"	"0,0,0,0"	"79,0,0,0"	"0,0,0,0"	"0,0,0,0"	"0,0,0,0"	"0,0,0,0"	"0,0,0,0"	"0,0,0,0"	"0,0,0,0"	"0,0,0,0"	"376,0,0,0"	"0,0,0,0"	"0,0,0,0"	"0,0,0,0"	"0,0,0,0"	"0,0,0,0"	"0,0,0,0"	"0,252,600,288"	"0,0,390,0"	"0,0,0,0"	"0,0,0,0"	"0,0,0,0"	"0,0,0,0"	"0,0,0,0"	"0,0,0,0"	"0,0,0,0"	"0,0,0,0"
ENSG00000227507|LTB	899	974	"0,0,0,0"	"0,0,0,0"	"0,0,0,0"	"0,0,0,0"	"0,0,0,0"	"0,0,0,0"	"0,0,0,0"	"0,0,0,0"	"0,0,0,0"	"0,0,0,0"	"0,0,0,0"	"0,0,0,0"	"0,0,0,0"	"0,0,0,0"	"0,0,0,0"	"0,0,0,0"	"0,0,0,0"	"0,0,0,0"	"0,0,0,0"	"0,0,0,0"	"0,0,0,0"	"0,0,0,0"	"0,0,0,0"	"0,0,0,0"	"0,0,0,0"	"0,0,0,0"	"0,0,0,0"	"0,0,0,0"	"0,0,0,0"	"0,0,0,0"	"0,0,0,0"	"0,0,0,0"	"0,0,0,0"	"0,0,0,0"	"0,0,0,0"	"0,0,0,0"	"0,0,0,0"	"0,0,0,0"	"0,0,0,0"	"0,0,0,0"	"0,0,0,0"	"0,0,0,0"	"0,0,0,0"	"0,0,0,0"	"0,0,0,0"	"0,0,0,0"	"0,0,0,0"
ENSG00000164434|FABP7	2728	1872	"0,0,0,0"	"0,0,0,0"	"0,0,0,0"	"0,0,0,0"	"0,0,0,0"	"0,0,0,0"	"0,0,0,0"	"0,0,0,0"	"0,0,0,0"	"0,0,0,0"	"0,0,0,0"	"0,0,0,0"	"0,0,0,0"	"0,0,0,0"	"0,0,0,0"	"0,0,0,0"	"0,0,0,0"	"0,0,0,0"	"18,0,36,0"	"0,0,0,0"	"0,0,0,0"	"0,0,0,0"	"0,0,0,0"	"0,0,0,0"	"0,0,0,0"	"0,0,0,0"	"0,0,0,0"	"0,0,0,0"	"0,0,0,0"	"0,0,0,0"	"0,0,0,0"	"0,271,0,0"	"0,0,0,0"	"0,0,0,0"	"0,0,0,0"	"0,0,0,0"	"0,0,0,0"	"0,311,0,0"	"0,0,0,0"	"0,0,0,0"	"0,0,0,0"	"0,0,0,0"	"0,0,0,0"	"0,0,0,0"	"0,0,0,0"	"0,0,0,0"	"0,0,0,0"
ENSG00000136213|CHST12	2103	28917	"0,0,0,0"	"0,0,0,0"	"0,0,0,0"	"0,0,0,0"	"0,0,0,0"	"0,0,0,0"	"0,0,0,0"	"0,0,0,0"	"0,0,0,0"	"0,0,0,0"	"0,0,0,0"	"0,0,0,1029"	"0,0,0,0"	"0,0,0,0"	"0,0,0,0"	"0,0,0,0"	"0,0,0,0"	"0,0,0,0"	"0,0,0,119"	"0,0,0,0"	"0,0,0,0"	"0,0,1666,3264"	"0,0,0,0"	"0,0,0,665"	"0,0,0,0"	"0,0,0,0"	"0,0,0,0"	"0,0,0,0"	"0,0,0,449"	"0,0,0,872"	"0,0,0,858"	"0,0,0,0"	"0,0,0,0"	"0,0,0,0"	"0,0,0,0"	"0,0,0,0"	"0,0,0,0"	"143,0,4739,5825"	"0,0,174,219"	"0,0,0,0"	"0,0,0,0"	"0,0,0,0"	"0,0,0,0"	"0,0,0,0"	"0,0,0,0"	"0,0,0,0"	"0,0,0,0"
ENSG00000108270|AATF	2141	105856	"0,0,0,0"	"0,0,0,0"	"0,0,0,0"	"0,0,0,0"	"0,0,0,0"	"0,0,0,0"	"0,0,0,0"	"0,0,0,0"	"0,0,0,0"	"0,0,0,0"	"0,0,0,0"	"0,0,1678,775"	"0,0,0,0"	"0,0,0,0"	"0,0,0,118"	"0,0,1208,830"	"0,0,0,0"	"0,0,0,0"	"0,0,719,244"	"0,0,0,0"	"0,0,0,0"	"0,0,5430,9725"	"0,0,0,0"	"0,0,527,4472"	"0,0,0,0"	"0,0,0,0"	"0,0,0,0"	"0,0,0,0"	"0,0,0,56"	"0,0,0,0"	"0,0,0,0"	"0,0,428,1463"	"0,0,0,0"	"0,0,0,0"	"0,0,0,0"	"0,0,0,0"	"0,0,0,0"	"0,0,8476,10942"	"0,0,1008,1998"	"0,0,0,0"	"0,0,0,0"	"0,0,108,0"	"0,0,0,0"	"0,0,0,0"	"0,0,0,0"	"0,0,0,0"	"0,0,0,0"
ENSG00000183747|ACSM2A	3224	32870	"0,0,0,0"	"0,0,0,0"	"0,0,0,0"	"0,0,0,0"	"0,0,0,0"	"0,0,0,0"	"0,0,0,0"	"0,0,0,0"	"0,0,0,0"	"0,0,0,0"	"0,0,0,0"	"0,0,0,0"	"0,0,0,0"	"0,0,0,0"	"0,0,0,0"	"0,0,709,180"	"0,0,0,0"	"0,0,0,0"	"0,0,0,0"	"0,0,0,0"	"0,0,0,0"	"0,0,6723,617"	"0,0,0,0"	"0,0,0,1175"	"0,0,0,0"	"0,0,0,0"	"0,0,0,0"	"0,0,0,0"	"0,0,609,1379"	"0,0,1055,0"	"354,0,948,1076"	"0,0,856,1945"	"0,0,0,0"	"0,0,0,0"	"0,0,0,0"	"0,0,0,0"	"0,0,0,0"	"0,0,782,301"	"0,56,845,1013"	"0,0,0,0"	"0,0,0,0"	"0,0,0,0"	"0,0,0,0"	"0,0,0,0"	"0,0,0,0"	"0,0,0,0"	"0,0,0,0"
ENSG00000162062|C16orf59	2066	2818	"0,0,0,0"	"0,0,0,0"	"0,0,0,0"	"0,0,0,0"	"0,0,0,0"	"0,0,0,0"	"0,0,0,0"	"0,0,0,0"	"0,0,0,0"	"0,0,0,0"	"0,0,0,0"	"0,0,0,0"	"0,0,0,0"	"0,0,0,0"	"0,0,0,0"	"0,0,0,0"	"0,0,0,0"	"0,0,0,0"	"0,0,0,0"	"0,0,0,0"	"0,0,0,0"	"0,0,0,0"	"0,0,0,0"	"0,0,0,0"	"0,0,0,0"	"0,0,0,0"	"0,0,0,0"	"0,0,0,0"	"0,0,0,0"	"0,0,0,0"	"0,0,0,0"	"0,0,0,0"	"0,0,0,0"	"0,0,0,0"	"0,0,0,0"	"0,0,0,0"	"0,0,0,0"	"0,0,598,0"	"0,0,0,0"	"0,0,0,0"	"0,0,0,0"	"0,0,0,0"	"0,0,0,0"	"0,0,0,0"	"0,0,0,0"	"0,0,0,0"	"0,0,0,0"
ENSG00000182973|CNOT10	3542	85189	"0,0,0,0"	"0,0,0,0"	"0,0,0,0"	"0,0,0,0"	"0,0,0,0"	"0,0,0,0"	"0,0,0,0"	"0,0,0,0"	"0,0,0,0"	"0,0,0,0"	"0,0,0,286"	"0,0,0,2290"	"0,0,0,0"	"0,0,0,0"	"0,0,0,0"	"0,0,408,441"	"0,0,0,0"	"0,0,0,0"	"0,0,0,79"	"0,0,0,0"	"0,0,0,0"	"0,0,1344,5164"	"0,0,0,0"	"0,0,247,1969"	"0,0,40,0"	"0,0,82,0"	"0,0,0,0"	"0,0,0,0"	"0,0,53,0"	"0,0,0,0"	"0,0,0,0"	"0,0,351,0"	"0,0,0,0"	"0,0,0,0"	"0,0,0,0"	"0,0,0,0"	"0,0,0,0"	"120,0,18776,16484"	"0,0,638,862"	"0,0,0,0"	"0,0,0,0"	"0,0,180,0"	"0,0,0,0"	"0,0,0,0"	"0,0,0,0"	"0,0,0,0"	"0,0,0,0"
ENSG00000153714|LURAP1L	1753	45358	"0,0,0,0"	"0,0,0,0"	"0,0,0,0"	"0,0,0,0"	"0,0,0,0"	"0,0,0,0"	"0,0,0,0"	"0,0,75,0"	"0,0,0,0"	"0,0,0,0"	"0,0,0,0"	"0,0,0,314"	"0,0,0,0"	"0,0,0,0"	"0,0,1022,0"	"0,0,224,0"	"0,0,0,0"	"0,0,0,0"	"0,0,0,161"	"0,0,0,0"	"0,0,0,0"	"0,0,513,8336"	"0,0,0,0"	"0,0,151,726"	"0,0,0,0"	"0,0,0,0"	"0,0,0,0"	"0,0,0,0"	"0,0,0,1277"	"0,0,0,0"	"0,0,0,0"	"0,0,583,956"	"0,0,0,0"	"0,0,0,0"	"0,0,0,0"	"0,0,0,0"	"0,0,0,0"	"0,0,1656,892"	"0,0,1034,1009"	"0,0,0,0"	"0,0,0,0"	"0,0,0,0"	"0,0,0,0"	"0,0,0,0"	"0,0,0,0"	"0,0,0,0"	"0,0,0,0"
ENSG00000119777|TMEM214	2990	5752	"0,0,0,0"	"0,0,0,0"	"0,0,0,0"	"0,0,0,0"	"0,0,0,0"	"0,0,0,0"	"0,0,0,0"	"0,0,0,0"	"0,0,0,0"	"0,0,0,0"	"0,0,0,0"	"0,0,0,0"	"0,0,0,0"	"0,0,0,0"	"0,0,0,0"	"0,0,169,0"	"0,0,0,0"	"0,0,0,0"	"0,0,0,0"	"0,0,0,0"	"0,0,0,0"	"0,0,0,0"	"0,0,0,0"	"0,0,0,0"	"0,0,0,0"	"0,0,0,0"	"0,0,0,0"	"0,0,0,0"	"0,0,0,0"	"0,0,0,0"	"0,0,0,0"	"0,0,0,0"	"0,0,0,0"	"0,0,0,0"	"0,0,0,0"	"0,0,0,0"	"0,0,0,0"	"0,0,0,290"	"0,0,0,487"	"0,0,0,0"	"0,0,0,0"	"0,0,0,0"	"0,0,0,0"	"0,0,0,0"	"0,0,0,0"	"0,0,0,0"	"0,0,0,0"
ENSG00000087589|CASS4	3258	43971	"0,0,0,0"	"0,0,0,0"	"0,0,0,0"	"0,0,0,0"	"0,0,0,0"	"0,0,0,0"	"0,0,0,0"	"0,0,0,0"	"0,0,0,0"	"0,0,0,0"	"0,0,0,0"	"0,0,333,0"	"0,0,0,0"	"0,0,0,0"	"0,0,0,0"	"0,0,752,746"	"0,0,0,0"	"0,0,243,59"	"0,0,0,0"	"0,0,0,0"	"0,0,0,0"	"0,0,1781,511"	"0,0,0,0"	"0,0,962,2125"	"0,0,0,0"	"0,0,0,0"	"0,0,0,0"	"0,0,0,0"	"0,0,0,1733"	"0,0,0,0"	"0,0,0,238"	"0,0,0,0"	"0,0,0,0"	"0,0,0,0"	"0,0,0,0"	"0,0,0,0"	"0,0,0,0"	"0,177,5819,3979"	"0,0,899,656"	"0,0,0,0"	"0,0,0,0"	"0,0,0,0"	"0,0,0,0"	"0,0,0,0"	"0,0,0,0"	"0,0,0,0"	"0,0,0,0"
ENSG00000109099|PMP22	1971	33559	"0,0,0,0"	"0,0,0,0"	"0,0,0,0"	"0,0,0,0"	"0,0,0,0"	"0,0,0,0"	"0,0,0,0"	"0,0,59,0"	"0,0,0,0"	"0,0,0,0"	"0,0,0,0"	"0,0,0,0"	"0,0,0,0"	"0,0,0,0"	"0,0,0,0"	"0,0,229,170"	"0,0,0,0"	"0,0,0,0"	"0,0,47,148"	"0,0,0,0"	"0,0,0,0"	"0,0,63,1663"	"0,0,0,0"	"0,0,1044,1676"	"0,0,0,0"	"0,0,0,0"	"0,0,0,0"	"0,0,0,0"	"0,0,0,0"	"0,0,0,0"	"0,0,0,0"	"0,0,0,304"	"0,0,0,0"	"0,0,0,0"	"0,0,0,0"	"0,0,0,0"	"0,0,0,0"	"0,0,922,2024"	"0,0,100,352"	"0,0,0,0"	"0,0,0,0"	"0,0,0,0"	"0,0,0,0"	"0,0,0,0"	"0,0,0,0"	"0,0,0,0"	"0,0,0,0"
ENSG00000138413|IDH1	2790	16117	"0,0,0,0"	"0,0,0,0"	"0,0,0,0"	"0,0,0,0"	"0,0,0,0"	"0,0,0,0"	"0,0,0,0"	"0,0,0,0"	"0,0,0,0"	"0,0,0,0"	"0,0,0,0"	"0,0,0,0"	"0,0,0,0"	"0,0,0,0"	"0,0,0,0"	"0,0,136,226"	"0,0,0,0"	"0,0,0,0"	"0,0,0,0"	"0,0,0,0"	"0,0,0,0"	"0,0,0,0"	"0,0,0,0"	"0,0,160,0"	"0,0,0,0"	"0,0,0,0"	"0,0,0,0"	"0,0,0,0"	"0,0,0,0"	"0,0,0,0"	"0,0,0,0"	"0,0,0,420"	"0,0,0,0"	"0,0,0,0"	"0,0,0,0"	"0,0,0,0"	"0,0,0,0"	"0,0,1576,615"	"0,0,257,382"	"0,0,0,0"	"0,0,0,0"	"0,0,180,0"	"0,0,0,0"	"0,0,0,0"	"0,0,0,0"	"0,0,0,0"	"0,0,0,0"
ENSG00000133107|TRPC4	4202	229588	"0,0,100,0"	"0,0,0,0"	"0,0,0,0"	"0,0,0,0"	"0,0,0,0"	"0,0,0,0"	"0,0,0,0"	"0,0,135,0"	"0,0,0,0"	"0,0,0,0"	"0,0,0,0"	"0,0,745,912"	"0,0,0,0"	"0,0,0,0"	"0,0,58,447"	"0,0,1349,1326"	"0,0,0,0"	"0,0,0,382"	"0,0,85,1369"	"0,0,0,0"	"0,0,0,0"	"0,0,12517,43339"	"0,0,0,0"	"0,0,5594,2615"	"0,0,73,0"	"0,0,105,717"	"0,0,0,0"	"0,0,478,0"	"0,0,0,1873"	"0,0,0,0"	"0,0,0,1299"	"0,0,1986,4289"	"0,0,0,0"	"0,0,0,0"	"0,0,0,0"	"0,0,0,0"	"0,0,0,0"	"0,0,6188,4059"	"0,0,3024,3021"	"0,0,0,0"	"0,0,0,0"	"0,0,119,0"	"0,0,0,0"	"0,0,0,0"	"0,0,0,0"	"0,0,0,0"	"0,0,90,0"
ENSG00000103275|UBE2I	4765	13374	"0,0,0,0"	"0,0,0,0"	"0,0,0,0"	"0,0,0,0"	"0,0,0,0"	"0,0,0,0"	"0,0,0,0"	"0,0,0,0"	"0,0,0,0"	"0,0,0,0"	"0,0,0,0"	"0,0,0,0"	"0,0,0,0"	"0,0,0,0"	"0,0,0,0"	"0,0,0,0"	"0,0,0,0"	"0,0,0,0"	"0,0,0,0"	"0,0,0,0"	"0,0,0,0"	"0,0,417,0"	"0,0,0,0"	"0,0,0,0"	"0,0,0,0"	"0,0,0,0"	"0,0,0,0"	"0,0,0,0"	"0,0,0,0"	"0,0,0,0"	"0,0,0,0"	"0,0,0,0"	"0,0,0,0"	"0,0,0,0"	"0,0,0,0"	"0,0,0,0"	"0,0,0,0"	"0,0,1988,307"	"0,0,61,0"	"0,0,0,0"	"0,0,0,0"	"0,0,0,0"	"0,0,0,0"	"0,0,0,0"	"0,0,0,0"	"0,0,0,0"	"0,0,0,0"
ENSG00000119125|GDA	5992	132974	"0,0,0,0"	"0,0,0,0"	"0,0,0,0"	"0,0,0,0"	"0,0,0,0"	"0,0,0,0"	"0,0,0,0"	"0,0,0,0"	"0,0,0,0"	"0,0,0,0"	"0,0,0,175"	"0,0,558,1096"	"0,0,0,0"	"0,0,0,0"	"0,0,0,108"	"0,0,816,1763"	"0,0,0,0"	"0,0,55,137"	"0,49,151,719"	"0,0,0,0"	"0,0,0,0"	"0,0,3921,11315"	"0,0,0,0"	"0,0,5002,4315"	"0,0,0,0"	"0,0,0,56"	"0,0,0,405"	"0,0,0,0"	"0,0,414,2082"	"0,0,0,0"	"323,0,922,774"	"0,0,3625,2540"	"0,0,0,0"	"0,0,0,0"	"0,0,0,0"	"0,0,0,0"	"0,0,0,0"	"0,77,11227,12024"	"0,0,2754,3551"	"0,0,0,0"	"0,0,0,0"	"0,0,0,0"	"0,0,0,0"	"0,0,0,0"	"0,0,0,0"	"0,0,0,0"	"0,0,0,0"
ENSG00000164603|C7orf60	4059	116711	"0,0,0,0"	"0,0,0,0"	"0,0,0,0"	"0,0,0,0"	"0,0,0,0"	"0,0,0,0"	"0,0,0,0"	"0,0,0,78"	"0,0,0,0"	"0,0,0,0"	"0,0,0,489"	"0,0,3766,2168"	"0,0,0,0"	"0,0,0,0"	"0,0,0,0"	"0,0,1930,1641"	"0,0,0,0"	"0,0,109,0"	"0,0,0,0"	"0,0,0,0"	"0,0,0,0"	"0,0,11127,33521"	"0,0,0,0"	"0,0,1775,897"	"0,0,0,0"	"0,0,0,0"	"0,0,88,151"	"0,0,0,0"	"0,0,0,2582"	"0,0,0,0"	"0,0,868,1404"	"0,0,3773,412"	"0,0,0,0"	"0,0,0,0"	"0,0,0,0"	"0,0,0,1558"	"0,0,0,0"	"0,0,3654,5010"	"0,0,613,393"	"0,0,0,0"	"0,0,0,0"	"0,0,0,0"	"0,0,0,0"	"0,0,0,0"	"0,0,0,0"	"0,0,0,0"	"0,0,0,0"
ENSG00000144045|DQX1	2689	5517	"0,0,0,0"	"0,0,0,0"	"0,0,0,0"	"0,0,0,0"	"0,0,0,0"	"0,0,0,0"	"0,0,0,0"	"0,0,0,0"	"0,0,0,0"	"0,0,0,0"	"0,0,0,0"	"0,0,0,0"	"0,0,0,0"	"0,0,0,0"	"0,0,0,0"	"0,0,119,0"	"0,0,0,0"	"0,0,0,0"	"0,0,0,0"	"0,0,0,0"	"0,0,0,0"	"0,0,0,0"	"0,0,0,0"	"0,0,1134,0"	"0,0,0,0"	"0,0,0,0"	"0,0,0,0"	"0,0,0,0"	"0,0,0,0"	"0,0,0,0"	"0,0,0,0"	"0,0,0,0"	"0,0,0,0"	"0,0,0,0"	"0,0,0,0"	"0,0,0,0"	"0,0,0,0"	"0,0,533,601"	"0,0,0,0"	"0,0,0,0"	"0,0,0,0"	"0,0,0,0"	"0,0,0,0"	"0,0,0,0"	"0,0,0,0"	"0,0,0,0"	"0,0,0,0"
ENSG00000170454|KRT75	2324	8132	"0,0,0,0"	"0,0,0,0"	"0,0,0,0"	"0,0,0,0"	"0,0,0,0"	"0,0,0,0"	"0,0,0,0"	"0,0,0,0"	"0,0,0,0"	"0,0,0,0"	"0,0,0,0"	"0,0,0,0"	"0,0,0,0"	"0,0,0,0"	"0,0,0,0"	"0,0,0,0"	"0,0,0,0"	"0,0,0,0"	"0,0,99,0"	"0,0,0,248"	"0,0,0,0"	"0,0,0,0"	"0,0,0,0"	"0,0,357,87"	"0,0,0,0"	"0,0,0,0"	"0,0,0,0"	"0,0,0,0"	"0,0,0,0"	"0,0,0,0"	"0,0,0,0"	"0,0,0,426"	"0,0,0,0"	"0,0,0,0"	"0,0,0,0"	"0,0,0,0"	"0,0,0,0"	"0,0,0,0"	"0,0,534,103"	"0,0,0,0"	"0,0,0,0"	"0,0,0,0"	"0,0,0,0"	"0,0,0,0"	"0,0,0,0"	"0,0,0,0"	"0,0,0,0"
ENSG00000139514|SLC7A1	7347	78932	"0,0,350,0"	"0,0,0,0"	"0,0,0,0"	"0,0,0,0"	"0,0,0,0"	"0,0,0,0"	"0,0,0,0"	"0,0,70,44"	"0,0,0,0"	"0,0,0,0"	"0,0,0,0"	"0,0,2041,232"	"0,0,231,0"	"0,0,0,0"	"0,0,0,0"	"0,0,551,1563"	"0,0,0,0"	"0,0,0,0"	"0,0,71,50"	"0,0,0,0"	"0,0,0,0"	"0,0,590,2413"	"0,0,0,0"	"0,0,764,329"	"0,0,0,0"	"0,0,0,0"	"0,0,0,0"	"0,0,0,0"	"0,0,0,0"	"0,0,0,487"	"0,0,0,92"	"0,0,0,1061"	"0,0,0,0"	"0,0,0,0"	"0,0,0,0"	"0,0,0,0"	"0,0,0,0"	"0,0,2103,2290"	"0,0,1188,883"	"0,0,0,0"	"0,0,0,0"	"0,0,0,0"	"0,0,0,0"	"0,0,0,0"	"0,0,0,0"	"0,0,0,0"	"0,0,0,0"
ENSG00000229769|TRBV10-2	395	106	"0,0,0,0"	"0,0,0,0"	"0,0,0,0"	"0,0,0,0"	"0,0,0,0"	"0,0,0,0"	"0,0,0,0"	"0,0,0,0"	"0,0,0,0"	"0,0,0,0"	"0,0,0,0"	"0,0,0,0"	"0,0,0,0"	"0,0,0,0"	"0,0,0,0"	"0,0,0,0"	"0,0,0,0"	"0,0,0,0"	"0,0,0,0"	"0,0,0,0"	"0,0,0,0"	"0,0,0,0"	"0,0,0,0"	"0,0,0,0"	"0,0,0,0"	"0,0,0,0"	"0,0,0,0"	"0,0,0,0"	"0,0,0,0"	"0,0,0,0"	"0,0,0,0"	"0,0,0,0"	"0,0,0,0"	"0,0,0,0"	"0,0,0,0"	"0,0,0,0"	"0,0,0,0"	"0,0,0,0"	"0,0,0,0"	"0,0,0,0"	"0,0,0,0"	"0,0,0,0"	"0,0,0,0"	"0,0,0,0"	"0,0,0,0"	"0,0,0,0"	"0,0,0,0"
ENSG00000205177|C11orf91	870	1671	"0,0,0,0"	"0,0,0,0"	"0,0,0,0"	"0,0,0,0"	"0,0,0,0"	"0,0,0,0"	"0,0,0,0"	"0,0,0,0"	"0,0,0,0"	"0,0,0,0"	"0,0,0,0"	"0,0,0,0"	"0,0,0,0"	"0,0,0,0"	"0,0,0,0"	"0,0,0,0"	"0,0,0,0"	"0,0,0,0"	"0,0,0,0"	"0,0,0,0"	"0,0,0,0"	"0,0,0,0"	"0,0,0,0"	"0,0,0,0"	"0,0,0,0"	"0,0,0,0"	"0,0,0,0"	"0,0,0,0"	"0,0,0,0"	"0,0,0,0"	"0,0,0,0"	"0,0,0,0"	"0,0,0,0"	"0,0,0,0"	"0,0,0,0"	"0,0,0,0"	"0,0,0,0"	"0,0,326,0"	"0,0,0,0"	"0,0,0,0"	"0,0,0,0"	"0,0,0,0"	"0,0,0,0"	"0,0,0,0"	"0,0,0,0"	"0,0,0,0"	"0,0,0,0"
ENSG00000140563|MCTP2	5435	243247	"0,0,606,101"	"0,0,0,0"	"0,0,0,0"	"0,0,0,0"	"0,0,0,0"	"0,0,0,0"	"0,0,0,0"	"0,0,269,0"	"0,0,0,0"	"0,0,0,0"	"0,0,0,677"	"0,0,2487,1785"	"0,0,0,0"	"0,0,0,0"	"0,0,2592,0"	"0,0,1270,2548"	"0,0,0,148"	"0,0,0,467"	"0,0,0,0"	"0,0,0,0"	"0,0,0,0"	"0,0,13258,15938"	"0,0,0,0"	"0,0,4262,2876"	"0,0,0,0"	"0,0,0,83"	"0,0,314,87"	"0,0,0,0"	"0,0,1412,221"	"0,0,0,0"	"0,0,902,1716"	"0,0,1234,2929"	"0,0,0,0"	"0,0,0,0"	"0,0,0,0"	"0,0,0,0"	"0,0,0,0"	"0,0,6582,8142"	"0,142,3468,4174"	"0,0,0,0"	"0,0,0,0"	"0,0,46,0"	"0,0,0,0"	"0,0,0,0"	"0,0,0,0"	"0,0,0,0"	"0,0,0,0"
ENSG00000120054|CPN1	1863	37822	"0,0,0,0"	"0,0,0,0"	"0,0,0,0"	"0,0,0,0"	"0,0,0,0"	"0,0,0,0"	"0,0,0,0"	"0,0,0,0"	"0,0,0,0"	"0,0,0,0"	"0,0,0,0"	"0,0,0,340"	"0,0,0,0"	"0,0,0,0"	"0,0,0,0"	"0,0,574,287"	"0,0,0,0"	"0,0,41,0"	"0,0,0,243"	"0,0,0,0"	"0,0,0,0"	"0,0,1590,3016"	"0,0,0,0"	"0,0,239,1626"	"0,0,0,0"	"0,0,0,0"	"0,0,0,0"	"0,0,0,0"	"0,0,0,489"	"0,0,0,0"	"0,0,0,834"	"0,0,857,0"	"0,0,0,0"	"0,0,0,0"	"0,0,0,0"	"0,0,0,0"	"0,0,0,0"	"31,0,7263,5506"	"0,0,732,494"	"0,0,0,0"	"0,0,0,0"	"0,0,0,0"	"0,0,0,0"	"0,0,0,0"	"0,0,0,0"	"0,0,0,0"	"0,0,0,0"
ENSG00000042493|CAPG	1540	17787	"0,0,0,0"	"0,0,0,0"	"0,0,0,0"	"0,0,0,0"	"0,0,0,0"	"0,0,0,0"	"0,0,0,0"	"0,0,0,0"	"0,0,0,0"	"0,0,0,0"	"0,0,0,0"	"0,0,0,0"	"0,0,0,0"	"0,0,0,0"	"0,0,0,0"	"0,0,82,397"	"0,0,0,0"	"0,0,0,136"	"0,0,213,0"	"0,0,0,0"	"0,0,0,0"	"0,0,0,1363"	"0,0,0,0"	"0,0,0,379"	"0,0,0,0"	"0,0,0,0"	"0,0,0,0"	"0,0,0,0"	"0,0,0,306"	"0,0,0,0"	"0,0,0,0"	"0,0,0,0"	"0,0,0,0"	"0,0,0,0"	"0,0,0,0"	"0,0,0,0"	"0,0,0,0"	"0,0,1961,3262"	"0,0,210,101"	"0,0,0,0"	"0,0,0,0"	"0,0,0,0"	"0,0,0,0"	"0,0,0,0"	"0,0,0,0"	"0,0,0,0"	"0,0,0,0"
ENSG00000121053|EPX	2708	9730	"0,0,0,0"	"0,0,0,0"	"0,0,0,0"	"0,0,0,0"	"0,0,0,0"	"0,0,0,0"	"0,0,0,0"	"0,0,0,0"	"0,0,0,0"	"0,0,0,0"	"0,0,0,0"	"0,0,0,0"	"0,0,0,0"	"0,0,0,0"	"0,0,0,0"	"0,0,0,0"	"0,0,0,0"	"0,0,0,0"	"0,0,0,291"	"0,0,0,0"	"0,0,0,0"	"0,0,0,246"	"0,0,0,0"	"0,0,239,171"	"0,0,0,0"	"0,0,0,0"	"0,0,0,0"	"0,0,0,0"	"0,0,0,476"	"0,0,0,0"	"0,0,0,0"	"0,0,0,0"	"0,0,0,0"	"0,0,0,0"	"0,0,0,0"	"0,0,0,0"	"0,0,0,0"	"0,0,311,598"	"0,0,617,405"	"0,0,0,0"	"0,0,0,0"	"0,0,0,0"	"0,0,0,0"	"0,0,0,0"	"0,0,0,0"	"0,0,0,0"	"0,0,0,0"
ENSG00000163141|BNIPL	2549	8482	"0,0,0,0"	"0,0,0,0"	"0,0,0,0"	"0,0,0,0"	"0,0,0,0"	"0,0,0,0"	"0,0,0,0"	"0,0,0,0"	"0,0,0,0"	"0,0,0,0"	"0,0,0,0"	"0,0,0,0"	"0,0,0,0"	"0,0,0,0"	"0,0,0,0"	"0,0,0,0"	"0,0,0,0"	"0,0,0,0"	"0,0,0,0"	"0,0,0,0"	"0,0,0,0"	"0,0,197,0"	"0,0,0,0"	"0,0,0,891"	"0,0,0,0"	"0,0,0,0"	"0,0,0,0"	"0,0,0,0"	"0,0,0,0"	"0,0,0,0"	"0,0,0,0"	"0,0,0,0"	"0,0,0,0"	"0,0,0,0"	"0,0,0,0"	"0,0,0,0"	"0,0,0,0"	"51,302,2562,1561"	"128,0,216,0"	"0,0,0,0"	"0,0,0,0"	"0,0,0,0"	"0,0,0,0"	"0,0,0,0"	"0,0,0,0"	"0,0,0,0"	"0,0,0,0"
ENSG00000135540|NHSL1	7894	142604	"0,0,67,0"	"0,0,0,0"	"0,0,0,0"	"0,0,0,0"	"0,0,0,0"	"0,0,0,0"	"0,0,0,0"	"0,0,0,0"	"0,0,0,0"	"0,0,0,0"	"0,0,0,0"	"0,0,2034,5152"	"0,0,0,270"	"0,0,0,0"	"0,0,124,0"	"0,0,177,1528"	"0,0,0,0"	"0,0,0,159"	"0,0,0,245"	"0,0,0,0"	"0,0,0,0"	"0,0,3087,2084"	"0,0,0,0"	"0,0,4952,3008"	"0,0,0,0"	"0,0,91,0"	"0,0,0,0"	"0,0,0,0"	"0,0,0,518"	"0,0,0,0"	"0,0,0,317"	"0,0,1734,1263"	"0,0,0,272"	"0,0,0,0"	"0,0,0,0"	"0,0,0,0"	"0,0,0,0"	"0,0,8325,12629"	"0,0,2092,2119"	"0,0,0,0"	"0,0,0,0"	"0,0,0,0"	"0,0,0,0"	"0,0,0,0"	"0,0,0,0"	"0,0,0,0"	"0,0,0,0"
ENSG00000147894|C9orf72	4396	22925	"0,0,0,0"	"0,0,0,0"	"0,0,0,0"	"0,0,0,0"	"0,0,0,0"	"0,0,0,0"	"0,0,0,0"	"0,0,0,0"	"0,0,0,0"	"0,0,0,0"	"0,0,682,0"	"0,0,0,1451"	"0,0,0,0"	"0,0,0,0"	"0,0,0,0"	"0,0,171,388"	"0,0,0,0"	"0,0,0,0"	"0,0,0,0"	"0,0,0,0"	"0,0,0,0"	"0,0,992,1979"	"0,0,0,0"	"0,0,0,151"	"0,0,0,0"	"0,0,398,0"	"0,0,0,0"	"0,0,0,0"	"0,0,0,0"	"0,0,0,0"	"0,0,0,0"	"0,0,0,443"	"0,0,0,0"	"0,0,0,0"	"0,0,0,0"	"0,0,0,0"	"0,0,0,0"	"0,0,1416,336"	"351,69,258,84"	"0,0,0,0"	"0,0,0,0"	"0,0,0,0"	"0,0,0,0"	"0,0,0,0"	"0,0,0,0"	"0,0,0,0"	"0,0,0,0"
ENSG00000111215|PRR4	563	3064	"0,0,0,0"	"0,0,0,0"	"0,0,0,0"	"0,0,0,0"	"0,0,0,0"	"0,0,0,0"	"0,0,0,0"	"0,0,0,0"	"0,0,0,0"	"0,0,0,0"	"0,0,0,0"	"0,0,0,0"	"0,0,0,0"	"0,0,0,0"	"0,0,0,0"	"0,0,0,131"	"0,0,0,0"	"0,0,0,0"	"0,0,0,0"	"0,0,0,0"	"0,0,0,0"	"0,0,0,358"	"0,0,0,0"	"0,0,0,297"	"0,0,0,0"	"0,0,0,0"	"0,0,0,0"	"0,0,0,0"	"0,0,0,0"	"0,0,0,0"	"0,0,0,0"	"0,0,0,0"	"0,0,0,0"	"0,0,0,0"	"0,0,0,0"	"0,0,0,0"	"0,0,0,0"	"0,0,0,0"	"0,0,0,0"	"0,0,0,0"	"0,0,0,0"	"0,0,0,0"	"0,0,0,0"	"0,0,0,0"	"0,0,0,0"	"0,0,0,0"	"0,0,0,0"
ENSG00000141499|WRAP53	4197	13235	"0,0,0,0"	"0,0,0,0"	"0,0,0,0"	"0,0,0,0"	"0,0,0,0"	"0,0,0,0"	"0,0,0,0"	"0,0,0,0"	"0,0,0,0"	"0,0,0,0"	"0,0,0,0"	"0,0,0,0"	"0,0,0,0"	"0,0,0,0"	"0,0,0,0"	"0,0,0,0"	"0,0,0,0"	"0,0,0,0"	"0,0,0,0"	"0,0,0,0"	"0,0,0,0"	"0,0,728,0"	"0,0,0,0"	"275,0,278,1249"	"0,0,0,0"	"0,0,0,0"	"0,0,0,0"	"0,0,0,0"	"0,0,0,0"	"0,0,0,0"	"0,0,0,0"	"0,0,0,0"	"0,0,0,0"	"0,0,0,0"	"0,0,0,0"	"0,0,0,0"	"0,0,0,0"	"0,0,3433,3381"	"0,0,144,67"	"0,0,0,0"	"0,0,0,0"	"0,0,0,0"	"0,0,0,0"	"0,0,0,0"	"0,0,0,0"	"0,0,0,0"	"0,0,0,0"
ENSG00000085721|RRN3	3942	30354	"0,0,0,0"	"0,0,0,0"	"0,0,0,0"	"0,0,0,0"	"0,0,0,0"	"0,0,0,0"	"0,0,0,0"	"0,0,0,0"	"0,0,0,0"	"0,0,0,0"	"0,0,0,0"	"0,0,143,0"	"0,0,0,0"	"0,0,0,0"	"0,0,0,0"	"0,0,660,212"	"0,0,0,0"	"0,0,0,0"	"0,0,0,0"	"0,0,0,0"	"0,0,0,0"	"0,0,1869,576"	"0,0,0,0"	"0,0,97,984"	"0,0,0,0"	"0,0,0,0"	"0,0,0,0"	"0,0,0,0"	"0,0,0,0"	"0,0,0,0"	"0,0,0,407"	"0,0,0,380"	"0,0,0,0"	"0,0,0,0"	"0,0,0,0"	"0,0,0,0"	"0,0,0,0"	"0,0,2983,5615"	"0,0,443,612"	"0,0,0,0"	"0,0,0,0"	"0,0,0,0"	"0,0,0,0"	"0,0,0,0"	"0,0,0,0"	"0,0,0,0"	"0,0,0,0"
ENSG00000134548|C12orf39	1845	4372	"0,0,0,0"	"0,0,0,0"	"0,0,0,0"	"0,0,0,0"	"0,0,0,0"	"0,0,0,0"	"0,0,0,0"	"0,0,0,0"	"0,0,0,0"	"0,0,0,0"	"0,0,0,0"	"0,0,0,0"	"0,0,0,0"	"0,0,0,0"	"0,0,0,0"	"0,0,73,0"	"0,0,0,0"	"0,0,0,96"	"0,0,0,0"	"0,0,0,0"	"0,0,0,0"	"0,0,0,0"	"0,0,0,0"	"0,0,38,177"	"0,0,0,0"	"0,0,0,0"	"0,0,0,0"	"0,0,0,0"	"0,0,0,0"	"0,0,0,0"	"0,0,0,0"	"0,0,0,0"	"0,0,0,0"	"0,0,0,0"	"0,0,0,0"	"0,0,0,0"	"0,0,0,0"	"0,0,0,0"	"0,0,0,0"	"0,0,0,0"	"0,0,0,0"	"0,0,0,0"	"0,0,0,0"	"0,0,0,0"	"0,0,0,0"	"0,0,0,0"	"0,0,0,0"
ENSG00000143319|ISG20L2	3667	3242	"0,0,0,0"	"0,0,0,0"	"0,0,0,0"	"0,0,0,0"	"0,0,0,0"	"0,0,0,0"	"0,0,0,0"	"0,0,0,168"	"0,0,0,0"	"0,0,0,0"	"0,0,0,0"	"0,0,0,0"	"0,0,0,0"	"0,0,0,0"	"0,0,0,0"	"0,0,0,128"	"0,0,0,0"	"0,0,0,0"	"0,0,0,0"	"0,0,0,0"	"0,0,0,0"	"0,0,0,0"	"0,0,0,0"	"0,0,0,0"	"0,0,0,0"	"0,0,0,0"	"0,0,0,0"	"0,0,0,0"	"0,0,0,0"	"0,0,0,0"	"0,0,0,0"	"0,0,0,0"	"0,0,0,0"	"0,0,0,0"	"0,0,0,0"	"0,0,0,0"	"0,0,0,0"	"611,0,685,0"	"0,141,0,0"	"0,0,0,0"	"0,0,0,0"	"0,0,0,0"	"0,0,0,0"	"0,0,0,0"	"0,0,0,0"	"0,0,0,0"	"0,0,0,0"
ENSG00000213380|COG8	4247	8508	"0,0,0,0"	"0,0,0,0"	"0,0,0,0"	"0,0,0,0"	"0,0,0,0"	"0,0,0,0"	"0,0,0,0"	"0,0,0,0"	"0,0,0,0"	"0,0,0,0"	"0,0,0,0"	"0,0,0,0"	"0,0,0,0"	"0,0,0,0"	"0,0,0,0"	"0,0,0,0"	"0,0,0,0"	"0,0,0,0"	"0,0,0,194"	"0,0,0,0"	"0,0,0,0"	"0,0,79,244"	"0,0,0,0"	"0,0,0,526"	"0,0,0,0"	"0,0,0,0"	"0,0,0,0"	"0,0,0,0"	"0,0,0,0"	"0,0,0,0"	"0,0,0,0"	"0,0,0,437"	"0,0,0,0"	"0,0,0,0"	"0,0,0,0"	"0,0,0,0"	"0,0,0,0"	"584,136,1223,1611"	"0,0,279,443"	"0,0,0,0"	"0,0,0,0"	"0,0,0,0"	"0,0,0,0"	"0,0,0,0"	"0,0,0,0"	"0,0,0,0"	"0,0,0,0"
ENSG00000154642|C21orf91	5595	24825	"0,0,0,0"	"0,0,0,0"	"0,0,0,0"	"0,0,0,0"	"0,0,0,0"	"0,0,0,0"	"0,0,0,0"	"0,0,0,0"	"0,0,0,0"	"0,0,0,0"	"0,0,0,0"	"0,0,192,0"	"0,0,0,0"	"0,0,0,0"	"0,0,0,0"	"0,0,231,192"	"0,0,0,0"	"0,0,0,0"	"0,0,0,0"	"0,0,0,0"	"0,0,0,0"	"0,0,0,968"	"0,0,0,0"	"0,0,0,715"	"0,0,0,0"	"0,0,139,0"	"0,0,0,0"	"0,0,0,0"	"0,0,0,0"	"0,0,0,0"	"0,0,0,0"	"0,0,423,2432"	"0,0,0,0"	"0,0,0,0"	"0,0,0,0"	"0,0,0,0"	"0,0,0,0"	"0,0,1580,1252"	"0,0,0,883"	"0,0,0,0"	"0,0,0,0"	"0,0,0,0"	"0,0,0,0"	"0,0,0,0"	"0,0,0,0"	"0,0,0,0"	"0,0,0,0"
ENSG00000103356|EARS2	4181	31181	"0,0,0,0"	"0,0,0,0"	"0,0,0,0"	"0,0,0,0"	"0,0,0,0"	"0,0,0,0"	"0,0,0,0"	"0,0,0,0"	"0,0,0,0"	"0,0,0,0"	"0,0,0,0"	"0,0,0,320"	"0,0,0,0"	"0,0,0,0"	"0,0,0,0"	"0,0,0,965"	"0,0,0,0"	"0,0,0,0"	"0,0,0,0"	"0,0,0,0"	"0,0,0,0"	"0,0,0,1028"	"0,0,0,0"	"0,178,72,909"	"0,0,0,0"	"0,0,0,0"	"0,0,0,0"	"0,0,0,0"	"0,0,0,854"	"0,0,0,0"	"0,0,0,0"	"510,438,0,1383"	"0,0,0,0"	"0,0,0,0"	"0,0,0,0"	"0,0,0,0"	"0,0,0,0"	"0,0,8107,6595"	"0,116,1256,1380"	"0,0,0,0"	"0,0,0,0"	"0,0,0,0"	"0,0,0,0"	"0,0,0,0"	"0,0,0,0"	"0,0,0,0"	"0,0,0,0"
ENSG00000127564|PKMYT1	3272	9166	"0,0,0,0"	"0,0,0,0"	"0,0,0,0"	"0,0,0,0"	"0,0,0,0"	"0,0,0,0"	"0,0,0,0"	"0,0,0,0"	"0,0,0,0"	"0,0,0,0"	"0,0,0,0"	"0,0,0,0"	"0,0,0,0"	"0,0,0,0"	"0,0,0,0"	"0,0,0,0"	"0,0,0,0"	"0,0,0,0"	"0,0,0,0"	"0,0,0,0"	"0,0,0,0"	"0,20,0,981"	"0,0,0,0"	"0,0,0,0"	"0,0,0,0"	"0,0,0,0"	"0,0,0,0"	"0,0,0,0"	"0,0,0,0"	"0,0,0,0"	"0,0,0,0"	"0,0,0,0"	"0,0,0,0"	"0,0,0,0"	"0,0,0,0"	"0,0,0,0"	"0,0,0,0"	"0,0,219,607"	"0,111,0,419"	"0,0,0,0"	"0,0,0,0"	"0,0,0,0"	"0,0,0,0"	"0,0,0,0"	"0,0,0,0"	"0,0,0,0"	"0,0,0,0"
ENSG00000138101|DTNB	3166	293271	"0,0,0,0"	"0,0,0,0"	"0,0,0,0"	"0,0,0,0"	"0,0,0,0"	"0,0,0,535"	"0,0,0,0"	"0,0,78,0"	"0,0,0,0"	"0,0,0,0"	"0,0,925,0"	"0,0,1239,4841"	"0,0,0,0"	"0,0,0,0"	"0,0,0,126"	"0,0,2902,2795"	"0,0,1677,0"	"0,0,376,398"	"0,0,159,827"	"0,0,0,0"	"0,0,0,0"	"0,0,23858,33423"	"0,0,0,0"	"0,13,7385,7070"	"0,0,0,0"	"0,0,0,42"	"0,0,47,313"	"0,0,0,0"	"0,0,1741,2650"	"0,0,0,0"	"0,0,986,2773"	"0,43,1401,5345"	"0,0,0,89"	"0,0,0,0"	"0,0,0,0"	"0,0,2760,2375"	"0,0,0,0"	"21,0,26704,28139"	"0,0,2554,2798"	"0,0,0,0"	"0,0,0,0"	"0,0,0,0"	"0,0,0,0"	"0,0,0,0"	"0,0,0,0"	"0,0,0,0"	"0,0,0,0"
ENSG00000109016|DHRS7B	2380	62999	"0,0,0,0"	"0,0,0,0"	"0,0,0,0"	"0,0,0,0"	"0,0,0,0"	"0,0,0,0"	"0,0,0,0"	"0,0,66,0"	"0,0,0,0"	"0,0,0,0"	"0,0,0,0"	"0,0,357,0"	"0,0,0,0"	"0,0,0,0"	"0,0,0,0"	"0,0,122,128"	"0,0,0,0"	"0,0,0,0"	"0,169,0,0"	"0,0,0,0"	"0,0,0,0"	"0,90,9079,2863"	"0,0,0,0"	"0,0,210,887"	"0,0,0,0"	"0,0,0,0"	"0,0,0,0"	"0,0,0,0"	"0,0,234,8157"	"0,0,0,0"	"0,0,0,0"	"0,0,482,948"	"0,0,0,0"	"0,0,0,0"	"0,0,0,0"	"0,0,0,81"	"0,0,0,0"	"0,0,8989,7090"	"0,0,794,978"	"0,0,0,0"	"0,0,0,0"	"0,0,0,0"	"0,0,0,0"	"0,0,0,0"	"0,0,0,0"	"0,0,0,0"	"0,0,0,0"
ENSG00000185009|AP3M1	3739	25559	"0,0,0,0"	"0,0,0,0"	"0,0,0,0"	"0,0,0,0"	"0,0,0,0"	"0,0,0,0"	"0,0,0,0"	"0,0,0,0"	"0,0,0,0"	"0,0,0,0"	"0,0,0,0"	"0,0,325,253"	"0,0,0,0"	"0,0,0,0"	"0,0,0,0"	"0,0,232,222"	"0,0,0,0"	"0,0,0,0"	"0,0,0,0"	"0,0,0,0"	"0,0,0,0"	"0,0,94,1611"	"0,0,0,0"	"0,0,0,96"	"0,0,0,0"	"0,0,0,0"	"0,0,0,0"	"0,0,0,111"	"0,0,0,0"	"0,0,0,0"	"0,0,0,0"	"0,0,0,0"	"0,0,0,0"	"0,0,0,0"	"0,0,0,0"	"0,0,0,0"	"0,0,0,0"	"0,126,4615,4434"	"0,0,610,87"	"0,0,0,0"	"0,0,0,0"	"0,0,0,0"	"0,0,0,0"	"0,0,0,0"	"0,0,0,0"	"0,0,0,0"	"0,0,0,0"
ENSG00000198758|EPS8L3	2326	11622	"0,0,0,0"	"0,0,0,0"	"0,0,0,0"	"0,0,0,0"	"0,0,0,0"	"0,0,0,0"	"0,0,0,0"	"0,0,0,0"	"0,0,0,0"	"0,0,0,0"	"0,0,0,0"	"0,0,0,0"	"0,0,0,0"	"0,0,0,0"	"0,0,0,0"	"0,0,0,142"	"0,0,0,0"	"0,0,0,0"	"0,0,0,0"	"0,0,0,0"	"0,0,0,0"	"0,0,0,458"	"0,0,0,0"	"0,0,0,219"	"0,0,0,0"	"0,0,0,0"	"0,0,0,0"	"0,0,0,0"	"0,0,0,0"	"0,0,0,0"	"0,0,0,0"	"0,0,0,0"	"0,0,0,0"	"0,0,0,0"	"0,0,0,0"	"0,0,0,0"	"0,0,0,0"	"0,0,298,311"	"0,0,201,0"	"0,0,0,0"	"0,0,0,0"	"0,0,0,0"	"0,0,0,0"	"0,0,0,0"	"0,0,0,0"	"0,0,0,0"	"0,0,0,0"
ENSG00000103126|AXIN1	3701	61519	"0,0,0,0"	"0,0,0,0"	"0,0,0,0"	"0,0,0,0"	"0,0,0,0"	"0,0,0,0"	"0,0,0,0"	"0,0,0,0"	"0,0,0,0"	"0,0,0,0"	"0,0,0,0"	"0,0,129,301"	"0,0,0,0"	"0,0,0,0"	"0,0,0,0"	"0,0,195,156"	"0,0,0,0"	"0,0,0,0"	"0,0,0,159"	"0,0,0,0"	"0,0,0,0"	"0,0,614,543"	"0,0,0,0"	"0,0,0,63"	"0,0,0,0"	"0,0,0,0"	"0,0,0,0"	"0,0,0,0"	"0,0,0,1643"	"0,0,0,0"	"0,0,0,0"	"0,0,0,0"	"0,0,0,0"	"0,0,0,0"	"0,0,0,0"	"0,0,0,0"	"0,0,0,0"	"0,0,6189,11873"	"0,0,0,123"	"0,0,0,0"	"0,0,0,0"	"0,0,0,0"	"0,0,0,0"	"0,0,0,0"	"0,0,0,0"	"0,0,0,0"	"0,0,0,0"
ENSG00000156261|CCT8	2134	15340	"0,0,0,0"	"0,0,0,0"	"0,0,0,0"	"0,0,0,0"	"0,0,0,0"	"0,0,0,0"	"0,0,0,0"	"0,0,0,0"	"0,0,0,0"	"0,0,0,0"	"0,0,0,0"	"0,0,240,0"	"0,0,0,0"	"0,0,0,0"	"0,0,0,0"	"0,0,394,0"	"0,0,0,0"	"0,0,0,0"	"0,0,252,0"	"0,0,0,0"	"0,0,0,0"	"0,0,0,0"	"0,0,0,0"	"0,37,116,628"	"0,0,0,0"	"0,0,0,0"	"0,0,0,0"	"0,0,0,0"	"0,0,0,0"	"0,0,0,0"	"0,0,0,0"	"0,0,0,0"	"0,0,0,0"	"0,0,0,0"	"0,0,0,0"	"0,0,0,0"	"0,0,0,0"	"0,0,1646,1415"	"0,0,96,463"	"0,0,0,0"	"0,0,0,0"	"0,0,0,0"	"0,0,0,0"	"0,0,0,0"	"0,0,0,0"	"0,0,0,0"	"0,0,0,0"
ENSG00000110700|RPS13	646	2753	"0,0,0,0"	"0,0,0,0"	"0,0,0,0"	"0,0,0,0"	"0,0,0,0"	"0,0,0,0"	"0,0,0,0"	"0,0,0,0"	"0,0,0,0"	"0,0,0,0"	"0,0,0,0"	"0,0,0,0"	"0,0,0,0"	"0,0,0,0"	"0,0,0,0"	"0,0,0,152"	"0,0,0,0"	"0,0,0,0"	"0,0,0,0"	"0,0,0,0"	"0,0,0,0"	"0,0,0,0"	"0,0,0,0"	"0,0,0,60"	"0,0,0,0"	"0,0,0,0"	"0,0,0,0"	"0,0,0,0"	"0,0,0,0"	"0,0,0,0"	"0,0,0,0"	"0,0,0,0"	"0,0,0,0"	"0,0,0,0"	"0,0,0,0"	"0,0,0,0"	"0,0,0,0"	"0,0,142,454"	"0,0,71,185"	"0,0,0,0"	"0,0,0,0"	"0,0,0,0"	"0,0,0,0"	"0,0,0,0"	"0,0,0,0"	"0,0,0,0"	"0,0,0,0"
ENSG00000168944|CEP120	5572	73136	"0,0,0,0"	"0,0,0,0"	"0,0,0,0"	"0,0,0,0"	"0,0,0,0"	"0,0,0,0"	"0,0,0,0"	"0,0,0,58"	"0,0,0,0"	"0,0,0,0"	"0,0,0,0"	"0,0,617,1144"	"0,0,0,0"	"0,0,0,0"	"0,0,0,0"	"0,0,820,338"	"0,0,0,0"	"0,0,0,0"	"0,0,784,85"	"0,0,0,0"	"0,0,0,0"	"0,92,7503,8752"	"0,0,0,0"	"0,0,3246,1765"	"0,0,0,0"	"0,0,0,0"	"0,0,0,0"	"0,0,0,0"	"0,0,0,198"	"0,0,0,0"	"0,0,252,440"	"0,0,370,641"	"0,0,0,0"	"0,0,367,0"	"0,0,0,0"	"0,0,0,0"	"0,0,0,0"	"0,0,3185,2596"	"0,0,976,1258"	"0,0,0,0"	"0,0,0,0"	"0,0,0,0"	"0,0,0,0"	"0,0,0,0"	"0,0,0,0"	"0,0,0,0"	"0,0,0,0"
ENSG00000106554|CHCHD3	2024	295190	"0,0,315,205"	"0,0,0,0"	"0,0,0,0"	"0,0,0,0"	"0,0,0,0"	"0,0,0,0"	"0,0,0,0"	"0,0,0,209"	"0,0,0,0"	"0,0,0,0"	"0,0,0,1003"	"0,0,4531,5443"	"0,0,109,0"	"0,0,0,125"	"0,0,0,121"	"0,131,3701,3111"	"0,0,640,425"	"0,0,132,50"	"0,0,924,361"	"0,0,0,0"	"0,0,0,0"	"0,0,5635,6360"	"0,0,0,0"	"0,0,6877,8381"	"0,0,0,67"	"0,0,488,405"	"0,0,309,0"	"0,0,0,0"	"0,0,1791,912"	"0,0,495,0"	"0,0,1025,1709"	"0,0,996,5737"	"0,0,0,0"	"0,0,0,0"	"0,0,0,0"	"0,0,0,2397"	"0,0,0,39"	"0,0,8608,14084"	"0,0,4946,5033"	"0,0,0,0"	"0,0,126,0"	"0,0,260,0"	"0,0,0,0"	"0,0,0,0"	"0,0,0,0"	"0,0,0,0"	"0,0,0,0"
ENSG00000162877|PM20D1	2152	19944	"0,0,0,0"	"0,0,0,0"	"0,0,0,0"	"0,0,0,0"	"0,0,0,0"	"0,0,0,0"	"0,0,0,0"	"0,0,0,0"	"0,0,0,0"	"0,0,0,0"	"0,0,0,0"	"0,0,74,0"	"0,0,0,0"	"0,0,0,0"	"0,0,0,0"	"0,0,0,188"	"0,0,0,0"	"0,0,58,171"	"0,0,385,54"	"0,0,0,0"	"0,0,0,0"	"0,0,0,0"	"0,0,0,0"	"0,0,0,1516"	"0,0,0,0"	"0,0,0,0"	"0,0,0,0"	"0,0,0,0"	"0,0,0,0"	"0,0,0,0"	"0,0,0,0"	"0,0,0,0"	"0,0,0,199"	"0,0,0,0"	"0,0,0,0"	"0,0,0,0"	"0,0,0,0"	"0,0,1921,1207"	"0,0,606,748"	"0,0,0,0"	"0,0,0,0"	"0,0,0,0"	"0,0,0,0"	"0,0,0,0"	"0,0,0,0"	"0,0,0,0"	"0,0,0,0"
ENSG00000177984|LCN15	762	4118	"0,0,0,0"	"0,0,0,0"	"0,0,0,0"	"0,0,0,0"	"0,0,0,0"	"0,0,0,0"	"0,0,0,0"	"0,0,0,0"	"0,0,0,0"	"0,0,0,0"	"0,0,0,0"	"0,0,0,0"	"0,0,0,0"	"0,0,0,0"	"0,0,0,0"	"0,0,0,0"	"0,0,0,0"	"0,0,0,132"	"0,0,0,0"	"0,0,0,0"	"0,0,0,0"	"0,0,0,0"	"0,0,0,0"	"0,0,205,0"	"0,0,0,0"	"0,0,0,0"	"0,0,0,0"	"0,0,0,0"	"0,0,0,0"	"0,0,0,0"	"0,0,0,0"	"0,0,0,504"	"0,0,0,0"	"0,0,0,0"	"0,0,0,0"	"0,0,0,0"	"0,0,0,0"	"0,0,300,319"	"0,0,0,158"	"0,0,0,0"	"0,0,0,0"	"0,0,0,0"	"0,0,0,0"	"0,0,0,0"	"0,0,0,0"	"0,0,0,0"	"0,0,0,0"
ENSG00000069482|GAL	818	5883	"0,0,0,0"	"0,0,0,0"	"0,0,0,0"	"0,0,0,0"	"0,0,0,0"	"0,0,0,0"	"0,0,0,0"	"0,0,0,0"	"0,0,0,0"	"0,0,0,0"	"0,0,0,0"	"0,0,0,0"	"0,0,0,0"	"0,0,0,0"	"0,0,0,0"	"0,0,0,0"	"0,0,0,0"	"0,0,0,0"	"0,0,0,0"	"0,0,0,0"	"0,0,0,0"	"0,0,0,0"	"0,0,0,0"	"0,0,107,0"	"0,0,0,0"	"0,0,0,0"	"0,0,0,0"	"0,0,0,0"	"0,0,0,0"	"0,0,0,0"	"0,0,0,0"	"0,0,0,0"	"0,0,0,0"	"0,0,0,0"	"0,0,0,0"	"0,0,0,0"	"0,0,0,0"	"0,0,308,273"	"0,0,0,0"	"0,0,0,0"	"0,0,0,0"	"0,0,0,0"	"0,0,0,0"	"0,0,0,0"	"0,0,0,0"	"0,0,0,0"	"0,0,0,0"
ENSG00000116717|GADD45A	1496	1782	"0,0,0,0"	"0,0,0,0"	"0,0,0,0"	"0,0,0,0"	"0,0,0,0"	"0,0,0,0"	"0,0,0,0"	"0,0,0,0"	"0,0,0,0"	"0,0,0,0"	"0,0,0,0"	"0,0,0,0"	"0,0,0,0"	"0,0,0,0"	"0,0,0,0"	"0,0,0,0"	"0,0,0,0"	"0,0,0,0"	"0,0,0,0"	"0,0,0,0"	"0,0,0,0"	"0,0,0,0"	"0,0,0,0"	"0,0,0,0"	"0,0,0,0"	"0,0,0,0"	"0,0,0,0"	"0,0,0,0"	"0,0,0,0"	"0,0,0,0"	"0,0,0,0"	"0,0,0,0"	"0,0,0,0"	"0,0,0,0"	"0,0,0,0"	"0,0,0,0"	"0,0,0,0"	"0,0,0,0"	"0,0,0,0"	"0,0,0,0"	"0,0,0,0"	"0,0,0,0"	"0,0,0,0"	"0,0,0,0"	"0,0,0,0"	"0,0,0,0"	"0,0,0,0"
ENSG00000127824|TUBA4A	2676	2222	"0,0,0,0"	"0,0,0,0"	"0,0,0,0"	"0,0,0,0"	"0,0,0,0"	"0,0,0,0"	"0,0,0,0"	"0,0,0,0"	"0,0,0,0"	"0,0,0,0"	"0,0,0,0"	"0,0,0,0"	"0,0,0,0"	"0,0,0,0"	"0,0,0,0"	"0,0,0,0"	"0,0,0,0"	"0,0,0,0"	"0,0,0,0"	"0,0,0,0"	"0,0,0,0"	"0,0,0,0"	"0,0,0,0"	"0,0,0,0"	"0,0,0,0"	"0,0,0,0"	"0,0,0,0"	"0,0,0,0"	"0,0,0,0"	"0,0,0,0"	"0,0,0,0"	"0,0,0,0"	"0,0,0,0"	"0,0,0,0"	"0,0,0,0"	"0,0,0,0"	"0,0,0,0"	"0,0,0,0"	"0,0,0,0"	"0,0,0,0"	"0,0,0,0"	"0,0,0,0"	"0,0,0,0"	"0,0,0,0"	"0,0,0,0"	"0,0,0,0"	"0,0,0,0"
ENSG00000152611|CAPSL	1099	33386	"0,0,0,0"	"0,0,0,0"	"0,0,0,0"	"0,0,0,0"	"0,0,0,0"	"0,0,0,0"	"0,0,0,0"	"0,0,0,0"	"0,0,0,0"	"0,0,0,0"	"0,0,0,0"	"0,0,0,416"	"0,0,0,0"	"0,0,0,0"	"0,0,0,0"	"0,0,146,680"	"0,0,0,0"	"0,0,168,0"	"0,0,0,0"	"0,0,0,0"	"0,0,0,0"	"0,0,0,8491"	"0,0,0,0"	"0,0,539,1844"	"0,0,0,0"	"0,0,0,0"	"0,0,0,0"	"0,0,0,0"	"0,0,0,166"	"0,0,0,0"	"0,0,0,601"	"0,0,844,481"	"0,0,0,0"	"0,0,0,0"	"0,0,0,0"	"0,0,0,0"	"0,0,0,0"	"0,0,609,308"	"0,0,708,313"	"0,0,0,0"	"0,0,0,0"	"0,0,0,0"	"0,0,0,0"	"0,0,0,0"	"0,0,0,0"	"0,0,0,0"	"0,0,0,0"
ENSG00000135605|TEC	3687	130395	"0,0,0,0"	"0,0,0,0"	"0,0,0,0"	"0,0,0,0"	"0,0,0,0"	"0,0,0,129"	"0,0,0,0"	"0,0,307,0"	"0,0,0,0"	"0,0,0,0"	"0,0,0,0"	"0,0,946,1407"	"0,0,0,0"	"0,0,0,0"	"0,0,0,208"	"0,0,1008,1221"	"0,0,0,0"	"0,0,364,704"	"0,0,419,52"	"0,0,0,0"	"0,0,0,0"	"0,0,1061,11743"	"0,0,0,0"	"0,0,3041,4407"	"0,0,0,0"	"0,0,0,0"	"0,0,405,0"	"0,0,200,169"	"0,0,445,1761"	"0,0,0,996"	"0,0,772,5527"	"0,0,1519,3707"	"0,0,148,0"	"0,0,0,0"	"0,0,0,0"	"0,0,0,1630"	"0,0,0,0"	"0,0,5469,10061"	"0,0,3867,4009"	"0,0,0,0"	"0,0,0,0"	"0,0,0,0"	"0,0,0,0"	"0,0,0,0"	"0,0,0,0"	"0,0,0,0"	"0,0,0,0"
ENSG00000168481|LGI3	3272	6736	"0,0,0,0"	"0,0,0,0"	"0,0,0,0"	"0,0,0,0"	"0,0,0,0"	"0,0,0,0"	"0,0,0,0"	"0,0,0,0"	"0,0,0,0"	"0,0,0,0"	"0,0,0,0"	"0,0,0,0"	"0,0,0,0"	"0,0,0,0"	"0,0,0,0"	"0,0,0,0"	"0,0,0,0"	"0,0,188,0"	"0,0,0,0"	"0,0,0,0"	"0,0,0,0"	"0,0,214,0"	"0,0,0,0"	"0,0,0,725"	"0,0,0,0"	"0,0,57,0"	"0,0,0,0"	"0,0,0,0"	"0,0,0,0"	"0,0,0,0"	"0,0,0,0"	"0,0,0,0"	"0,0,0,0"	"0,0,0,0"	"0,0,0,0"	"0,0,0,0"	"0,0,0,0"	"0,0,614,898"	"0,0,188,0"	"0,0,0,0"	"0,0,0,0"	"0,0,0,0"	"0,0,0,0"	"0,0,0,0"	"0,0,0,0"	"0,0,0,0"	"0,0,0,0"
ENSG00000186951|PPARA	10316	82883	"0,0,0,0"	"0,0,0,0"	"0,0,0,0"	"0,0,0,0"	"0,0,0,0"	"0,0,0,0"	"0,0,0,0"	"0,0,0,0"	"0,0,0,0"	"0,0,0,0"	"0,0,0,0"	"0,0,518,646"	"0,0,0,0"	"0,0,0,0"	"0,0,0,0"	"0,0,187,0"	"0,0,0,0"	"0,0,181,0"	"0,0,0,0"	"0,0,0,0"	"0,0,0,0"	"0,2,5563,7128"	"0,0,0,0"	"0,0,1231,1081"	"0,0,0,0"	"0,0,0,0"	"0,0,0,0"	"0,0,0,0"	"0,0,1641,427"	"0,0,0,0"	"0,0,0,0"	"0,83,497,705"	"0,0,0,0"	"0,0,0,0"	"0,0,0,0"	"0,0,0,13"	"0,0,0,0"	"614,0,15239,12102"	"0,0,719,398"	"0,0,0,0"	"0,0,0,0"	"0,0,0,0"	"0,0,0,0"	"0,0,0,0"	"0,0,0,0"	"0,0,0,0"	"0,0,0,0"
ENSG00000103707|MTFMT	2354	24779	"0,0,0,0"	"0,0,0,0"	"0,0,0,0"	"0,0,0,0"	"0,0,0,0"	"0,0,0,0"	"0,0,0,0"	"0,0,60,0"	"0,0,0,0"	"0,0,0,53"	"0,0,0,0"	"0,0,0,0"	"0,0,0,0"	"0,0,0,0"	"0,0,0,0"	"0,0,0,67"	"0,0,0,0"	"0,0,0,0"	"0,0,0,0"	"0,0,0,0"	"0,0,0,0"	"0,0,3554,3041"	"0,0,0,0"	"0,0,956,874"	"0,0,0,0"	"0,0,0,0"	"0,0,0,0"	"0,0,0,0"	"0,0,0,379"	"0,0,0,0"	"0,0,0,0"	"0,0,0,0"	"0,0,0,0"	"0,0,0,0"	"0,0,0,0"	"0,0,0,0"	"0,0,0,0"	"0,318,3532,2732"	"0,0,496,668"	"0,0,0,0"	"0,0,0,0"	"0,0,0,0"	"0,0,0,0"	"0,0,0,0"	"0,0,0,0"	"0,0,0,0"	"0,0,0,0"
ENSG00000148153|INIP	4233	30078	"0,0,0,0"	"0,0,0,0"	"0,0,0,0"	"0,0,0,0"	"0,0,0,0"	"0,0,0,0"	"0,0,0,0"	"0,0,0,56"	"0,0,0,0"	"0,0,0,0"	"0,0,0,0"	"0,0,978,320"	"0,0,0,0"	"0,0,0,0"	"0,0,0,0"	"312,0,564,324"	"0,0,0,0"	"0,0,0,0"	"0,0,0,47"	"0,0,0,0"	"0,0,0,0"	"0,0,240,2297"	"0,0,0,0"	"177,98,1142,0"	"0,0,0,0"	"0,0,0,0"	"0,0,0,0"	"0,0,0,0"	"0,0,0,533"	"0,0,0,0"	"0,0,907,0"	"0,0,136,561"	"0,0,0,0"	"0,0,0,0"	"0,0,0,0"	"0,0,0,0"	"0,0,0,0"	"506,308,2342,5294"	"0,0,91,226"	"0,0,0,0"	"0,0,0,0"	"0,0,0,0"	"0,0,0,0"	"0,0,0,0"	"0,0,0,0"	"0,0,0,0"	"0,0,0,0"
ENSG00000162650|ATXN7L2	2318	6478	"0,0,0,0"	"0,0,0,0"	"0,0,0,0"	"0,0,0,0"	"0,0,0,0"	"0,0,0,0"	"0,0,0,0"	"0,0,0,0"	"0,0,0,0"	"0,0,0,0"	"0,0,0,0"	"0,0,0,0"	"0,0,0,0"	"0,0,0,0"	"0,0,0,0"	"0,0,0,0"	"0,0,0,0"	"0,0,0,0"	"0,0,0,0"	"0,0,0,0"	"0,0,0,0"	"0,0,0,0"	"0,0,0,0"	"0,0,0,0"	"0,0,0,0"	"0,0,0,0"	"0,0,0,0"	"0,0,0,0"	"0,0,0,0"	"0,0,0,0"	"0,0,0,0"	"0,0,0,0"	"0,0,0,0"	"0,0,0,0"	"0,0,0,0"	"0,0,0,0"	"0,0,0,0"	"0,0,0,0"	"0,0,0,110"	"0,0,0,0"	"0,0,0,0"	"0,0,0,0"	"0,0,0,0"	"0,0,0,0"	"0,0,0,0"	"0,0,0,0"	"0,0,0,0"
ENSG00000134007|ADAM20	2795	9863	"0,0,0,0"	"0,0,0,0"	"0,0,0,0"	"0,0,0,0"	"0,0,0,0"	"0,0,0,0"	"0,0,0,0"	"0,0,0,0"	"0,0,0,0"	"0,0,0,0"	"0,0,0,0"	"0,0,1181,0"	"0,0,0,0"	"0,0,0,0"	"0,0,0,0"	"0,0,0,75"	"0,0,0,0"	"0,0,0,0"	"0,0,0,0"	"0,0,0,0"	"0,0,0,0"	"0,0,0,3811"	"0,0,0,0"	"0,0,0,225"	"0,0,0,0"	"0,0,0,0"	"0,0,0,0"	"0,0,0,0"	"0,0,0,0"	"0,0,0,0"	"0,47,0,124"	"0,0,0,45"	"0,0,0,0"	"0,0,0,0"	"0,0,0,0"	"0,0,0,0"	"0,0,0,0"	"0,0,301,441"	"0,0,0,0"	"0,0,0,0"	"0,0,0,0"	"0,0,0,0"	"0,0,0,0"	"0,0,0,0"	"0,0,0,0"	"0,0,0,0"	"0,0,0,0"
ENSG00000147251|DOCK11	6625	183614	"0,0,135,0"	"0,0,0,0"	"0,0,0,0"	"0,0,0,0"	"0,0,0,0"	"0,0,0,0"	"0,0,0,316"	"0,0,58,58"	"0,0,0,0"	"0,0,0,0"	"0,0,0,0"	"0,0,1044,1029"	"0,0,0,0"	"0,0,45,0"	"0,0,0,0"	"0,0,1723,1496"	"0,0,0,556"	"0,0,357,98"	"0,0,565,1257"	"0,0,0,0"	"0,0,0,0"	"0,0,6286,7364"	"0,0,0,0"	"0,0,2700,8573"	"0,0,0,0"	"0,0,0,418"	"0,0,0,0"	"0,0,0,0"	"0,0,0,254"	"0,0,0,0"	"0,0,0,541"	"0,0,903,3404"	"0,0,0,0"	"0,0,0,0"	"0,0,0,0"	"0,0,0,0"	"0,0,0,0"	"0,0,14206,16311"	"0,0,4768,3218"	"0,0,0,174"	"0,0,0,0"	"0,0,0,167"	"0,0,0,0"	"0,0,0,0"	"0,0,0,0"	"0,0,0,0"	"0,0,0,0"
ENSG00000134285|FKBP11	1853	2016	"0,0,0,0"	"0,0,0,0"	"0,0,0,0"	"0,0,0,0"	"0,0,0,0"	"0,0,0,0"	"0,0,0,0"	"0,0,0,0"	"0,0,0,0"	"0,0,0,0"	"0,0,0,0"	"0,0,0,0"	"0,0,0,0"	"0,0,0,0"	"0,0,0,0"	"0,0,0,0"	"0,0,0,0"	"0,0,0,0"	"0,0,0,0"	"0,0,0,0"	"0,0,0,0"	"0,0,0,0"	"0,0,0,0"	"0,0,0,0"	"0,0,0,0"	"0,0,0,0"	"0,0,0,0"	"0,0,0,0"	"0,0,0,0"	"0,0,0,0"	"0,0,0,0"	"0,0,0,0"	"0,0,0,0"	"0,0,0,0"	"0,0,0,0"	"0,0,0,0"	"0,0,0,0"	"0,297,0,0"	"129,0,0,0"	"0,0,0,0"	"0,0,0,0"	"0,0,0,0"	"0,0,0,0"	"0,0,0,0"	"0,0,0,0"	"0,0,0,0"	"0,0,0,0"
ENSG00000156510|HKDC1	3738	43519	"0,0,0,0"	"0,0,0,0"	"0,0,0,0"	"0,0,0,0"	"0,0,0,0"	"0,0,0,0"	"0,0,0,0"	"0,0,0,0"	"0,0,0,0"	"0,0,0,0"	"0,0,0,0"	"0,0,122,0"	"0,0,0,217"	"0,0,0,0"	"0,0,0,0"	"0,0,226,419"	"0,0,0,0"	"0,0,147,0"	"0,0,47,0"	"0,0,0,0"	"0,0,0,0"	"0,49,355,3037"	"0,0,0,0"	"0,0,451,912"	"0,0,0,0"	"0,0,0,0"	"0,0,0,240"	"0,0,0,0"	"0,0,0,0"	"0,0,0,0"	"0,0,0,0"	"0,0,0,882"	"0,0,0,0"	"0,0,0,0"	"0,0,0,0"	"0,0,0,0"	"0,0,0,0"	"0,0,5683,4510"	"0,0,2475,1263"	"0,0,0,0"	"0,0,0,0"	"0,0,0,0"	"0,0,0,0"	"0,0,0,0"	"0,0,0,0"	"0,0,0,0"	"0,0,0,0"
ENSG00000111670|GNPTAB	6217	79225	"0,0,0,0"	"0,0,0,0"	"0,0,0,0"	"0,0,0,0"	"0,0,0,0"	"0,0,0,0"	"0,0,0,0"	"0,0,0,0"	"0,0,0,0"	"0,0,0,0"	"0,0,0,113"	"0,0,91,1768"	"0,0,0,0"	"0,0,0,0"	"0,0,0,0"	"0,209,1875,276"	"0,0,0,0"	"0,0,0,0"	"0,0,106,1053"	"0,0,0,0"	"0,0,0,0"	"0,0,47,6923"	"0,0,0,0"	"0,0,2305,4714"	"0,0,0,0"	"0,0,0,73"	"0,0,0,0"	"0,0,0,0"	"0,0,0,1333"	"0,0,0,0"	"0,0,0,0"	"0,0,905,1157"	"0,0,0,0"	"0,0,0,0"	"0,0,0,0"	"0,0,0,0"	"0,0,0,0"	"6,309,6365,10982"	"0,0,230,1191"	"0,0,0,0"	"0,0,0,0"	"0,0,0,0"	"0,0,0,0"	"0,0,0,0"	"0,0,0,0"	"0,0,0,0"	"0,0,0,91"
ENSG00000103319|EEF2K	5289	75063	"0,0,0,0"	"0,0,0,0"	"0,0,0,0"	"0,0,0,0"	"0,0,0,0"	"0,0,0,0"	"0,0,0,0"	"0,0,0,73"	"0,0,0,0"	"0,0,0,0"	"0,0,0,0"	"0,218,145,101"	"0,0,0,0"	"0,0,0,0"	"0,0,0,507"	"0,177,312,654"	"0,0,0,0"	"0,0,0,401"	"0,0,0,0"	"0,0,0,0"	"0,0,0,0"	"0,0,1823,3586"	"0,0,0,0"	"70,0,729,2486"	"0,0,0,0"	"0,0,0,0"	"0,0,0,0"	"0,0,0,0"	"0,0,573,1335"	"0,0,0,0"	"0,0,0,537"	"0,0,606,3812"	"0,0,0,0"	"0,0,0,0"	"0,0,0,0"	"0,0,0,0"	"0,0,0,0"	"135,446,16364,13926"	"0,0,546,1343"	"0,0,0,0"	"0,0,0,0"	"0,0,0,0"	"0,0,0,0"	"0,0,0,0"	"0,0,0,0"	"0,0,0,0"	"0,0,0,0"
ENSG00000102893|PHKB	5968	234433	"0,0,57,0"	"0,0,0,0"	"0,0,0,0"	"0,0,0,0"	"0,0,0,0"	"0,0,0,0"	"0,0,0,0"	"0,0,147,453"	"0,0,0,0"	"0,0,0,0"	"0,0,0,0"	"0,0,739,1885"	"0,0,0,0"	"0,0,0,56"	"0,0,0,0"	"0,0,622,2181"	"0,0,0,0"	"0,0,0,0"	"0,0,0,112"	"0,0,0,0"	"0,0,0,0"	"0,0,13250,44284"	"0,0,0,0"	"0,0,6331,2879"	"0,0,0,0"	"0,0,197,137"	"0,0,199,225"	"0,0,186,0"	"0,0,1272,8207"	"0,0,1026,972"	"0,0,539,2922"	"0,0,763,3089"	"0,0,0,0"	"0,0,0,0"	"0,0,0,0"	"0,0,0,0"	"0,0,0,0"	"312,0,9218,10320"	"0,0,3845,2673"	"0,0,0,0"	"0,0,0,0"	"0,0,265,0"	"0,0,0,0"	"0,0,0,0"	"0,0,0,0"	"0,0,0,0"	"0,0,802,0"
ENSG00000169946|ZFPM2	5280	480561	"0,0,228,0"	"0,0,0,0"	"0,0,0,0"	"0,0,0,0"	"0,0,0,0"	"0,0,0,0"	"0,0,0,0"	"0,0,177,0"	"0,0,0,0"	"0,0,0,0"	"0,0,0,0"	"0,0,1650,4920"	"0,0,370,0"	"0,0,0,0"	"0,0,959,72"	"0,0,5039,3234"	"0,0,0,0"	"0,0,485,242"	"0,0,2336,344"	"0,0,0,0"	"0,0,0,0"	"0,0,2269,27483"	"0,0,0,0"	"0,0,13830,12823"	"0,0,0,0"	"0,0,0,546"	"0,0,418,68"	"0,0,0,208"	"0,0,1463,2180"	"0,0,0,0"	"0,0,798,1451"	"0,0,1184,6901"	"0,0,374,0"	"0,0,0,0"	"0,0,0,0"	"0,0,0,0"	"0,0,0,61"	"0,0,15488,14155"	"0,0,8133,8852"	"0,0,0,461"	"0,0,0,0"	"0,0,338,147"	"0,0,0,0"	"0,0,0,0"	"0,0,0,0"	"0,0,0,0"	"0,0,0,0"
ENSG00000224373|IGHV4-59	1327	593	"0,0,0,0"	"0,0,0,0"	"0,0,0,0"	"0,0,0,0"	"0,0,0,0"	"0,0,0,0"	"0,0,0,0"	"0,0,0,0"	"0,0,0,0"	"0,0,0,0"	"0,0,0,0"	"0,0,0,0"	"0,0,0,0"	"0,0,0,0"	"0,0,0,0"	"0,0,0,0"	"0,0,0,0"	"0,0,0,0"	"0,0,0,0"	"0,0,0,0"	"0,0,0,0"	"0,67,0,0"	"0,0,0,0"	"0,0,0,0"	"0,0,0,0"	"0,0,0,0"	"0,0,0,0"	"0,0,0,0"	"0,0,0,0"	"0,0,0,0"	"0,0,0,0"	"258,0,131,0"	"0,0,0,0"	"0,0,0,0"	"0,0,0,0"	"0,0,0,0"	"0,0,0,0"	"0,0,0,0"	"0,0,0,0"	"0,0,0,0"	"0,0,0,0"	"0,0,0,0"	"0,0,0,0"	"0,0,0,0"	"0,0,0,0"	"0,0,0,0"	"0,0,0,0"
ENSG00000196876|SCN8A	11946	209993	"0,0,0,0"	"0,0,0,0"	"0,0,0,0"	"0,0,0,0"	"0,0,0,0"	"0,0,0,0"	"0,0,0,602"	"0,0,0,83"	"0,0,0,0"	"0,0,0,0"	"0,0,0,0"	"0,0,4217,1066"	"0,0,0,0"	"0,0,0,0"	"0,0,0,109"	"0,0,2015,2784"	"0,0,0,175"	"0,0,148,0"	"0,41,453,530"	"0,0,0,145"	"0,0,0,0"	"0,0,4940,30829"	"0,0,0,0"	"0,0,4309,5469"	"0,0,0,0"	"0,0,0,879"	"0,0,0,636"	"0,0,152,0"	"0,0,555,468"	"0,0,158,6583"	"0,0,449,7499"	"0,0,0,3026"	"0,0,0,0"	"0,0,0,0"	"0,0,0,0"	"0,0,1454,0"	"0,0,0,207"	"0,0,12567,11866"	"250,9,4100,3155"	"0,0,0,0"	"0,0,0,0"	"0,0,0,110"	"0,0,0,0"	"0,0,0,0"	"0,0,0,0"	"0,0,0,0"	"0,0,0,0"
ENSG00000145982|FARS2	1978	508559	"0,0,172,58"	"0,0,0,0"	"0,0,0,0"	"0,0,0,0"	"0,0,0,0"	"0,0,0,0"	"0,0,240,0"	"0,0,222,0"	"0,0,0,0"	"0,0,0,0"	"0,0,172,0"	"0,0,3269,4720"	"0,0,72,0"	"0,0,0,143"	"0,0,2947,133"	"0,0,4129,6509"	"0,0,0,290"	"0,0,437,0"	"0,0,1669,609"	"0,0,0,0"	"0,0,0,0"	"0,0,19453,49220"	"0,0,0,0"	"0,0,6125,16107"	"0,0,0,0"	"0,0,165,0"	"0,0,394,1762"	"0,0,0,0"	"0,0,1775,6889"	"0,0,0,191"	"0,0,1332,7108"	"0,0,4817,12140"	"0,0,0,284"	"0,0,156,0"	"0,0,0,0"	"0,0,0,0"	"0,0,0,58"	"0,0,16112,22170"	"0,0,9677,9617"	"0,0,0,0"	"0,0,0,0"	"0,0,153,0"	"0,0,0,0"	"0,0,0,0"	"0,0,0,0"	"0,0,0,0"	"0,0,0,0"
ENSG00000131738|KRT33B	1607	4700	"0,0,0,0"	"0,0,0,0"	"0,0,0,0"	"0,0,0,0"	"0,0,0,0"	"0,0,0,0"	"0,0,0,0"	"0,0,0,0"	"0,0,0,0"	"0,0,0,0"	"0,0,0,0"	"0,0,0,0"	"0,0,0,0"	"0,0,0,0"	"0,0,95,0"	"0,0,0,0"	"0,0,0,0"	"0,0,0,0"	"2,0,177,0"	"0,0,0,0"	"0,0,0,0"	"0,0,0,0"	"0,0,0,0"	"0,0,0,209"	"0,0,0,0"	"0,0,0,0"	"0,0,0,0"	"0,0,0,0"	"0,0,0,0"	"0,0,0,0"	"0,0,0,0"	"0,0,0,0"	"0,0,0,0"	"0,0,0,0"	"0,0,0,0"	"0,0,0,0"	"0,0,0,0"	"0,0,0,307"	"0,0,0,705"	"0,0,0,0"	"0,0,0,0"	"0,0,0,0"	"0,0,0,0"	"0,0,0,0"	"0,0,0,0"	"0,0,0,0"	"0,0,0,0"
ENSG00000205883|DEFB135	234	2036	"0,0,0,0"	"0,0,0,0"	"0,0,0,0"	"0,0,0,0"	"0,0,0,0"	"0,0,0,0"	"0,0,0,0"	"0,0,0,0"	"0,0,0,0"	"0,0,0,0"	"0,0,0,0"	"0,0,0,0"	"0,0,0,0"	"0,0,0,0"	"0,0,0,0"	"0,0,0,0"	"0,0,0,0"	"0,0,0,0"	"0,0,0,0"	"0,0,0,0"	"0,0,0,0"	"0,0,0,0"	"0,0,0,0"	"0,0,0,0"	"0,0,0,0"	"0,0,0,0"	"0,0,0,0"	"0,0,0,0"	"0,0,0,0"	"0,0,0,0"	"0,0,0,0"	"0,0,0,0"	"0,0,0,0"	"0,0,0,0"	"0,0,0,0"	"0,0,0,0"	"0,0,0,0"	"0,0,309,0"	"0,0,0,0"	"0,0,0,0"	"0,0,0,0"	"0,0,0,0"	"0,0,0,0"	"0,0,0,0"	"0,0,0,0"	"0,0,0,0"	"0,0,0,0"
ENSG00000072609|CHFR	3380	43893	"0,0,0,0"	"0,0,0,0"	"0,0,0,0"	"0,0,0,0"	"0,0,0,0"	"0,0,0,0"	"0,0,0,0"	"0,0,0,0"	"0,0,0,0"	"0,0,0,0"	"0,0,0,0"	"0,0,0,597"	"0,0,0,0"	"0,0,0,0"	"0,0,0,0"	"0,0,166,0"	"0,0,0,0"	"0,0,0,0"	"0,0,0,0"	"0,0,0,0"	"0,0,0,0"	"0,0,869,2256"	"0,0,0,0"	"0,0,149,92"	"0,0,0,0"	"0,0,0,0"	"0,0,0,0"	"0,0,0,125"	"0,0,0,0"	"0,0,0,336"	"0,0,0,0"	"0,0,0,582"	"0,0,0,0"	"0,0,0,0"	"0,0,0,0"	"0,0,0,0"	"0,0,0,0"	"0,93,6348,11028"	"0,0,60,62"	"0,0,0,0"	"0,0,0,0"	"0,0,0,0"	"0,0,0,0"	"0,0,0,0"	"0,0,0,0"	"0,0,0,0"	"0,0,0,0"
ENSG00000109079|TNFAIP1	3729	7679	"0,0,0,0"	"0,0,0,0"	"0,0,0,0"	"0,0,0,0"	"0,0,0,0"	"0,0,0,0"	"0,0,0,0"	"0,0,0,0"	"0,0,0,0"	"0,0,0,0"	"0,0,0,0"	"0,0,0,0"	"0,0,0,0"	"0,0,0,0"	"0,0,0,0"	"0,0,150,0"	"0,0,0,0"	"0,0,0,0"	"0,0,0,0"	"0,0,0,0"	"0,0,0,0"	"0,0,0,0"	"0,0,0,0"	"0,0,746,106"	"0,0,0,0"	"0,0,0,0"	"0,0,0,0"	"0,0,0,0"	"0,0,0,0"	"0,0,0,0"	"0,0,0,0"	"0,0,0,0"	"0,0,0,0"	"0,0,0,0"	"0,0,0,0"	"0,0,127,0"	"0,0,0,0"	"0,0,486,632"	"0,0,198,326"	"0,0,0,0"	"0,0,0,0"	"0,0,0,0"	"0,0,0,0"	"0,0,0,0"	"0,0,0,0"	"0,0,0,0"	"0,0,0,0"
ENSG00000152465|NMT2	3308	57520	"0,0,40,76"	"0,0,0,0"	"0,0,0,0"	"0,0,0,0"	"0,0,0,0"	"0,0,0,0"	"0,0,0,0"	"0,0,0,0"	"0,0,0,0"	"0,0,0,0"	"0,0,0,0"	"0,0,497,656"	"0,0,0,0"	"0,0,0,0"	"0,0,0,0"	"0,0,480,580"	"0,0,0,814"	"0,0,0,0"	"0,0,0,0"	"0,0,0,0"	"0,0,0,0"	"0,0,198,5502"	"0,0,0,0"	"78,0,149,287"	"0,0,0,0"	"0,0,0,0"	"0,0,0,0"	"0,0,0,0"	"0,0,89,0"	"0,0,0,0"	"0,0,0,438"	"0,0,287,1384"	"0,0,0,0"	"0,0,0,0"	"0,0,0,0"	"0,0,0,0"	"0,0,0,0"	"300,0,5865,9596"	"0,0,360,632"	"0,0,0,0"	"0,0,0,0"	"0,0,0,0"	"0,0,0,0"	"0,0,0,0"	"0,0,0,0"	"0,0,0,0"	"0,0,0,0"
ENSG00000143224|PPOX	2016	8692	"0,0,0,0"	"0,0,0,0"	"0,0,0,0"	"0,0,0,0"	"0,0,0,0"	"0,0,0,0"	"0,0,0,0"	"0,0,0,0"	"0,0,0,0"	"0,0,0,0"	"0,0,0,0"	"0,0,0,0"	"0,0,0,0"	"0,0,0,0"	"0,0,0,0"	"0,0,0,0"	"0,0,0,0"	"0,0,0,0"	"0,0,105,0"	"0,0,0,0"	"0,0,0,0"	"0,0,0,0"	"0,0,0,0"	"0,0,0,0"	"0,0,0,0"	"0,0,0,0"	"0,0,0,0"	"0,0,0,0"	"0,0,0,0"	"0,0,0,0"	"0,0,0,0"	"0,0,0,0"	"0,0,0,0"	"0,0,0,0"	"0,0,0,0"	"0,0,0,0"	"0,0,0,0"	"0,0,717,626"	"0,0,60,76"	"0,0,0,0"	"0,0,0,0"	"0,0,0,0"	"0,0,0,0"	"0,0,0,0"	"0,0,0,0"	"0,0,0,0"	"0,0,0,0"
ENSG00000125850|OVOL2	1555	32171	"0,0,0,0"	"0,0,0,0"	"0,0,0,0"	"0,0,0,0"	"0,0,0,0"	"0,0,0,0"	"0,0,0,0"	"0,0,0,0"	"0,0,0,0"	"0,0,0,0"	"0,0,0,0"	"0,0,0,228"	"0,0,0,0"	"0,0,0,0"	"0,0,0,0"	"0,0,619,325"	"0,0,0,0"	"0,0,0,0"	"0,0,0,0"	"0,0,0,0"	"0,0,0,0"	"0,0,0,1752"	"0,0,0,0"	"0,0,512,254"	"0,0,0,0"	"0,0,0,0"	"0,0,0,0"	"0,0,0,0"	"0,0,0,0"	"0,0,0,0"	"0,0,443,863"	"0,0,0,1246"	"0,0,0,0"	"0,0,0,0"	"0,0,0,0"	"0,0,0,58"	"0,0,0,0"	"0,0,2788,4929"	"0,0,875,698"	"0,0,0,0"	"0,0,0,0"	"0,0,0,0"	"0,0,0,0"	"0,0,0,0"	"0,0,0,0"	"0,0,0,0"	"0,0,0,0"
ENSG00000231171|LINC01098	1034	260960	"0,0,98,0"	"0,0,0,0"	"0,0,0,27"	"0,0,0,0"	"0,0,0,0"	"0,0,0,0"	"0,0,0,0"	"0,0,0,0"	"0,0,0,0"	"0,0,0,0"	"0,0,0,0"	"0,0,3130,2636"	"0,0,0,0"	"0,0,0,0"	"0,0,0,110"	"0,0,2851,1360"	"0,0,0,0"	"0,0,103,380"	"0,0,593,85"	"0,0,0,0"	"0,0,0,0"	"0,0,13748,40890"	"0,0,0,0"	"0,0,3069,5593"	"0,0,0,0"	"0,0,0,259"	"0,0,206,0"	"0,0,0,0"	"0,0,4858,3849"	"0,0,0,0"	"188,0,1094,6844"	"113,0,3561,6497"	"0,0,0,0"	"0,0,0,0"	"0,0,0,0"	"0,0,128,0"	"0,0,0,0"	"0,104,5955,8134"	"0,0,2205,2359"	"0,0,0,0"	"0,0,0,0"	"0,0,95,0"	"0,0,0,0"	"0,0,0,0"	"0,0,0,0"	"0,0,0,0"	"0,0,0,0"
ENSG00000115665|SLC5A7	5168	22304	"0,0,0,0"	"0,0,0,0"	"0,0,0,0"	"0,0,0,0"	"0,0,0,0"	"0,0,0,0"	"0,0,0,0"	"0,0,0,0"	"0,0,0,0"	"0,0,0,0"	"0,0,0,0"	"0,0,336,315"	"0,0,0,0"	"0,0,0,0"	"0,0,0,0"	"0,0,483,383"	"0,0,0,0"	"0,0,0,0"	"0,0,0,0"	"0,0,0,0"	"0,0,0,0"	"0,0,158,459"	"0,0,0,0"	"0,0,126,214"	"0,0,0,0"	"0,0,0,0"	"0,0,0,0"	"0,0,0,0"	"0,0,0,0"	"0,0,0,0"	"0,0,0,0"	"0,0,0,692"	"0,0,0,0"	"0,0,0,0"	"0,0,0,0"	"0,0,0,0"	"0,0,0,0"	"0,0,736,696"	"0,0,117,144"	"0,0,0,0"	"0,0,0,0"	"0,0,0,0"	"0,0,0,0"	"0,0,0,0"	"0,0,0,0"	"0,0,0,0"	"0,0,0,0"
ENSG00000188529|SRSF10	6884	8669	"0,0,0,0"	"0,0,0,0"	"0,0,0,0"	"0,0,0,0"	"0,0,0,0"	"0,0,0,0"	"0,0,0,0"	"0,0,0,0"	"0,0,0,0"	"0,0,0,0"	"0,0,0,0"	"271,0,0,0"	"0,0,0,0"	"0,0,0,0"	"0,0,0,0"	"0,0,0,0"	"0,0,0,0"	"0,0,0,0"	"503,0,0,0"	"0,0,0,0"	"0,0,0,0"	"0,0,110,0"	"0,0,0,0"	"0,48,0,0"	"0,0,0,0"	"0,0,0,0"	"0,0,0,0"	"0,0,0,0"	"0,0,0,0"	"0,0,0,0"	"0,0,0,0"	"0,0,0,0"	"0,0,0,0"	"0,0,0,0"	"0,0,0,0"	"0,0,0,0"	"0,0,0,0"	"295,0,1155,602"	"0,159,81,185"	"0,0,0,0"	"0,0,0,0"	"0,0,0,0"	"0,0,0,0"	"0,0,0,0"	"0,0,0,0"	"0,0,0,0"	"0,0,0,0"
ENSG00000112033|PPARD	4458	81176	"0,0,0,0"	"0,0,0,0"	"0,0,0,0"	"0,0,0,0"	"0,0,0,0"	"0,0,0,0"	"0,0,0,0"	"0,0,0,0"	"0,0,0,0"	"0,0,0,0"	"0,0,0,0"	"0,0,356,127"	"0,0,0,0"	"0,0,100,0"	"0,0,0,0"	"0,0,331,946"	"0,0,76,0"	"0,0,0,240"	"0,0,227,336"	"0,0,0,0"	"0,0,0,0"	"0,0,653,3895"	"0,0,0,0"	"0,0,882,2694"	"0,0,0,0"	"0,0,0,0"	"0,0,0,0"	"0,0,0,0"	"0,0,0,43"	"0,0,0,0"	"0,0,0,408"	"0,0,603,2543"	"0,0,0,0"	"0,0,0,0"	"0,0,0,0"	"0,0,2591,0"	"0,0,0,0"	"296,0,5368,12104"	"0,1,2125,1895"	"0,0,0,0"	"0,0,0,0"	"0,0,0,0"	"0,0,0,0"	"0,0,0,0"	"0,0,0,0"	"0,0,0,0"	"0,0,0,0"
ENSG00000164128|NPY1R	3029	5873	"0,0,0,0"	"0,0,0,0"	"0,0,0,0"	"0,0,0,0"	"0,0,0,0"	"0,0,0,0"	"0,0,0,0"	"0,0,0,0"	"0,0,0,0"	"0,0,0,0"	"0,0,0,0"	"0,0,0,0"	"0,0,0,0"	"0,0,0,0"	"0,0,0,0"	"0,0,0,0"	"0,0,0,0"	"0,0,0,0"	"0,0,0,258"	"0,0,0,0"	"0,0,0,0"	"0,0,0,0"	"0,0,0,0"	"0,0,697,184"	"0,0,0,0"	"0,0,0,0"	"0,0,0,0"	"0,0,0,0"	"0,0,0,0"	"0,0,0,0"	"0,0,0,0"	"0,0,0,0"	"0,0,0,0"	"0,0,0,0"	"0,0,0,0"	"0,0,0,0"	"0,0,0,0"	"0,0,0,301"	"0,0,0,0"	"0,0,0,0"	"0,0,0,0"	"0,0,0,0"	"0,0,0,0"	"0,0,0,0"	"0,0,0,0"	"0,0,0,0"	"0,0,0,0"
ENSG00000117758|STX12	3079	48191	"0,0,0,0"	"0,0,0,0"	"0,0,0,0"	"0,0,0,0"	"0,0,0,0"	"0,0,0,0"	"0,0,0,0"	"0,0,0,69"	"0,0,0,0"	"0,0,0,0"	"0,0,0,0"	"0,0,847,0"	"0,0,0,0"	"0,0,0,0"	"0,0,0,0"	"0,0,424,1318"	"0,0,0,0"	"0,0,0,0"	"0,0,0,0"	"0,0,0,0"	"0,0,0,0"	"0,0,2894,1093"	"0,0,0,0"	"0,0,1531,804"	"0,0,0,0"	"0,0,0,0"	"0,0,0,0"	"0,0,0,0"	"0,57,0,439"	"0,0,0,0"	"0,0,0,668"	"0,0,0,952"	"0,0,0,0"	"0,0,0,0"	"0,0,0,0"	"0,0,0,0"	"0,0,0,0"	"131,0,8696,7547"	"0,0,1092,516"	"0,0,0,0"	"0,0,0,0"	"0,0,0,62"	"0,0,0,0"	"0,0,0,0"	"0,0,0,0"	"0,0,0,0"	"0,0,0,0"
ENSG00000165092|ALDH1A1	2107	50287	"0,0,0,99"	"0,0,0,0"	"0,0,0,0"	"0,0,0,0"	"0,0,0,0"	"0,0,0,0"	"0,0,0,0"	"0,0,0,0"	"0,0,0,0"	"0,0,0,0"	"0,0,0,0"	"0,0,0,339"	"0,0,0,0"	"0,0,0,0"	"0,0,0,0"	"0,0,648,374"	"0,0,0,0"	"0,0,0,0"	"0,0,0,54"	"0,0,0,0"	"0,0,0,0"	"0,0,552,0"	"0,0,0,0"	"0,0,412,1306"	"0,0,0,0"	"0,0,0,0"	"0,0,238,0"	"0,0,0,0"	"0,0,0,0"	"0,0,0,0"	"0,0,0,0"	"0,0,82,0"	"0,0,0,0"	"0,0,0,0"	"0,0,0,0"	"0,0,0,0"	"0,0,0,0"	"0,0,1595,955"	"0,0,1697,1363"	"0,0,0,0"	"0,0,0,0"	"0,0,0,0"	"0,0,0,0"	"0,0,0,0"	"0,0,0,0"	"0,0,0,0"	"0,0,0,0"
ENSG00000152518|ZFP36L2	3696	512	"0,0,0,0"	"0,0,0,0"	"0,0,0,0"	"0,0,0,0"	"0,0,0,0"	"0,0,0,0"	"0,0,0,0"	"0,0,0,0"	"0,0,0,0"	"0,0,0,0"	"0,0,0,0"	"50,0,0,0"	"0,0,0,0"	"0,0,0,0"	"0,0,0,0"	"0,0,0,0"	"0,0,0,0"	"0,0,0,0"	"0,0,0,0"	"0,0,0,0"	"0,0,0,0"	"0,0,0,0"	"0,0,0,0"	"0,0,0,0"	"0,0,0,0"	"0,0,0,0"	"0,0,0,0"	"0,0,0,0"	"0,0,0,0"	"0,0,0,0"	"0,0,0,0"	"0,0,0,0"	"0,0,0,0"	"0,0,0,0"	"0,0,0,0"	"0,0,0,0"	"0,0,0,0"	"0,0,0,0"	"0,0,0,0"	"0,0,0,0"	"0,0,0,0"	"0,0,0,0"	"0,0,0,0"	"0,0,0,0"	"0,0,0,0"	"0,0,0,0"	"0,0,0,0"
ENSG00000178804|H1FOO	1264	6990	"0,0,0,0"	"0,0,0,0"	"0,0,0,0"	"0,0,0,0"	"0,0,0,0"	"0,0,0,0"	"0,0,0,0"	"0,0,0,0"	"0,0,0,0"	"0,0,0,0"	"0,0,0,0"	"0,0,0,0"	"0,0,0,0"	"0,0,0,0"	"0,0,0,0"	"0,0,0,0"	"0,0,0,0"	"0,0,0,0"	"0,0,0,0"	"0,0,0,0"	"0,0,0,0"	"0,0,0,1102"	"0,0,0,0"	"0,0,133,774"	"0,0,0,0"	"0,0,0,0"	"0,0,0,0"	"0,0,0,0"	"0,0,0,0"	"0,0,0,0"	"0,0,0,0"	"0,0,0,0"	"0,0,0,0"	"0,0,0,0"	"0,0,0,0"	"0,0,0,0"	"0,0,0,0"	"0,0,1120,210"	"0,0,0,435"	"0,0,0,0"	"0,0,0,0"	"0,0,0,0"	"0,0,0,0"	"0,0,0,0"	"0,0,0,0"	"0,0,0,0"	"0,0,0,0"
ENSG00000244486|SCARF2	3509	9764	"0,0,0,0"	"0,0,0,0"	"0,0,0,0"	"0,0,0,0"	"0,0,0,0"	"0,0,0,0"	"0,0,0,0"	"0,0,0,0"	"0,0,0,0"	"0,0,0,0"	"0,0,0,0"	"0,0,0,0"	"0,0,0,0"	"0,0,0,0"	"0,0,0,0"	"0,0,0,0"	"0,0,0,0"	"0,0,0,0"	"0,0,0,0"	"0,0,0,0"	"0,0,0,0"	"0,0,0,0"	"0,0,0,0"	"0,0,0,1122"	"0,0,0,0"	"0,0,0,0"	"0,0,0,0"	"0,0,0,0"	"0,0,0,0"	"0,0,0,0"	"0,0,0,0"	"0,0,0,0"	"0,0,0,0"	"0,0,0,0"	"0,0,0,0"	"0,0,0,0"	"0,0,0,0"	"0,0,612,449"	"0,0,148,128"	"0,0,0,0"	"0,0,0,0"	"0,0,0,0"	"0,0,0,0"	"0,0,0,0"	"0,0,0,0"	"0,0,0,0"	"0,0,0,0"
ENSG00000115596|WNT6	1703	12709	"0,0,0,0"	"0,0,0,0"	"0,0,0,0"	"0,0,0,0"	"0,0,0,0"	"0,0,0,0"	"0,0,0,0"	"0,0,0,0"	"0,0,0,0"	"0,0,0,0"	"0,0,0,0"	"0,0,0,0"	"0,0,0,0"	"0,0,0,0"	"0,0,0,0"	"0,0,0,0"	"0,0,0,0"	"0,0,0,0"	"0,0,0,307"	"0,0,0,0"	"0,0,0,0"	"0,0,0,0"	"0,0,0,0"	"0,0,297,281"	"0,0,0,0"	"0,0,0,0"	"0,0,0,0"	"0,0,0,0"	"0,0,0,0"	"0,0,0,0"	"0,0,0,0"	"0,0,0,0"	"0,0,0,0"	"0,0,0,0"	"0,0,0,0"	"0,0,0,0"	"0,0,0,0"	"0,0,617,956"	"0,0,199,451"	"0,0,0,0"	"0,0,0,0"	"0,0,0,0"	"0,0,0,0"	"0,0,0,0"	"0,0,0,0"	"0,0,0,0"	"0,0,0,0"
ENSG00000185909|KLHDC8B	1957	2917	"0,0,0,0"	"0,0,0,0"	"0,0,0,0"	"0,0,0,0"	"0,0,0,0"	"0,0,0,0"	"0,0,0,0"	"0,0,0,0"	"0,0,0,0"	"0,0,0,0"	"0,0,0,0"	"0,0,0,0"	"0,0,0,0"	"0,0,0,0"	"0,0,0,0"	"0,0,0,0"	"0,0,0,0"	"0,0,0,0"	"0,0,0,0"	"0,0,0,0"	"0,0,0,0"	"0,0,0,0"	"0,0,0,0"	"0,0,0,0"	"0,0,0,0"	"0,0,0,0"	"0,0,0,0"	"0,0,0,0"	"0,0,0,0"	"0,0,0,0"	"0,0,0,0"	"0,0,0,0"	"0,0,0,0"	"0,0,0,0"	"0,0,0,0"	"0,0,0,0"	"0,0,0,0"	"0,0,0,0"	"223,0,0,0"	"0,0,0,0"	"0,0,0,0"	"0,0,0,0"	"0,0,0,0"	"0,0,0,0"	"0,0,0,0"	"0,0,0,0"	"0,0,0,0"
ENSG00000069849|ATP1B3	1953	47948	"0,0,0,0"	"0,0,0,0"	"0,0,0,0"	"0,0,0,0"	"0,0,0,0"	"0,0,0,124"	"0,0,0,0"	"0,0,0,0"	"0,0,0,0"	"0,0,0,0"	"0,0,174,0"	"0,0,344,1247"	"0,0,0,0"	"0,0,0,0"	"0,0,0,0"	"0,0,358,410"	"0,0,0,0"	"0,0,191,0"	"0,0,0,0"	"0,0,0,0"	"0,0,0,0"	"0,0,2177,2911"	"0,0,0,0"	"0,0,1470,685"	"0,0,0,0"	"0,0,0,0"	"0,0,58,0"	"0,0,0,0"	"0,0,0,0"	"0,0,0,0"	"0,0,1002,0"	"0,0,650,376"	"0,0,0,0"	"0,0,0,0"	"0,0,0,0"	"0,0,0,0"	"0,0,0,0"	"0,0,5854,5525"	"0,0,42,409"	"0,0,0,0"	"0,0,0,0"	"0,0,0,0"	"0,0,0,0"	"0,0,0,0"	"0,0,0,0"	"0,0,0,0"	"0,0,0,0"
ENSG00000071994|PDCD2	4643	4723	"0,0,0,0"	"0,0,0,0"	"0,0,0,0"	"0,0,0,0"	"0,0,0,0"	"0,0,0,0"	"0,0,0,0"	"0,0,0,0"	"0,0,0,0"	"0,0,0,0"	"0,0,0,0"	"0,0,0,0"	"0,0,0,0"	"0,0,0,0"	"0,0,0,0"	"0,0,0,0"	"0,0,0,0"	"0,0,0,0"	"0,0,0,0"	"0,0,0,0"	"0,0,0,0"	"512,0,683,0"	"0,0,0,0"	"0,191,0,0"	"0,0,0,0"	"0,0,0,0"	"0,0,0,0"	"0,0,0,0"	"0,0,0,0"	"0,0,0,0"	"0,0,0,0"	"0,0,0,0"	"0,0,0,0"	"0,0,0,0"	"0,0,0,0"	"0,0,0,0"	"0,0,0,0"	"0,0,0,293"	"56,164,0,0"	"0,0,0,0"	"0,0,0,0"	"0,0,0,0"	"0,0,0,0"	"0,0,0,0"	"0,0,0,0"	"0,0,0,0"	"0,0,0,0"
ENSG00000258713|C20orf141	754	93	"0,0,0,0"	"0,0,0,0"	"0,0,0,0"	"0,0,0,0"	"0,0,0,0"	"0,0,0,0"	"0,0,0,0"	"0,0,0,0"	"0,0,0,0"	"0,0,0,0"	"0,0,0,0"	"0,0,0,0"	"0,0,0,0"	"0,0,0,0"	"0,0,0,0"	"0,0,0,0"	"0,0,0,0"	"0,0,0,0"	"0,0,0,0"	"0,0,0,0"	"0,0,0,0"	"0,0,0,0"	"0,0,0,0"	"0,0,0,0"	"0,0,0,0"	"0,0,0,0"	"0,0,0,0"	"0,0,0,0"	"0,0,0,0"	"0,0,0,0"	"0,0,0,0"	"0,0,0,0"	"0,0,0,0"	"0,0,0,0"	"0,0,0,0"	"0,0,0,0"	"0,0,0,0"	"0,0,0,0"	"0,0,0,0"	"0,0,0,0"	"0,0,0,0"	"0,0,0,0"	"0,0,0,0"	"0,0,0,0"	"0,0,0,0"	"0,0,0,0"	"0,0,0,0"
ENSG00000154059|IMPACT	3792	23128	"0,0,0,0"	"0,0,0,0"	"0,0,0,0"	"0,0,0,0"	"0,0,0,0"	"0,0,0,0"	"0,0,0,0"	"0,0,0,200"	"0,0,0,0"	"0,0,0,0"	"0,0,0,0"	"0,0,163,0"	"0,0,0,160"	"0,0,0,0"	"0,0,0,0"	"0,0,0,200"	"0,0,0,0"	"0,0,0,0"	"0,0,0,0"	"0,0,0,0"	"0,0,0,0"	"0,226,0,2073"	"0,0,0,0"	"0,0,579,710"	"0,0,0,0"	"0,0,0,0"	"0,0,0,0"	"0,0,0,0"	"0,0,0,514"	"0,0,0,0"	"0,0,0,449"	"0,0,0,0"	"0,0,0,0"	"0,0,0,0"	"0,0,0,0"	"0,0,0,0"	"0,0,0,0"	"0,265,1535,3886"	"0,0,473,293"	"0,0,0,204"	"0,0,0,0"	"0,0,0,0"	"0,0,0,0"	"0,0,0,0"	"0,0,0,0"	"0,0,0,0"	"0,0,0,0"
ENSG00000104960|PTOV1	2107	7903	"0,0,0,0"	"0,0,0,0"	"0,0,0,0"	"0,0,0,0"	"0,0,0,0"	"0,0,0,0"	"0,0,0,0"	"0,0,0,0"	"0,0,0,0"	"0,0,0,0"	"0,0,0,0"	"0,0,0,0"	"0,0,0,0"	"0,0,0,0"	"0,0,0,0"	"0,0,0,0"	"0,0,0,0"	"0,0,0,0"	"0,0,0,0"	"0,0,0,0"	"0,0,0,0"	"0,0,0,0"	"0,0,0,0"	"0,0,0,0"	"0,0,0,0"	"0,0,0,0"	"0,0,0,0"	"0,0,0,0"	"0,0,0,0"	"0,0,0,0"	"0,0,0,0"	"0,0,0,0"	"0,0,0,0"	"0,0,0,0"	"0,0,0,0"	"0,0,0,0"	"0,0,0,0"	"0,0,543,0"	"0,0,231,121"	"0,0,0,0"	"0,0,0,0"	"0,0,0,0"	"0,0,0,0"	"0,0,0,0"	"0,0,0,0"	"0,0,0,0"	"0,0,0,0"
ENSG00000183527|PSMG1	2154	6929	"0,0,0,0"	"0,0,0,0"	"0,0,0,0"	"0,0,0,0"	"0,0,0,0"	"0,0,0,0"	"0,0,0,0"	"0,0,0,0"	"0,0,0,0"	"0,0,0,0"	"0,0,0,0"	"0,0,0,0"	"0,0,0,0"	"0,0,0,0"	"0,0,0,0"	"0,0,0,0"	"0,0,0,0"	"0,0,0,0"	"0,0,0,0"	"0,0,0,0"	"0,0,0,0"	"0,0,0,737"	"0,0,0,0"	"0,0,200,0"	"0,0,0,0"	"0,0,0,0"	"0,0,0,0"	"0,0,0,0"	"0,0,0,0"	"0,0,0,0"	"0,0,0,0"	"0,0,0,415"	"0,0,0,0"	"0,0,0,0"	"0,0,0,0"	"0,0,0,0"	"0,0,0,0"	"135,160,294,125"	"0,0,152,257"	"0,0,0,0"	"0,0,0,0"	"0,0,0,0"	"0,0,0,0"	"0,0,0,0"	"0,0,0,0"	"0,0,0,0"	"0,0,0,0"
ENSG00000133138|TBC1D8B	6304	67162	"0,0,0,0"	"0,0,0,0"	"0,0,0,0"	"0,0,0,0"	"0,0,0,0"	"0,0,0,0"	"0,0,90,0"	"0,0,0,0"	"0,0,0,0"	"0,0,0,0"	"0,0,0,0"	"0,0,341,332"	"0,0,0,0"	"0,0,0,0"	"0,0,0,0"	"0,0,45,0"	"0,0,0,0"	"0,0,0,0"	"0,0,169,0"	"0,0,0,0"	"0,0,0,0"	"0,0,5619,17781"	"0,0,0,0"	"145,0,7,1570"	"0,0,0,0"	"0,0,0,138"	"0,0,0,0"	"0,0,0,0"	"0,0,0,180"	"0,0,0,0"	"0,0,0,722"	"0,0,0,2741"	"0,0,0,0"	"0,0,0,0"	"0,0,0,0"	"0,0,0,117"	"0,0,0,0"	"0,0,2405,3038"	"0,0,374,932"	"0,0,0,0"	"0,0,0,0"	"0,0,0,0"	"0,0,0,0"	"0,0,0,0"	"0,0,0,0"	"0,0,0,0"	"0,0,0,0"
ENSG00000088543|C3orf18	2744	10217	"0,0,0,0"	"0,0,0,0"	"0,0,0,0"	"0,0,0,0"	"0,0,0,0"	"0,0,0,0"	"0,0,0,0"	"0,0,0,0"	"0,0,0,0"	"0,0,0,0"	"0,0,0,0"	"0,0,0,0"	"0,0,0,0"	"0,0,0,0"	"0,0,0,0"	"0,0,0,0"	"0,0,0,0"	"0,0,0,0"	"0,0,0,0"	"0,0,0,0"	"0,0,0,0"	"0,0,0,0"	"0,0,0,0"	"0,0,0,762"	"0,0,0,0"	"0,0,0,0"	"0,0,0,0"	"0,0,0,0"	"0,0,0,0"	"0,0,0,0"	"0,0,0,0"	"0,0,0,0"	"0,0,0,0"	"0,0,0,0"	"0,0,0,0"	"0,0,0,0"	"0,0,0,0"	"0,0,594,731"	"0,0,447,664"	"0,0,0,0"	"0,0,0,0"	"0,0,0,0"	"0,0,0,0"	"0,0,0,0"	"0,0,0,0"	"0,0,0,0"	"0,0,0,0"
ENSG00000168916|ZNF608	6709	105183	"0,0,0,0"	"0,0,0,0"	"0,0,0,0"	"0,0,0,0"	"0,0,0,0"	"0,0,0,0"	"0,0,0,0"	"0,0,0,0"	"0,0,0,0"	"0,0,0,0"	"0,0,0,0"	"0,0,515,299"	"0,0,0,0"	"0,0,0,0"	"0,0,0,150"	"0,0,430,902"	"0,0,306,0"	"0,0,0,125"	"0,0,241,213"	"0,0,0,0"	"0,0,0,0"	"0,0,361,5337"	"0,0,0,0"	"0,0,1088,1779"	"0,0,0,0"	"0,0,0,0"	"0,0,0,0"	"0,0,0,0"	"0,0,0,0"	"0,0,0,0"	"0,0,0,0"	"0,0,0,1256"	"0,0,0,0"	"0,0,0,0"	"0,0,0,0"	"0,0,0,0"	"0,0,0,0"	"0,0,3104,5709"	"0,0,1862,1413"	"0,0,0,83"	"0,0,0,0"	"0,0,249,0"	"0,0,0,0"	"0,0,0,0"	"0,0,0,0"	"0,0,0,0"	"0,0,0,0"
ENSG00000125538|IL1B	1631	5522	"0,0,0,0"	"0,0,0,0"	"0,0,0,0"	"0,0,0,0"	"0,0,0,0"	"0,0,0,0"	"0,0,0,0"	"0,0,0,0"	"0,0,0,0"	"0,0,0,0"	"0,0,0,0"	"0,0,0,0"	"0,0,0,0"	"0,0,0,0"	"0,0,0,0"	"0,0,0,0"	"0,0,0,0"	"0,0,0,0"	"0,0,0,0"	"0,0,0,0"	"0,0,0,0"	"0,0,0,0"	"0,0,0,0"	"0,0,0,0"	"0,0,0,0"	"0,0,0,0"	"0,0,0,0"	"0,0,0,0"	"0,0,0,0"	"0,0,0,0"	"0,0,0,0"	"0,0,0,0"	"0,0,0,0"	"0,0,0,0"	"0,0,0,0"	"0,0,0,0"	"0,0,0,0"	"0,0,0,311"	"0,0,201,0"	"0,0,0,0"	"0,0,0,0"	"0,0,0,0"	"0,0,0,0"	"0,0,0,0"	"0,0,0,0"	"0,0,0,0"	"0,0,0,0"
ENSG00000124491|F13A1	4308	172513	"0,0,0,43"	"0,0,0,0"	"0,0,0,0"	"0,0,0,0"	"0,0,0,0"	"0,0,0,0"	"0,0,0,0"	"0,0,0,278"	"0,0,0,0"	"0,0,0,0"	"0,0,0,0"	"0,0,969,383"	"0,0,256,0"	"0,0,0,0"	"0,0,0,73"	"0,0,967,2514"	"0,0,0,0"	"0,0,475,102"	"0,0,1220,335"	"0,0,0,0"	"0,0,0,0"	"0,0,15392,22509"	"0,0,0,0"	"0,0,3774,5365"	"0,0,0,0"	"0,0,146,0"	"0,0,0,0"	"0,0,0,0"	"0,0,0,2165"	"0,0,0,0"	"0,0,0,1673"	"0,0,0,1614"	"0,0,0,281"	"0,0,0,0"	"0,0,0,0"	"0,0,0,0"	"0,0,0,0"	"0,0,5046,4161"	"0,0,3726,3873"	"0,0,0,144"	"0,0,0,0"	"0,0,0,0"	"0,0,0,0"	"0,0,0,0"	"0,0,0,0"	"0,0,0,0"	"0,0,0,0"
ENSG00000126218|F10	1517	25195	"0,0,0,0"	"0,0,0,0"	"0,0,0,0"	"0,0,0,0"	"0,0,0,0"	"0,0,0,0"	"0,0,0,0"	"0,0,0,0"	"0,0,0,0"	"0,0,0,0"	"0,0,0,0"	"0,0,0,0"	"0,0,142,0"	"0,0,0,0"	"0,0,0,0"	"0,0,0,196"	"0,0,0,0"	"0,0,0,0"	"0,0,0,0"	"0,0,0,0"	"0,0,0,0"	"0,0,3391,225"	"0,0,0,0"	"0,0,0,536"	"0,0,0,0"	"0,0,0,0"	"0,0,0,0"	"0,0,0,0"	"0,0,0,871"	"0,0,0,0"	"0,0,0,0"	"0,0,0,1975"	"0,0,0,0"	"0,0,0,0"	"0,0,0,0"	"0,0,0,0"	"0,0,0,0"	"0,0,1573,1538"	"0,0,126,0"	"0,0,0,0"	"0,0,0,0"	"0,0,0,0"	"0,0,0,0"	"0,0,0,0"	"0,0,0,0"	"0,0,0,0"	"0,0,0,0"
ENSG00000198417|MT1F	690	920	"0,0,0,0"	"0,0,0,0"	"0,0,0,0"	"0,0,0,0"	"0,0,0,0"	"0,0,0,0"	"0,0,0,0"	"0,0,0,0"	"0,0,0,0"	"0,0,0,0"	"0,0,0,0"	"0,0,0,0"	"0,0,0,0"	"0,0,0,0"	"0,0,0,0"	"0,0,0,0"	"0,0,0,0"	"0,0,0,0"	"0,0,0,0"	"0,0,0,0"	"0,0,0,0"	"0,0,0,0"	"0,0,0,0"	"0,0,0,0"	"0,0,0,0"	"0,0,0,0"	"0,0,0,0"	"0,0,0,0"	"0,0,0,0"	"0,0,0,0"	"0,0,0,0"	"0,0,0,0"	"0,0,0,0"	"0,0,0,0"	"0,0,0,0"	"0,0,0,0"	"0,0,0,0"	"0,0,0,0"	"0,0,0,0"	"0,0,0,0"	"0,0,0,0"	"0,0,0,0"	"0,0,0,0"	"0,0,0,0"	"0,0,0,0"	"0,0,0,0"	"0,0,0,0"
ENSG00000262814|MRPL12	1028	3142	"0,0,0,0"	"0,0,0,0"	"0,0,0,0"	"0,0,0,0"	"0,0,0,0"	"0,0,0,0"	"0,0,0,0"	"0,0,0,0"	"0,0,0,0"	"0,0,0,0"	"0,0,0,0"	"0,0,0,0"	"0,0,0,0"	"0,0,0,0"	"0,0,0,0"	"0,0,0,169"	"0,0,0,0"	"0,0,0,0"	"0,0,0,0"	"0,0,0,0"	"0,0,0,0"	"0,0,0,0"	"0,0,0,0"	"0,0,0,0"	"0,0,0,0"	"0,0,0,0"	"0,0,0,0"	"0,0,0,0"	"0,0,0,0"	"0,0,0,0"	"0,0,0,0"	"0,0,0,0"	"0,0,0,0"	"0,0,0,0"	"0,0,0,0"	"0,0,0,0"	"0,0,0,0"	"0,0,554,248"	"0,0,54,0"	"0,0,0,0"	"0,0,0,0"	"0,0,0,0"	"0,0,0,0"	"0,0,0,0"	"0,0,0,0"	"0,0,0,0"	"0,0,0,0"
ENSG00000167283|ATP5L	1571	7121	"0,0,0,0"	"0,0,0,0"	"0,0,0,0"	"0,0,0,0"	"0,0,0,0"	"0,0,0,0"	"0,0,0,0"	"0,0,0,0"	"0,0,0,0"	"0,0,0,0"	"0,0,0,0"	"0,0,0,0"	"0,0,0,0"	"0,0,0,0"	"0,0,0,0"	"0,0,0,0"	"0,0,0,0"	"0,0,0,0"	"0,0,0,0"	"0,0,0,0"	"0,0,0,0"	"0,0,0,1243"	"0,0,0,0"	"0,0,0,0"	"0,0,0,0"	"0,0,0,0"	"0,0,0,0"	"0,0,0,0"	"0,0,0,0"	"0,0,0,0"	"0,0,0,0"	"0,0,0,0"	"0,0,0,0"	"0,0,0,0"	"0,0,0,0"	"0,0,0,0"	"0,0,0,0"	"0,0,1178,596"	"116,0,0,0"	"0,0,0,0"	"0,0,0,0"	"0,0,0,0"	"0,0,0,0"	"0,0,0,0"	"0,0,0,0"	"0,0,0,0"	"0,0,0,0"
ENSG00000143217|PVRL4	3509	15096	"0,0,0,0"	"0,0,0,0"	"0,0,0,0"	"0,0,0,0"	"0,0,0,0"	"0,0,0,0"	"0,0,0,0"	"0,0,0,0"	"0,0,0,0"	"0,0,0,0"	"0,0,0,0"	"0,0,0,0"	"0,0,0,0"	"0,0,0,0"	"0,0,0,0"	"0,0,0,0"	"0,0,0,0"	"0,0,0,0"	"0,0,0,478"	"0,0,0,0"	"0,0,0,0"	"0,0,0,100"	"0,0,0,0"	"0,0,801,607"	"0,0,0,0"	"0,0,0,0"	"0,0,0,0"	"0,0,0,0"	"0,0,0,0"	"0,0,0,0"	"0,0,0,0"	"0,0,0,0"	"0,0,0,0"	"0,0,0,0"	"0,0,0,0"	"0,0,0,0"	"0,0,0,0"	"0,129,576,1191"	"0,0,889,131"	"0,0,0,0"	"0,0,0,0"	"0,0,0,0"	"0,0,0,0"	"0,0,0,0"	"0,0,0,0"	"0,0,0,0"	"0,0,0,0"
ENSG00000130517|PGPEP1	7092	22272	"0,0,0,0"	"0,0,0,0"	"0,0,0,0"	"0,0,0,0"	"0,0,0,0"	"0,0,0,0"	"0,0,0,0"	"0,0,0,0"	"0,0,0,0"	"0,0,0,0"	"0,0,0,0"	"0,0,0,0"	"0,0,0,0"	"0,0,0,0"	"0,0,0,0"	"0,0,0,0"	"0,0,0,0"	"0,0,0,0"	"0,0,0,0"	"0,0,0,0"	"0,0,0,0"	"0,0,264,1069"	"0,0,0,0"	"0,0,535,0"	"0,0,0,0"	"0,0,0,0"	"0,0,0,0"	"0,0,0,0"	"0,0,0,0"	"0,0,0,0"	"0,0,0,0"	"0,0,0,388"	"0,0,0,0"	"0,0,0,0"	"0,0,0,0"	"0,0,0,0"	"0,0,0,0"	"1193,613,4470,7524"	"0,0,170,473"	"0,0,0,0"	"0,0,0,0"	"0,0,0,0"	"0,0,0,0"	"0,0,0,0"	"0,0,0,0"	"0,0,0,0"	"0,0,0,0"
ENSG00000185278|ZBTB37	19464	16004	"0,69,0,0"	"0,0,0,0"	"0,0,0,0"	"0,0,0,0"	"0,0,0,0"	"0,0,0,0"	"0,0,0,0"	"0,0,0,0"	"0,0,0,0"	"0,0,0,0"	"0,0,0,0"	"0,0,0,356"	"0,0,0,0"	"0,0,0,0"	"0,0,0,0"	"220,96,0,200"	"0,0,0,0"	"0,0,0,0"	"0,0,291,0"	"0,0,0,0"	"0,0,0,0"	"0,0,664,1286"	"0,0,0,0"	"0,0,223,0"	"0,0,0,0"	"0,0,0,0"	"0,0,0,0"	"0,0,0,0"	"0,0,0,0"	"0,0,0,0"	"0,0,0,0"	"0,345,0,0"	"0,0,0,0"	"0,0,0,0"	"0,0,0,0"	"0,0,0,0"	"0,0,0,0"	"427,1491,2074,2558"	"0,339,0,352"	"0,0,0,0"	"0,0,0,0"	"0,0,0,0"	"0,0,0,0"	"0,0,0,0"	"0,0,0,0"	"0,0,0,0"	"0,0,0,0"
ENSG00000100364|KIAA0930	8581	41851	"0,0,0,0"	"0,0,0,0"	"0,0,0,0"	"0,0,0,0"	"0,0,0,0"	"0,0,0,0"	"0,0,0,0"	"0,0,0,0"	"0,0,0,0"	"0,0,0,0"	"0,0,0,0"	"0,0,538,0"	"0,0,0,0"	"0,0,0,0"	"0,0,0,0"	"0,0,202,0"	"0,0,0,0"	"0,0,0,0"	"0,0,0,0"	"0,0,0,0"	"0,0,0,0"	"0,0,0,2393"	"0,0,0,0"	"0,0,654,750"	"0,0,0,0"	"0,0,0,0"	"0,0,0,0"	"0,0,0,0"	"0,0,0,502"	"0,0,0,0"	"0,0,0,0"	"0,0,0,0"	"0,0,0,0"	"0,0,0,0"	"0,0,0,0"	"0,0,0,0"	"0,0,0,0"	"627,0,3627,2689"	"193,93,1473,2667"	"0,0,0,0"	"0,0,0,0"	"0,0,0,0"	"0,0,0,0"	"0,0,0,0"	"0,0,0,0"	"0,0,0,0"	"0,0,0,0"
ENSG00000167657|DAPK3	2257	10361	"0,0,0,0"	"0,0,0,0"	"0,0,0,0"	"0,0,0,0"	"0,0,0,0"	"0,0,0,0"	"0,0,0,0"	"0,0,0,0"	"0,0,0,0"	"0,0,0,0"	"0,0,0,0"	"0,0,0,0"	"0,0,0,0"	"0,0,0,0"	"0,0,0,0"	"0,0,118,137"	"0,0,0,0"	"0,0,0,0"	"0,0,0,0"	"0,0,0,0"	"0,0,0,0"	"0,0,0,551"	"0,0,0,0"	"0,0,0,110"	"0,0,0,0"	"0,0,0,0"	"0,0,0,0"	"0,0,0,0"	"0,0,0,0"	"0,0,0,0"	"0,0,0,0"	"0,0,0,0"	"0,0,0,0"	"0,0,0,0"	"0,0,0,0"	"0,0,0,0"	"0,0,0,0"	"0,0,1217,2332"	"0,0,201,0"	"0,0,0,0"	"0,0,0,0"	"0,0,0,0"	"0,0,0,0"	"0,0,0,0"	"0,0,0,0"	"0,0,0,0"	"0,0,0,0"
ENSG00000108255|CRYBA1	783	6838	"0,0,0,0"	"0,0,0,0"	"0,0,0,0"	"0,0,0,0"	"0,0,0,0"	"0,0,0,0"	"0,0,0,0"	"0,0,0,0"	"0,0,0,0"	"0,0,0,0"	"0,0,0,0"	"0,0,0,0"	"0,0,0,0"	"0,0,0,0"	"0,0,0,0"	"0,0,0,208"	"0,0,0,0"	"0,0,0,0"	"0,0,140,0"	"0,0,0,0"	"0,0,0,0"	"0,0,0,205"	"0,0,0,0"	"0,0,0,0"	"0,0,0,0"	"0,0,0,0"	"0,0,0,0"	"0,0,0,0"	"0,0,0,0"	"0,0,0,0"	"0,0,0,0"	"0,0,0,0"	"0,0,0,0"	"0,0,0,0"	"0,0,0,0"	"0,0,0,0"	"0,0,0,0"	"0,0,550,587"	"0,0,133,153"	"0,0,0,0"	"0,0,0,0"	"0,0,0,0"	"0,0,0,0"	"0,0,0,0"	"0,0,0,0"	"0,0,0,0"	"0,0,0,0"
ENSG00000167771|RCOR2	2604	3020	"0,0,0,0"	"0,0,0,0"	"0,0,0,0"	"0,0,0,0"	"0,0,0,0"	"0,0,0,0"	"0,0,0,0"	"0,0,0,0"	"0,0,0,0"	"0,0,0,0"	"0,0,0,0"	"0,0,0,0"	"0,0,0,0"	"0,0,0,0"	"0,0,0,0"	"0,0,0,0"	"0,0,0,0"	"0,0,0,0"	"0,0,0,0"	"0,0,0,0"	"0,0,0,0"	"0,0,0,0"	"0,0,0,0"	"0,0,0,0"	"0,0,0,0"	"0,0,0,0"	"0,0,0,0"	"0,0,0,0"	"0,0,0,0"	"0,0,0,0"	"0,0,0,0"	"0,0,0,0"	"0,0,0,0"	"0,0,0,0"	"0,0,0,0"	"0,0,0,0"	"0,0,0,0"	"0,0,595,0"	"0,0,0,0"	"0,0,0,0"	"0,0,0,0"	"0,0,0,0"	"0,0,0,0"	"0,0,0,0"	"0,0,0,0"	"0,0,0,0"	"0,0,0,0"
ENSG00000225830|ERCC6	8008	75651	"0,0,0,0"	"0,0,0,0"	"0,0,0,0"	"0,0,0,0"	"0,0,0,0"	"0,0,144,0"	"0,0,0,0"	"0,0,0,0"	"0,0,0,0"	"0,0,0,0"	"0,0,0,0"	"0,0,890,252"	"0,0,0,0"	"0,0,0,0"	"0,0,0,0"	"0,0,516,847"	"0,0,0,0"	"0,0,0,0"	"0,0,0,693"	"0,0,0,0"	"0,0,0,0"	"0,848,2395,4316"	"0,0,0,0"	"0,0,887,2328"	"0,0,0,0"	"0,0,0,0"	"0,0,0,0"	"0,0,0,0"	"0,0,0,0"	"0,0,0,0"	"0,0,0,0"	"274,0,354,2334"	"0,0,0,0"	"0,0,0,0"	"0,0,0,0"	"0,0,0,0"	"0,0,0,0"	"0,0,1954,2971"	"0,0,1259,667"	"0,0,0,0"	"0,0,0,0"	"0,0,0,0"	"0,0,0,0"	"0,0,0,0"	"0,0,0,0"	"0,0,0,0"	"0,0,0,0"
ENSG00000175600|SUGCT	2955	722833	"0,0,232,149"	"0,0,341,0"	"0,0,0,0"	"0,0,0,0"	"0,0,0,0"	"0,0,0,0"	"0,0,0,0"	"0,0,52,125"	"0,0,0,0"	"0,0,0,0"	"0,0,0,413"	"0,0,4146,3531"	"0,0,275,0"	"0,0,0,144"	"0,0,346,273"	"0,0,4666,10811"	"0,0,0,0"	"0,0,693,255"	"0,0,3746,891"	"0,0,0,0"	"0,0,0,0"	"0,186,37143,81219"	"0,0,0,0"	"0,0,17509,16122"	"0,0,242,0"	"0,0,44,0"	"0,0,113,935"	"0,0,285,0"	"0,0,3879,19828"	"0,0,64,917"	"176,0,5093,4192"	"0,78,4628,8940"	"0,0,581,3281"	"0,0,0,0"	"0,0,104,0"	"0,0,0,0"	"0,0,0,0"	"197,115,36626,52092"	"0,0,13202,13214"	"0,0,204,168"	"0,0,0,0"	"0,0,0,49"	"0,0,0,0"	"0,0,0,0"	"0,0,0,0"	"0,0,0,0"	"0,0,47,0"
ENSG00000162639|HENMT1	2039	11198	"0,0,0,0"	"0,0,0,0"	"0,0,0,0"	"0,0,0,0"	"0,0,0,0"	"0,0,0,0"	"0,0,0,0"	"0,0,0,0"	"0,0,0,0"	"0,0,0,0"	"0,0,0,0"	"0,0,0,0"	"0,0,0,0"	"0,0,0,0"	"0,0,0,0"	"0,0,319,141"	"0,0,0,0"	"0,0,0,0"	"0,0,0,0"	"0,0,0,0"	"0,0,0,0"	"0,0,1120,691"	"0,0,0,0"	"0,0,0,0"	"0,0,0,0"	"0,0,0,0"	"0,0,0,0"	"0,0,0,0"	"0,0,0,667"	"0,0,0,0"	"0,0,0,0"	"0,0,0,0"	"0,0,0,0"	"0,0,0,0"	"0,0,0,0"	"0,0,0,0"	"0,0,0,0"	"0,0,1092,1266"	"0,0,0,0"	"0,0,0,0"	"0,0,0,0"	"0,0,0,0"	"0,0,0,0"	"0,0,0,0"	"0,0,0,0"	"0,0,0,0"	"0,0,0,0"
ENSG00000120129|DUSP1	2019	1087	"0,0,0,0"	"0,0,0,0"	"0,0,0,0"	"0,0,0,0"	"0,0,0,0"	"0,0,0,0"	"0,0,0,0"	"0,0,0,0"	"0,0,0,0"	"0,0,0,0"	"0,0,0,0"	"0,0,0,0"	"0,0,0,0"	"0,0,0,0"	"0,0,0,0"	"0,0,0,0"	"0,0,0,0"	"0,0,0,0"	"0,0,0,0"	"0,0,0,0"	"0,0,0,0"	"0,0,0,0"	"0,0,0,0"	"0,0,0,0"	"0,0,0,0"	"0,0,0,0"	"0,0,0,0"	"0,0,0,0"	"0,0,0,0"	"0,0,0,0"	"0,0,0,0"	"0,0,0,0"	"0,0,0,0"	"0,0,0,0"	"0,0,0,0"	"0,0,0,0"	"0,0,0,0"	"0,0,0,0"	"0,0,0,213"	"0,0,0,0"	"0,0,0,0"	"0,0,0,0"	"0,0,0,0"	"0,0,0,0"	"0,0,0,0"	"0,0,0,0"	"0,0,0,0"
ENSG00000120594|PLXDC2	12468	461150	"0,0,83,0"	"0,0,0,0"	"0,0,0,0"	"0,0,0,0"	"0,0,0,0"	"128,0,0,0"	"0,0,0,0"	"0,0,124,0"	"0,0,0,0"	"0,0,0,0"	"0,0,0,72"	"0,0,1825,1644"	"0,0,0,161"	"0,0,0,89"	"0,0,286,392"	"0,196,4787,6144"	"0,0,0,0"	"0,0,1332,57"	"0,0,3212,884"	"0,0,0,0"	"0,0,0,0"	"0,0,20964,30851"	"0,0,0,0"	"0,66,5728,11775"	"0,0,0,104"	"0,0,207,1122"	"0,0,204,727"	"0,0,111,0"	"0,0,1191,8736"	"0,0,0,1098"	"0,0,392,2230"	"0,0,5374,6002"	"0,0,123,656"	"0,0,0,0"	"0,0,0,0"	"0,0,0,0"	"0,0,0,72"	"207,300,21660,19745"	"175,143,3855,7022"	"0,0,0,0"	"0,0,0,0"	"0,0,0,0"	"0,0,0,0"	"0,0,0,0"	"0,0,0,0"	"0,0,0,0"	"0,0,0,0"
ENSG00000159208|C1orf51	1869	2684	"0,0,0,0"	"0,0,0,0"	"0,0,0,0"	"0,0,0,0"	"0,0,0,0"	"0,0,0,0"	"0,0,0,0"	"0,0,0,0"	"0,0,0,0"	"0,0,0,0"	"0,0,0,0"	"0,0,0,0"	"0,0,0,0"	"0,0,0,0"	"0,0,0,0"	"0,0,0,0"	"0,0,0,0"	"0,0,0,0"	"0,0,0,123"	"0,0,0,0"	"0,0,0,0"	"0,0,0,0"	"0,0,0,0"	"0,0,91,0"	"0,0,0,0"	"0,0,0,0"	"0,0,0,0"	"0,0,0,0"	"0,0,0,0"	"0,0,0,0"	"0,0,0,0"	"0,0,0,0"	"0,0,0,0"	"0,0,0,0"	"0,0,0,0"	"0,0,0,0"	"0,0,0,0"	"0,0,591,286"	"0,0,0,0"	"0,0,0,0"	"0,0,0,0"	"0,0,0,0"	"0,0,0,0"	"0,0,0,0"	"0,0,0,0"	"0,0,0,0"	"0,0,0,0"
ENSG00000171786|NHLH1	2563	3219	"0,0,0,0"	"0,0,0,0"	"0,0,0,0"	"0,0,0,0"	"0,0,0,0"	"0,0,0,0"	"0,0,0,0"	"0,0,0,0"	"0,0,0,0"	"0,0,0,0"	"0,0,0,0"	"0,0,0,0"	"0,0,0,0"	"0,0,0,0"	"0,0,0,0"	"0,0,0,0"	"0,0,0,0"	"0,0,0,0"	"0,0,0,0"	"0,0,0,0"	"0,0,0,0"	"0,0,0,1318"	"0,0,0,0"	"0,0,0,0"	"0,0,0,0"	"0,0,0,0"	"0,0,0,0"	"0,0,0,0"	"0,0,0,0"	"0,0,0,0"	"0,0,0,0"	"0,0,0,0"	"0,0,0,0"	"0,0,0,0"	"0,0,0,0"	"0,0,0,0"	"0,0,0,0"	"0,0,0,0"	"0,0,0,0"	"0,0,0,0"	"0,0,0,0"	"0,0,0,0"	"0,0,0,0"	"0,0,0,0"	"0,0,0,0"	"0,0,0,0"	"0,0,0,0"
ENSG00000174231|PRPF8	7492	26762	"0,0,0,0"	"0,0,0,0"	"0,0,0,0"	"0,0,0,0"	"0,0,0,0"	"0,0,0,0"	"0,0,0,0"	"0,0,0,0"	"0,0,0,0"	"0,0,0,0"	"0,0,0,0"	"0,0,0,207"	"0,0,0,0"	"0,0,0,0"	"0,0,0,0"	"0,0,0,153"	"0,0,0,0"	"0,0,0,0"	"0,0,0,0"	"0,0,0,0"	"0,0,0,0"	"0,0,0,1899"	"0,0,0,0"	"0,0,0,1882"	"0,0,0,0"	"0,0,0,0"	"0,0,0,0"	"0,0,0,0"	"0,0,0,0"	"0,0,0,0"	"0,0,0,0"	"0,0,0,0"	"0,0,0,0"	"0,0,0,0"	"0,0,0,0"	"0,0,0,0"	"0,0,0,0"	"0,0,5828,4629"	"0,0,204,0"	"0,0,0,0"	"0,0,0,0"	"0,0,0,0"	"0,0,0,0"	"0,0,0,0"	"0,0,0,0"	"0,0,0,0"	"0,0,0,0"
ENSG00000101197|BIRC7	1368	3257	"0,0,0,0"	"0,0,0,0"	"0,0,0,0"	"0,0,0,0"	"0,0,0,0"	"0,0,0,0"	"0,0,0,0"	"0,0,0,0"	"0,0,0,0"	"0,0,0,0"	"0,0,0,0"	"0,0,0,0"	"0,0,0,0"	"0,0,0,0"	"0,0,0,0"	"0,0,0,0"	"0,0,0,0"	"0,0,0,0"	"0,0,0,0"	"0,0,0,0"	"0,0,0,0"	"0,0,0,0"	"0,0,0,0"	"0,0,0,0"	"0,0,0,0"	"0,0,0,0"	"0,0,0,0"	"0,0,0,0"	"0,0,0,0"	"0,0,0,0"	"0,0,0,0"	"0,0,0,0"	"0,0,0,0"	"0,0,0,0"	"0,0,0,0"	"0,0,0,0"	"0,0,0,0"	"0,0,0,0"	"0,0,60,0"	"0,0,0,0"	"0,0,0,0"	"0,0,0,0"	"0,0,0,0"	"0,0,0,0"	"0,0,0,0"	"0,0,0,0"	"0,0,0,0"
ENSG00000198718|FAM179B	6470	105754	"0,0,0,0"	"0,0,0,0"	"0,0,0,0"	"0,0,0,0"	"0,0,0,0"	"0,0,0,0"	"0,0,0,0"	"0,0,69,0"	"0,0,0,0"	"0,0,0,0"	"0,0,0,0"	"0,0,1321,1235"	"0,0,0,0"	"108,0,0,0"	"0,0,0,0"	"0,0,429,1153"	"0,0,0,0"	"0,0,358,0"	"0,0,434,0"	"0,0,0,0"	"0,0,0,0"	"0,0,6779,15164"	"0,0,0,0"	"0,0,2468,1870"	"0,0,0,0"	"0,0,0,0"	"0,0,0,0"	"0,0,0,0"	"0,64,454,6992"	"0,0,0,0"	"0,0,688,0"	"0,0,519,3164"	"0,0,0,0"	"0,0,0,0"	"0,0,0,0"	"0,0,0,0"	"0,0,0,0"	"0,0,11014,12341"	"0,0,1193,587"	"0,0,0,0"	"0,0,0,0"	"0,0,0,0"	"0,0,0,0"	"0,0,0,0"	"0,0,0,0"	"0,0,0,0"	"0,0,126,0"
ENSG00000126878|AIF1L	3515	23162	"0,0,0,0"	"0,0,0,0"	"0,0,0,0"	"0,0,0,0"	"0,0,0,0"	"0,0,0,0"	"0,0,0,0"	"0,0,0,0"	"0,0,0,0"	"0,0,0,0"	"0,0,0,0"	"0,0,0,0"	"0,0,0,0"	"0,0,0,0"	"0,0,0,0"	"0,0,436,54"	"0,0,0,0"	"0,0,0,0"	"0,0,84,0"	"0,0,0,0"	"0,0,0,0"	"0,0,0,516"	"0,0,0,0"	"0,138,0,751"	"0,0,0,0"	"0,0,0,0"	"0,0,0,0"	"0,0,0,0"	"0,0,0,0"	"0,0,0,0"	"0,0,0,0"	"0,0,0,0"	"0,0,0,0"	"0,0,0,0"	"0,0,0,0"	"0,0,0,0"	"0,0,0,0"	"0,0,3079,3562"	"36,180,1569,1566"	"0,0,0,0"	"0,0,0,0"	"0,0,0,0"	"0,0,0,0"	"0,0,0,0"	"0,0,0,0"	"0,0,0,0"	"0,0,0,0"
ENSG00000109072|VTN	2814	3740	"0,0,0,0"	"0,0,0,0"	"0,0,0,0"	"0,0,0,0"	"0,0,0,0"	"0,0,0,0"	"0,0,0,0"	"0,0,0,0"	"0,0,0,0"	"0,0,0,0"	"0,0,0,0"	"0,0,0,0"	"0,0,0,0"	"0,0,0,0"	"0,0,0,0"	"0,0,0,0"	"0,0,0,0"	"0,0,0,0"	"0,0,0,0"	"0,0,0,0"	"0,0,0,0"	"0,0,0,0"	"0,0,0,0"	"0,0,0,0"	"0,0,0,0"	"0,0,0,0"	"0,0,0,0"	"0,0,0,0"	"0,0,0,0"	"0,0,0,0"	"0,0,0,0"	"0,0,0,0"	"0,0,0,0"	"0,0,0,0"	"0,0,0,0"	"0,0,0,0"	"0,0,0,0"	"0,0,690,0"	"0,120,88,0"	"0,0,0,0"	"0,0,0,0"	"0,0,0,0"	"0,0,0,0"	"0,0,0,0"	"0,0,0,0"	"0,0,0,0"	"0,0,0,0"
ENSG00000080839|RBL1	5812	93835	"0,0,0,0"	"0,0,0,0"	"0,0,0,0"	"0,0,0,0"	"0,0,0,0"	"0,0,0,0"	"0,0,0,0"	"0,0,0,0"	"0,0,0,0"	"0,0,0,0"	"0,0,0,0"	"0,0,1395,1545"	"0,0,0,0"	"0,0,0,0"	"0,0,0,0"	"0,0,88,209"	"0,0,0,0"	"0,0,0,0"	"0,0,314,0"	"0,0,0,0"	"0,0,0,0"	"0,0,3296,9032"	"0,0,0,0"	"0,0,571,67"	"0,0,0,0"	"0,0,0,0"	"0,0,0,161"	"0,0,0,0"	"0,0,1435,120"	"0,0,0,0"	"0,0,0,1188"	"0,0,0,1522"	"0,0,0,0"	"0,0,0,0"	"0,0,0,0"	"0,0,0,5725"	"0,0,0,0"	"584,0,20765,19066"	"0,0,541,363"	"0,0,0,0"	"0,0,0,0"	"0,0,0,0"	"0,0,0,0"	"0,0,0,0"	"0,0,0,0"	"0,0,0,0"	"0,0,0,0"
ENSG00000189090|FAM25B	345	4133	"0,0,0,0"	"0,0,0,0"	"0,0,0,0"	"0,0,0,0"	"0,0,0,0"	"0,0,0,0"	"0,0,0,0"	"0,0,0,0"	"0,0,0,0"	"0,0,0,0"	"0,0,0,0"	"0,0,0,0"	"0,0,0,0"	"0,0,0,0"	"0,0,0,0"	"0,0,0,0"	"0,0,0,0"	"0,0,0,0"	"0,0,0,0"	"0,0,0,0"	"0,0,0,0"	"0,0,137,0"	"0,0,0,0"	"0,0,0,0"	"0,0,0,0"	"0,0,0,0"	"0,0,0,0"	"0,0,0,0"	"0,0,0,0"	"0,0,335,0"	"0,0,0,0"	"0,0,0,335"	"0,0,0,0"	"0,0,0,0"	"0,0,0,0"	"0,0,0,0"	"0,0,0,0"	"0,0,899,308"	"0,0,0,0"	"0,0,0,0"	"0,0,0,0"	"0,0,0,0"	"0,0,0,0"	"0,0,0,0"	"0,0,0,0"	"0,0,0,0"	"0,0,0,0"
ENSG00000142632|ARHGEF19	3029	11477	"0,0,0,0"	"0,0,0,0"	"0,0,0,0"	"0,0,0,0"	"0,0,0,0"	"0,0,0,0"	"0,0,0,0"	"0,0,0,0"	"0,0,0,0"	"0,0,0,0"	"0,0,0,0"	"0,0,0,0"	"0,0,0,0"	"0,0,0,0"	"0,0,0,0"	"0,0,0,0"	"0,0,0,0"	"0,0,0,0"	"0,0,190,0"	"0,0,0,0"	"0,0,0,0"	"0,0,0,0"	"0,0,0,0"	"0,0,234,1427"	"0,0,0,0"	"0,0,0,0"	"0,0,0,0"	"0,0,0,0"	"0,0,0,0"	"0,0,0,0"	"0,0,0,0"	"0,0,0,0"	"0,0,0,0"	"0,0,0,0"	"0,0,0,0"	"0,0,0,0"	"0,0,0,0"	"0,0,248,756"	"0,0,219,743"	"0,0,0,0"	"0,0,0,0"	"0,0,0,0"	"0,0,0,0"	"0,0,0,0"	"0,0,0,0"	"0,0,0,0"	"0,0,0,0"
ENSG00000166477|LEO1	2193	31589	"0,0,0,0"	"0,0,0,0"	"0,0,0,0"	"0,0,0,0"	"0,0,0,0"	"0,0,0,0"	"0,0,0,0"	"0,0,0,81"	"0,0,0,0"	"0,0,0,0"	"0,0,0,0"	"0,0,0,0"	"0,0,0,0"	"0,0,0,0"	"0,0,0,0"	"0,0,0,164"	"0,0,0,0"	"0,0,0,0"	"0,0,0,0"	"0,0,0,0"	"0,0,0,0"	"0,0,0,3639"	"0,0,0,0"	"0,0,0,488"	"0,0,0,0"	"0,0,0,0"	"0,0,0,0"	"0,0,0,0"	"0,0,54,0"	"0,0,0,0"	"0,0,0,0"	"0,0,0,0"	"0,0,0,0"	"0,0,0,0"	"0,0,0,0"	"0,0,0,0"	"0,0,0,0"	"0,0,2910,8060"	"0,0,604,263"	"0,0,0,0"	"0,0,0,0"	"0,0,0,0"	"0,0,0,0"	"0,0,0,0"	"0,0,0,0"	"0,0,0,0"	"0,0,0,0"
ENSG00000179335|CLK3	2751	19079	"0,0,0,0"	"0,0,0,0"	"0,0,0,0"	"0,0,0,0"	"0,0,0,0"	"0,0,0,0"	"0,0,0,0"	"0,0,0,0"	"0,0,0,0"	"0,0,0,0"	"0,0,0,0"	"0,0,0,0"	"0,0,0,0"	"0,0,0,0"	"0,0,0,0"	"0,0,0,0"	"0,0,0,0"	"0,0,158,55"	"0,0,256,0"	"0,0,0,0"	"0,0,0,0"	"0,0,0,0"	"0,0,0,0"	"0,0,0,224"	"0,0,0,0"	"0,0,0,0"	"0,0,0,0"	"0,0,0,0"	"0,0,0,0"	"0,0,0,0"	"0,0,0,0"	"0,0,0,0"	"0,0,0,0"	"0,0,0,0"	"0,0,0,0"	"0,0,0,0"	"0,0,0,0"	"0,0,0,475"	"44,0,188,404"	"0,0,0,0"	"0,0,0,0"	"0,0,0,0"	"0,0,0,0"	"0,0,0,0"	"0,0,0,0"	"0,0,0,0"	"0,0,0,0"
ENSG00000198908|BHLHB9	5492	27335	"0,0,0,0"	"0,0,0,0"	"0,0,0,0"	"0,0,0,0"	"0,0,0,0"	"0,0,0,0"	"0,0,0,0"	"0,0,0,0"	"0,0,0,0"	"0,0,0,0"	"0,0,0,0"	"0,0,0,0"	"0,0,0,0"	"0,0,0,0"	"0,0,0,0"	"0,0,0,530"	"0,0,0,0"	"0,0,0,0"	"0,0,0,0"	"0,0,0,0"	"0,0,0,0"	"119,702,2421,233"	"0,0,0,0"	"0,180,532,77"	"0,0,0,0"	"0,0,0,0"	"0,0,0,0"	"0,0,0,0"	"0,0,438,10679"	"0,0,0,0"	"0,0,678,845"	"0,0,0,432"	"0,0,0,0"	"0,0,0,0"	"0,0,0,0"	"0,0,0,0"	"0,0,0,0"	"0,304,1166,877"	"0,242,0,471"	"0,0,0,0"	"0,0,0,0"	"0,0,0,0"	"0,0,0,0"	"0,0,0,0"	"0,0,0,0"	"0,0,0,0"	"0,0,0,0"
ENSG00000108405|P2RX1	2697	17212	"0,0,0,0"	"0,0,0,0"	"0,0,0,0"	"0,0,0,0"	"0,0,0,0"	"0,0,0,0"	"0,0,0,0"	"0,0,0,0"	"0,0,0,0"	"0,0,0,0"	"0,0,0,0"	"0,0,152,0"	"0,0,0,0"	"0,0,0,0"	"0,0,0,0"	"141,199,0,299"	"0,0,0,0"	"0,0,0,0"	"0,0,51,33"	"0,0,0,0"	"0,0,0,0"	"0,0,0,0"	"0,0,0,0"	"0,0,218,564"	"0,0,0,0"	"0,0,0,0"	"0,0,0,0"	"0,0,0,0"	"0,0,0,0"	"0,0,0,0"	"0,0,0,0"	"0,0,0,790"	"0,0,0,0"	"0,0,0,0"	"0,0,0,0"	"0,0,0,0"	"0,0,0,0"	"0,0,3074,1332"	"0,0,203,727"	"0,0,0,0"	"0,0,0,0"	"0,0,0,0"	"0,0,0,0"	"0,0,0,0"	"0,0,0,0"	"0,0,0,0"	"0,0,0,0"
ENSG00000128165|ADM2	4276	609	"0,0,0,0"	"0,0,0,0"	"0,0,0,0"	"0,0,0,0"	"0,0,0,0"	"0,0,0,0"	"0,0,0,0"	"0,0,0,0"	"0,0,0,0"	"0,0,0,0"	"0,0,0,0"	"0,0,0,0"	"0,0,0,0"	"0,0,0,0"	"0,0,0,0"	"0,0,0,0"	"0,0,0,0"	"0,0,0,0"	"0,0,0,0"	"0,0,0,0"	"0,0,0,0"	"0,0,0,0"	"0,0,0,0"	"0,172,0,0"	"0,0,0,0"	"0,0,0,0"	"0,0,0,0"	"0,0,0,0"	"380,0,0,0"	"0,0,0,0"	"0,0,0,0"	"0,0,0,0"	"0,0,0,0"	"0,0,0,0"	"0,0,0,0"	"0,0,0,0"	"0,0,0,0"	"471,0,0,0"	"0,0,0,0"	"0,0,0,0"	"0,0,0,0"	"0,0,0,0"	"0,0,0,0"	"0,0,0,0"	"0,0,0,0"	"0,0,0,0"	"0,0,0,0"
ENSG00000145777|TSLP	4282	3681	"0,0,0,0"	"0,0,0,0"	"0,0,0,0"	"0,0,0,0"	"0,0,0,0"	"0,0,0,0"	"0,0,0,0"	"0,0,0,0"	"0,0,0,0"	"0,0,0,0"	"0,0,0,0"	"0,0,0,0"	"0,0,0,0"	"0,0,0,0"	"0,0,0,0"	"0,0,108,0"	"0,0,0,0"	"0,0,0,0"	"0,0,0,0"	"0,0,0,0"	"0,0,0,0"	"0,95,0,0"	"0,0,0,0"	"63,113,0,310"	"0,0,0,0"	"0,0,0,0"	"0,0,0,0"	"0,0,0,0"	"0,0,0,0"	"0,0,0,0"	"0,0,0,0"	"0,0,0,0"	"0,0,0,0"	"0,0,0,0"	"0,0,0,0"	"0,0,0,0"	"0,0,0,0"	"0,0,0,290"	"0,0,238,0"	"0,0,0,0"	"0,0,0,0"	"0,0,0,0"	"0,0,0,0"	"0,0,0,0"	"0,0,0,0"	"0,0,0,0"	"0,0,0,0"
ENSG00000110075|PPP6R3	5231	149373	"0,0,0,0"	"0,0,0,0"	"0,0,2161,0"	"0,0,0,0"	"0,0,0,0"	"0,0,0,0"	"0,0,0,158"	"0,0,151,151"	"0,0,0,0"	"0,0,0,0"	"0,0,0,0"	"0,0,2007,1952"	"0,0,0,0"	"0,0,0,0"	"0,0,0,0"	"0,0,1191,2717"	"0,0,0,0"	"0,0,150,0"	"0,0,0,730"	"0,0,0,0"	"0,0,0,0"	"0,0,9037,14425"	"0,0,0,0"	"0,0,101,5292"	"0,0,0,0"	"0,0,0,81"	"0,0,0,0"	"0,0,0,0"	"0,0,0,0"	"0,0,0,1057"	"0,0,777,0"	"0,0,0,1687"	"0,0,0,0"	"0,0,0,0"	"0,0,0,0"	"0,0,65,1547"	"0,0,0,0"	"0,0,6656,16511"	"0,54,1154,1383"	"0,0,0,0"	"0,0,0,0"	"0,0,0,0"	"0,0,0,0"	"0,0,0,0"	"0,0,0,0"	"0,0,0,0"	"0,0,0,0"
ENSG00000166816|LDHD	2071	2841	"0,0,0,0"	"0,0,0,0"	"0,0,0,0"	"0,0,0,0"	"0,0,0,0"	"0,0,0,0"	"0,0,0,0"	"0,0,0,0"	"0,0,0,0"	"0,0,0,0"	"0,0,0,0"	"0,0,0,0"	"0,0,0,0"	"0,0,0,0"	"0,0,0,0"	"0,0,0,0"	"0,0,0,0"	"0,0,0,0"	"0,0,0,0"	"0,0,0,0"	"0,0,0,0"	"0,0,0,0"	"0,0,0,0"	"0,0,0,0"	"0,0,0,0"	"0,0,0,0"	"0,0,0,0"	"0,0,0,0"	"0,0,0,0"	"0,0,0,0"	"0,0,0,0"	"0,0,0,0"	"0,0,0,0"	"0,0,0,0"	"0,0,0,0"	"0,0,0,0"	"0,0,0,0"	"0,0,131,0"	"0,0,55,0"	"0,0,0,0"	"0,0,0,0"	"0,0,0,0"	"0,0,0,0"	"0,0,0,0"	"0,0,0,0"	"0,0,0,0"	"0,0,0,0"
ENSG00000204300|TMEM225	1107	1610	"0,0,0,0"	"0,0,0,0"	"0,0,0,0"	"0,0,0,0"	"0,0,0,0"	"0,0,0,0"	"0,0,0,0"	"0,0,0,0"	"0,0,0,0"	"0,0,0,0"	"0,0,0,0"	"0,0,0,0"	"0,0,0,0"	"0,0,0,0"	"0,0,0,0"	"0,0,0,0"	"0,0,0,0"	"0,0,0,0"	"0,0,0,0"	"0,0,0,0"	"0,0,0,0"	"0,0,0,0"	"0,0,0,0"	"0,0,0,0"	"0,0,0,0"	"0,0,0,0"	"0,0,0,0"	"0,0,0,0"	"0,0,0,0"	"0,0,0,0"	"0,0,0,0"	"0,0,0,0"	"0,0,0,0"	"0,0,0,0"	"0,0,0,0"	"0,0,0,0"	"0,0,0,0"	"0,0,0,0"	"0,0,0,0"	"0,0,0,0"	"0,0,0,0"	"0,0,0,0"	"0,0,0,0"	"0,0,0,0"	"0,0,0,0"	"0,0,0,0"	"0,0,0,0"
ENSG00000172053|QARS	2878	6311	"0,0,0,0"	"0,0,0,0"	"0,0,0,0"	"0,0,0,0"	"0,0,0,0"	"0,0,0,0"	"0,0,0,0"	"0,0,0,0"	"0,0,0,0"	"0,0,0,0"	"0,0,0,0"	"0,0,0,0"	"0,0,0,0"	"0,0,0,0"	"0,0,0,0"	"0,0,0,0"	"0,0,0,0"	"0,0,0,0"	"0,0,0,0"	"0,0,0,0"	"0,0,0,0"	"0,0,0,0"	"0,0,0,0"	"0,0,0,0"	"0,0,0,0"	"0,0,0,0"	"0,0,0,0"	"0,0,0,0"	"0,0,0,0"	"0,0,0,0"	"0,0,0,0"	"0,0,0,0"	"0,0,0,0"	"0,0,0,0"	"0,0,0,0"	"0,0,0,0"	"0,0,0,0"	"0,0,988,1198"	"0,0,0,124"	"0,0,0,0"	"0,0,0,0"	"0,0,0,0"	"0,0,0,0"	"0,0,0,0"	"0,0,0,0"	"0,0,0,0"	"0,0,0,0"
ENSG00000185527|PDE6G	1583	11071	"0,0,0,0"	"0,0,0,0"	"0,0,0,0"	"0,0,0,0"	"0,0,0,0"	"0,0,0,0"	"0,0,0,0"	"0,0,0,0"	"0,0,0,0"	"0,0,0,0"	"0,0,0,0"	"0,0,0,0"	"0,0,0,0"	"0,0,0,0"	"0,0,0,0"	"0,0,0,0"	"0,0,0,0"	"0,0,0,0"	"0,0,0,0"	"0,0,0,0"	"0,0,0,0"	"0,0,0,80"	"0,0,0,0"	"0,33,0,0"	"0,0,0,0"	"0,0,0,0"	"0,0,0,0"	"0,0,0,0"	"0,150,270,1165"	"0,0,0,0"	"0,0,0,0"	"0,0,0,0"	"0,0,0,0"	"0,0,0,0"	"0,0,0,0"	"0,0,0,0"	"0,0,0,0"	"0,0,2290,3251"	"0,0,0,0"	"0,0,0,0"	"0,0,0,0"	"0,0,0,0"	"0,0,0,0"	"0,0,0,0"	"0,0,0,0"	"0,0,0,0"	"0,0,0,0"
ENSG00000130518|KIAA1683	4441	12971	"0,0,0,0"	"0,0,0,0"	"0,0,0,0"	"0,0,0,0"	"0,0,0,0"	"0,0,0,0"	"0,0,0,0"	"0,0,0,0"	"0,0,0,0"	"0,0,0,0"	"0,0,0,0"	"0,0,0,0"	"0,0,0,0"	"0,0,0,0"	"0,0,0,0"	"0,0,0,0"	"0,0,0,0"	"0,0,0,0"	"0,0,0,0"	"0,0,0,0"	"0,0,0,0"	"0,0,0,139"	"0,0,0,0"	"0,0,0,0"	"0,0,0,0"	"0,0,0,0"	"0,0,0,0"	"0,0,0,0"	"0,0,0,0"	"0,0,0,0"	"0,0,387,0"	"0,0,0,0"	"0,0,0,0"	"0,0,0,0"	"0,0,0,0"	"0,0,0,0"	"0,0,0,0"	"0,0,2078,2051"	"0,0,0,84"	"0,0,0,0"	"0,0,0,0"	"0,0,0,0"	"0,0,0,0"	"0,0,0,0"	"0,0,0,0"	"0,0,0,0"	"0,0,0,0"
ENSG00000213221|DNLZ	724	1166	"0,0,0,0"	"0,0,0,0"	"0,0,0,0"	"0,0,0,0"	"0,0,0,0"	"0,0,0,0"	"0,0,0,0"	"0,0,0,0"	"0,0,0,0"	"0,0,0,0"	"0,0,0,0"	"0,0,0,0"	"0,0,75,0"	"0,0,0,0"	"0,0,0,0"	"0,0,0,0"	"0,0,0,0"	"0,0,0,0"	"0,0,0,0"	"0,0,0,0"	"0,0,0,0"	"0,0,0,0"	"0,0,0,0"	"0,0,0,0"	"0,0,0,0"	"0,0,0,0"	"0,0,0,0"	"0,0,0,0"	"0,0,0,0"	"0,0,0,0"	"0,0,0,0"	"0,0,0,0"	"0,0,0,0"	"0,0,0,0"	"0,0,0,0"	"0,0,0,0"	"0,0,0,0"	"0,0,0,0"	"0,0,0,0"	"0,0,0,0"	"0,0,0,0"	"0,0,0,0"	"0,0,0,0"	"0,0,0,0"	"0,0,0,0"	"0,0,0,0"	"0,0,0,0"
ENSG00000115353|TACR1	5174	148063	"0,0,0,0"	"0,0,0,0"	"0,0,0,0"	"0,0,0,0"	"0,0,0,0"	"0,0,0,0"	"0,0,0,0"	"0,0,62,0"	"0,0,0,0"	"0,0,0,0"	"0,0,0,0"	"0,0,841,386"	"0,0,0,0"	"0,0,0,0"	"0,0,186,1755"	"0,188,1782,3307"	"0,0,0,0"	"0,0,351,744"	"0,0,321,1280"	"0,0,0,0"	"0,0,0,0"	"0,0,11338,10712"	"0,0,0,0"	"0,0,4294,7202"	"0,0,0,0"	"0,0,0,72"	"0,0,101,0"	"0,0,0,59"	"0,0,100,1565"	"0,0,0,0"	"0,0,775,494"	"0,0,1581,7830"	"0,0,0,0"	"0,0,0,0"	"0,0,0,0"	"0,0,0,0"	"0,0,0,0"	"0,0,2710,2132"	"253,0,3202,2246"	"0,0,0,0"	"0,0,0,0"	"0,0,0,0"	"0,0,0,0"	"0,0,0,0"	"0,0,0,0"	"0,0,0,0"	"0,0,0,0"
ENSG00000186994|KANK3	3011	17668	"0,0,0,0"	"0,0,0,0"	"0,0,0,0"	"0,0,0,0"	"0,0,0,0"	"0,0,0,0"	"0,0,0,0"	"0,0,0,0"	"0,0,0,0"	"0,0,0,0"	"0,0,0,0"	"102,0,197,0"	"0,0,0,0"	"0,0,0,51"	"0,0,0,0"	"0,0,0,0"	"0,0,0,0"	"0,0,0,0"	"0,0,0,333"	"0,0,0,0"	"0,0,0,0"	"0,0,0,0"	"0,0,0,0"	"0,0,1211,310"	"0,0,0,0"	"0,0,0,0"	"0,0,0,0"	"0,0,0,0"	"0,0,0,0"	"0,0,0,0"	"0,0,0,400"	"0,0,0,140"	"0,0,0,0"	"0,0,0,0"	"0,0,0,0"	"0,0,0,0"	"0,0,0,0"	"0,122,3098,5008"	"0,0,459,60"	"0,0,0,0"	"0,0,0,0"	"0,0,0,0"	"0,0,0,0"	"0,0,0,0"	"0,0,0,0"	"0,0,0,0"	"0,0,0,0"
ENSG00000145384|FABP2	2478	2663	"0,0,0,0"	"0,0,0,0"	"0,0,0,0"	"0,0,0,0"	"0,0,0,0"	"0,0,0,0"	"0,0,0,0"	"0,0,0,0"	"0,0,0,0"	"0,0,0,0"	"0,0,0,0"	"0,0,0,0"	"0,0,0,0"	"0,0,0,0"	"0,0,0,0"	"149,0,0,0"	"0,0,0,0"	"0,0,0,0"	"0,0,0,0"	"0,0,0,0"	"0,0,0,0"	"254,137,0,0"	"0,0,0,0"	"0,0,0,0"	"0,0,0,0"	"0,0,0,0"	"0,0,0,0"	"0,0,0,0"	"0,0,0,0"	"0,0,0,0"	"0,0,0,0"	"0,0,0,0"	"0,0,0,0"	"0,0,0,0"	"0,0,0,0"	"0,0,0,0"	"0,0,0,0"	"0,258,0,0"	"0,67,314,0"	"0,0,0,0"	"0,0,0,0"	"0,0,0,0"	"0,0,0,0"	"0,0,0,0"	"0,0,0,0"	"0,0,0,0"	"0,0,0,0"
ENSG00000113240|CLK4	4889	19562	"0,0,0,0"	"0,0,0,0"	"0,0,0,0"	"0,0,0,0"	"0,0,0,0"	"0,0,0,0"	"0,0,0,0"	"0,0,0,0"	"0,0,0,0"	"0,0,0,0"	"0,0,83,0"	"0,0,0,388"	"0,0,0,0"	"0,0,0,0"	"0,0,0,0"	"17,0,990,1188"	"0,0,0,0"	"0,0,0,0"	"0,69,0,0"	"0,0,0,0"	"0,0,0,0"	"0,30,0,316"	"0,0,0,0"	"0,175,498,0"	"0,0,0,0"	"0,0,0,0"	"0,0,0,0"	"0,0,0,0"	"0,0,0,0"	"0,0,0,0"	"0,0,0,0"	"0,0,0,0"	"0,0,0,0"	"0,0,0,0"	"155,0,17,0"	"0,0,0,0"	"0,0,0,0"	"0,0,623,2840"	"0,0,371,0"	"0,0,0,0"	"0,0,0,0"	"0,0,0,0"	"0,0,0,0"	"0,0,0,0"	"0,0,0,0"	"0,0,0,0"	"0,0,0,0"
ENSG00000149948|HMGA2	13543	128622	"0,0,187,174"	"0,0,0,0"	"0,0,0,0"	"0,0,0,0"	"0,0,0,0"	"0,0,0,0"	"0,0,0,0"	"0,0,74,68"	"0,0,0,0"	"0,0,0,0"	"0,0,0,0"	"0,0,1897,2982"	"0,161,0,0"	"0,0,0,59"	"186,0,1034,0"	"0,99,242,65"	"0,0,548,0"	"0,148,0,0"	"0,0,431,1223"	"0,0,0,0"	"0,0,0,0"	"0,0,1721,573"	"0,0,0,0"	"35,264,1746,1527"	"0,0,76,0"	"0,0,0,0"	"0,0,0,0"	"0,0,0,0"	"0,0,196,0"	"0,0,0,0"	"0,0,0,0"	"0,0,2454,892"	"0,0,0,0"	"0,0,0,0"	"0,0,0,0"	"0,0,0,0"	"0,0,0,0"	"421,0,5160,5264"	"184,0,2626,2258"	"0,0,0,0"	"0,0,207,0"	"0,0,0,156"	"0,0,0,0"	"0,0,0,0"	"0,0,0,0"	"0,0,0,0"	"0,0,0,0"
ENSG00000143549|TPM3	4674	32230	"0,0,0,0"	"0,0,0,0"	"0,0,0,0"	"0,0,0,0"	"0,0,0,0"	"0,0,0,0"	"0,0,0,0"	"0,0,0,0"	"0,0,0,0"	"0,0,0,0"	"0,0,0,0"	"0,0,0,230"	"0,0,0,0"	"0,0,0,0"	"0,0,0,0"	"0,0,860,286"	"0,0,0,0"	"0,0,0,0"	"0,0,0,0"	"0,0,0,0"	"0,0,0,0"	"0,0,0,202"	"0,0,0,0"	"0,0,0,288"	"0,0,0,0"	"0,0,0,0"	"0,0,0,0"	"0,0,0,0"	"0,0,0,0"	"0,0,0,0"	"0,0,0,0"	"0,0,0,264"	"0,0,0,0"	"0,0,0,0"	"0,0,0,0"	"0,0,0,0"	"0,0,0,0"	"0,308,3928,5339"	"0,0,0,0"	"0,0,0,0"	"0,0,0,0"	"0,0,0,0"	"0,0,0,0"	"0,0,0,0"	"0,0,0,0"	"0,0,0,0"	"0,0,0,0"
ENSG00000143740|SNAP47	2585	49985	"0,0,0,0"	"0,0,0,0"	"0,0,0,0"	"0,0,0,0"	"0,0,0,0"	"0,0,0,0"	"0,0,0,0"	"0,0,0,0"	"0,0,0,0"	"0,0,0,0"	"0,0,0,0"	"0,0,633,313"	"0,0,0,0"	"0,0,0,0"	"0,0,0,0"	"0,0,341,325"	"0,0,0,0"	"0,0,0,0"	"0,0,0,135"	"0,0,0,0"	"0,0,0,0"	"0,0,0,3007"	"0,0,0,0"	"0,0,0,442"	"0,0,0,0"	"0,0,0,0"	"0,0,0,0"	"0,0,0,0"	"0,0,690,1022"	"0,0,0,0"	"0,0,1092,974"	"0,0,413,0"	"0,0,0,0"	"0,0,0,0"	"0,0,0,0"	"0,0,0,0"	"0,0,0,0"	"0,0,704,2402"	"0,0,101,0"	"0,0,0,0"	"0,0,0,0"	"0,0,0,0"	"0,0,0,0"	"0,0,0,0"	"0,0,0,0"	"0,0,0,0"	"0,0,0,0"
ENSG00000234414|RBMY1A1	1921	12527	"0,0,0,0"	"0,0,0,0"	"0,0,0,0"	"0,0,0,0"	"0,0,0,0"	"0,0,0,0"	"0,0,0,0"	"0,0,0,0"	"0,0,0,0"	"0,0,0,0"	"0,0,0,0"	"0,0,0,0"	"0,0,0,0"	"0,0,0,0"	"0,0,0,0"	"0,0,0,114"	"0,0,0,0"	"0,0,0,0"	"0,0,0,0"	"0,0,0,0"	"0,0,0,0"	"0,9,331,1970"	"0,0,0,0"	"0,0,0,0"	"0,0,0,0"	"0,0,0,0"	"0,0,0,0"	"0,0,0,0"	"0,0,0,0"	"0,0,0,0"	"0,0,0,0"	"0,0,0,0"	"0,0,0,0"	"0,0,0,0"	"0,0,0,0"	"0,0,0,0"	"0,0,0,0"	"0,0,988,540"	"0,0,0,0"	"0,0,0,0"	"0,0,0,0"	"0,0,0,0"	"0,0,0,0"	"0,0,0,0"	"0,0,0,0"	"0,0,0,0"	"0,0,0,0"
ENSG00000139055|ERP27	2096	22952	"0,0,0,0"	"0,0,0,0"	"0,0,0,0"	"0,0,0,0"	"0,0,0,0"	"0,0,0,0"	"0,0,0,0"	"0,0,0,0"	"0,0,0,0"	"0,0,0,0"	"0,0,0,0"	"0,0,0,0"	"0,0,0,0"	"0,0,0,0"	"0,0,0,0"	"0,0,0,146"	"0,0,0,0"	"0,0,0,0"	"0,0,253,0"	"0,0,0,0"	"0,0,0,0"	"0,0,4230,574"	"0,0,0,0"	"291,0,1742,363"	"0,0,0,31"	"0,0,0,0"	"0,0,0,0"	"0,0,0,0"	"0,0,0,1026"	"0,0,0,0"	"0,0,0,246"	"0,0,0,891"	"0,0,0,0"	"0,0,0,0"	"0,0,0,0"	"0,0,0,0"	"0,0,0,0"	"0,30,452,593"	"0,0,398,846"	"0,0,0,0"	"0,0,0,0"	"0,0,0,0"	"0,0,0,0"	"0,0,0,0"	"0,0,0,0"	"0,0,0,0"	"0,0,0,0"
ENSG00000167733|HSD11B1L	2559	5199	"0,0,0,0"	"0,0,0,0"	"0,0,0,0"	"0,0,0,0"	"0,0,0,0"	"0,0,0,0"	"0,0,0,0"	"0,0,0,0"	"0,0,0,0"	"0,0,0,0"	"0,0,0,0"	"0,0,0,0"	"0,0,0,0"	"0,0,0,0"	"0,0,0,0"	"0,0,0,128"	"0,0,0,0"	"0,0,0,0"	"0,0,0,0"	"0,0,0,0"	"0,0,0,0"	"0,0,0,0"	"0,0,0,0"	"0,36,0,1284"	"0,0,0,0"	"0,0,0,0"	"0,0,0,0"	"0,0,0,0"	"0,0,0,0"	"0,0,0,0"	"0,0,0,0"	"0,0,0,0"	"0,0,0,0"	"0,0,0,0"	"0,0,0,0"	"0,0,0,0"	"0,0,0,0"	"288,214,779,411"	"0,66,207,0"	"0,0,0,0"	"0,0,0,0"	"0,0,0,0"	"0,0,0,0"	"0,0,0,0"	"0,0,0,0"	"0,0,0,0"	"0,0,0,0"
ENSG00000101868|POLA1	5440	297600	"0,0,0,190"	"0,0,0,0"	"0,0,0,0"	"0,0,0,0"	"0,0,0,0"	"0,0,0,0"	"0,0,0,0"	"0,0,72,78"	"0,0,0,0"	"0,0,0,0"	"0,0,0,178"	"0,0,2916,2737"	"0,0,0,0"	"0,0,0,0"	"0,0,0,0"	"0,0,4583,5541"	"0,0,0,0"	"0,0,170,59"	"0,0,873,955"	"0,0,0,0"	"0,0,0,0"	"0,0,11841,21255"	"0,0,0,0"	"0,0,8212,6242"	"0,0,0,0"	"0,0,0,0"	"0,0,0,0"	"0,0,0,0"	"0,0,0,0"	"0,0,0,0"	"0,0,0,839"	"0,0,512,2544"	"0,0,0,0"	"0,0,0,0"	"0,0,0,0"	"0,0,0,1738"	"0,0,0,90"	"0,0,9154,22516"	"0,53,3345,5979"	"0,0,0,0"	"0,0,0,0"	"0,0,238,125"	"0,0,0,0"	"0,0,0,0"	"0,0,0,0"	"0,0,0,0"	"0,0,0,0"
ENSG00000112486|CCR6	4226	23664	"0,0,0,0"	"0,0,0,0"	"0,0,0,0"	"0,0,0,0"	"0,0,0,0"	"0,0,0,0"	"0,0,0,0"	"0,0,0,0"	"0,0,0,0"	"0,0,0,0"	"0,0,0,0"	"0,213,407,0"	"0,0,0,0"	"0,0,0,0"	"0,0,102,0"	"242,0,150,0"	"0,0,0,0"	"0,0,0,106"	"0,0,0,799"	"0,0,0,0"	"0,0,0,0"	"0,0,0,1845"	"0,0,0,0"	"139,0,287,0"	"0,0,0,0"	"0,0,0,202"	"0,0,0,0"	"0,0,0,0"	"0,0,0,382"	"0,0,0,0"	"0,0,0,104"	"0,0,368,503"	"0,0,0,0"	"0,0,0,0"	"0,0,0,0"	"0,0,0,0"	"0,0,0,0"	"310,0,409,1115"	"0,0,306,373"	"0,0,0,0"	"0,0,0,0"	"0,0,0,0"	"0,0,0,0"	"0,0,0,0"	"0,0,0,0"	"0,0,0,0"	"0,0,0,0"
ENSG00000100100|PIK3IP1	2750	8192	"0,0,0,0"	"0,0,0,0"	"0,0,0,0"	"0,0,0,0"	"0,0,0,0"	"0,0,0,0"	"0,0,0,0"	"0,0,0,0"	"0,0,0,0"	"0,0,0,0"	"0,0,0,0"	"0,0,0,0"	"0,0,0,0"	"0,0,67,0"	"0,0,0,0"	"0,0,0,0"	"0,0,0,0"	"0,0,0,0"	"0,0,0,0"	"0,0,0,0"	"0,0,0,0"	"0,0,0,0"	"0,0,0,0"	"0,0,48,0"	"0,0,0,0"	"0,0,0,0"	"0,0,0,0"	"0,0,0,0"	"0,0,0,0"	"0,0,0,0"	"0,0,0,0"	"0,0,0,0"	"0,0,0,0"	"0,0,0,0"	"0,0,0,0"	"0,0,0,0"	"0,0,0,0"	"0,0,1028,890"	"0,218,530,797"	"0,0,0,0"	"0,0,0,0"	"0,0,0,0"	"0,0,0,0"	"0,0,0,0"	"0,0,0,0"	"0,0,0,0"	"0,0,0,0"
ENSG00000188177|ZC3H6	11548	52922	"0,0,0,0"	"0,0,0,0"	"0,0,0,0"	"0,0,0,0"	"0,0,0,0"	"0,0,0,0"	"0,0,0,0"	"0,0,0,265"	"0,0,0,0"	"0,0,0,0"	"0,0,0,0"	"0,0,0,176"	"0,0,0,0"	"0,0,0,1043"	"0,0,0,0"	"0,0,289,289"	"0,0,0,0"	"0,0,0,0"	"0,0,0,0"	"0,0,0,0"	"0,0,0,0"	"0,0,2627,5873"	"0,0,0,0"	"0,0,408,1675"	"0,0,0,0"	"0,0,0,0"	"0,0,453,0"	"0,0,0,0"	"0,0,0,479"	"0,0,0,0"	"0,0,0,461"	"0,0,0,362"	"0,0,0,0"	"0,0,0,0"	"0,0,0,0"	"0,0,0,0"	"0,0,0,0"	"0,1198,2574,5565"	"0,0,284,926"	"0,0,0,0"	"0,0,0,0"	"0,0,0,0"	"0,0,0,0"	"0,0,0,0"	"0,0,0,0"	"0,0,0,0"	"0,0,0,0"
ENSG00000172428|MYEOV2	988	8797	"0,0,0,0"	"0,0,0,0"	"0,0,0,0"	"0,0,0,0"	"0,0,0,0"	"0,0,0,0"	"0,0,0,0"	"0,0,0,0"	"0,0,0,0"	"0,0,0,0"	"0,0,0,0"	"0,0,0,0"	"0,0,0,0"	"0,0,0,0"	"0,0,0,0"	"0,0,0,0"	"0,0,0,0"	"0,0,0,0"	"0,0,0,0"	"0,0,0,0"	"0,0,0,0"	"0,0,0,0"	"0,0,0,0"	"0,0,0,423"	"0,0,0,0"	"0,0,0,0"	"0,0,0,0"	"0,0,0,0"	"0,0,0,483"	"0,0,0,0"	"0,0,0,0"	"0,0,0,183"	"0,0,0,0"	"0,0,0,0"	"0,0,0,0"	"0,0,0,0"	"0,0,0,0"	"0,0,297,0"	"0,0,0,0"	"0,0,0,0"	"0,0,0,0"	"0,0,0,0"	"0,0,0,0"	"0,0,0,0"	"0,0,0,0"	"0,0,0,0"	"0,0,0,0"
ENSG00000214900|C14orf182	2686	23123	"0,0,0,0"	"0,0,0,0"	"0,0,0,0"	"0,0,0,0"	"0,0,0,0"	"0,0,0,0"	"0,0,0,0"	"0,0,0,0"	"0,0,0,0"	"0,0,0,0"	"0,0,0,0"	"0,0,0,0"	"0,0,0,0"	"0,0,0,0"	"0,0,0,0"	"0,0,382,281"	"0,0,0,0"	"0,4,0,229"	"0,0,0,0"	"0,0,0,0"	"0,0,0,0"	"0,0,959,0"	"0,0,0,0"	"0,62,115,0"	"0,0,0,0"	"0,0,0,0"	"0,0,0,0"	"0,0,0,0"	"0,0,0,391"	"0,0,0,0"	"0,0,0,527"	"0,0,502,490"	"0,0,0,0"	"0,0,0,0"	"0,0,0,0"	"0,0,0,0"	"0,0,0,0"	"550,0,2571,1194"	"0,0,234,585"	"0,0,0,0"	"0,0,0,0"	"0,0,0,0"	"0,0,0,0"	"0,0,0,0"	"0,0,0,0"	"0,0,0,0"	"0,0,0,0"
ENSG00000181481|RNF135	2957	26754	"0,0,0,0"	"0,0,0,0"	"0,0,0,0"	"0,0,0,0"	"0,0,0,0"	"0,0,0,0"	"0,0,0,0"	"0,0,0,0"	"0,0,0,0"	"0,0,0,0"	"0,0,0,0"	"0,0,0,0"	"0,0,0,0"	"0,0,0,0"	"0,0,0,0"	"127,0,0,0"	"0,0,0,0"	"0,0,0,0"	"0,0,0,0"	"0,0,0,0"	"0,0,0,0"	"0,0,0,7608"	"0,0,0,0"	"0,0,1272,173"	"0,0,0,0"	"0,0,0,0"	"0,0,36,0"	"0,0,0,0"	"0,0,0,0"	"0,0,0,0"	"469,0,0,0"	"0,0,0,0"	"0,0,0,0"	"0,0,0,0"	"0,0,0,0"	"0,0,0,2743"	"0,0,0,0"	"0,183,2281,6844"	"0,0,590,0"	"0,0,0,0"	"0,0,0,0"	"0,0,0,0"	"0,0,0,0"	"0,0,0,0"	"0,0,0,0"	"0,0,0,0"	"0,0,0,0"
ENSG00000174015|SPERT	2078	10171	"0,0,0,0"	"0,0,0,0"	"0,0,0,0"	"0,0,0,0"	"0,0,0,0"	"0,0,0,0"	"0,0,0,0"	"0,0,0,63"	"0,0,0,0"	"0,0,0,0"	"0,0,0,0"	"0,0,588,0"	"0,0,0,0"	"0,0,0,0"	"0,0,0,0"	"0,0,112,0"	"0,0,0,0"	"0,0,0,0"	"0,0,0,399"	"0,0,0,0"	"0,0,0,0"	"0,0,361,0"	"0,0,0,0"	"0,0,0,0"	"0,0,0,0"	"0,0,0,0"	"0,0,0,0"	"0,0,0,0"	"0,0,0,0"	"0,0,0,0"	"0,0,0,0"	"0,0,0,0"	"0,0,0,0"	"0,0,0,0"	"0,0,0,0"	"0,0,0,0"	"0,0,0,0"	"0,0,307,0"	"0,0,470,846"	"0,0,0,0"	"0,0,0,0"	"0,0,0,0"	"0,0,0,0"	"0,0,0,0"	"0,0,0,0"	"0,0,0,0"	"0,0,0,0"
ENSG00000183826|BTBD9	8958	462516	"0,0,224,0"	"0,0,0,0"	"0,0,0,0"	"0,0,0,0"	"0,0,0,0"	"0,0,0,0"	"0,0,0,0"	"0,0,0,0"	"0,0,0,0"	"0,0,0,0"	"0,0,0,162"	"0,0,7649,3043"	"0,0,0,0"	"0,0,132,1213"	"0,0,110,112"	"0,0,3281,3555"	"0,0,0,0"	"0,0,577,753"	"0,0,2342,2573"	"0,0,0,0"	"0,0,0,0"	"0,0,27570,40536"	"0,0,0,0"	"0,0,11379,22351"	"0,0,0,0"	"0,0,835,450"	"0,0,254,0"	"0,0,0,0"	"0,0,770,10676"	"0,0,0,1036"	"0,0,0,1712"	"0,0,1232,11554"	"0,0,0,0"	"0,0,0,0"	"0,0,0,0"	"0,0,0,0"	"0,0,0,149"	"0,87,29602,32917"	"0,0,4855,5776"	"0,0,0,0"	"0,0,0,0"	"0,0,175,0"	"0,0,0,0"	"0,0,0,0"	"0,0,0,0"	"0,0,0,0"	"0,0,0,0"
ENSG00000134058|CDK7	1432	41119	"0,0,0,0"	"0,0,0,0"	"0,0,0,0"	"0,0,0,0"	"0,0,0,0"	"0,0,0,0"	"0,0,0,0"	"0,0,0,0"	"0,0,0,0"	"0,0,0,0"	"0,0,0,0"	"0,0,351,0"	"0,0,0,0"	"0,0,0,0"	"0,0,0,0"	"0,0,0,0"	"0,0,0,0"	"0,0,0,0"	"0,0,0,0"	"0,0,0,0"	"0,0,0,0"	"0,0,1739,9661"	"0,0,0,0"	"0,0,750,467"	"0,0,0,0"	"0,0,0,0"	"0,0,0,0"	"0,0,0,0"	"0,0,248,784"	"0,0,0,0"	"0,0,0,73"	"0,0,0,469"	"0,0,0,0"	"0,0,0,0"	"0,0,0,0"	"0,0,0,0"	"0,0,0,0"	"0,0,6081,8036"	"0,0,115,264"	"0,0,0,0"	"0,0,0,0"	"0,0,0,0"	"0,0,0,0"	"0,0,0,0"	"0,0,0,0"	"0,0,0,0"	"0,0,0,0"
ENSG00000132932|ATP8A2	9577	644204	"0,0,196,100"	"0,0,0,0"	"0,0,0,0"	"0,0,0,0"	"0,0,0,0"	"0,0,0,0"	"0,0,0,0"	"0,0,0,108"	"0,0,0,0"	"0,0,0,0"	"0,0,148,0"	"0,0,3124,4644"	"0,0,274,0"	"0,0,80,76"	"0,0,116,0"	"0,0,6033,4426"	"0,0,0,2334"	"0,0,2946,831"	"0,0,753,434"	"0,0,0,0"	"0,0,0,0"	"0,0,30733,73036"	"0,0,0,0"	"0,0,9161,13497"	"0,0,0,0"	"0,0,270,0"	"0,0,0,212"	"0,0,0,0"	"0,0,2249,8337"	"0,0,1070,0"	"0,0,1698,4325"	"0,0,5635,6445"	"0,0,560,0"	"0,0,289,310"	"0,0,0,0"	"0,0,115,3804"	"0,0,152,0"	"0,0,28723,35259"	"0,0,5970,6042"	"0,0,0,91"	"0,0,0,0"	"0,0,189,0"	"0,0,0,0"	"0,0,0,0"	"0,0,0,0"	"0,0,0,0"	"0,0,0,0"
ENSG00000185344|ATP6V0A2	6542	42896	"0,0,0,0"	"0,0,0,0"	"0,0,0,0"	"0,0,0,0"	"0,0,0,0"	"0,0,0,0"	"0,0,0,0"	"0,0,0,0"	"0,0,0,0"	"0,0,0,0"	"0,0,0,0"	"0,0,590,532"	"0,0,0,0"	"59,0,0,0"	"0,0,0,0"	"0,0,484,0"	"0,0,0,0"	"0,0,0,0"	"0,0,0,0"	"0,0,0,0"	"0,0,0,0"	"0,0,0,5461"	"0,0,0,0"	"0,0,1396,660"	"0,0,0,0"	"0,0,0,0"	"0,0,384,0"	"0,0,0,0"	"0,0,461,0"	"0,0,0,0"	"0,0,0,0"	"0,0,29,447"	"0,0,0,0"	"0,0,0,0"	"0,0,0,0"	"0,0,0,0"	"0,0,0,0"	"0,596,5746,5457"	"0,0,428,363"	"0,0,0,0"	"0,0,0,0"	"0,0,0,0"	"0,0,0,0"	"0,0,0,0"	"0,0,0,0"	"0,0,0,0"	"0,0,0,0"
ENSG00000164574|GALNT10	9112	221143	"0,0,0,82"	"0,0,0,0"	"0,0,0,0"	"0,0,0,0"	"0,0,0,0"	"0,0,0,0"	"0,0,0,0"	"0,0,80,0"	"0,0,0,0"	"0,0,0,0"	"0,0,0,128"	"0,0,132,1233"	"120,0,0,0"	"0,0,0,0"	"0,0,0,193"	"112,0,5735,4904"	"0,0,0,0"	"0,0,393,1074"	"0,0,666,789"	"0,0,0,0"	"0,0,0,0"	"86,0,13716,15683"	"0,0,0,0"	"0,0,5699,6531"	"0,0,0,0"	"0,0,48,70"	"0,0,178,0"	"0,0,0,0"	"0,0,655,0"	"0,0,0,0"	"0,0,801,3312"	"0,0,1006,11169"	"0,0,0,0"	"0,0,0,0"	"0,0,0,0"	"0,0,125,0"	"0,0,0,0"	"301,297,8734,6076"	"515,191,10934,11129"	"0,0,0,0"	"0,0,0,0"	"0,0,0,0"	"0,0,0,0"	"0,0,0,0"	"0,0,0,0"	"0,0,0,0"	"0,0,42,0"
ENSG00000169184|MN1	7556	45666	"0,0,0,0"	"0,0,0,0"	"0,0,0,0"	"0,0,0,0"	"0,0,0,0"	"0,0,0,0"	"0,0,0,0"	"0,0,0,0"	"0,0,0,0"	"0,0,0,0"	"0,0,0,0"	"0,0,0,0"	"0,0,0,0"	"0,0,0,0"	"0,0,0,200"	"0,0,488,617"	"0,0,0,0"	"0,0,0,0"	"0,0,0,68"	"0,0,0,0"	"0,0,0,0"	"0,0,0,0"	"0,0,0,0"	"0,0,438,892"	"0,0,0,0"	"0,0,0,0"	"0,0,0,0"	"0,0,0,0"	"0,0,0,0"	"0,0,0,0"	"0,0,74,0"	"0,0,0,0"	"0,0,0,0"	"0,0,0,0"	"0,0,0,0"	"0,0,0,0"	"0,0,0,0"	"0,0,2533,1694"	"0,0,3062,2779"	"0,0,0,0"	"0,0,0,0"	"0,0,0,0"	"0,0,0,0"	"0,0,0,0"	"0,0,0,0"	"0,0,0,0"	"0,0,0,0"
ENSG00000110660|SLC35F2	3633	133670	"0,0,0,0"	"0,0,0,0"	"0,0,0,0"	"0,0,0,0"	"0,0,0,0"	"0,0,0,0"	"0,0,0,0"	"0,0,40,0"	"0,0,0,0"	"0,0,0,0"	"0,0,0,0"	"0,0,0,904"	"0,0,0,0"	"0,0,0,0"	"0,0,0,0"	"0,0,657,2531"	"0,0,0,0"	"0,0,0,195"	"0,0,0,101"	"0,0,0,0"	"0,0,0,0"	"0,0,3269,8130"	"0,0,0,0"	"0,0,3132,1370"	"0,0,0,0"	"0,0,0,0"	"0,0,124,1331"	"0,0,0,0"	"0,0,2522,3402"	"0,0,0,0"	"0,0,92,1168"	"0,0,1049,4076"	"0,0,213,0"	"0,0,0,0"	"0,0,0,0"	"0,0,0,1715"	"0,0,0,0"	"0,398,23078,27352"	"0,0,1948,1090"	"0,0,0,0"	"0,0,0,0"	"0,0,0,0"	"0,0,0,0"	"0,0,0,0"	"0,0,0,0"	"0,0,0,0"	"0,0,0,0"
ENSG00000180772|AGTR2	2882	1369	"0,0,0,0"	"0,0,0,0"	"0,0,0,0"	"0,0,0,0"	"0,0,0,0"	"0,0,0,0"	"0,0,0,0"	"0,0,0,0"	"0,0,0,0"	"0,0,0,0"	"0,0,0,0"	"0,0,0,0"	"0,0,0,0"	"0,0,0,0"	"0,0,0,0"	"0,0,0,0"	"0,0,0,0"	"0,0,0,0"	"0,0,0,0"	"0,0,0,0"	"0,0,0,0"	"0,0,0,0"	"0,0,0,0"	"0,0,0,0"	"0,0,0,0"	"0,0,0,0"	"0,0,0,0"	"0,0,0,0"	"0,0,0,0"	"0,0,0,0"	"0,0,0,0"	"0,0,0,0"	"0,0,0,0"	"0,0,0,0"	"0,0,0,0"	"0,0,0,0"	"0,0,0,0"	"0,0,0,0"	"0,0,0,0"	"0,0,0,0"	"0,0,0,0"	"0,0,0,0"	"0,0,0,0"	"0,0,0,0"	"0,0,0,0"	"0,0,0,0"	"0,0,0,0"
ENSG00000004478|FKBP4	2267	6739	"0,0,0,0"	"0,0,0,0"	"0,0,0,0"	"0,0,0,0"	"0,0,0,0"	"0,0,0,0"	"0,0,0,0"	"0,0,0,0"	"0,0,0,0"	"0,0,0,0"	"0,0,0,0"	"0,0,0,0"	"0,0,0,0"	"0,0,0,0"	"0,0,0,0"	"0,0,0,209"	"0,0,0,0"	"0,0,0,0"	"0,0,0,0"	"0,0,0,0"	"0,0,0,0"	"0,0,0,132"	"0,0,0,0"	"0,0,0,403"	"0,0,0,0"	"0,0,0,0"	"0,0,0,152"	"0,0,0,0"	"0,0,0,0"	"0,0,0,0"	"0,0,0,0"	"0,0,0,0"	"0,0,0,0"	"0,0,0,0"	"0,0,0,0"	"0,0,0,0"	"0,0,0,0"	"0,0,158,602"	"0,0,148,90"	"0,0,0,0"	"0,0,0,0"	"0,0,0,0"	"0,0,0,0"	"0,0,0,0"	"0,0,0,0"	"0,0,0,0"	"0,0,0,0"
ENSG00000129219|PLD2	3503	12836	"0,0,0,0"	"0,0,0,0"	"0,0,0,0"	"0,0,0,0"	"0,0,0,0"	"0,0,0,0"	"0,0,0,0"	"0,0,0,0"	"0,0,0,0"	"0,0,0,0"	"0,0,0,0"	"0,0,0,0"	"0,0,0,0"	"0,0,0,0"	"0,0,0,0"	"0,0,0,0"	"0,0,0,0"	"0,0,161,0"	"0,0,0,0"	"0,0,0,0"	"0,0,0,0"	"0,0,200,490"	"0,0,0,0"	"0,0,172,0"	"0,0,0,0"	"0,0,0,0"	"0,0,0,0"	"0,0,0,0"	"0,0,0,0"	"0,0,0,0"	"0,0,0,0"	"0,0,0,0"	"0,0,0,0"	"0,0,0,0"	"0,0,0,0"	"0,0,0,0"	"0,0,0,0"	"0,0,2098,3180"	"0,0,0,0"	"0,0,0,0"	"0,0,0,0"	"0,0,0,0"	"0,0,0,0"	"0,0,0,0"	"0,0,0,0"	"0,0,0,0"	"0,0,0,0"
ENSG00000143185|XCL2	565	2668	"0,0,0,0"	"0,0,0,0"	"0,0,0,0"	"0,0,0,0"	"0,0,0,0"	"0,0,0,0"	"0,0,0,0"	"0,0,0,0"	"0,0,0,0"	"0,0,0,0"	"0,0,0,0"	"0,0,0,0"	"0,0,0,0"	"0,0,0,0"	"0,0,0,0"	"0,0,0,0"	"0,0,0,0"	"0,0,0,0"	"0,0,0,0"	"0,0,0,0"	"0,0,0,0"	"0,0,0,0"	"0,0,0,0"	"0,0,205,0"	"0,0,0,0"	"0,0,0,0"	"0,0,0,0"	"0,0,0,0"	"0,0,0,0"	"0,0,0,0"	"0,0,0,0"	"0,0,0,0"	"0,0,0,0"	"0,0,0,0"	"0,0,0,0"	"0,0,0,0"	"0,0,0,0"	"0,0,0,0"	"0,0,213,0"	"0,0,0,0"	"0,0,0,0"	"0,0,0,0"	"0,0,0,0"	"0,0,0,0"	"0,0,0,0"	"0,0,0,0"	"0,0,0,0"
ENSG00000145715|RASA1	5229	118815	"0,0,0,0"	"0,0,0,0"	"0,0,0,0"	"0,0,0,0"	"0,0,0,0"	"0,0,124,1430"	"0,0,0,0"	"0,0,65,0"	"0,0,0,0"	"0,0,0,0"	"0,0,0,0"	"0,0,3222,941"	"0,0,0,0"	"0,0,0,0"	"0,0,0,0"	"145,0,4614,1107"	"0,0,0,0"	"0,0,0,0"	"0,0,496,161"	"0,0,0,0"	"0,0,0,0"	"0,0,2291,15779"	"0,0,0,0"	"0,0,2645,1530"	"0,0,0,0"	"0,0,0,0"	"0,0,0,0"	"0,0,0,0"	"0,0,0,0"	"0,0,0,0"	"0,0,0,2418"	"0,0,1107,3615"	"0,0,0,0"	"0,0,0,0"	"0,0,0,0"	"0,0,0,0"	"0,0,0,0"	"50,0,4705,8878"	"0,0,741,1552"	"0,0,0,0"	"0,0,0,0"	"0,0,198,0"	"0,0,0,0"	"0,0,0,0"	"0,0,0,0"	"0,0,0,0"	"0,0,0,0"
ENSG00000164291|ARSK	3405	46586	"0,0,0,0"	"0,0,0,0"	"0,0,0,0"	"0,0,0,0"	"0,0,0,0"	"0,0,0,0"	"0,0,0,0"	"0,0,0,0"	"0,0,0,0"	"0,0,0,0"	"0,0,0,156"	"0,0,626,1033"	"0,0,0,0"	"0,0,0,0"	"0,0,0,87"	"0,0,189,617"	"0,0,0,0"	"0,0,0,0"	"0,0,0,549"	"0,0,0,0"	"0,0,0,0"	"46,777,5544,3771"	"0,0,0,0"	"0,0,2559,496"	"0,0,0,0"	"0,0,0,0"	"0,0,0,0"	"0,0,0,0"	"0,0,423,0"	"0,0,0,0"	"0,0,755,838"	"0,0,429,628"	"0,0,0,0"	"0,0,0,292"	"0,0,0,0"	"0,0,0,0"	"0,0,0,0"	"296,0,2792,2204"	"0,0,1104,488"	"0,0,0,0"	"0,0,0,0"	"0,0,0,0"	"0,0,0,0"	"0,0,0,0"	"0,0,0,0"	"0,0,0,0"	"0,0,0,0"
ENSG00000156381|ANKRD9	1744	1214	"0,0,0,0"	"0,0,0,0"	"0,0,0,0"	"0,0,0,0"	"0,0,0,0"	"0,0,0,0"	"0,0,0,0"	"0,0,0,0"	"0,0,0,0"	"0,0,0,0"	"0,0,0,0"	"0,0,0,0"	"0,0,0,0"	"0,0,0,0"	"0,0,0,0"	"0,0,0,0"	"0,0,0,0"	"0,0,0,0"	"0,0,0,0"	"0,0,0,0"	"0,0,0,0"	"0,0,0,0"	"0,0,0,0"	"0,0,0,0"	"0,0,0,0"	"0,0,0,0"	"0,0,0,0"	"0,0,0,0"	"0,0,0,0"	"0,0,0,0"	"0,0,0,0"	"0,0,0,0"	"0,0,0,0"	"0,0,0,0"	"0,0,0,0"	"0,0,0,0"	"0,0,0,0"	"0,0,0,0"	"154,99,42,35"	"0,0,0,0"	"0,0,0,0"	"0,0,0,0"	"0,0,0,0"	"0,0,0,0"	"0,0,0,0"	"0,0,0,0"	"0,0,0,0"
ENSG00000257949|TEN1	994	20373	"0,0,0,0"	"0,0,0,0"	"0,0,0,0"	"0,0,0,0"	"0,0,0,0"	"0,0,0,0"	"0,0,0,0"	"0,0,0,0"	"0,0,0,0"	"0,0,0,0"	"0,0,0,0"	"0,0,0,0"	"0,0,0,0"	"0,0,0,0"	"0,0,0,0"	"0,0,0,0"	"0,0,0,0"	"0,0,0,0"	"0,0,0,0"	"0,0,0,0"	"0,0,0,0"	"0,0,755,791"	"0,0,0,0"	"0,0,127,0"	"0,0,0,0"	"0,0,0,0"	"0,0,0,0"	"0,0,0,0"	"0,0,622,737"	"0,0,0,0"	"0,0,0,642"	"0,0,0,465"	"0,0,0,0"	"0,0,0,0"	"0,0,0,0"	"0,0,0,0"	"0,0,0,0"	"0,0,5275,6067"	"0,0,0,0"	"0,0,0,0"	"0,0,0,0"	"0,0,0,0"	"0,0,0,0"	"0,0,0,0"	"0,0,0,0"	"0,0,0,0"	"0,0,0,0"
ENSG00000144230|GPR17	2671	4104	"0,0,0,0"	"0,0,0,0"	"0,0,0,0"	"0,0,0,0"	"0,0,0,0"	"0,0,0,0"	"0,0,0,0"	"0,0,0,0"	"0,0,0,0"	"0,0,0,0"	"0,0,0,0"	"0,0,0,0"	"0,0,0,0"	"0,0,0,0"	"0,0,0,0"	"0,0,0,0"	"0,0,0,0"	"0,70,70,18"	"0,0,0,0"	"0,0,0,0"	"0,0,0,0"	"0,0,0,0"	"0,0,0,0"	"0,0,0,0"	"0,0,0,0"	"0,0,0,0"	"0,0,0,0"	"0,0,0,0"	"0,0,0,0"	"0,0,0,0"	"0,0,0,0"	"0,0,0,0"	"0,0,0,0"	"0,0,0,0"	"0,0,0,0"	"0,0,0,0"	"0,0,0,0"	"0,0,325,0"	"0,0,128,0"	"0,0,0,0"	"0,0,0,0"	"0,0,0,0"	"0,0,0,0"	"0,0,0,0"	"0,0,0,0"	"0,0,0,0"	"0,0,0,0"
ENSG00000102452|NALCN	7270	355307	"0,0,0,0"	"0,0,0,0"	"0,0,0,0"	"0,0,0,0"	"0,0,0,0"	"0,0,0,0"	"0,0,0,0"	"0,0,0,0"	"0,0,0,0"	"0,0,171,0"	"0,0,153,166"	"0,0,2944,2040"	"0,0,0,0"	"0,0,0,316"	"0,0,130,129"	"0,0,3402,1103"	"0,0,590,0"	"0,0,213,410"	"0,0,0,1126"	"0,0,0,0"	"0,0,0,0"	"0,0,23561,29878"	"0,0,0,0"	"0,0,2888,9744"	"0,52,0,11"	"0,0,69,47"	"0,0,0,372"	"0,0,0,0"	"0,0,859,7811"	"0,0,521,0"	"0,0,444,1998"	"0,0,3605,10016"	"0,0,282,0"	"0,0,0,0"	"0,0,0,0"	"0,0,0,0"	"0,0,0,0"	"0,275,13395,8378"	"0,0,4609,5440"	"0,0,0,0"	"0,0,43,0"	"0,0,0,0"	"0,0,0,0"	"0,0,0,0"	"0,0,0,0"	"0,0,0,0"	"0,0,0,0"
ENSG00000167207|NOD2	4928	34524	"0,0,0,0"	"0,0,0,0"	"0,0,0,0"	"0,0,0,0"	"0,0,0,0"	"0,0,0,0"	"0,0,0,0"	"0,0,0,1267"	"0,0,0,0"	"0,0,0,0"	"0,0,0,0"	"0,0,0,692"	"0,0,0,0"	"0,0,0,0"	"0,0,0,0"	"0,0,829,406"	"0,0,0,0"	"0,0,0,0"	"0,0,441,154"	"0,0,0,0"	"0,0,0,0"	"0,0,234,1378"	"0,0,0,0"	"0,0,150,2615"	"0,0,0,0"	"0,0,0,0"	"0,0,0,0"	"0,0,0,0"	"0,0,0,385"	"0,0,0,0"	"0,0,0,1400"	"0,0,0,986"	"0,0,0,0"	"0,0,0,0"	"0,0,0,0"	"0,0,0,0"	"0,0,0,0"	"0,0,918,2307"	"183,94,2051,1415"	"0,0,0,0"	"0,0,0,0"	"0,0,0,0"	"0,0,0,0"	"0,0,0,0"	"0,0,0,0"	"0,0,0,0"	"0,0,0,0"
ENSG00000010319|SEMA3G	4899	7076	"0,0,0,0"	"0,0,0,0"	"0,0,0,0"	"0,0,0,0"	"0,0,0,0"	"0,0,0,0"	"0,0,0,0"	"0,0,0,0"	"0,0,0,0"	"0,0,0,0"	"0,0,0,0"	"0,0,0,0"	"0,0,0,0"	"0,0,0,0"	"0,0,0,0"	"0,0,0,0"	"0,0,0,0"	"0,0,0,0"	"0,0,0,0"	"0,0,0,0"	"0,0,0,0"	"0,0,0,0"	"0,0,0,0"	"0,0,95,0"	"0,0,0,0"	"0,0,0,0"	"0,0,0,0"	"0,0,0,0"	"0,0,0,0"	"0,0,0,0"	"0,0,0,0"	"0,0,0,0"	"0,0,0,0"	"0,0,0,0"	"0,0,0,0"	"0,0,0,0"	"0,0,0,0"	"0,0,0,0"	"0,0,0,0"	"0,0,0,0"	"0,0,0,0"	"0,0,0,0"	"0,0,0,0"	"0,0,0,0"	"0,0,0,0"	"0,0,0,0"	"0,0,0,0"
ENSG00000008086|CDKL5	3576	224471	"0,0,0,0"	"0,0,0,0"	"0,0,0,0"	"0,0,0,0"	"0,0,0,0"	"0,0,0,0"	"0,0,0,0"	"0,0,0,0"	"0,0,0,0"	"0,0,0,0"	"0,0,367,0"	"0,0,1002,5413"	"0,0,0,0"	"0,0,0,45"	"0,0,0,0"	"0,0,1013,2355"	"0,0,0,89"	"0,0,436,156"	"0,0,462,783"	"0,0,0,0"	"0,0,0,0"	"0,0,2762,27630"	"0,0,0,0"	"0,0,6223,3566"	"0,0,0,0"	"0,0,662,0"	"0,0,0,0"	"0,0,231,0"	"0,0,894,2228"	"0,0,0,0"	"0,0,1181,975"	"84,0,1509,1295"	"0,0,556,224"	"0,0,0,0"	"0,0,0,0"	"0,0,0,0"	"0,0,0,0"	"0,0,12453,29232"	"0,0,1379,2352"	"0,0,0,0"	"0,0,0,0"	"0,0,132,0"	"0,0,0,0"	"0,0,0,0"	"0,0,0,0"	"0,0,0,0"	"0,0,0,0"
ENSG00000164867|NOS3	5173	18421	"0,0,0,0"	"0,0,0,0"	"0,0,0,0"	"0,0,0,0"	"0,0,0,0"	"0,0,0,0"	"0,0,0,0"	"0,0,0,0"	"0,0,0,0"	"0,0,0,0"	"0,0,0,0"	"0,0,0,0"	"0,0,0,0"	"0,0,0,0"	"0,0,0,0"	"0,0,60,0"	"0,0,0,0"	"0,0,0,0"	"0,0,0,215"	"0,0,0,0"	"0,0,0,0"	"0,378,628,92"	"0,0,0,0"	"0,0,0,172"	"0,0,0,0"	"0,0,0,0"	"0,0,0,0"	"0,0,0,0"	"0,182,0,0"	"0,0,0,0"	"0,41,0,50"	"0,0,0,0"	"0,0,0,0"	"0,0,0,0"	"0,0,0,0"	"0,0,0,0"	"0,0,0,0"	"0,275,1107,690"	"0,0,139,161"	"0,0,0,0"	"0,0,0,0"	"0,0,0,99"	"0,0,0,0"	"0,0,0,0"	"0,0,0,0"	"0,0,0,0"	"0,0,0,0"
ENSG00000142751|GPN2	4678	9487	"0,0,0,0"	"0,0,0,0"	"0,0,0,0"	"0,0,0,0"	"0,0,0,0"	"0,0,0,0"	"0,0,0,0"	"0,0,0,0"	"0,0,0,0"	"0,0,0,0"	"0,0,0,0"	"0,0,345,0"	"0,0,0,0"	"0,0,0,0"	"0,0,0,0"	"270,0,0,0"	"0,0,0,0"	"0,0,0,0"	"0,0,0,0"	"0,0,0,0"	"0,0,0,0"	"0,0,0,0"	"0,0,0,0"	"0,0,0,591"	"0,0,0,0"	"0,0,0,0"	"0,0,0,0"	"0,0,0,0"	"0,0,0,0"	"0,0,0,0"	"0,0,0,0"	"0,0,0,220"	"0,0,0,0"	"0,0,0,0"	"0,0,0,0"	"0,0,0,0"	"0,0,0,0"	"883,414,1309,2291"	"0,0,323,509"	"0,0,0,0"	"0,0,0,0"	"0,0,0,0"	"0,0,0,0"	"0,0,0,0"	"0,0,0,0"	"0,0,0,0"	"0,0,0,0"
ENSG00000204347|BTBD17	1805	3726	"0,0,0,0"	"0,0,0,0"	"0,0,0,0"	"0,0,0,0"	"0,0,0,0"	"0,0,0,0"	"0,0,0,0"	"0,0,0,0"	"0,0,0,0"	"0,0,0,0"	"0,0,0,0"	"0,0,0,0"	"0,0,0,0"	"0,0,0,0"	"0,0,0,0"	"0,0,0,0"	"0,0,0,0"	"0,0,0,0"	"0,0,0,0"	"0,0,0,0"	"0,0,0,0"	"0,0,0,0"	"0,0,0,0"	"0,0,241,0"	"0,0,0,0"	"0,0,0,0"	"0,0,0,0"	"0,0,0,0"	"0,0,0,0"	"0,0,0,0"	"0,0,0,0"	"0,0,0,282"	"0,0,0,0"	"0,0,0,0"	"0,0,0,0"	"0,0,0,0"	"0,0,0,0"	"0,0,420,256"	"0,0,0,149"	"0,0,0,0"	"0,0,0,0"	"0,0,0,0"	"0,0,0,0"	"0,0,0,0"	"0,0,0,0"	"0,0,0,0"	"0,0,0,0"
ENSG00000116218|NPHS2	1874	23540	"0,0,0,0"	"0,0,0,0"	"0,0,0,0"	"0,0,0,0"	"0,0,0,0"	"0,0,0,0"	"0,0,0,0"	"0,0,0,0"	"0,0,0,0"	"0,0,0,0"	"0,0,0,0"	"0,0,0,61"	"0,0,0,0"	"0,0,0,0"	"0,0,97,0"	"0,0,271,0"	"0,0,0,0"	"0,0,0,0"	"0,0,0,0"	"0,0,0,0"	"0,0,0,0"	"0,0,7209,1771"	"0,0,0,0"	"0,0,523,608"	"0,0,0,0"	"0,0,0,0"	"0,0,0,0"	"0,0,0,0"	"0,0,0,0"	"0,0,513,0"	"0,0,350,349"	"0,0,0,498"	"0,0,0,0"	"0,0,0,0"	"0,0,0,0"	"0,0,0,0"	"0,0,0,0"	"0,0,1064,306"	"0,0,161,385"	"0,0,0,0"	"0,0,0,0"	"0,0,0,0"	"0,0,0,0"	"0,0,0,0"	"0,0,0,0"	"0,0,0,0"	"0,0,0,0"
ENSG00000197724|PHF2	5569	97612	"0,0,0,0"	"0,0,0,0"	"0,0,0,0"	"0,0,0,0"	"0,0,0,0"	"0,0,0,0"	"0,0,0,0"	"0,0,71,0"	"0,0,0,0"	"0,0,0,0"	"0,0,0,0"	"0,0,155,0"	"0,0,0,185"	"0,0,0,0"	"0,0,0,0"	"0,0,92,427"	"0,0,0,271"	"0,0,116,0"	"0,0,68,161"	"0,0,0,0"	"0,0,0,0"	"0,0,89,18375"	"0,0,0,0"	"0,0,534,310"	"0,0,0,0"	"0,0,0,0"	"0,0,0,0"	"0,0,0,0"	"0,0,0,0"	"0,0,0,0"	"0,0,0,420"	"0,0,393,360"	"0,0,0,0"	"0,0,0,0"	"0,0,0,0"	"0,0,0,0"	"0,0,0,0"	"0,0,2080,4564"	"0,0,1101,564"	"0,0,0,0"	"0,0,0,0"	"0,0,0,0"	"0,0,0,0"	"0,0,0,0"	"0,0,0,0"	"0,0,0,0"	"0,0,0,92"
ENSG00000132972|RNF17	5119	110651	"0,0,0,0"	"0,0,0,0"	"0,0,0,0"	"0,0,0,0"	"0,0,0,0"	"0,0,0,0"	"0,0,0,0"	"0,0,1237,145"	"0,0,0,0"	"0,0,0,0"	"0,0,0,0"	"0,0,1185,500"	"0,0,0,0"	"0,0,0,0"	"0,0,0,0"	"0,0,541,652"	"0,0,0,0"	"0,0,62,273"	"0,0,238,511"	"0,0,0,0"	"0,0,0,0"	"0,0,8528,23438"	"0,0,0,0"	"0,0,526,2195"	"0,0,0,0"	"0,0,0,0"	"0,0,211,0"	"0,0,0,0"	"0,0,438,558"	"0,0,0,0"	"0,0,733,495"	"0,0,0,2770"	"0,0,0,0"	"0,0,0,114"	"0,0,0,0"	"0,0,0,0"	"0,0,0,0"	"0,0,7862,9735"	"0,0,466,1624"	"0,0,0,0"	"0,0,0,0"	"0,0,0,0"	"0,0,0,0"	"0,0,0,0"	"0,0,0,0"	"0,0,0,0"	"0,0,0,0"
ENSG00000196739|COL27A1	7790	149162	"0,0,0,0"	"0,0,0,0"	"0,0,0,0"	"0,0,0,0"	"0,0,0,0"	"0,0,0,0"	"0,0,0,0"	"0,0,75,0"	"0,0,0,0"	"0,0,0,0"	"0,0,0,0"	"0,0,331,0"	"0,0,0,248"	"0,0,0,0"	"0,0,0,354"	"0,0,1034,2639"	"0,0,0,158"	"0,0,0,0"	"0,0,365,946"	"0,0,0,0"	"0,0,0,0"	"0,0,6516,1802"	"0,0,0,0"	"0,0,2237,6071"	"0,0,0,0"	"0,0,0,0"	"0,0,0,0"	"0,0,0,0"	"0,0,0,433"	"0,0,0,0"	"0,0,0,422"	"0,0,0,738"	"0,0,0,0"	"0,0,0,0"	"0,0,0,0"	"0,0,0,0"	"0,0,0,0"	"0,0,6087,3868"	"0,0,10834,11866"	"0,0,0,0"	"0,0,0,0"	"0,0,0,0"	"0,0,0,0"	"0,0,0,0"	"0,0,0,0"	"0,0,0,0"	"0,0,0,0"
ENSG00000116824|CD2	1609	13235	"0,0,0,0"	"0,0,0,0"	"0,0,0,0"	"0,0,0,0"	"0,0,0,0"	"0,0,0,0"	"0,0,0,0"	"0,0,0,0"	"0,0,0,0"	"0,0,0,0"	"0,0,0,0"	"0,0,0,0"	"0,0,143,0"	"0,0,0,0"	"0,0,0,0"	"0,0,100,0"	"0,0,0,0"	"0,0,0,142"	"0,0,0,0"	"0,0,0,0"	"0,0,0,0"	"0,0,121,258"	"0,0,0,0"	"0,0,308,79"	"0,0,0,0"	"0,0,0,0"	"0,0,0,0"	"0,0,0,0"	"0,0,0,0"	"0,0,0,0"	"0,0,0,0"	"0,0,0,274"	"0,0,0,0"	"0,0,0,0"	"0,0,0,0"	"0,0,0,0"	"0,0,0,0"	"0,0,613,868"	"0,0,399,895"	"0,0,0,0"	"0,0,0,0"	"0,0,0,0"	"0,0,0,0"	"0,0,0,0"	"0,0,0,0"	"0,0,0,0"	"0,0,0,0"
ENSG00000103657|HERC1	15191	210134	"0,0,124,0"	"0,0,0,0"	"0,0,0,0"	"0,78,0,0"	"0,0,0,0"	"0,0,0,0"	"0,0,0,0"	"0,0,0,0"	"0,0,0,0"	"0,0,0,0"	"0,0,0,0"	"0,0,1818,4645"	"0,0,0,0"	"0,0,0,0"	"0,0,0,0"	"0,0,1296,1081"	"0,0,152,0"	"0,0,0,70"	"0,0,548,118"	"0,0,0,0"	"0,0,0,0"	"0,0,15185,21067"	"0,0,0,0"	"0,0,6974,3496"	"0,0,0,0"	"0,0,0,0"	"0,0,0,420"	"0,0,0,0"	"0,0,1172,3196"	"0,0,0,408"	"0,0,815,4778"	"0,0,366,0"	"0,0,60,0"	"0,0,0,0"	"0,0,0,0"	"0,0,0,0"	"0,0,0,0"	"0,0,15460,24325"	"0,0,2001,3290"	"0,0,0,0"	"0,0,0,0"	"0,0,0,0"	"0,0,0,0"	"0,0,0,0"	"0,0,0,0"	"0,0,0,0"	"0,0,0,0"
ENSG00000182768|NGRN	1304	5200	"0,0,0,0"	"0,0,0,0"	"0,0,0,0"	"0,0,0,0"	"0,0,0,0"	"0,0,0,0"	"0,0,0,0"	"0,0,0,0"	"0,0,0,0"	"0,0,0,0"	"0,0,0,0"	"0,0,0,0"	"0,0,0,0"	"0,0,0,0"	"0,0,0,0"	"0,0,0,0"	"0,0,0,0"	"0,0,0,0"	"0,0,0,0"	"0,0,0,0"	"0,0,0,0"	"0,0,0,336"	"0,0,0,0"	"0,0,870,0"	"0,0,0,0"	"0,0,0,0"	"0,0,0,0"	"0,0,0,0"	"0,0,0,0"	"0,0,0,0"	"0,0,0,0"	"0,0,0,0"	"0,0,0,0"	"0,0,0,0"	"0,0,0,0"	"0,0,0,0"	"0,0,0,0"	"0,0,0,1684"	"0,0,0,0"	"0,0,0,0"	"0,0,0,0"	"0,0,0,0"	"0,0,0,0"	"0,0,0,0"	"0,0,0,0"	"0,0,0,0"	"0,0,0,0"
ENSG00000138722|MMRN1	5217	69881	"0,0,0,0"	"0,0,0,0"	"0,0,0,0"	"0,0,0,0"	"0,0,0,0"	"0,0,0,0"	"0,0,0,0"	"0,0,0,0"	"0,0,0,0"	"0,0,0,0"	"0,0,0,296"	"0,0,183,0"	"0,0,0,0"	"0,0,0,0"	"0,0,0,0"	"0,0,0,159"	"0,0,0,0"	"0,0,0,0"	"0,0,1470,0"	"0,0,0,0"	"0,0,0,0"	"0,166,580,11408"	"0,0,0,0"	"0,0,912,1411"	"0,0,0,0"	"0,0,0,0"	"0,0,140,510"	"0,0,0,0"	"0,0,0,0"	"0,0,0,0"	"0,0,508,559"	"0,0,0,2685"	"0,0,0,0"	"0,0,0,0"	"0,0,0,0"	"0,0,0,0"	"0,0,0,0"	"0,0,1095,1703"	"0,230,1230,1058"	"0,0,150,0"	"0,0,0,79"	"0,0,0,0"	"0,0,0,0"	"0,0,0,0"	"0,0,0,0"	"0,0,0,0"	"0,0,0,0"
ENSG00000094880|CDC23	3829	21865	"0,0,0,0"	"0,0,0,0"	"0,0,0,0"	"0,0,0,0"	"0,0,0,0"	"0,0,0,0"	"0,0,0,0"	"0,0,0,0"	"0,0,0,0"	"0,0,0,0"	"0,0,0,0"	"0,127,0,87"	"0,0,0,0"	"0,0,0,0"	"0,0,0,0"	"0,0,0,492"	"0,0,0,0"	"0,0,0,0"	"0,0,83,0"	"0,0,0,0"	"0,0,0,0"	"0,0,0,3059"	"0,0,0,0"	"0,0,456,0"	"0,0,0,0"	"0,0,0,0"	"0,0,0,0"	"0,0,0,0"	"0,0,0,0"	"0,0,0,0"	"0,0,0,0"	"0,0,0,0"	"0,0,0,0"	"0,0,0,0"	"0,0,0,0"	"0,0,0,0"	"0,0,0,0"	"0,0,4753,4362"	"0,0,339,213"	"0,0,0,0"	"0,0,0,0"	"0,0,0,0"	"0,0,0,0"	"0,0,0,0"	"0,0,0,0"	"0,0,0,0"	"0,0,0,0"
ENSG00000108187|PBLD	3128	47262	"0,0,0,0"	"0,0,0,0"	"0,0,0,0"	"0,0,0,0"	"0,0,0,0"	"0,0,0,0"	"0,0,0,0"	"0,0,0,0"	"0,0,0,0"	"0,0,0,0"	"0,0,0,0"	"0,0,954,0"	"0,0,0,0"	"0,0,0,0"	"0,0,0,113"	"0,71,330,152"	"0,0,0,0"	"0,0,158,69"	"0,0,0,0"	"0,0,0,0"	"0,0,0,0"	"0,0,1577,4360"	"0,0,0,0"	"80,0,182,856"	"0,0,0,0"	"0,0,0,0"	"0,0,0,0"	"0,0,0,0"	"0,0,0,0"	"0,0,0,0"	"0,0,0,278"	"0,0,0,254"	"0,0,0,0"	"0,0,0,0"	"0,0,0,0"	"0,0,74,0"	"0,0,0,0"	"413,0,7573,9516"	"0,0,559,654"	"0,0,0,0"	"0,0,0,0"	"0,0,0,0"	"0,0,0,0"	"0,0,0,0"	"0,0,0,0"	"0,0,0,0"	"0,0,0,0"
[truncated: 16,937 more rows]
[truncated: 5 more columns]

## Sheet: S2.Mouse
Supplemental Table S2 (Mouse, GRCm38): Gene characteristics
Note: Numbers are number of nucleotides. The columns of repetitive elements show the overlap (in bases) of each gene with each element in a format of a,b,c,d where a is the overlap with exons at sense orientation, b the overlap with exons at antisense orientation and c and d the overlaps with introns at sense and antisense orientation, respectively.
[truncated: 20,873 more rows]
[truncated: 4 more columns]
