# Supplementary material for: The transcriptional trajectories of pluripotency and differentiation comprise genes with antithetical architecture and repetitive-element content
Source: BMC Biol. 2021 Mar 25;19:60. doi: 10.1186/s12915-020-00928-8 (PMC7995781; doi:10.1186/s12915-020-00928-8)
Supplement: Supplementary file 4 — Additional file 4: Supplemental Table S3. Repetitive elements enrichments/depletions in the analyzed gene sets. [file 12915_2020_928_MOESM4_ESM.xlsx]

## Sheet: S3
Supplemental Table S3: Repetitive elements enrichments/depletions in the analyzed gene sets.
Note: Z-Scores are calculated with Monte-Carlo simulations. Specifically, they are computed for the mean density of the genes with the respective repetitive element with respect to a distribution constructed with 10,000 iterations of an equal number of randomly selected genes from the background population. FDR scores are corrected P-values from Kolmogorov-Smirnov tests between the cumulative dis…
CardosoMoreira_et_al.Human.Common
	Posit.Exons.Sense	Posit.Introns.Sense	Posit.Exons.Antisense	Posit.Introns.Antisense	Negat.Exons.Sense	Negat.Introns.Sense	Negat.Exons.Antisense	Negat.Introns.Antisense
DNA/hAT-Charlie	Z=-0.64 / FDR=1.0e+00	Z=-4.56 / FDR=7.2e-03	Z=0.7 / FDR=7.5e-01	Z=-2.87 / FDR=4.3e-01	Z=0.87 / FDR=5.6e-01	Z=2.63 / FDR=2.7e-01	Z=0.7 / FDR=8.8e-01	Z=1.88 / FDR=1.1e-01
DNA/hAT-Tip100	Z=2.48 / FDR=8.8e-01	Z=-2.37 / FDR=2.9e-02	Z=-0.13 / FDR=1.0e+00	Z=-3.43 / FDR=2.2e-01	Z=-0.29 / FDR=1.0e+00	Z=6.74 / FDR=3.4e-02	Z=0.88 / FDR=8.6e-01	Z=0.57 / FDR=1.0e+00
LINE/CR1	Z=0.34 / FDR=8.5e-01	Z=-1.92 / FDR=6.0e-03	Z=-1.02 / FDR=8.5e-01	Z=-0.72 / FDR=6.8e-01	Z=-0.65 / FDR=1.0e+00	Z=4.61 / FDR=4.6e-02	Z=0.66 / FDR=9.4e-01	Z=3.22 / FDR=5.6e-01
LINE/L2	Z=-1.16 / FDR=4.0e-01	Z=-4.09 / FDR=2.0e-01	Z=-1.11 / FDR=4.3e-01	Z=-3.06 / FDR=1.6e-02	Z=1.84 / FDR=6.1e-01	Z=5.1 / FDR=2.2e-01	Z=2.95 / FDR=3.4e-01	Z=6.48 / FDR=4.2e-03
LINE/Penelope	Z=-0.99 / FDR=8.6e-01	Z=-0.56 / FDR=1.0e+00	Z=-0.4 / FDR=1.0e+00	Z=-0.06 / FDR=1.0e+00	Z=2.67 / FDR=0.0e+00	Z=4.77 / FDR=1.0e+00	Z=-0.18 / FDR=9.4e-01	Z=1.58 / FDR=9.4e-01
LTR/ERVK	Z=-0.57 / FDR=1.0e+00	Z=-1.81 / FDR=1.2e-01	Z=0.11 / FDR=1.0e+00	Z=-1.72 / FDR=2.9e-01	Z=-1.02 / FDR=8.5e-01	Z=0.31 / FDR=6.8e-01	Z=-0.76 / FDR=1.0e+00	Z=2.94 / FDR=8.6e-03
LTR/ERVL	Z=1.54 / FDR=8.6e-01	Z=-0.16 / FDR=6.9e-01	Z=0.45 / FDR=9.8e-01	Z=-2.88 / FDR=1.0e-01	Z=0.66 / FDR=1.0e+00	Z=0.26 / FDR=6.6e-01	Z=-1.23 / FDR=9.4e-01	Z=4.28 / FDR=1.6e-02
LTR/ERVL-MaLR	Z=0.51 / FDR=9.4e-01	Z=-2.49 / FDR=7.6e-03	Z=-0.47 / FDR=8.8e-01	Z=-4.97 / FDR=1.8e-07	Z=1.07 / FDR=6.9e-01	Z=1.68 / FDR=2.2e-01	Z=-0.06 / FDR=7.9e-01	Z=5.72 / FDR=6.4e-04
SINE/5S-Deu-L2	Z=-0.06 / FDR=1.0e+00	Z=0.37 / FDR=1.0e+00	Z=0.39 / FDR=7.2e-01	Z=-0.06 / FDR=8.6e-01	Z=-0.77 / FDR=1.0e+00	Z=-0.23 / FDR=8.8e-01	Z=2.6 / FDR=0.0e+00	Z=2.58 / FDR=2.2e-01
SINE/Alu	Z=-2.04 / FDR=7.1e-01	Z=-5.55 / FDR=3.4e-04	Z=-2.6 / FDR=4.6e-02	Z=-3.21 / FDR=2.6e-01	Z=2.25 / FDR=3.1e-01	Z=6.76 / FDR=1.2e-04	Z=4.64 / FDR=6.0e-03	Z=6.12 / FDR=8.0e-04
SINE/MIR	Z=-2.03 / FDR=7.9e-01	Z=-6.45 / FDR=2.0e-09	Z=-3.61 / FDR=1.2e-01	Z=-4.92 / FDR=2.5e-06	Z=1.4 / FDR=3.9e-01	Z=2.88 / FDR=1.6e-02	Z=0.57 / FDR=1.0e+00	Z=4.11 / FDR=1.6e-03
CardosoMoreira_et_al.Mouse.Common
	Posit.Exons.Sense	Posit.Introns.Sense	Posit.Exons.Antisense	Posit.Introns.Antisense	Negat.Exons.Sense	Negat.Introns.Sense	Negat.Exons.Antisense	Negat.Introns.Antisense
LTR/ERVK	Z=-1.18 / FDR=0.97084	Z=-1.11 / FDR=0.15354	Z=-1.62 / FDR=0.35159	Z=-1.23 / FDR=0.20602	Z=1.01 / FDR=0.91222	Z=2.12 / FDR=0.00330	Z=1.06 / FDR=0.46231	Z=2.29 / FDR=0.05667
LTR/ERVL	Z=-1.69 / FDR=0.91222	Z=-1.58 / FDR=0.99742	Z=0.61 / FDR=0.99964	Z=0.65 / FDR=0.99964	Z=0.54 / FDR=0.57426	Z=1.75 / FDR=0.69582	Z=-1.28 / FDR=0.96438	Z=2.23 / FDR=0.00079
LTR/ERVL-MaLR	Z=-1.03 / FDR=0.75773	Z=-3.03 / FDR=0.00677	Z=-1.6 / FDR=0.54034	Z=-3.3 / FDR=0.08566	Z=1.01 / FDR=0.96607	Z=0.68 / FDR=0.63922	Z=1.06 / FDR=0.64695	Z=1.8 / FDR=0.42941
SINE/tRNA-Deu	Z=-0.09 / FDR=0.69582	Z=-0.08 / FDR=0.58502	Z=0 / FDR= NA	Z=7.73 / FDR=0.00000	Z=0 / FDR= NA	Z=-0.05 / FDR=0.97084	Z=-0.27 / FDR=0.99964	Z=-0.33 / FDR=0.99964
GTEx
	Widely-expressed.Exons.Sense	Widely-expressed.Introns.Sense	Widely-expressed.Exons.Antisense	Widely-expressed.Introns.Antisense	Tissue-specific.Exons.Sense	Tissue-specific.Introns.Sense	Tissue-specific.Exons.Antisense	Tissue-specific.Introns.Antisense
DNA	Z=0.11 / FDR=5.4e-01	Z=3.55 / FDR=2.5e-01	Z=1.69 / FDR=6.5e-01	Z=4.03 / FDR=1.7e-04	Z=-0.83 / FDR=9.2e-02	Z=-0.06 / FDR=7.4e-01	Z=-0.44 / FDR=9.8e-01	Z=-0.82 / FDR=4.0e-01
DNA/hAT	Z=0.02 / FDR=9.8e-01	Z=3.46 / FDR=3.5e-03	Z=-1.25 / FDR=5.4e-01	Z=1.06 / FDR=2.1e-01	Z=0.13 / FDR=9.8e-01	Z=0.89 / FDR=1.8e-01	Z=-0.03 / FDR=1.0e+00	Z=-1.7 / FDR=3.3e-02
DNA/hAT-Ac	Z=1.55 / FDR=5.7e-02	Z=2.97 / FDR=2.4e-04	Z=0.48 / FDR=7.9e-01	Z=7.28 / FDR=3.3e-06	Z=-0.4 / FDR=8.1e-01	Z=-0.88 / FDR=4.8e-01	Z=-0.58 / FDR=9.9e-01	Z=-0.52 / FDR=7.7e-01
DNA/hAT-Blackjack	Z=7.14 / FDR=4.0e-03	Z=0.84 / FDR=9.7e-03	Z=5.93 / FDR=1.1e-01	Z=10.1 / FDR=1.1e-04	Z=0.74 / FDR=4.9e-01	Z=-1.16 / FDR=7.4e-01	Z=1.12 / FDR=7.5e-01	Z=-2.7 / FDR=3.4e-02
DNA/hAT-Charlie	Z=-2.01 / FDR=3.4e-01	Z=6.46 / FDR=3.0e-05	Z=3.04 / FDR=7.0e-01	Z=6.38 / FDR=4.0e-04	Z=-1.76 / FDR=5.6e-01	Z=-1.23 / FDR=5.1e-01	Z=-1.14 / FDR=8.3e-01	Z=-2.31 / FDR=1.9e-01
DNA/hAT-Tip100	Z=-0.4 / FDR=9.8e-01	Z=4.08 / FDR=4.1e-04	Z=-0.52 / FDR=7.9e-01	Z=7.78 / FDR=1.7e-01	Z=-0.41 / FDR=4.6e-01	Z=-2.06 / FDR=3.9e-03	Z=-1.47 / FDR=4.7e-01	Z=-1.14 / FDR=4.0e-01
DNA/TcMar	Z=0.44 / FDR=6.1e-01	Z=8.72 / FDR=2.0e-02	Z=0 / FDR=0.0e+00	Z=0.9 / FDR=4.1e-01	Z=-0.55 / FDR=9.8e-01	Z=-0.45 / FDR=4.0e-01	Z=0.33 / FDR=4.0e-01	Z=-0.28 / FDR=7.5e-01
DNA/TcMar-Mariner	Z=0 / FDR=0.0e+00	Z=6.95 / FDR=8.4e-03	Z=0.48 / FDR=5.8e-01	Z=4.83 / FDR=2.4e-04	Z=2.9 / FDR=1.1e-01	Z=-0.3 / FDR=8.6e-01	Z=0.31 / FDR=8.4e-01	Z=-2.36 / FDR=1.3e-02
DNA/TcMar-Tc2	Z=0 / FDR=0.0e+00	Z=8.83 / FDR=5.5e-03	Z=0.35 / FDR=7.0e-01	Z=5.83 / FDR=1.2e-04	Z=-0.69 / FDR=2.5e-01	Z=-2.36 / FDR=2.1e-02	Z=1.92 / FDR=4.0e-01	Z=-1.8 / FDR=7.0e-01
DNA/TcMar-Tigger	Z=-0.91 / FDR=7.0e-01	Z=4.3 / FDR=8.9e-03	Z=0.76 / FDR=7.0e-01	Z=5.64 / FDR=3.6e-04	Z=-1.08 / FDR=6.0e-01	Z=-3.95 / FDR=8.9e-03	Z=-0.62 / FDR=7.0e-01	Z=-3.48 / FDR=3.3e-04
LINE/CR1	Z=-0.39 / FDR=9.3e-01	Z=7.91 / FDR=4.5e-06	Z=-0.92 / FDR=9.9e-01	Z=2.04 / FDR=5.7e-02	Z=-1.3 / FDR=1.9e-01	Z=-0.85 / FDR=5.0e-01	Z=0.11 / FDR=9.8e-01	Z=-1.16 / FDR=4.5e-01
LINE/L1	Z=-0.06 / FDR=9.9e-01	Z=-6.98 / FDR=4.8e-08	Z=-1.17 / FDR=9.9e-01	Z=-12 / FDR=0.0e+00	Z=-1.03 / FDR=6.0e-01	Z=-2.74 / FDR=4.8e-02	Z=-0.87 / FDR=6.7e-01	Z=-4.66 / FDR=1.0e-03
LINE/L2	Z=3.28 / FDR=2.5e-01	Z=3.49 / FDR=2.6e-02	Z=1.59 / FDR=1.2e-01	Z=3.16 / FDR=7.9e-03	Z=-1.21 / FDR=6.3e-01	Z=-2.13 / FDR=2.2e-02	Z=-1.68 / FDR=2.6e-01	Z=-2.9 / FDR=1.2e-01
LINE/RTE-BovB	Z=1.35 / FDR=5.0e-01	Z=3.81 / FDR=1.1e-04	Z=-0.48 / FDR=9.8e-01	Z=13.79 / FDR=8.1e-04	Z=-0.2 / FDR=9.8e-01	Z=-0.3 / FDR=6.7e-01	Z=-0.93 / FDR=9.8e-01	Z=-0.85 / FDR=4.0e-01
LINE/RTE-X	Z=1.16 / FDR=7.1e-01	Z=1.25 / FDR=1.2e-02	Z=5.86 / FDR=7.3e-02	Z=7.7 / FDR=2.5e-03	Z=-0.31 / FDR=1.0e+00	Z=-1.21 / FDR=6.0e-02	Z=1.8 / FDR=2.4e-01	Z=-0.37 / FDR=3.9e-01
LTR/ERVK	Z=4.55 / FDR=1.6e-01	Z=8.69 / FDR=1.2e-02	Z=0.18 / FDR=7.3e-01	Z=3.95 / FDR=5.1e-04	Z=0.14 / FDR=9.8e-01	Z=-0.71 / FDR=1.7e-02	Z=-0.07 / FDR=7.1e-01	Z=-2.66 / FDR=2.1e-03
LTR/ERVL	Z=3.51 / FDR=4.2e-01	Z=3.95 / FDR=5.6e-03	Z=-0.42 / FDR=9.8e-01	Z=1.31 / FDR=9.2e-02	Z=0.62 / FDR=7.5e-01	Z=-2.81 / FDR=7.9e-04	Z=0.2 / FDR=8.4e-01	Z=-2.27 / FDR=8.0e-02
LTR/ERVL-MaLR	Z=-0.16 / FDR=9.6e-01	Z=-2.61 / FDR=1.7e-01	Z=-0.98 / FDR=7.1e-01	Z=-0.21 / FDR=1.0e-02	Z=-2.28 / FDR=4.4e-02	Z=-1.63 / FDR=6.6e-01	Z=-1.47 / FDR=7.3e-02	Z=0.93 / FDR=1.0e-02
Retroposon/SVA	Z=-0.85 / FDR=6.5e-01	Z=0.6 / FDR=1.5e-03	Z=0 / FDR=0.0e+00	Z=4.13 / FDR=1.3e-04	Z=-0.82 / FDR=7.3e-01	Z=-0.16 / FDR=3.6e-01	Z=-0.56 / FDR=7.3e-01	Z=-0.92 / FDR=9.0e-01
rRNA	Z=0 / FDR=0.0e+00	Z=6.52 / FDR=2.2e-05	Z=-0.25 / FDR=5.1e-01	Z=0.42 / FDR=6.2e-03	Z=-0.02 / FDR=7.6e-01	Z=-0.08 / FDR=2.2e-01	Z=0 / FDR=0.0e+00	Z=-1.21 / FDR=9.1e-02
Satellite/telo	Z=0 / FDR=0.0e+00	Z=0 / FDR=0.0e+00	Z=0 / FDR=0.0e+00	Z=0 / FDR=0.0e+00	Z=0 / FDR=0.0e+00	Z=-1.25 / FDR=4.3e-01	Z=1.04 / FDR=0.0e+00	Z=2.25 / FDR=0.0e+00
SINE/5S-Deu-L2	Z=-0.52 / FDR=9.8e-01	Z=7.96 / FDR=8.3e-04	Z=-0.53 / FDR=7.7e-01	Z=2.74 / FDR=4.7e-02	Z=-0.48 / FDR=9.8e-01	Z=-0.83 / FDR=9.4e-01	Z=-0.5 / FDR=7.1e-01	Z=-1.16 / FDR=6.3e-01
SINE/Alu	Z=2.33 / FDR=3.5e-02	Z=15.15 / FDR=0.0e+00	Z=4.63 / FDR=1.0e-02	Z=16.73 / FDR=0.0e+00	Z=-1.66 / FDR=1.6e-01	Z=-8.45 / FDR=1.6e-14	Z=-2.43 / FDR=1.6e-01	Z=-9.63 / FDR=0.0e+00
SINE/MIR	Z=2.73 / FDR=5.7e-02	Z=2.67 / FDR=3.5e-02	Z=2.8 / FDR=1.3e-01	Z=2.57 / FDR=7.6e-02	Z=-2.17 / FDR=8.4e-02	Z=2.56 / FDR=1.1e-03	Z=-0.8 / FDR=6.0e-01	Z=0.96 / FDR=7.6e-04
SINE/tRNA	Z=0.29 / FDR=7.3e-01	Z=5.56 / FDR=6.6e-04	Z=0.27 / FDR=7.0e-01	Z=16.82 / FDR=1.1e-04	Z=-0.77 / FDR=9.8e-01	Z=-0.73 / FDR=5.0e-01	Z=0.56 / FDR=5.0e-01	Z=-0.83 / FDR=3.5e-01
SINE/tRNA-Deu	Z=0 / FDR=0.0e+00	Z=2.06 / FDR=3.0e-02	Z=0 / FDR=0.0e+00	Z=6.15 / FDR=1.2e-02	Z=0 / FDR=0.0e+00	Z=-0.37 / FDR=9.9e-01	Z=0 / FDR=0.0e+00	Z=-0.69 / FDR=9.8e-01
SINE/tRNA-RTE	Z=-0.26 / FDR=9.8e-01	Z=2.36 / FDR=1.7e-02	Z=-2.08 / FDR=3.0e-01	Z=8.28 / FDR=5.2e-02	Z=0.1 / FDR=5.1e-01	Z=-1.95 / FDR=1.2e-02	Z=-0.89 / FDR=1.7e-01	Z=-1.81 / FDR=1.6e-01
snRNA	Z=0.74 / FDR=3.2e-01	Z=7.84 / FDR=5.0e-07	Z=-0.17 / FDR=9.8e-01	Z=4.56 / FDR=2.3e-05	Z=-0.08 / FDR=9.8e-01	Z=0.9 / FDR=3.0e-01	Z=0 / FDR=0.0e+00	Z=-1 / FDR=1.3e-01
srpRNA	Z=2.85 / FDR=0.0e+00	Z=0.89 / FDR=6.6e-03	Z=0 / FDR=0.0e+00	Z=3.43 / FDR=8.9e-03	Z=0 / FDR=0.0e+00	Z=-1.29 / FDR=4.3e-01	Z=-1.03 / FDR=9.8e-01	Z=-1.36 / FDR=4.0e-01
tRNA	Z=0.09 / FDR=9.4e-01	Z=1.98 / FDR=1.0e-01	Z=0 / FDR=0.0e+00	Z=3.03 / FDR=5.4e-03	Z=0 / FDR=0.0e+00	Z=-1.27 / FDR=4.2e-01	Z=0 / FDR=0.0e+00	Z=-0.81 / FDR=3.9e-01
HOX
	HOX.Exons.Sense	HOX.Introns.Sense	HOX.Exons.Antisense	HOX.Introns.Antisense
LINE/L1	Z=-2.55 / FDR=0.50205	Z=-3.98 / FDR=0.01218	Z=0.67 / FDR=0.85782	Z=-6.25 / FDR=0.00036
LTR/ERVL-MaLR	Z=-1.27 / FDR=0.78277	Z=5.92 / FDR=0.00406	Z=-2.6 / FDR=0.65307	Z=-2.94 / FDR=0.65307
SINE/Alu	Z=-2.3 / FDR=0.65972	Z=-2.79 / FDR=0.33680	Z=0.69 / FDR=0.86334	Z=-5.55 / FDR=0.00082
Kim_et_al
	H1.Up.Exons.Sense	H1.Up.Introns.Sense	H1.Up.Exons.Antisense	H1.Up.Introns.Antisense	H1.Down.Exons.Sense	H1.Down.Introns.Sense	H1.Down.Exons.Antisense	H1.Down.Introns.Antisense	H9.Up.Exons.Sense	H9.Up.Introns.Sense	H9.Up.Exons.Antisense	H9.Up.Introns.Antisense	H9.Down.Exons.Sense	H9.Down.Introns.Sense	H9.Down.Exons.Antisense	H9.Down.Introns.Antisense
DNA/hAT-Ac	Z=-0.79 / FDR=0.73577	Z=-0.98 / FDR=0.05178	Z=-0.25 / FDR=0.79183	Z=-2.14 / FDR=0.03327	Z=0 / FDR= NA	Z=0.29 / FDR=0.48640	Z=6.68 / FDR=0.00000	Z=1.57 / FDR=0.86395	Z=-0.45 / FDR=0.89423	Z=-0.63 / FDR=0.53044	Z=-0.57 / FDR=0.60486	Z=-1 / FDR=0.42339	Z=-0.33 / FDR=0.99465	Z=-0.67 / FDR=0.99465	Z=3.01 / FDR=0.76626	Z=0.07 / FDR=0.99465
DNA/hAT-Tag1	Z=0 / FDR= NA	Z=-0.37 / FDR=0.76979	Z=-0.09 / FDR=0.84800	Z=-0.22 / FDR=0.90890	Z=0 / FDR= NA	Z=-0.43 / FDR=0.79183	Z=0 / FDR= NA	Z=-0.56 / FDR=0.73577	Z=0 / FDR= NA	Z=-0.79 / FDR=0.77502	Z=0 / FDR= NA	Z=-0.7 / FDR=0.99465	Z=0 / FDR= NA	Z=0.24 / FDR=0.90890	Z=3.52 / FDR=0.00000	Z=1.31 / FDR=0.91928
DNA/TcMar-Tigger	Z=-0.64 / FDR=0.99465	Z=-4.3 / FDR=0.00225	Z=0.99 / FDR=0.39641	Z=-2.44 / FDR=0.16367	Z=0 / FDR= NA	Z=-0.85 / FDR=0.94760	Z=-1.41 / FDR=0.41324	Z=-1.78 / FDR=0.18176	Z=0.95 / FDR=0.28233	Z=-3.65 / FDR=0.00982	Z=-1.25 / FDR=0.26181	Z=-2.75 / FDR=0.12882	Z=-0.7 / FDR=0.99465	Z=-0.77 / FDR=0.84800	Z=-0.77 / FDR=0.82406	Z=2.36 / FDR=0.75567
LINE/L1	Z=1.15 / FDR=0.63786	Z=-0.58 / FDR=0.99465	Z=-0.55 / FDR=0.67879	Z=-2.23 / FDR=0.40230	Z=-1.32 / FDR=0.62731	Z=1.08 / FDR=0.99465	Z=1.2 / FDR=0.99465	Z=-3.18 / FDR=0.18176	Z=-0.49 / FDR=0.86395	Z=-2.33 / FDR=0.13204	Z=-0.22 / FDR=0.99465	Z=-4.56 / FDR=0.00064	Z=0.33 / FDR=0.90890	Z=0.09 / FDR=0.90890	Z=-0.52 / FDR=0.99465	Z=0.8 / FDR=0.60333
LINE/L1-Tx1	Z=0 / FDR= NA	Z=-1.07 / FDR=0.60333	Z=0 / FDR= NA	Z=-0.37 / FDR=0.99465	Z=0 / FDR= NA	Z=0 / FDR= NA	Z=0 / FDR= NA	Z=4.15 / FDR=0.00000	Z=0 / FDR= NA	Z=-1.18 / FDR=0.79183	Z=0 / FDR= NA	Z=0 / FDR= NA	Z=0 / FDR= NA	Z=0 / FDR= NA	Z=0 / FDR= NA	Z=4.79 / FDR=0.00000
LINE/L2	Z=-0.58 / FDR=0.75567	Z=-1.09 / FDR=0.01218	Z=0.09 / FDR=0.99465	Z=-2.88 / FDR=0.14723	Z=-1.06 / FDR=0.68683	Z=0.39 / FDR=0.99465	Z=-0.14 / FDR=0.99465	Z=0.02 / FDR=0.99465	Z=1.28 / FDR=0.89570	Z=-1.43 / FDR=0.36040	Z=0.89 / FDR=0.86530	Z=-3.39 / FDR=0.00622	Z=-0.49 / FDR=0.89423	Z=-1.02 / FDR=0.83360	Z=0.07 / FDR=0.99465	Z=-0.44 / FDR=0.99465
LTR/ERV1	Z=0.96 / FDR=0.80011	Z=-0.79 / FDR=0.03327	Z=-1.24 / FDR=0.36167	Z=-0.69 / FDR=0.60585	Z=0.23 / FDR=0.86395	Z=3.83 / FDR=0.04201	Z=0 / FDR= NA	Z=2.81 / FDR=0.81494	Z=1.64 / FDR=0.87536	Z=-0.57 / FDR=0.16367	Z=-1.5 / FDR=0.36167	Z=-0.42 / FDR=0.68352	Z=0.55 / FDR=0.94829	Z=1.62 / FDR=0.30231	Z=0.54 / FDR=0.29698	Z=0.24 / FDR=0.96205
LTR/ERVL	Z=-2.01 / FDR=0.25811	Z=-2.29 / FDR=0.16941	Z=-1.63 / FDR=0.43320	Z=-2.38 / FDR=0.13570	Z=-0.82 / FDR=0.58189	Z=-0.36 / FDR=0.99700	Z=-0.14 / FDR=0.99465	Z=0.68 / FDR=0.73710	Z=-0.51 / FDR=0.99465	Z=-2.26 / FDR=0.23005	Z=0.2 / FDR=0.99465	Z=-3.4 / FDR=0.00982	Z=-0.12 / FDR=0.91251	Z=0.06 / FDR=0.63651	Z=-1.27 / FDR=0.79183	Z=-0.26 / FDR=0.52137
Satellite/centr	Z=0 / FDR= NA	Z=-0.49 / FDR=0.53044	Z=0 / FDR= NA	Z=0.9 / FDR=0.42410	Z=0 / FDR= NA	Z=0 / FDR= NA	Z=0 / FDR= NA	Z=-0.42 / FDR=0.90890	Z=0 / FDR= NA	Z=-0.43 / FDR=0.74231	Z=0 / FDR= NA	Z=3.58 / FDR=0.00000	Z=0 / FDR= NA	Z=-0.44 / FDR=0.39641	Z=0 / FDR= NA	Z=-0.45 / FDR=0.90890
SINE/Alu	Z=-1.34 / FDR=0.99465	Z=-12.29 / FDR=0.00000	Z=-2.97 / FDR=0.12882	Z=-14.25 / FDR=0.00000	Z=-0.01 / FDR=0.73710	Z=0.18 / FDR=0.94342	Z=1.06 / FDR=0.93722	Z=0.16 / FDR=0.84890	Z=-1.03 / FDR=0.97347	Z=-10.87 / FDR=0.00000	Z=-3.24 / FDR=0.18583	Z=-11.53 / FDR=0.00000	Z=-0.03 / FDR=0.99465	Z=-0.51 / FDR=0.86395	Z=1.16 / FDR=0.99465	Z=1.53 / FDR=0.56290
SINE/MIR	Z=-2.64 / FDR=0.01069	Z=-0.81 / FDR=0.13901	Z=-0.22 / FDR=0.99465	Z=-0.88 / FDR=0.04091	Z=0.14 / FDR=0.79183	Z=2.73 / FDR=0.73710	Z=0.85 / FDR=0.40230	Z=2.07 / FDR=0.34960	Z=-1.95 / FDR=0.27324	Z=-0.02 / FDR=0.17179	Z=-1.83 / FDR=0.58189	Z=-0.07 / FDR=0.06424	Z=0.04 / FDR=0.99465	Z=0.95 / FDR=0.91251	Z=2.3 / FDR=0.11592	Z=0.07 / FDR=0.99465
SINE/tRNA-Deu	Z=0 / FDR= NA	Z=1.16 / FDR=0.99465	Z=2.38 / FDR=0.00000	Z=-0.34 / FDR=0.77345	Z=0 / FDR= NA	Z=0 / FDR= NA	Z=0 / FDR= NA	Z=0.24 / FDR=0.61379	Z=0 / FDR= NA	Z=1.18 / FDR=0.91251	Z=0 / FDR= NA	Z=-0.25 / FDR=0.99465	Z=0 / FDR= NA	Z=-0.33 / FDR=0.75150	Z=0 / FDR= NA	Z=-0.2 / FDR=0.73710
Petropoulos_et_al.EpiPeTe
	EPI.Exons.Sense	EPI.Introns.Sense	EPI.Exons.Antisense	EPI.Introns.Antisense	PE.Exons.Sense	PE.Introns.Sense	PE.Exons.Antisense	PE.Introns.Antisense	TE.Exons.Sense	TE.Introns.Sense	TE.Exons.Antisense	TE.Introns.Antisense
DNA/hAT-Tag1	Z=2.25 / FDR=0.00000	Z=-0.08 / FDR=0.91173	Z=0 / FDR= NA	Z=-0.48 / FDR=0.43322	Z=0 / FDR= NA	Z=-0.28 / FDR=0.99984	Z=0 / FDR= NA	Z=-0.46 / FDR=0.89366	Z=0.16 / FDR=0.87714	Z=-0.16 / FDR=0.99984	Z=0 / FDR= NA	Z=-0.34 / FDR=0.89366
SINE/Alu	Z=-0.57 / FDR=0.99984	Z=0.63 / FDR=0.72934	Z=0.95 / FDR=0.64853	Z=2.95 / FDR=0.41184	Z=-0.2 / FDR=0.84853	Z=-3.57 / FDR=0.00055	Z=-2.49 / FDR=0.39650	Z=-4.34 / FDR=0.00152	Z=-0.63 / FDR=0.99984	Z=-1.35 / FDR=0.52897	Z=-0.71 / FDR=0.99984	Z=-1.19 / FDR=0.89366
Petropoulos_et_al
	Upregulated.Exons.Sense	Upregulated.Introns.Sense	Upregulated.Exons.Antisense	Upregulated.Introns.Antisense	Downregulated.Exons.Sense	Downregulated.Introns.Sense	Downregulated.Exons.Antisense	Downregulated.Introns.Antisense
DNA/hAT-Tip100	Z=-0.14 / FDR=1.0e+00	Z=3.76 / FDR=2.6e-02	Z=1.48 / FDR=9.0e-01	Z=3.66 / FDR=1.6e-01	Z=0.97 / FDR=7.1e-01	Z=-3.02 / FDR=4.1e-01	Z=0.02 / FDR=1.0e+00	Z=-0.85 / FDR=1.0e+00
DNA/PiggyBac	Z=-0.9 / FDR=1.0e+00	Z=0.65 / FDR=7.4e-01	Z=0 / FDR= NA	Z=2.92 / FDR=4.3e-02	Z=0.11 / FDR=7.6e-01	Z=-1.29 / FDR=9.3e-01	Z=0.34 / FDR=8.5e-01	Z=-1.53 / FDR=3.4e-01
LINE/L1	Z=2.01 / FDR=1.0e+00	Z=-2.26 / FDR=1.1e-01	Z=0.86 / FDR=9.0e-01	Z=-7.14 / FDR=9.2e-07	Z=-1.92 / FDR=7.1e-01	Z=2.22 / FDR=1.5e-01	Z=-0.22 / FDR=8.5e-01	Z=5.12 / FDR=2.7e-04
LINE/RTE-BovB	Z=-0.11 / FDR=9.6e-01	Z=2.1 / FDR=1.9e-02	Z=1.48 / FDR=9.5e-01	Z=-0.63 / FDR=2.8e-01	Z=-1.21 / FDR=1.0e+00	Z=-1.43 / FDR=2.1e-01	Z=-1.95 / FDR=8.2e-01	Z=-1.13 / FDR=2.8e-01
LTR	Z=0.07 / FDR=6.7e-01	Z=4.88 / FDR=9.1e-03	Z=0.46 / FDR=7.8e-01	Z=2.15 / FDR=2.6e-02	Z=0.45 / FDR=1.0e+00	Z=-1.83 / FDR=4.3e-01	Z=-0.59 / FDR=9.6e-01	Z=-1.22 / FDR=2.3e-01
LTR/ERVK	Z=-1.39 / FDR=1.0e+00	Z=1.21 / FDR=8.3e-01	Z=-0.13 / FDR=1.0e+00	Z=2.96 / FDR=7.4e-03	Z=0.86 / FDR=8.2e-01	Z=-1.32 / FDR=7.1e-01	Z=-0.47 / FDR=1.0e+00	Z=-1.84 / FDR=7.7e-03
SINE/Alu	Z=3.69 / FDR=2.4e-01	Z=3.09 / FDR=3.3e-01	Z=2.99 / FDR=4.2e-01	Z=0.7 / FDR=7.0e-01	Z=-2.73 / FDR=7.0e-01	Z=-4.39 / FDR=8.4e-03	Z=-1.54 / FDR=7.4e-01	Z=-1.37 / FDR=1.1e-02
SINE/MIR	Z=1.78 / FDR=3.3e-01	Z=5.02 / FDR=4.6e-03	Z=2.06 / FDR=4.5e-01	Z=5.31 / FDR=7.4e-04	Z=-1.88 / FDR=7.8e-01	Z=-5.8 / FDR=3.7e-02	Z=-1.61 / FDR=6.8e-01	Z=-4.31 / FDR=9.1e-03
SINE/tRNA-RTE	Z=-1.24 / FDR=1.0e+00	Z=2.35 / FDR=6.9e-02	Z=-0.7 / FDR=1.0e+00	Z=3.78 / FDR=2.1e-02	Z=0.59 / FDR=1.0e+00	Z=-2.39 / FDR=5.9e-03	Z=0.64 / FDR=9.6e-01	Z=-1.59 / FDR=2.1e-01
Plurinet.Human
	Human_PluriNet.Exons.Sense	Human_PluriNet.Introns.Sense	Human_PluriNet.Exons.Antisense	Human_PluriNet.Introns.Antisense
DNA/TcMar-Tigger	Z=-0.49 / FDR=9.7e-01	Z=4.25 / FDR=3.4e-02	Z=-0.28 / FDR=9.8e-01	Z=1.52 / FDR=5.6e-03
RC/Helitron	Z=0 / FDR= NA	Z=8.07 / FDR=0.0e+00	Z=0 / FDR= NA	Z=0 / FDR= NA
SINE/Alu	Z=0.57 / FDR=7.2e-01	Z=4.44 / FDR=1.4e-05	Z=-0.59 / FDR=8.5e-01	Z=6.71 / FDR=3.5e-10
Plurinet.Mouse
	MouseOrthologs_PluriNet.Exons.Sense	MouseOrthologs_PluriNet.Introns.Sense	MouseOrthologs_PluriNet.Exons.Antisense	MouseOrthologs_PluriNet.Introns.Antisense
LINE/L1	Z=-1.22 / FDR=7.7e-01	Z=-2.22 / FDR=6.5e-01	Z=-1.54 / FDR=7.2e-01	Z=-3.61 / FDR=1.7e-04
LTR/Gypsy	Z=0 / FDR= NA	Z=0.63 / FDR=6.5e-01	Z=3.06 / FDR=0.0e+00	Z=-0.22 / FDR=8.5e-01
SINE/Alu (B1)	Z=2.01 / FDR=4.9e-01	Z=5.59 / FDR=2.0e-13	Z=1.6 / FDR=2.1e-01	Z=6.96 / FDR=0.0e+00
SINE/B2	Z=0.62 / FDR=2.5e-01	Z=4.42 / FDR=6.9e-04	Z=0.31 / FDR=8.6e-01	Z=6.4 / FDR=3.8e-12
SINE/B4	Z=-1.08 / FDR=5.2e-02	Z=1.55 / FDR=6.5e-01	Z=-0.09 / FDR=6.6e-01	Z=3.19 / FDR=4.1e-02
SINE/ID	Z=1.58 / FDR=1.0e-02	Z=1.14 / FDR=1.7e-02	Z=1.32 / FDR=5.6e-01	Z=3.6 / FDR=1.2e-03
Sharma_et_al
	Upregulated.Exons.Sense	Upregulated.Introns.Sense	Upregulated.Exons.Antisense	Upregulated.Introns.Antisense	Downregulated.Exons.Sense	Downregulated.Introns.Sense	Downregulated.Exons.Antisense	Downregulated.Introns.Antisense
DNA	Z=-0.43 / FDR=1.0e+00	Z=2.12 / FDR=3.1e-01	Z=-0.41 / FDR=8.7e-01	Z=2.56 / FDR=4.9e-03	Z=0.29 / FDR=1.0e+00	Z=-1.18 / FDR=1.0e+00	Z=0.11 / FDR=8.7e-01	Z=-1.17 / FDR=4.2e-01
DNA/hAT-Ac	Z=2.7 / FDR=9.0e-02	Z=0.42 / FDR=6.9e-08	Z=1.56 / FDR=2.1e-01	Z=5.53 / FDR=3.8e-06	Z=-1.5 / FDR=7.5e-01	Z=-1.99 / FDR=7.9e-04	Z=-2.98 / FDR=2.1e-01	Z=-2.37 / FDR=9.0e-03
DNA/hAT-Blackjack	Z=1.57 / FDR=8.7e-01	Z=2.64 / FDR=2.7e-02	Z=0.14 / FDR=1.0e+00	Z=5.34 / FDR=5.9e-03	Z=-0.08 / FDR=9.9e-01	Z=-1.2 / FDR=3.9e-01	Z=-0.02 / FDR=1.0e+00	Z=-2 / FDR=4.1e-01
DNA/hAT-Charlie	Z=3 / FDR=3.0e-02	Z=6.35 / FDR=7.8e-08	Z=4.02 / FDR=1.4e-02	Z=6.5 / FDR=1.2e-08	Z=-1.74 / FDR=3.5e-01	Z=-4.85 / FDR=1.5e-04	Z=-3.8 / FDR=4.8e-02	Z=-4.25 / FDR=9.4e-05
DNA/hAT-Tip100	Z=-2 / FDR=3.7e-01	Z=2.11 / FDR=6.2e-04	Z=1.52 / FDR=1.9e-01	Z=5.12 / FDR=5.5e-03	Z=0.67 / FDR=9.8e-01	Z=-1.02 / FDR=3.3e-02	Z=-0.65 / FDR=1.0e+00	Z=-3.44 / FDR=6.3e-02
DNA/TcMar	Z=3.16 / FDR=0.0e+00	Z=1.53 / FDR=4.1e-01	Z=0 / FDR=7.3e-01	Z=2.88 / FDR=5.9e-03	Z=-0.8 / FDR=1.0e+00	Z=-0.33 / FDR=1.0e+00	Z=0 / FDR= NA	Z=-0.84 / FDR=4.0e-01
DNA/TcMar-Tc1	Z=2.07 / FDR=0.0e+00	Z=-0.55 / FDR=7.9e-01	Z=0 / FDR= NA	Z=-0.8 / FDR=8.7e-01	Z=-0.77 / FDR=1.0e+00	Z=-1.3 / FDR=1.0e+00	Z=1 / FDR=0.0e+00	Z=0.29 / FDR=1.0e+00
DNA/TcMar-Tigger	Z=-0.44 / FDR=5.5e-01	Z=6.72 / FDR=2.8e-06	Z=0.25 / FDR=1.0e+00	Z=7.17 / FDR=3.3e-05	Z=0.41 / FDR=8.7e-01	Z=-3.69 / FDR=3.2e-04	Z=-0.23 / FDR=1.0e+00	Z=-3.87 / FDR=1.1e-02
LINE/CR1	Z=0.3 / FDR=6.9e-01	Z=7.04 / FDR=5.1e-09	Z=-0.77 / FDR=1.0e+00	Z=4.07 / FDR=8.3e-05	Z=-0.86 / FDR=9.7e-01	Z=-4.79 / FDR=1.9e-05	Z=0.58 / FDR=1.0e+00	Z=-1.66 / FDR=6.1e-02
LINE/L1	Z=3.57 / FDR=9.9e-02	Z=-4.31 / FDR=4.8e-02	Z=2.87 / FDR=8.0e-03	Z=-8.3 / FDR=1.5e-10	Z=-2.57 / FDR=1.3e-01	Z=3.76 / FDR=8.8e-02	Z=-2.77 / FDR=9.0e-02	Z=6.44 / FDR=7.0e-09
LINE/L2	Z=2.19 / FDR=2.3e-02	Z=8.62 / FDR=1.2e-07	Z=1.55 / FDR=1.0e+00	Z=9.8 / FDR=1.4e-10	Z=-1.31 / FDR=2.6e-01	Z=-5.7 / FDR=2.0e-05	Z=-1.55 / FDR=9.7e-01	Z=-7.26 / FDR=2.1e-07
LINE/Penelope	Z=-1.04 / FDR=2.6e-01	Z=4.12 / FDR=7.9e-04	Z=-0.1 / FDR=7.8e-01	Z=4.08 / FDR=1.8e-02	Z=-0.64 / FDR=9.2e-01	Z=-2.19 / FDR=1.2e-01	Z=-0.92 / FDR=7.6e-01	Z=-1.93 / FDR=5.5e-01
LINE/RTE-BovB	Z=1.68 / FDR=4.0e-01	Z=5.87 / FDR=8.6e-03	Z=2.55 / FDR=5.9e-01	Z=3.73 / FDR=3.1e-02	Z=-1.14 / FDR=8.7e-01	Z=-2.28 / FDR=1.6e-01	Z=-1.25 / FDR=1.0e+00	Z=-1.82 / FDR=3.8e-01
LINE/RTE-X	Z=1.51 / FDR=0.0e+00	Z=3.62 / FDR=4.1e-01	Z=0.67 / FDR=7.2e-01	Z=5.25 / FDR=1.7e-02	Z=-0.86 / FDR=1.0e+00	Z=-0.88 / FDR=9.8e-01	Z=-0.35 / FDR=7.7e-01	Z=-1.86 / FDR=8.8e-01
LTR/ERV1	Z=0.87 / FDR=6.0e-01	Z=3.31 / FDR=6.9e-08	Z=0.04 / FDR=1.0e+00	Z=4.35 / FDR=8.1e-10	Z=-1.3 / FDR=8.7e-01	Z=-1.91 / FDR=1.2e-03	Z=-0.62 / FDR=1.0e+00	Z=-2.92 / FDR=3.4e-05
LTR/ERVK	Z=3.42 / FDR=1.5e-02	Z=5.66 / FDR=3.2e-06	Z=2.25 / FDR=4.4e-01	Z=4.38 / FDR=3.5e-04	Z=-2.56 / FDR=2.0e-01	Z=-4.5 / FDR=7.3e-04	Z=-3.26 / FDR=1.5e-01	Z=-2.44 / FDR=9.6e-03
LTR/ERVL	Z=-1.36 / FDR=4.4e-01	Z=2.71 / FDR=6.1e-06	Z=2.86 / FDR=8.8e-02	Z=4.85 / FDR=1.9e-07	Z=0.78 / FDR=7.2e-01	Z=-1.55 / FDR=3.2e-03	Z=-2.58 / FDR=1.8e-01	Z=-4.13 / FDR=4.1e-04
LTR/ERVL-MaLR	Z=3.72 / FDR=2.6e-02	Z=1.15 / FDR=1.5e-01	Z=4.81 / FDR=5.3e-04	Z=5.75 / FDR=4.4e-05	Z=-3.21 / FDR=7.0e-02	Z=-1.54 / FDR=8.8e-01	Z=-4.31 / FDR=7.9e-03	Z=-5.5 / FDR=2.1e-03
rRNA	Z=1.81 / FDR=6.9e-01	Z=4.13 / FDR=1.3e-03	Z=1.45 / FDR=4.1e-01	Z=1.39 / FDR=3.6e-02	Z=-0.96 / FDR=1.0e+00	Z=-1.55 / FDR=4.0e-01	Z=-1.84 / FDR=5.5e-01	Z=-2.58 / FDR=5.7e-02
Satellite	Z=-0.71 / FDR=8.4e-01	Z=5.2 / FDR=3.4e-09	Z=2.23 / FDR=3.6e-01	Z=7.46 / FDR=9.7e-08	Z=-0.77 / FDR=8.0e-01	Z=-3.84 / FDR=5.5e-06	Z=-1.47 / FDR=7.7e-01	Z=-4.87 / FDR=2.0e-04
scRNA	Z=2.13 / FDR=3.0e-01	Z=6.42 / FDR=3.0e-06	Z=0.33 / FDR=6.9e-01	Z=7.25 / FDR=1.5e-05	Z=-1.01 / FDR=7.7e-01	Z=-4.11 / FDR=5.3e-04	Z=-0.46 / FDR=1.0e+00	Z=-4.76 / FDR=3.8e-05
SINE/Alu (B1)	Z=9.27 / FDR=2.6e-08	Z=10.44 / FDR=9.0e-10	Z=8.03 / FDR=2.7e-10	Z=10.17 / FDR=6.9e-14	Z=-11.15 / FDR=9.1e-10	Z=-11.26 / FDR=4.0e-13	Z=-10.08 / FDR=2.0e-11	Z=-12.91 / FDR=1.1e-19
SINE/B2	Z=7.02 / FDR=5.4e-07	Z=8.8 / FDR=4.5e-07	Z=8.88 / FDR=9.8e-09	Z=9.31 / FDR=1.6e-09	Z=-7.19 / FDR=7.9e-05	Z=-9.67 / FDR=4.1e-09	Z=-7.45 / FDR=9.1e-06	Z=-11.5 / FDR=2.4e-11
SINE/B4	Z=4.19 / FDR=7.0e-04	Z=10.05 / FDR=1.2e-10	Z=4.76 / FDR=7.9e-04	Z=9.15 / FDR=4.1e-09	Z=-3.75 / FDR=2.6e-02	Z=-9.96 / FDR=9.8e-10	Z=-4.39 / FDR=6.5e-03	Z=-9.51 / FDR=1.2e-07
SINE/ID	Z=4.58 / FDR=9.9e-03	Z=10.7 / FDR=0.0e+00	Z=4.89 / FDR=3.3e-03	Z=10.9 / FDR=0.0e+00	Z=-4.87 / FDR=1.2e-02	Z=-8.99 / FDR=0.0e+00	Z=-4.68 / FDR=1.7e-02	Z=-8.89 / FDR=2.5e-13
SINE/MIR	Z=3.59 / FDR=2.0e-02	Z=10.71 / FDR=4.0e-14	Z=3.37 / FDR=8.8e-02	Z=10.89 / FDR=0.0e+00	Z=-3.66 / FDR=2.8e-02	Z=-8.16 / FDR=1.6e-10	Z=-3.1 / FDR=1.2e-01	Z=-8.68 / FDR=9.0e-11
SINE/tRNA	Z=-1.21 / FDR=9.8e-01	Z=2.22 / FDR=5.4e-02	Z=1.15 / FDR=7.8e-01	Z=4.58 / FDR=4.5e-03	Z=0.51 / FDR=9.8e-01	Z=-1.64 / FDR=6.5e-01	Z=-0.38 / FDR=1.0e+00	Z=-2.37 / FDR=1.2e-01
SINE/tRNA-RTE	Z=-0.83 / FDR=7.3e-01	Z=2.66 / FDR=9.8e-03	Z=0.41 / FDR=9.9e-01	Z=2.01 / FDR=1.1e-01	Z=0.24 / FDR=1.0e+00	Z=-0.86 / FDR=6.7e-01	Z=-0.07 / FDR=1.0e+00	Z=-1.79 / FDR=3.7e-01
snRNA	Z=2.01 / FDR=4.0e-01	Z=4.86 / FDR=2.7e-05	Z=-0.79 / FDR=1.0e+00	Z=6.34 / FDR=5.1e-04	Z=-2.69 / FDR=3.3e-01	Z=-2.44 / FDR=1.9e-02	Z=0.23 / FDR=1.0e+00	Z=-3.12 / FDR=1.1e-01
srpRNA	Z=3.33 / FDR=0.0e+00	Z=-0.68 / FDR=1.0e+00	Z=0 / FDR=7.3e-01	Z=0.27 / FDR=8.7e-01	Z=-0.08 / FDR=1.0e+00	Z=0.2 / FDR=1.0e+00	Z=0 / FDR= NA	Z=-0.08 / FDR=1.0e+00
tRNA	Z=2 / FDR=8.9e-01	Z=6.45 / FDR=1.2e-05	Z=-0.67 / FDR=1.0e+00	Z=5.93 / FDR=1.3e-09	Z=-1.38 / FDR=9.9e-01	Z=-3.21 / FDR=6.1e-03	Z=-0.57 / FDR=1.0e+00	Z=-4.05 / FDR=1.6e-05
Xie_et_al.Human
	Upregulated.Exons.Sense	Upregulated.Introns.Sense	Upregulated.Exons.Antisense	Upregulated.Introns.Antisense	Downregulated.Exons.Sense	Downregulated.Introns.Sense	Downregulated.Exons.Antisense	Downregulated.Introns.Antisense
DNA/hAT-Charlie	Z=0.21 / FDR=5.5e-01	Z=5.12 / FDR=7.4e-03	Z=0.99 / FDR=5.2e-01	Z=0.76 / FDR=2.8e-01	Z=-0.92 / FDR=1.0e+00	Z=-4.21 / FDR=4.2e-01	Z=-2.82 / FDR=3.7e-01	Z=-2.79 / FDR=1.0e+00
DNA/hAT-Tip100	Z=-0.03 / FDR=1.0e+00	Z=4.39 / FDR=4.5e-01	Z=-0.83 / FDR=9.2e-01	Z=-1.33 / FDR=9.5e-01	Z=0.4 / FDR=1.0e+00	Z=-4.47 / FDR=6.3e-03	Z=-1.2 / FDR=1.0e+00	Z=-4.09 / FDR=3.5e-02
DNA/TcMar-Mariner	Z=-0.59 / FDR=1.0e+00	Z=3.29 / FDR=2.4e-02	Z=0 / FDR= NA	Z=-0.05 / FDR=1.0e+00	Z=-1.66 / FDR=9.5e-01	Z=-2.04 / FDR=1.7e-01	Z=0.56 / FDR=1.0e+00	Z=-2.96 / FDR=6.6e-01
LINE/L1	Z=1.93 / FDR=8.3e-01	Z=-1.53 / FDR=9.5e-01	Z=2.7 / FDR=1.6e-01	Z=-2.57 / FDR=7.6e-01	Z=-1.16 / FDR=1.0e+00	Z=0.5 / FDR=4.4e-01	Z=-1.7 / FDR=6.6e-01	Z=4.97 / FDR=3.8e-03
LINE/L2	Z=0.57 / FDR=6.4e-01	Z=1.72 / FDR=4.4e-01	Z=2.81 / FDR=5.5e-01	Z=3.64 / FDR=8.3e-01	Z=-2.94 / FDR=2.6e-01	Z=-5.1 / FDR=4.9e-02	Z=-2.78 / FDR=5.1e-01	Z=-5.24 / FDR=8.5e-03
LINE/RTE-X	Z=-1.08 / FDR=6.0e-01	Z=2.43 / FDR=3.8e-01	Z=5.63 / FDR=0.0e+00	Z=2.71 / FDR=1.1e-01	Z=0.11 / FDR=1.0e+00	Z=-1.08 / FDR=1.0e+00	Z=-0.59 / FDR=1.0e+00	Z=-2.19 / FDR=8.8e-01
LTR/ERVK	Z=0 / FDR= NA	Z=0.3 / FDR=6.3e-01	Z=0 / FDR= NA	Z=2.43 / FDR=3.8e-03	Z=-0.68 / FDR=1.0e+00	Z=-2.33 / FDR=6.4e-01	Z=-0.28 / FDR=1.0e+00	Z=-2.88 / FDR=1.3e-01
SINE/Alu	Z=1.78 / FDR=9.2e-01	Z=6.1 / FDR=2.0e-04	Z=4.17 / FDR=1.1e-03	Z=8.06 / FDR=3.8e-07	Z=-6.84 / FDR=1.1e-02	Z=-10.7 / FDR=5.6e-07	Z=-5.4 / FDR=1.1e-02	Z=-9.81 / FDR=1.2e-06
SINE/MIR	Z=1.11 / FDR=1.8e-01	Z=3.04 / FDR=9.2e-01	Z=4.07 / FDR=1.2e-01	Z=3.97 / FDR=4.4e-01	Z=-2.8 / FDR=5.2e-01	Z=-7.81 / FDR=1.2e-06	Z=-3.6 / FDR=7.3e-01	Z=-8.28 / FDR=5.3e-07
Xie_et_al.Mouse
	Upregulated.Exons.Sense	Upregulated.Introns.Sense	Upregulated.Exons.Antisense	Upregulated.Introns.Antisense	Downregulated.Exons.Sense	Downregulated.Introns.Sense	Downregulated.Exons.Antisense	Downregulated.Introns.Antisense
DNA/Kolobok	Z=0 / FDR= NA	Z=3.29 / FDR=0.0e+00	Z=0 / FDR= NA	Z=0 / FDR= NA	Z=0 / FDR= NA	Z=-0.42 / FDR=1.0e+00	Z=0 / FDR= NA	Z=0.22 / FDR=9.5e-01
DNA/TcMar-Tigger	Z=0.53 / FDR=4.0e-01	Z=3.47 / FDR=2.8e-02	Z=0.13 / FDR=6.9e-01	Z=0.7 / FDR=3.1e-01	Z=0.58 / FDR=1.0e+00	Z=-2.94 / FDR=3.0e-01	Z=-1.06 / FDR=1.0e+00	Z=-0.94 / FDR=5.0e-01
LINE/CR1	Z=-0.63 / FDR=9.1e-01	Z=2.64 / FDR=1.5e-02	Z=-1.24 / FDR=9.4e-01	Z=0.46 / FDR=7.8e-02	Z=-0.04 / FDR=1.0e+00	Z=-2.59 / FDR=2.0e-01	Z=-0.1 / FDR=1.0e+00	Z=-1.01 / FDR=1.0e+00
LINE/L1	Z=-0.19 / FDR=1.0e+00	Z=-3 / FDR=3.0e-01	Z=1.2 / FDR=3.3e-01	Z=-2.16 / FDR=2.7e-01	Z=-0.26 / FDR=1.0e+00	Z=-0.44 / FDR=1.0e+00	Z=-2.91 / FDR=2.4e-01	Z=3.22 / FDR=7.9e-03
LINE/L2	Z=0.82 / FDR=6.1e-01	Z=2.51 / FDR=1.9e-01	Z=0.44 / FDR=1.0e+00	Z=0.17 / FDR=1.0e+00	Z=-1.31 / FDR=5.3e-01	Z=-3.32 / FDR=4.4e-02	Z=-0.53 / FDR=1.0e+00	Z=-4.48 / FDR=1.1e-02
LTR	Z=-0.31 / FDR=9.4e-01	Z=-0.69 / FDR=9.1e-01	Z=0.59 / FDR=9.4e-01	Z=7.91 / FDR=0.0e+00	Z=0 / FDR= NA	Z=1.49 / FDR=1.0e+00	Z=1.04 / FDR=0.0e+00	Z=0.02 / FDR=1.0e+00
LTR/ERV1	Z=1.83 / FDR=5.1e-01	Z=2.44 / FDR=1.5e-02	Z=-0.27 / FDR=1.0e+00	Z=1.04 / FDR=2.6e-02	Z=-0.76 / FDR=6.6e-01	Z=-0.55 / FDR=7.0e-01	Z=1.22 / FDR=7.1e-01	Z=-2.53 / FDR=2.0e-01
LTR/ERVL-MaLR	Z=1.81 / FDR=5.9e-01	Z=-0.17 / FDR=9.1e-01	Z=2.93 / FDR=1.5e-02	Z=1.35 / FDR=1.0e+00	Z=-1.92 / FDR=3.1e-01	Z=-1.54 / FDR=7.1e-01	Z=-1.2 / FDR=5.1e-01	Z=-3.9 / FDR=8.7e-03
rRNA	Z=0 / FDR= NA	Z=1.27 / FDR=6.4e-02	Z=2.34 / FDR=0.0e+00	Z=-0.59 / FDR=7.1e-01	Z=0.32 / FDR=9.1e-01	Z=-1.08 / FDR=1.0e+00	Z=-1.16 / FDR=9.1e-01	Z=-1.04 / FDR=1.0e+00
Satellite	Z=0.41 / FDR=7.5e-01	Z=2.4 / FDR=3.3e-01	Z=-1.09 / FDR=6.6e-01	Z=-0.31 / FDR=6.2e-01	Z=0.65 / FDR=1.0e+00	Z=-1.89 / FDR=5.2e-01	Z=-2.04 / FDR=3.3e-01	Z=-3.72 / FDR=1.1e-02
scRNA	Z=-1.07 / FDR=3.1e-01	Z=5.68 / FDR=1.5e-02	Z=0.72 / FDR=1.7e-01	Z=4 / FDR=2.8e-01	Z=-0.7 / FDR=1.0e+00	Z=-3.14 / FDR=1.5e-01	Z=0.59 / FDR=1.0e+00	Z=-2.83 / FDR=1.3e-02
SINE/Alu (B1)	Z=4.86 / FDR=4.4e-02	Z=6.02 / FDR=2.3e-05	Z=7.22 / FDR=2.7e-07	Z=5.69 / FDR=2.4e-07	Z=-8.67 / FDR=1.2e-07	Z=-8.27 / FDR=3.3e-08	Z=-7.53 / FDR=3.9e-10	Z=-4.75 / FDR=6.4e-05
SINE/B2	Z=2.5 / FDR=1.7e-02	Z=5.72 / FDR=1.3e-02	Z=4.54 / FDR=1.4e-03	Z=7.07 / FDR=9.1e-05	Z=-2.9 / FDR=8.5e-02	Z=-6.16 / FDR=1.2e-04	Z=-4.34 / FDR=3.1e-02	Z=-6.46 / FDR=4.6e-04
SINE/B4	Z=1.02 / FDR=4.4e-02	Z=2.01 / FDR=8.8e-01	Z=2.06 / FDR=6.4e-02	Z=4.3 / FDR=1.1e-02	Z=-3.83 / FDR=2.3e-02	Z=-6.5 / FDR=2.2e-05	Z=-2.59 / FDR=5.0e-01	Z=-4.79 / FDR=3.0e-02
SINE/ID	Z=2.69 / FDR=2.4e-01	Z=4.09 / FDR=8.6e-05	Z=3 / FDR=2.8e-01	Z=3.62 / FDR=1.3e-04	Z=-1.82 / FDR=3.5e-01	Z=-6.11 / FDR=7.1e-07	Z=-2.23 / FDR=3.1e-01	Z=-5.47 / FDR=4.1e-04
SINE/MIR	Z=1.44 / FDR=1.0e+00	Z=2.24 / FDR=9.8e-02	Z=3.44 / FDR=1.9e-01	Z=1.31 / FDR=9.3e-02	Z=-1.93 / FDR=6.2e-01	Z=-5.84 / FDR=1.2e-07	Z=-3.39 / FDR=3.2e-01	Z=-5.37 / FDR=4.4e-08
SINE/tRNA	Z=0 / FDR= NA	Z=0 / FDR= NA	Z=3.28 / FDR=2.3e-01	Z=2.17 / FDR=2.8e-02	Z=0.56 / FDR=1.0e+00	Z=-0.33 / FDR=1.0e+00	Z=-1.21 / FDR=6.1e-01	Z=-1.29 / FDR=3.5e-01
snRNA	Z=3.25 / FDR=2.2e-02	Z=4 / FDR=5.8e-01	Z=0 / FDR= NA	Z=0.33 / FDR=6.4e-02	Z=-0.48 / FDR=1.0e+00	Z=-0.97 / FDR=1.0e+00	Z=0.95 / FDR=7.5e-01	Z=-1.47 / FDR=7.4e-01
tRNA	Z=3.69 / FDR=2.2e-01	Z=4.54 / FDR=7.4e-04	Z=-0.22 / FDR=1.0e+00	Z=1.6 / FDR=7.4e-01	Z=-0.41 / FDR=1.0e+00	Z=-2.07 / FDR=1.9e-01	Z=-0.43 / FDR=9.4e-01	Z=-1.88 / FDR=4.1e-02
Yi_et_al
	Upregulated.Exons.Sense	Upregulated.Introns.Sense	Upregulated.Exons.Antisense	Upregulated.Introns.Antisense	Downregulated.Exons.Sense	Downregulated.Introns.Sense	Downregulated.Exons.Antisense	Downregulated.Introns.Antisense
DNA	Z=-1.29 / FDR=2.9e-01	Z=-2.61 / FDR=7.4e-02	Z=0.33 / FDR=3.7e-01	Z=-1.23 / FDR=1.0e-01	Z=-1.11 / FDR=3.4e-01	Z=7.93 / FDR=5.2e-03	Z=0 / FDR= NA	Z=1.47 / FDR=9.9e-02
DNA/hAT-Blackjack	Z=-0.26 / FDR=6.7e-01	Z=-1.3 / FDR=6.0e-01	Z=0.05 / FDR=1.0e+00	Z=-1.13 / FDR=5.5e-01	Z=0.71 / FDR=1.7e-01	Z=4.09 / FDR=5.4e-03	Z=1.36 / FDR=5.5e-01	Z=1.66 / FDR=4.1e-01
DNA/hAT-Tip100	Z=-2.13 / FDR=1.6e-02	Z=0 / FDR=7.4e-01	Z=0.69 / FDR=9.8e-01	Z=0.74 / FDR=3.8e-01	Z=2.29 / FDR=5.1e-01	Z=0.49 / FDR=6.2e-01	Z=-0.81 / FDR=5.6e-01	Z=-3.25 / FDR=6.4e-01
DNA/PiggyBac	Z=0.38 / FDR=1.9e-01	Z=-2.25 / FDR=1.3e-01	Z=0 / FDR= NA	Z=-2.47 / FDR=7.4e-02	Z=1.27 / FDR=0.0e+00	Z=4.05 / FDR=3.0e-02	Z=0 / FDR= NA	Z=4.52 / FDR=2.2e-03
DNA/TcMar-Mariner	Z=0 / FDR= NA	Z=-1.39 / FDR=1.5e-02	Z=0.32 / FDR=6.9e-01	Z=-0.18 / FDR=6.4e-01	Z=-0.41 / FDR=9.6e-01	Z=3.9 / FDR=3.2e-02	Z=0.2 / FDR=1.0e+00	Z=0.51 / FDR=1.1e-01
DNA/TcMar-Tigger	Z=0.42 / FDR=1.0e+00	Z=-3.88 / FDR=5.1e-04	Z=2.63 / FDR=1.3e-01	Z=-1.93 / FDR=5.5e-06	Z=-0.06 / FDR=9.9e-01	Z=2.19 / FDR=8.4e-02	Z=-0.95 / FDR=9.7e-01	Z=3.11 / FDR=5.4e-03
LINE/L1	Z=-0.87 / FDR=5.6e-01	Z=0.45 / FDR=6.1e-01	Z=-1.29 / FDR=5.6e-01	Z=-5.41 / FDR=3.5e-03	Z=2.18 / FDR=3.4e-01	Z=-1.47 / FDR=3.2e-01	Z=0.6 / FDR=3.4e-01	Z=0.37 / FDR=8.5e-01
LINE/Penelope	Z=-1.14 / FDR=6.7e-01	Z=-1.19 / FDR=2.0e-02	Z=-0.01 / FDR=6.7e-01	Z=-1.69 / FDR=5.5e-01	Z=1.27 / FDR=0.0e+00	Z=3.9 / FDR=7.8e-03	Z=0 / FDR= NA	Z=1.17 / FDR=3.4e-01
LTR/ERVK	Z=-0.44 / FDR=6.2e-01	Z=-1.28 / FDR=2.6e-01	Z=0 / FDR= NA	Z=-2.21 / FDR=2.9e-05	Z=-0.09 / FDR=5.4e-01	Z=1.19 / FDR=1.4e-01	Z=0 / FDR= NA	Z=1.93 / FDR=5.7e-04
LTR/ERVL	Z=-0.87 / FDR=6.7e-01	Z=-1.75 / FDR=5.2e-03	Z=-0.66 / FDR=7.9e-01	Z=-0.15 / FDR=1.0e+00	Z=-1.68 / FDR=7.2e-01	Z=3.42 / FDR=5.1e-04	Z=-1.71 / FDR=3.5e-01	Z=0.04 / FDR=1.0e+00
RC/Helitron	Z=0 / FDR= NA	Z=-1.71 / FDR=2.4e-01	Z=0 / FDR= NA	Z=-0.83 / FDR=2.4e-01	Z=0 / FDR= NA	Z=4.08 / FDR=2.0e-02	Z=0 / FDR= NA	Z=2.71 / FDR=1.2e-01
rRNA	Z=1.13 / FDR=0.0e+00	Z=-0.03 / FDR=2.0e-02	Z=0 / FDR= NA	Z=-2.55 / FDR=2.1e-02	Z=-1.26 / FDR=1.0e+00	Z=0.63 / FDR=2.4e-01	Z=0 / FDR= NA	Z=5.24 / FDR=1.4e-01
scRNA	Z=0 / FDR= NA	Z=-3.08 / FDR=2.3e-02	Z=0 / FDR= NA	Z=-2.23 / FDR=9.1e-03	Z=-0.01 / FDR=6.7e-01	Z=2.47 / FDR=5.5e-01	Z=0 / FDR= NA	Z=0.06 / FDR=7.1e-01
SINE/Alu	Z=-0.28 / FDR=7.6e-01	Z=-9.7 / FDR=0.0e+00	Z=-1.12 / FDR=3.7e-01	Z=-14.11 / FDR=0.0e+00	Z=-1.04 / FDR=7.8e-01	Z=7.51 / FDR=2.6e-09	Z=-0.17 / FDR=9.7e-01	Z=11.71 / FDR=6.9e-12
SINE/MIR	Z=-0.57 / FDR=5.6e-01	Z=5.49 / FDR=4.1e-11	Z=-0.03 / FDR=8.9e-01	Z=5.57 / FDR=2.8e-09	Z=1.85 / FDR=6.0e-01	Z=-6.56 / FDR=1.5e-07	Z=-1.55 / FDR=5.9e-01	Z=-7.33 / FDR=3.2e-07
SINE/tRNA	Z=0.39 / FDR=9.6e-01	Z=-1.97 / FDR=1.1e-01	Z=1.25 / FDR=1.8e-01	Z=-1.07 / FDR=2.9e-01	Z=-0.22 / FDR=1.0e+00	Z=2.49 / FDR=8.2e-02	Z=0.55 / FDR=4.6e-01	Z=3.76 / FDR=4.8e-03
SINE/tRNA-RTE	Z=-0.76 / FDR=1.0e+00	Z=-1.51 / FDR=1.0e-02	Z=-0.44 / FDR=1.0e+00	Z=-1.05 / FDR=1.2e-01	Z=0.39 / FDR=1.0e+00	Z=3.37 / FDR=1.1e-03	Z=-2.32 / FDR=7.8e-01	Z=1.44 / FDR=1.4e-01
snRNA	Z=0 / FDR= NA	Z=-2.53 / FDR=1.4e-04	Z=0 / FDR= NA	Z=-1.43 / FDR=5.0e-02	Z=0 / FDR=9.7e-01	Z=3.25 / FDR=1.6e-03	Z=1 / FDR=0.0e+00	Z=2.82 / FDR=4.3e-02
