# Supplementary material for: The transcriptional trajectories of pluripotency and differentiation comprise genes with antithetical architecture and repetitive-element content
Source: BMC Biol. 2021 Mar 25;19:60. doi: 10.1186/s12915-020-00928-8 (PMC7995781; doi:10.1186/s12915-020-00928-8)
Supplement: Supplementary file 5 — Additional file 5: Supplemental Table S4. Binary dataset and SVM model VI scores. [file 12915_2020_928_MOESM5_ESM.gz]

Archive with 1 entries (1 files):
- STable_S4.txt
